# Supplementary material for: A diversity-generating retroelement encoded by a globally ubiquitous Bacteroides phage
Source: Microbiome. 2018 Oct 23;6:191. doi: 10.1186/s40168-018-0573-6 (PMC6199706; doi:10.1186/s40168-018-0573-6)
Supplement: Supplementary file 1 — DGRs identified in isolated phages from the RefSeq database. For each DGR, annotation of the VR-encoding ORF was made using Phyre2. A domain analysis was conducted using HMMer against the Pfam-A database. Lifestyle assignment was extracted from the literature. (XLSX 9 kb) [file 40168_2018_573_MOESM1_ESM.xlsx]

## Sheet: Sheet1
Table S1: DGRs identified in isolated phages from the Refseq database. For each DGR, annotation of the VR-encoding ORF was made using Phyre2. A domain analysis was conducted using HMMer against the Pfam-A database. Lifestyle assignment was extracted from the literature.
Phage (Accession)	Hypervariable ORF annotation (Phyre 2)	Confidence	PDB code	Domains (PFAM ID)	Lifestyle	Reference
Vibrio phage VHML (NC_004456)	Thermus aquaticus variable protein	100	5vf4	FGE-sulfatase (PF03781)	Temperate	Oakey et. Al (2002)
Vibrio phage VP58.5 (NC_027981)	Thermus aquaticus variable protein	100	5vf4	FGE-sulfatase (PF03781)	Temperate	Zabala et al. (2009)
Bordetella phage BPP-1 (NC_005357)	Major tropism determinant	100	2iou	FGE-sulfatase (PF03781)	Temperate	Liu et al. (2002)
