# Supplementary material for: A diversity-generating retroelement encoded by a globally ubiquitous Bacteroides phage
Source: Microbiome. 2018 Oct 23;6:191. doi: 10.1186/s40168-018-0573-6 (PMC6199706; doi:10.1186/s40168-018-0573-6)
Supplement: Supplementary file 2 — Nucleotide coordinates, taxonomy, and coverage of the DGR cassettes. The nucleotide coordinates of the reverse transcriptase, template repeat and variable repeat on the predicted prophage-containing region are listed in columns A–H (only the first TR/VR pair is reported). Where possible, the nucleotide coordinates of the prophage region in the RefSeq database is listed in columns H–J, along with the taxonomic details of the host organism in columns K–R. The mean coverage of mapped sequencing reads against each predicted prophage is reported in column U. (XLSX 41 kb) [file 40168_2018_573_MOESM2_ESM.xlsx]

## Sheet: Sheet1
Prophage ID	RT start	RT end	TR start	TR end	VR start	VR end	NCBI accession	start	stop	Phylum	Class	Order	Family	Genus	Species	strain	NCBI taxonomy ID	length (nt)	GC content	Mean viral read coverage	Note
g.1032.pp.1	21289	20015	21275	21167	21819	21711	NC_008750.1	2824789	2914214	Proteobacteria;	Gammaproteobacteria;	Alteromonadales;	Shewanellaceae;	Shewanella		W3-18-1	351745	89426	42.5907	0	Previously described by Simon & Zimmerly (2008)
g.1144.pp.4	122927	121281	85098	85002	85980	85884	NC_014623.1	2965469	3251805	Proteobacteria;	Deltaproteobacteria;	Myxococcales;	Archangiaceae;	Stigmatella;	Stigmatella aurantiaca	DW4/3-1	378806	286337	64.5438	0.00217229
g.1207.pp.8	36002	37321	36070	36124	32221	32275	NZ_DS999412.1	4378586	4422802	Proteobacteria;	Gammaproteobacteria;	Xanthomonadales;	Xanthomonadaceae;	Stenotrophomonas		SKA14	391601	44217	64.2143	13.5711	Previously described by Wu et al. (2017)
g.1257.pp.4	25140	24121	25401	25286	25993	25878	NC_010524.1	2434738	2493427	Proteobacteria;	Betaproteobacteria;	Burkholderiales;	Leptothrix;	Leptothrix cholodnii		SP-6	395495	58690	65.6781	0.0205494	Previously described by Wu et al. (2017)
g.1293.pp.2	2304	3503	2090	2229	1370	1509	NC_009494.2	2802322	2824151	Proteobacteria;	Gammaproteobacteria;	Legionellales;	Legionellaceae;	Legionella;	Legionella pneumophila	str. Corby	400673	21830	42.9005	0.00621321	Previously described by Wu et al. (2017)
g.1302.pp.2	45827	46765	45542	45640	44884	44982	NC_010682.1	2403608	2465226	Proteobacteria;	Betaproteobacteria;	Burkholderiales;	Burkholderiaceae;	Ralstonia;	Ralstonia pickettii	12J	402626	61619	59.6209	2.324
g.1343.pp.3	102647	104017	75177	75235	130948	131006	NC_013892.1	1166106	1301853	Proteobacteria;	Gammaproteobacteria;	Enterobacterales;	Morganellaceae;	Xenorhabdus;	Xenorhabdus bovienii	SS-2004	406818	135748	43.4185	0.00339284
g.1354.pp.3	37266	38405	36942	37056	36267	36381	NZ_DS264311.1	21937	76698	Firmicutes;	Clostridia;	Clostridiales;	Lachnospiraceae;	Blautia;	Blautia obeum	ATCC 29174	411459	54762	40.7502	1.99756	Previously described by Wu et al. (2017)
g.1363.pp.1	19748	21046	19497	19607	19155	19265	NZ_DS499683.1	40542	61892	Firmicutes;	Clostridia;	Clostridiales;	Lachnospiraceae;	Lachnoclostridium;	[Clostridium] scindens	ATCC 35704	411468	21351	45.9281	295.826	Previously described by Wu et al. (2017)
g.1363.pp.4	38932	38003	39349	39226	39980	39857	NZ_DS499697.1	119003	206298	Firmicutes;	Clostridia;	Clostridiales;	Lachnospiraceae;	Lachnoclostridium;	[Clostridium] scindens	ATCC 35704	411468	87296	46.5447	14.0911	Previously described by Wu et al. (2017)
g.1365.pp.3	41623	42768	41309	41418	41040	41149	NZ_AAYG02000002.1	52557	98745	Firmicutes;	Clostridia;	Clostridiales;	Lachnospiraceae;	Blautia;	[Ruminococcus] gnavus	ATCC 29149	411470	46189	48.4736	21.8886	Previously described by Wu et al. (2017)
g.1368.pp.5	78709	80130	12089	12011	78030	78108	NZ_DS264582.1	201883	287665	Bacteroidetes;	Bacteroidia;	Bacteroidales;	Bacteroidaceae;	Bacteroides;	Bacteroides ovatus	ATCC 8483	411476	85783	37.3617	27.7718
g.1372.pp.5	57163	58308	56768	56881	56185	56298	NZ_GG697151.2	456953	524917	Firmicutes;	Clostridia;	Clostridiales;	Ruminococcaceae;	Faecalibacterium;	Faecalibacterium prausnitzii	A2-165	411483	67965	56.0484	229.545	Previously described by Cornualt et al. (2018)
g.1375.pp.2	3952	2729	4244	4149	4507	4412	N/A	N/A	N/A	Firmicutes;	Clostridia;	Clostridiales;	Clostridiaceae;	Clostridium		M62/1	411486	68880	49.5144	322.037	Previously described by Schillinger et al. (2012)
g.1380.pp.3	45866	44856	39546	39670	46837	46713	NZ_DS480690.1	101654	182186	Firmicutes;	Clostridia;	Clostridiales;	Lachnospiraceae;	Lachnoclostridium;	[Clostridium] bolteae	ATCC BAA-613	411902	80533	44.993	108.76	Previously described by Wu et al. (2017)
g.1381.pp.1	31581	32816	31241	31367	30503	30629	NZ_AAVN02000006.1	96741	130496	Actinobacteria;	Coriobacteriia;	Coriobacteriales;	Coriobacteriaceae;	Collinsella;	Collinsella aerofaciens	ATCC 25986	411903	33756	65.1273	5.77584	Previously described by Wu et al. (2017)
g.1522.pp.3	4686	4102	5393	5280	5938	5825	NZ_DS499577.1	1037170	1091786	Bacteroidetes;	Bacteroidia;	Bacteroidales;	Rikenellaceae;	Alistipes;	Alistipes putredinis	DSM 17216	445970	54617	49.3094	1574.17	Previously described by Wu et al. (2017)
g.1527.pp.1	20877	19549	20997	20870	21661	21534	NZ_DS995479.1	47988	101559	Actinobacteria;	Coriobacteriia;	Coriobacteriales;	Coriobacteriaceae;	Collinsella;	Collinsella stercoris	DSM 13279	445975	53572	58.9869	2.38504	Previously described by Wu et al. (2017)
g.1552.pp.2	11439	10252	11662	11584	54710	54640	NZ_DS499674.1	68382	133419	Bacteroidetes;	Bacteroidia;	Bacteroidales;	Bacteroidaceae;	Bacteroides;	Bacteroides stercoris	ATCC 43183	449673	65038	40.1564	981.978
g.1599.pp.6	90872	92059	90631	90728	90430	90527	NZ_GL945094.1	149082	243704	Bacteroidetes;	Bacteroidia;	Bacteroidales;	Bacteroidaceae;	Bacteroides		1 1 30	457387	94623	39.6447	568.115	Previously described by Schillinger et al. (2012)
g.1601.pp.2	131838	133259	131944	132058	131173	131287	NZ_GG774949.1	1530030	1722044	Bacteroidetes;	Bacteroidia;	Bacteroidales;	Bacteroidaceae;	Bacteroides		3 1 23	457390	192015	35.2387	195.353
g.1602.pp.4	25780	24476	15452	15337	26474	26359	NZ_GG705227.1	628246	707440	Bacteroidetes;	Bacteroidia;	Bacteroidales;	Bacteroidaceae;	Bacteroides		3 1 33FAA	457391	79195	42.6222	205.448	Previously described by Schillinger et al. (2012)
g.1606.pp.6	24947	24531	35308	35252	25972	25916	NZ_KQ235758.1	250410	191239	Bacteroidetes;	Bacteroidia;	Bacteroidales;	Bacteroidaceae;	Bacteroides		9 1 42FAA	457395	59172	38.1853	3215.95
g.1613.pp.5	13201	11924	13524	13412	13792	13680	GG696046.1	268416	341223	Firmicutes;	Clostridia;	Clostridiales;	Ruminococcaceae;	Ruminococcus		5 1 39BFAA	457412	72808	41.0341	565.601	Previously described by Wu et al. (2017)
g.1615.pp.3	39861	40871	39545	39670	38891	39016	NZ_DS990261.1	844577	899831	Firmicutes;	Clostridia;	Clostridiales				1 7 47FAA	457421	55255	44.8237	366.378
g.1616.pp.10	47614	48624	47355	47432	9402	9479	NZ_EQ973214.1	92214	143274	Bacteroidetes;	Bacteroidia;	Bacteroidales;	Bacteroidaceae;	Bacteroides		3 1 12	457424	51061	39.9729	9.30431	Previously described by Wu et al. (2017)
g.1616.pp.11	2530	1454	3070	2952	3427	3309	NZ_EQ973214.1	553055	587788	Bacteroidetes;	Bacteroidia;	Bacteroidales;	Bacteroidaceae;	Bacteroides		3 1 12	457424	34734	46.6409	486.533	Previously described by Schillinger et al. (2012)
g.1648.pp.1	44019	45512	44171	44259	43442	43530	GG774710.1	21227	71040	Bacteroidetes;	Bacteroidia;	Bacteroidales;	Bacteroidaceae;	Bacteroides		1 1 14	469585	49814	40.0391	201.916	Previously described by Wu et al. (2017)
g.1648.pp.4	25487	26977	25304	25379	24295	24370	GG774705.1	59295	118405	Bacteroidetes;	Bacteroidia;	Bacteroidales;	Bacteroidaceae;	Bacteroides		1 1 14	469585	59111	38.8776	88.9774	Previously described by Wu et al. (2017)
g.1649.pp.4	60828	62249	12089	11999	60149	60239	N/A	N/A	N/A	Bacteroidetes;	Bacteroidia;	Bacteroidales;	Bacteroidaceae;	Bacteroides		1 1 6	469586	74713	37.993	17.2975
g.1653.pp.13	34969	34154	35361	35251	35648	35538	NZ_EQ973359.1	283798	360532	Bacteroidetes;	Bacteroidia;	Bacteroidales;	Bacteroidaceae;	Bacteroides		2 2 4	469590	76735	37.5745	3198.85
g.1656.pp.9	2926	1622	15453	15361	3621	3529	NZ_GL635653.1	1064928	1116190	Bacteroidetes;	Bacteroidia;	Bacteroidales;	Bacteroidaceae;	Bacteroides		3 1 40A	469593	51263	48.2275	306.75	Previously described by Wu et al. (2017)
g.1738.pp.2	28698	29840	28353	28481	27623	27751	N/A	N/A	N/A	Actinobacteria;	Coriobacteriia;	Eggerthellales;	Eggerthellaceae;	Eggerthella;	Eggerthella lenta	DSM 2243	479437	40121	62.6581	5.15845	Previously described by Schillinger et al. (2012)
g.1750.pp.2	47366	48667	47051	47166	46448	46563	NZ_GG688321.1	94721	157240	Bacteroidetes;	Bacteroidia;	Bacteroidales;	Bacteroidaceae;	Bacteroides;	Bacteroides finegoldii	DSM 17565	483215	62520	47.7697	2942.39	Previously described by Schillinger et al. (2012)
g.1750.pp.6	14993	13824	15454	15337	15823	15706	NZ_GG688320.1	800	136540	Bacteroidetes;	Bacteroidia;	Bacteroidales;	Bacteroidaceae;	Bacteroides;	Bacteroides finegoldii	DSM 17565	483215	135741	43.8223	113.232
g.1763.pp.12	23665	22418	17771	17721	51406	51356	NC_013216.1	4177538	4235519	Firmicutes;	Clostridia;	Clostridiales;	Peptococcaceae;	Desulfotomaculum;	Desulfotomaculum acetoxidans	DSM 771	485916	57982	38.1132	0	Previously described by Wu et al. (2017)
g.1894.pp.4	30207	28951	30494	30343	30758	30607	NC_012781.1	1920068	1965550	Firmicutes;	Clostridia;	Clostridiales;	Lachnospiraceae;	[Eubacterium] rectale		ATCC 33656	515619	45483	44.5101	49.3312	Previously described by Schillinger et al. (2012)
g.1894.pp.6	20059	18665	47290	46284	20062	19056	NC_012781.1	3190949	3262722	Firmicutes;	Clostridia;	Clostridiales;	Lachnospiraceae;	[Eubacterium] rectale		ATCC 33656	515619	71774	37.3509	96.8025
g.1895.pp.2	3479	2229	3882	3801	4131	4050	NC_012782.1	1956	37384	Firmicutes;	Clostridia;	Clostridiales;	Eubacteriaceae;	Eubacterium;	[Eubacterium] eligens	ATCC 27750	515620	35429	40.3881	259.289	Previously described by Wu et al. (2017)
g.1910.pp.5	8281	7154	8598	8479	8847	8728	NZ_GG657595.1	82730	142928	Firmicutes;	Clostridia;	Clostridiales;	Lachnospiraceae;	Lachnoclostridium;	[Clostridium] asparagiforme	DSM 15981	518636	60199	46.451	42.4823
g.1947.pp.2	86766	87827	86327	86457	85599	85729	NZ_GG692710.1	282722	380227	Actinobacteria;	Coriobacteriia;	Coriobacteriales;	Coriobacteriaceae;	Collinsella;	Collinsella intestinalis	DSM 13280	521003	97506	61.4716	0.229938	Previously described by Wu et al. (2017)
g.1980.pp.1	15379	14261	15631	15538	13615	13522	NZ_GG666049.1	3064	61737	Firmicutes;	Tissierellia;	Tissierellales;	Peptoniphilaceae;	Anaerococcus;	Anaerococcus lactolyticus	ATCC 51172	525254	58674	35.2004	0.320764	Previously described by Wu et al. (2017)
g.2060.pp.4	113063	114961	10778	10827	49480	49529	N/A	N/A	N/A	Firmicutes;	Bacilli;	Bacillales;	Bacillaceae;	Bacillus;	Bacillus cereus group;	R309803	526968	125567	34.1498	1.41001
g.2141.pp.5	40597	41430	39885	39958	39238	39311	N/A	N/A	N/A	Firmicutes;	Clostridia;	Clostridiales;	Lachnospiraceae;	Roseburia;	Roseburia intestinalis	L1-82	536231	51428	45.6704	670.822	Previously described by Wu et al. (2017)
g.2234.pp.4	5884	4661	6172	6080	4098	4006	NZ_KI391948.1	458530	493973	Firmicutes;	Clostridia;	Clostridiales;	Ruminococcaceae			D16	552398	35444	62.8969	996.539	Previously described by Schillinger et al. (2012)
g.226.pp.8	41002	41535	41651	41765	39880	39994	NC_008312.1	2674414	2632543	Cyanobacteria;	Oscillatoriophycideae;	Oscillatoriales;	Microcoleaceae;	Trichodesmium;	Trichodesmium erythraeum	IMS101	203124	41872	33.3754	0	Previously described by Wu et al. (2017)
g.2289.pp.1	64048	65469	64126	64216	63369	63459	N/A	N/A	N/A	Bacteroidetes;	Bacteroidia;	Bacteroidales;	Bacteroidaceae;	Bacteroides		D1	556258	79661	37.533	26.0176
g.2290.pp.2	12167	10746	12089	11999	12846	12756	N/A	N/A	N/A	Bacteroidetes;	Bacteroidia;	Bacteroidales;	Bacteroidaceae;	Bacteroides		D2	556259	127504	38.2735	25.173
g.2290.pp.4	39718	41013	39391	39508	39105	39222	NZ_JH636018.1	149551	82454	Bacteroidetes;	Bacteroidia;	Bacteroidales;	Bacteroidaceae;	Bacteroides		D2	556259	67154	40.2738	691.238
g.23381.pp.3	9413	8418	9617	9518	11032	10933	NC_017911.1	2188314	2247698	Proteobacteria;	Gammaproteobacteria;	Pseudomonadales;	Pseudomonadaceae;	Pseudomonas;	Pseudomonas fluorescens group;	A506	1037911	59385	56.8279	409.207	Previously described by Wu et al. (2017)
g.23533.pp.2	12688	11618	12838	12740	13545	13447	NZ_AFXK01000001.1	995558	1042373	Proteobacteria;	Gammaproteobacteria;	Pseudomonadales;	Pseudomonadaceae;	Pseudomonas;	Pseudomonas aeruginosa group;	213BR	1051004	46816	62.0084	11.0504	Previously described by Wu et al. (2017)
g.23534.pp.3	12688	11618	12801	12739	14194	14132	NZ_AFXI01000001.1	1026162	1072977	Proteobacteria;	Gammaproteobacteria;	Pseudomonadales;	Pseudomonadaceae;	Pseudomonas;	Pseudomonas aeruginosa group;	9BR	1051005	46816	62.0201	11.4939
g.23643.pp.2	39090	40085	38910	38962	37768	37857	NZ_HG938370.1	1643174	1596128	Proteobacteria;	Betaproteobacteria;	Burkholderiales;	Burkholderiaceae;	Burkholderia;	Burkholderia cepacia complex;	H111	1055524	47047	60.3743	13.3865	Previously described by Wu et al. (2017)
g.2412.pp.2	41539	42840	47411	48403	79949	80941	NC_010981.1	314745	401336	Proteobacteria;	Alphaproteobacteria;	Rickettsiales;	Anaplasmataceae;	Wolbachieae;	Wolbachia pipientis;	wPip	570417	86592	34.0913	0.0089954
g.2418.pp.1	23902	21791	33264	33200	26358	26294	NC_017455.1	1142218	1194740	Firmicutes;	Clostridia;	Halanaerobiales;	Halanaerobiaceae;	Halanaerobium;	Halanaerobium praevalens	DSM 2228	572479	52523	29.2998	0
g.24302.pp.1	8816	7800	9004	8904	10956	10856	NZ_AHHB01000028.1	103924	156162	Proteobacteria;	Betaproteobacteria;	Burkholderiales;	Oxalobacteraceae;	Janthinobacterium;	Janthinobacterium lividum	PAMC 25724	1112211	52239	58.7479	0.021377	Previously described by Wu et al. (2017)
g.24569.pp.1	3332	2289	3578	3466	4119	4007	NZ_AIDC02000107.1	88735	122546	Proteobacteria;	Gammaproteobacteria;	Vibrionales;	Vibrionaceae;	Vibrio;	Vibrio cyclitrophicus	1F273	1136161	33812	43.6725	0	previously described by Paul et al. (2017)
g.24636.pp.3	33269	34270	30143	30243	32373	32473	NZ_AKJT01000025.1	7750	49597	Proteobacteria;	Gammaproteobacteria;	Pseudomonadales;	Pseudomonadaceae;	Pseudomonas		GM18	1144324	41848	57.5593	1.6956	Previously described by Wu et al. (2017)
g.24647.pp.2	41938	42993	30143	30243	40361	40463	NZ_AKJH01000019.1	61352	117419	Proteobacteria;	Gammaproteobacteria;	Pseudomonadales;	Pseudomonadaceae;	Pseudomonas		GM67	1144335	56068	55.9039	2.55248	Previously described by Wu et al. (2017)
g.24656.pp.5	20358	21356	20040	20161	19430	19551	NZ_AKIY01000214.1	5752	51254	Proteobacteria;	Alphaproteobacteria;	Rhizobiales;	Bradyrhizobiaceae;	Bradyrhizobium		YR681	1144344	45503	62.7362	0.00325076	previously described by Paul et al. (2017)
g.2482.pp.2	26911	25817	27052	26956	28123	28027	NC_013959.1	244333	199576	Proteobacteria;	Betaproteobacteria;	Nitrosomonadales;	Gallionellaceae;	Sideroxydans;	Sideroxydans lithotrophicus	ES-1	580332	44758	58.2104	0.809484	Previously described by Wu et al. (2017)
g.2482.pp.4	12673	11738	12986	12870	14003	13921	N/A	N/A	N/A	Proteobacteria;	Betaproteobacteria;	Nitrosomonadales;	Gallionellaceae;	Sideroxydans;	Sideroxydans lithotrophicus	ES-1	580332	55744	53.6671	0.235744	Previously described by Wu et al. (2017)
g.25008.pp.2	5501	4149	5466	5343	6112	5986	NZ_AJXW01000043.1	28717	59424	Proteobacteria;	Gammaproteobacteria;	Xanthomonadales;	Rhodanobacteraceae;	Rhodanobacter;	Rhodanobacter thiooxydans	LCS2	1163409	30708	65.7996	0	Previously described by Wu et al. (2017)
g.25178.pp.2	52156	53244	30143	30244	50651	50752	NZ_AJWX01000011.1	111457	170030	Proteobacteria;	Gammaproteobacteria;	Pseudomonadales;	Pseudomonadaceae;	Pseudomonas		M47T1	1179778	58574	58.8087	22.5051
g.2542.pp.7	110861	112048	90622	90704	67395	67477	NZ_GG774796.1	146317	267777	Bacteroidetes;	Bacteroidia;	Bacteroidales;	Bacteroidaceae;	Bacteroides		D22	585544	121461	40.3228	494.53	Previously described by Schillinger et al. (2012)
g.25458.pp.1	45269	44310	45457	45384	45646	45573	NZ_JH947126.1	356065	413354	Bacteroidetes;	Sphingobacteriia;	Sphingobacteriales;	Sphingobacteriaceae;	Pedobacter;	Pedobacter arcticus	A12	1206103	57290	38.2969	0	Previously described by Wu et al. (2017)
g.2615.pp.2	106449	105058	68350	68288	101950	101888	NC_010544.1	218397	367061	Tenericutes;	Mollicutes;	Acholeplasmatales;	Acholeplasmataceae;	Candidatus Phytoplasma;	16SrXII (Stolbur group)	australiense	59748	148665	26.8783	0
g.26274.pp.7	30909	29827	31205	31096	31772	31663	NC_009633.1	2562174	2642792	Firmicutes;	Clostridia;	Clostridiales;	Clostridiaceae;	Alkaliphilus;	Alkaliphilus metalliredigens	QYMF	293826	80619	36.6075	0	previously described by Paul et al. (2017)
g.2640.pp.3	20920	19850	21151	21060	19291	19200	NZ_GG695974.1	1753	61728	Firmicutes;	Bacilli;	Bacillales;	Paenibacillaceae;	Paenibacillus;	Paenibacillus sp. oral taxon 786	D14	621372	59976	50.6286	0.00157935
g.26473.pp.3	22336	23436	22046	22162	21501	21617	NC_009428.1	1328775	1392278	Proteobacteria;	Alphaproteobacteria;	Rhodobacterales;	Rhodobacteraceae;	Rhodobacter;	Rhodobacter sphaeroides	ATCC 17025	349102	63504	66.4358	0.0294466	previously described by Paul et al. (2017)
g.2650.pp.3	9891	9022	10209	10120	11357	11268	N/A	N/A	N/A	Proteobacteria;	Betaproteobacteria;	Burkholderiales;	Burkholderiaceae;	Burkholderia;	Burkholderia glumae	BGR1	626418	59380	63.5126	0.0128671	Previously described by Wu et al. (2017)
g.26528.pp.6	68754	69716	75054	75107	76349	76403	NC_019678.1	6109667	6228125	Cyanobacteria;	Nostocales;	Rivulariaceae;	Rivularia			PCC 7116	373994	118459	36.6771	0
g.26742.pp.5	37297	36542	645	588	2547	2490	N/A	N/A	N/A	Fusobacteria;	Fusobacteriia;	Fusobacteriales;	Fusobacteriaceae;	Fusobacterium;	Fusobacterium ulcerans	12 1B	457404	47606	26.4038	0.00207434
g.26919.pp.1	3320	4402	3252	3319	3075	3142	NZ_AMSG01000002.1	714	39287	Bacteroidetes;	Flavobacteriia;	Flavobacteriales;	Flavobacteriaceae;	Galbibacter		ck-I2-15	555500	38574	35.2452	0	Previously described by Wu et al. (2017)
g.26931.pp.6	38421	36664	26878	26823	23799	23744	NC_019693.1	4372115	4412688	Cyanobacteria;	Oscillatoriophycideae;	Oscillatoriales;	Oscillatoriaceae;	Oscillatoria;	Oscillatoria acuminata	PCC 6304	56110	40574	44.9413	0
g.26941.pp.2	18123	16813	18402	18304	18625	18527	NZ_JH114142.1	214352	272881	Bacteroidetes;	Bacteroidia;	Bacteroidales;	Prevotellaceae;	Prevotella		C561	563031	58530	41.8305	0.362267	Previously described by Wu et al. (2017)
g.27016.pp.1	9539	8787	10103	9979	10659	10535	NZ_JH600068.1	2475398	2535719	Proteobacteria;	delta/epsilon subdivisions;	Deltaproteobacteria;	Desulfovibrionales;	Desulfovibrionaceae;	Desulfovibrio	U5L	596152	60322	63.1768	0	Previously described by Wu et al. (2017)
g.27080.pp.5	24964	23654	10597	10547	7383	7333	NC_018645.1	2358229	2434212	Proteobacteria;	delta/epsilon subdivisions;	Deltaproteobacteria;	Desulfobacterales;	Desulfobacteraceae;	Desulfobacula;	Tol2	651182	75984	44.037	0
g.27080.pp.7	56127	57437	75997	76060	91263	91326	NC_018645.1	3535105	3639714	Proteobacteria;	delta/epsilon subdivisions;	Deltaproteobacteria;	Desulfobacterales;	Desulfobacteraceae;	Desulfobacula;	Tol2	651182	104610	41.0407	0.015993
g.27096.pp.1	51577	50264	51873	51742	52528	52397	NZ_JH590872.1	153651	243082	Firmicutes;	Clostridia;	Clostridiales;	Lachnospiraceae			7 1 58FAA	658087	89432	56.4186	301.848	Previously described by Wu et al. (2017)
g.27096.pp.15	27049	28221	26626	26748	25580	25702	NZ_JH590868.1	362637	416811	Firmicutes;	Clostridia;	Clostridiales;	Lachnospiraceae			7 1 58FAA	658087	54175	53.6793	490.754	Previously described by Wu et al. (2017)
g.27096.pp.3	30637	29456	30994	30872	31758	31636	NZ_JH590869.1	291191	365561	Firmicutes;	Clostridia;	Clostridiales;	Lachnospiraceae			7 1 58FAA	658087	74371	45.4221	54.4446	Previously described by Wu et al. (2017)
g.27096.pp.7	32098	33273	31736	31876	31410	31550	NZ_JH590870.1	165861	241283	Firmicutes;	Clostridia;	Clostridiales;	Lachnospiraceae			7 1 58FAA	658087	75423	53.4735	66.164	Previously described by Wu et al. (2017)
g.27099.pp.2	53178	54434	52812	52930	52469	52587	NZ_JH976500.1	786532	904963	Bacteroidetes;	Bacteroidia;	Bacteroidales;	Tannerellaceae;	Parabacteroides		D25	658661	118432	44.7133	56.2901
g.27128.pp.1	8100	6898	8379	8293	8637	8551	NZ_JH376515.1	56536	99204	Firmicutes;	Clostridia;	Clostridiales;	Clostridiaceae;	Clostridium		7 3 54FAA	665940	42669	46.2333	74.5071	Previously described by Wu et al. (2017)
g.27128.pp.10	21323	22522	21058	21153	20256	20351	NZ_JH376512.1	37478	73066	Firmicutes;	Clostridia;	Clostridiales;	Clostridiaceae;	Clostridium		7 3 54FAA	665940	35589	44.5753	167.638	Previously described by Wu et al. (2017)
g.27137.pp.4	47452	48612	47185	47293	46970	47078	NZ_JH414706.1	648809	698854	Firmicutes;	Clostridia;	Clostridiales;	Ruminococcaceae;	Subdoligranulum		4 3 54A2FAA	665956	50046	44.6402	2126.42
g.27343.pp.3	9751	10686	5389	5280	8854	8963	NC_018011.1	596034	645385	Bacteroidetes;	Bacteroidia;	Bacteroidales;	Rikenellaceae;	Alistipes;	Alistipes finegoldii	DSM 17242	679935	49352	46.3753	995.525	Previously described by Wu et al. (2017)
g.27474.pp.2	94268	95083	35361	35252	93589	93698	NZ_JH992945.1	188673	307665	Bacteroidetes;	Bacteroidia;	Bacteroidales;	Bacteroidaceae;	Bacteroides;	Bacteroides oleiciplenus	YIT 12058	742727	118993	40.8909	1520.62
g.27478.pp.3	43302	44339	2036	2111	22959	23034	NZ_JH376870.1	818635	909394	Firmicutes;	Clostridia;	Clostridiales;	Lachnospiraceae;	Lachnoclostridium;	[Clostridium] clostridioforme	2 1 49FAA	742735	90760	34.7405	22.7442	Previously described by Wu et al. (2017)
g.27505.pp.2	41742	40636	42829	42727	43525	43423	NC_016002.1	922403	999962	Proteobacteria;	Betaproteobacteria;	Neisseriales;	Chromobacteriaceae;	Pseudogulbenkiania		NH8B	748280	77560	61.1367	9.70522	Previously described by Wu et al. (2017)
g.27535.pp.5	18442	18876	7498	7556	39052	39110	NZ_AFDX01000045.1	325923	393692	Proteobacteria;	Gammaproteobacteria;	Enterobacterales;	Enterobacteriaceae;	Escherichia;	Escherichia coli	G58-1	754078	67770	49.2206	203.984
g.2764.pp.3	49705	48608	46934	46816	47249	47131	NC_014664.1	3019218	3100862	Proteobacteria;	Alphaproteobacteria;	Rhizobiales;	Hyphomicrobiaceae;	Rhodomicrobium;	Rhodomicrobium vannielii	ATCC 17100	648757	81645	58.7818	0	Previously described by Wu et al. (2017)
g.27954.pp.1	18445	18879	7498	7556	39057	39115	NZ_AFAH02000005.1	719286	801764	Proteobacteria;	Gammaproteobacteria;	Enterobacterales;	Enterobacteriaceae;	Escherichia;	Escherichia coli	B41	869694	82479	47.7919	253.053
g.27983.pp.1	62022	63527	75876	76417	60038	60399	NC_018018.1	247137	398888	Bacteroidetes;	Cytophagia;	Cytophagales;	Bernardetiaceae;	Bernardetia;	Bernardetia litoralis	DSM 6794	880071	151752	30.077	0
g.2820.pp.2	8071	6650	12089	11999	8750	8660	FP929033.1	943886	1021420	Bacteroidetes;	Bacteroidia;	Bacteroidales;	Bacteroidaceae;	Bacteroides;	Bacteroides xylanisolvens	XB1A	657309	80227	37.1898	16.9162	Previously described by Wu et al. (2017)
g.2827.pp.4	60560	59520	39546	39671	61499	61374	FP929042.1	1451197	1534650	Firmicutes;	Clostridia;	Clostridiales;	Lachnospiraceae;	[Eubacterium] rectale		DSM 17629	657318	83454	40.0108	235.454	Previously described by Guo et al. (2011)
g.2827.pp.9	33560	34810	3883	3757	32907	33033	FP929042.1	3063220	3102150	Firmicutes;	Clostridia;	Clostridiales;	Lachnospiraceae;	[Eubacterium] rectale		DSM 17629	657318	38931	39.8423	304.324
g.2830.pp.9	25301	26485	24991	25043	24736	24788	FP929046.1	2714231	2744018	Firmicutes;	Clostridia;	Clostridiales;	Ruminococcaceae;	Faecalibacterium;	Faecalibacterium prausnitzii	SL3/3	657322	29788	53.6589	36.4708	Previously described by Wu et al. (2017)
g.2831.pp.4	53888	55045	53553	53646	52958	53051	FP929053.1	1188090	1258556	Firmicutes;	Clostridia;	Clostridiales;	Ruminococcaceae;	Ruminococcus		SR1/5	657323	70467	46.8978	77.4841	Previously described by Wu et al. (2017)
g.28311.pp.1	97171	98145	96774	96846	96211	96283	N/A	N/A	N/A	Firmicutes;	Negativicutes;	Veillonellales;	Veillonellaceae;	Megasphaera			907	115414	48.6126	6.63371	Previously described by Wu et al. (2017)
g.2839.pp.2	3916	3044	4471	4364	4735	4628	NZ_GL622409.1	718	42563	Firmicutes;	Clostridia;	Clostridiales;	Lachnospiraceae			5 1 63FAA	658089	41846	40.4818	9.06268	Previously described by Wu et al. (2017)
g.2844.pp.4	26446	25415	26617	26550	27746	27679	NZ_GL945164.1	227566	277935	Firmicutes;	Clostridia;	Clostridiales;	Lachnospiraceae			1 4 56FAA	658655	50370	39.6355	40.0763	Previously described by Wu et al. (2017)
g.28509.pp.2	26918	25752	26959	26860	27642	27543	N/A	N/A	N/A	Proteobacteria;	Gammaproteobacteria;	Pseudomonadales;	Pseudomonadaceae;	Pseudomonas		M1	95619	64455	60.5609	36.4298	Previously described by Wu et al. (2017)
g.2867.pp.3	15709	14486	16104	15985	16470	16351	N/A	N/A	N/A	Bacteroidetes;	Bacteroidia;	Bacteroidales;	Bacteroidaceae;	Bacteroides		2 1 56FAA	665938	55511	42.7343	123.751	Previously described by Schillinger et al. (2012)
g.28684.pp.1	23505	24506	23246	23365	22701	22820	NZ_GL988634.1	35648	63870	Proteobacteria;	Gammaproteobacteria;	Vibrionales;	Vibrionaceae;	Vibrio;	Vibrio cholerae	HE-09	991998	28223	48.32	0	Previously described by Wu et al. (2017)
g.28908.pp.3	2926	1622	15452	15337	3620	3505	NZ_JH724091.1	226997	264287	Bacteroidetes;	Bacteroidia;	Bacteroidales;	Bacteroidaceae;	Bacteroides;	Bacteroides cellulosilyticus	CL02T12C19	997874	37291	51.8251	346.658
g.28909.pp.6	17974	16670	15452	15337	18668	18553	NZ_JH724115.1	263503	328754	Bacteroidetes;	Bacteroidia;	Bacteroidales;	Bacteroidaceae;	Bacteroides;	Bacteroides dorei	CL02T00C15	997875	65252	46.2084	229.185
g.28910.pp.10	17974	16670	15452	15337	18668	18553	NZ_JH724132.1	264748	317086	Bacteroidetes;	Bacteroidia;	Bacteroidales;	Bacteroidaceae;	Bacteroides;	Bacteroides dorei	CL02T12C06	997876	52339	47.9984	246.085	Previously described by Wu et al. (2017)
g.28916.pp.7	78271	77456	35361	35252	41843	41952	NZ_JH724206.1	758140	882542	Bacteroidetes;	Bacteroidia;	Bacteroidales;	Bacteroidaceae;	Bacteroides;	Bacteroides fragilis	CL07T00C01	997882	124403	39.2884	1529.26	Previously described by Wu et al. (2017)
g.28917.pp.2	42522	43337	35361	35252	41843	41952	NZ_JH724215.1	2533760	2603600	Bacteroidetes;	Bacteroidia;	Bacteroidales;	Bacteroidaceae;	Bacteroides;	Bacteroides fragilis	CL07T12C05	997883	69841	38.85	2545.02
g.28919.pp.10	45169	46809	44872	44993	44490	44611	NZ_JH724226.1	875891	925584	Bacteroidetes;	Bacteroidia;	Bacteroidales;	Bacteroidaceae;	Bacteroides;	Bacteroides ovatus	CL02T12C04	997885	49694	44.2576	2.40465	Previously described by Wu et al. (2017)
g.28919.pp.8	45314	46804	25266	25379	44082	44195	NZ_JH724226.1	301434	376896	Bacteroidetes;	Bacteroidia;	Bacteroidales;	Bacteroidaceae;	Bacteroides;	Bacteroides ovatus	CL02T12C04	997885	75463	39.1458	100.957	Previously described by Wu et al. (2017)
g.28920.pp.6	40612	41631	40010	40126	39725	39841	NZ_JH724242.1	498446	540076	Bacteroidetes;	Bacteroidia;	Bacteroidales;	Bacteroidaceae;	Bacteroides;	Bacteroides ovatus	CL03T12C18	997886	41631	43.1761	1264.37	Previously described by Wu et al. (2017)
g.28920.pp.7	51326	52816	25266	25358	50092	50184	NZ_JH724242.1	257861	342471	Bacteroidetes;	Bacteroidia;	Bacteroidales;	Bacteroidaceae;	Bacteroides;	Bacteroides ovatus	CL03T12C18	997886	84611	39.2964	88.9095	Previously described by Wu et al. (2017)
g.28922.pp.3	3780	2527	4160	4050	4512	4402	NZ_AKBZ01000001.1	164143	223206	Bacteroidetes;	Bacteroidia;	Bacteroidales;	Bacteroidaceae;	Bacteroides;	Bacteroides thetaiotaomicron	CL09T03C10	997888	59064	36.8663	41.3973
g.28922.pp.9	2986	1691	39392	39508	3598	3482	NZ_JH951901.1	1401096	1438473	Bacteroidetes;	Bacteroidia;	Bacteroidales;	Bacteroidaceae;	Bacteroides;	Bacteroides thetaiotaomicron	CL09T03C10	997888	37378	44.5813	865.062
g.28923.pp.1	15261	16301	14872	14985	12394	12507	NZ_JH724260.1	55763	80707	Bacteroidetes;	Bacteroidia;	Bacteroidales;	Bacteroidaceae;	Bacteroides;	Bacteroides uniformis	CL03T00C23	997889	24945	50.5256	34.9312
g.28925.pp.2	11019	9979	11213	11137	50254	50178	NZ_JH724283.1	665390	738260	Bacteroidetes;	Bacteroidia;	Bacteroidales;	Bacteroidaceae;	Bacteroides;	Bacteroides vulgatus	CL09T03C04	997891	72871	37.6134	214.272
g.28927.pp.3	9803	8739	10026	9961	10609	10544	NZ_GL949760.1	229709	245189	Proteobacteria;	Gammaproteobacteria;	Oceanospirillales;	Halomonadaceae;	Halomonas		TD01	999141	15481	56.3281	0	Previously described by Wu et al. (2017)
g.28933.pp.1	3976	2723	4317	4225	4659	4567	NZ_JH976456.1	163595	206849	Bacteroidetes;	Bacteroidia;	Bacteroidales;	Tannerellaceae;	Parabacteroides;	Parabacteroides merdae	CL03T12C32	999420	43255	48.5177	231.408	Previously described by Wu et al. (2017)
g.29562.pp.7	2209	905	15452	15337	2903	2788	NZ_KB905467.1	1421063	1481751	Bacteroidetes;	Bacteroidia;	Bacteroidales;	Bacteroidaceae;	Bacteroides;	Bacteroides salyersiae	WAL 10018	1121101	60689	43.4525	184.882
g.29595.pp.3	39706	40779	39410	39526	38841	38957	NZ_AQWN01000009.1	97550	174517	Firmicutes;	Clostridia;	Clostridiales;	Peptococcaceae;	Desulfurispora;	Desulfurispora thermophila	DSM 16022	1121472	76968	49.6135	0
g.3007.pp.10	16363	15812	20929	20870	15584	15525	NC_016640.1	2859454	2923312	Cyanobacteria;	Oscillatoriophycideae;	Oscillatoriales;	Microcoleaceae;	Arthrospira;	Arthrospira platensis	NIES-39	696747	63859	43.8268	0.0106806
g.3007.pp.12	24447	25922	26156	26212	25329	25385	NC_016640.1	3715959	3751085	Cyanobacteria;	Oscillatoriophycideae;	Oscillatoriales;	Microcoleaceae;	Arthrospira;	Arthrospira platensis	NIES-39	696747	35127	42.2095	0
g.3007.pp.3	15459	15432	9649	9854	9259	9464	NC_016640.1	1390793	1437290	Cyanobacteria;	Oscillatoriophycideae;	Oscillatoriales;	Microcoleaceae;	Arthrospira;	Arthrospira platensis	NIES-39	696747	46498	45.2373	0.0116179
g.3007.pp.8	15184	15480	29781	29831	22410	22460	NC_016640.1	2350328	2396240	Cyanobacteria;	Oscillatoriophycideae;	Oscillatoriales;	Microcoleaceae;	Arthrospira;	Arthrospira platensis	NIES-39	696747	45913	45.0601	0.00755504
g.3043.pp.2	37984	39288	15454	15337	37301	37418	NZ_ADKO01000109.1	157621	212934	Bacteroidetes;	Bacteroidia;	Bacteroidales;	Bacteroidaceae;	Bacteroides;	Bacteroides vulgatus	PC510	702446	55314	46.1994	284.945	Previously described by Schillinger et al. (2012)
g.30632.pp.1	14644	13499	14752	14650	16155	16053	NZ_ANNV01000101.1	61391	118943	Proteobacteria;	Gammaproteobacteria;	Pseudomonadales;	Pseudomonadaceae;	Pseudomonas		CBZ-4	1163065	57553	58.2595	592.429
g.3070.pp.2	15427	13910	15529	15408	15886	15765	NC_015160.1	924861	979084	Bacteroidetes;	Bacteroidia;	Bacteroidales;	Odoribacteraceae;	Odoribacter;	Odoribacter splanchnicus	DSM 20712	709991	54224	45.1105	260.903	Previously described by Schillinger et al. (2012)
g.3088.pp.2	32355	33416	27059	27130	21656	21727	NZ_ADHJ01000013.1	110890	183252	Firmicutes;	Bacilli;	Bacillales;	Paenibacillaceae;	Paenibacillus;	Paenibacillus vortex	V453	715225	72363	42.4955	0
g.3099.pp.1	48800	47790	48986	48937	85029	84980	NC_021030.1	122197	221270	Bacteroidetes;	Bacteroidia;	Bacteroidales;	Rikenellaceae;	Alistipes;	Alistipes shahii	WAL 8301	717959	99074	52.0703	159.195	Previously described by Schillinger et al. (2012)
g.3102.pp.5	45058	43802	45351	45263	45607	45519	FP929038.1	1973353	2040218	Firmicutes;	Clostridia;	Clostridiales;	Lachnospiraceae;	Coprococcus;	Coprococcus catus	GD/7	717962	66866	41.8412	7.35267	Previously described by Wu et al. (2017)
g.3105.pp.8	107629	108858	107337	107458	109366	109487	N/A	N/A	N/A	Firmicutes;	Clostridia;	Clostridiales;	Ruminococcaceae;	Faecalibacterium;	Faecalibacterium prausnitzii	L2-6	718252	128425	55.5161	249.756	Previously described by Cornualt et al. (2018)
g.31087.pp.3	113416	114603	113050	113155	112813	112918	NZ_KE150453.1	371829	489031	Actinobacteria;	Actinobacteria;	Bifidobacteriales;	Bifidobacteriaceae;	Bifidobacterium;	Bifidobacterium breve	HPH0326	1203540	117203	59.3651	83.4453
g.31101.pp.1	33922	33053	34538	34402	34797	34661	NZ_KB976103.1	207924	305568	Firmicutes;	Clostridia;	Clostridiales;	Clostridiaceae;	Butyricicoccus;	Butyricicoccus pullicaecorum	1.2	1203606	97645	53.3756	17.2608
g.31227.pp.3	14359	13265	14628	14518	15190	15080	NZ_KB849404.1	425568	472667	Proteobacteria;	Gammaproteobacteria;	Pseudomonadales;	Moraxellaceae;	Acinetobacter		NIPH 899	1217710	47100	42.6749	117.139
g.3125.pp.4	63219	61954	63389	63324	63617	63552	NZ_GL834310.1	43024	139600	Firmicutes;	Clostridia;	Clostridiales;	Lachnospiraceae;	Lachnoclostridium;	[Clostridium] symbiosum	WAL-14163	742740	96577	41.0155	391.822	Previously described by Wu et al. (2017)
g.3126.pp.4	66439	65237	67026	66931	68511	68416	GL834359.1	87646	206904	Firmicutes;	Clostridia;	Clostridiales;	Lachnospiraceae;	Lachnoclostridium;	[Clostridium] symbiosum	WAL-14673	742741	119259	48.7462	1.40362	Previously described by Wu et al. (2017)
g.31348.pp.2	7794	6451	7996	7947	8368	8319	NZ_KE159459.1	2926375	3023766	Bacteroidetes;	Bacteroidia;	Bacteroidales;	Bacteroidaceae;	Bacteroides;	Bacteroides thetaiotaomicron	dnLKV9	1235785	97392	48.4281	2.54359
g.31350.pp.5	3178	1538	3481	3356	3892	3767	NZ_KE159487.1	425161	469629	Bacteroidetes;	Bacteroidia;	Bacteroidales;	Bacteroidaceae;	Bacteroides;	Bacteroides uniformis	dnLKV2	1235787	44469	50.3343	16.9051
g.31350.pp.6	29700	30734	29472	29582	28927	29037	NZ_KE159489.1	136906	169723	Bacteroidetes;	Bacteroidia;	Bacteroidales;	Bacteroidaceae;	Bacteroides;	Bacteroides uniformis	dnLKV2	1235787	32818	44.302	269.598
g.31351.pp.4	36494	37534	36266	36374	36067	36175	NZ_KE159493.1	58637	96170	Bacteroidetes;	Bacteroidia;	Bacteroidales;	Bacteroidaceae;	Bacteroides;	Bacteroides sartorii	dnLKV3	1235788	37534	36.8983	63.0746
g.31354.pp.6	13124	11910	13470	13343	14204	14077	NZ_KE159646.1	1774186	1834676	Actinobacteria;	Coriobacteriia;	Eggerthellales;	Eggerthellaceae;	Enterorhabdus;	Enterorhabdus caecimuris	B7	1235794	60491	60.7181	0.00740671
g.31357.pp.5	24727	25845	24392	24485	26508	26601	NZ_KE159709.1	327961	358857	Firmicutes;	Clostridia;	Clostridiales;	Oscillospiraceae;	Oscillibacter		42738	1235797	30897	47.7514	5.81762
g.31410.pp.3	21526	22653	21442	21524	20690	20772	NZ_AONQ01000005.1	38007	65439	Proteobacteria;	Alphaproteobacteria;	Rhodospirillales;	Rhodospirillaceae;	Magnetospirillum		SO-1	1244869	27433	65.375	0
g.3151.pp.2	90551	91546	9617	9517	89652	89752	NZ_CM001025.1	4117596	4225910	Proteobacteria;	Gammaproteobacteria;	Pseudomonadales;	Pseudomonadaceae;	Pseudomonas;	Pseudomonas fluorescens group;	WH6	746360	108315	58.1508	1143.48	Previously described by Schillinger et al. (2012)
g.31515.pp.2	2030	1044	2540	2424	4596	4480	NZ_KB899501.1	144930	185886	Proteobacteria;	Betaproteobacteria;	Rhodocyclales;	Zoogloeaceae;	Azoarcus;	Azoarcus toluclasticus	ATCC 700605	1261621	40957	65.1721	0.013796
g.31540.pp.1	14528	13455	14648	14552	15795	15699	NZ_KB906254.1	290135	421277	Proteobacteria;	Betaproteobacteria;	Burkholderiales;	Comamonadaceae;	Curvibacter;	Curvibacter lanceolatus	ATCC 14669	1265504	131143	59.658	2.4408
g.31624.pp.2	4763	3732	5048	4939	5579	5470	NZ_AQYC01000008.1	511366	568171	Proteobacteria;	Gammaproteobacteria;	Chromatiales;	Ectothiorhodospiraceae;	Thioalkalivibrio		ALMg9	1266912	56806	66.2665	0.0019266
g.31758.pp.2	14582	15919	14738	14831	14070	14163	NZ_KB944451.1	1614	25414	Proteobacteria;	Betaproteobacteria;	Burkholderiales;	Burkholderiaceae;	Pandoraea		SD6-2	1286093	23801	59.0915	0.0143541
g.31903.pp.2	30182	31342	30143	30243	28753	28853	NZ_AOUH01000022.1	165273	217594	Proteobacteria;	Gammaproteobacteria;	Pseudomonadales;	Pseudomonadaceae;	Pseudomonas;	Pseudomonas fluorescens group;	1YdBTEX2	1295141	52322	57.3895	1024.01
g.32274.pp.1	11991	10924	12219	12127	10377	10285	NZ_ANMT01000020.1	139335	190523	Firmicutes;	Bacilli;	Bacillales;	Bacillaceae;	Anoxybacillus		DT3-1	690871	51189	40.1423	0.13711
g.32364.pp.2	6764	5628	6841	6748	7962	7871	NC_017559.1	2187352	2236617	Proteobacteria;	Betaproteobacteria;	Burkholderiales;	Burkholderiaceae;	Ralstonia;	Ralstonia solanacearum	CMR15	859655	49266	61.1069	0.217465	Previously described by Schillinger et al. (2012)
g.32458.pp.11	64699	63662	2029	2110	65489	65408	NZ_KB851112.1	1117862	1242323	Firmicutes;	Clostridia;	Clostridiales;	Lachnospiraceae;	Lachnoclostridium;	[Clostridium] clostridioforme	90A1	999403	124462	35.0793	15.0725
g.32460.pp.7	2231	3268	2029	2110	1441	1522	NZ_KB851064.1	14150	74249	Firmicutes;	Clostridia;	Clostridiales;	Lachnospiraceae;	Lachnoclostridium;	[Clostridium] clostridioforme	90A4	999405	60100	34.3068	4.6031
g.32467.pp.6	54059	55363	44686	44747	496	557	NZ_KB850951.1	270535	354406	Firmicutes;	Clostridia;	Clostridiales;	Clostridiaceae;	Hungatella;	Hungatella hathewayi	12489931	999412	83872	39.5337	3.01746
g.3257.pp.2	12180	11854	13135	13061	5731	5657	CP002770.1	229599	246624	Firmicutes;	Clostridia;	Clostridiales;	Peptococcaceae;	Desulfotomaculum;	Desulfotomaculum kuznetsovii	DSM 6115	760568	17026	53.4006	0
g.3399.pp.3	14820	16076	29742	29816	29355	29429	NC_014366.1	3653190	3690966	Proteobacteria;	Gammaproteobacteria					HdN1	83406	37777	49.2542	0
g.3439.pp.4	111672	112886	74035	74118	69826	69909	NC_016776.1	2327685	2465524	Bacteroidetes;	Bacteroidia;	Bacteroidales;	Bacteroidaceae;	Bacteroides;	Bacteroides fragilis	638R	862962	137840	40.8831	11.9915	Previously described by Schillinger et al. (2012)
g.345.pp.1	1857	613	2166	2061	2405	2300	NZ_AABM02000005.1	930	40793	Actinobacteria;	Actinobacteria;	Bifidobacteriales;	Bifidobacteriaceae;	Bifidobacterium;	Bifidobacterium longum	DJO10A	205913	39864	62.5672	217.163	Previously described by Wu et al. (2017)
g.436.pp.7	27452	25794	42995	42929	44405	44339	NC_004663.1	2845418	2945503	Bacteroidetes;	Bacteroidia;	Bacteroidales;	Bacteroidaceae;	Bacteroides;	Bacteroides thetaiotaomicron	VPI-5482	226186	100086	41.5408	14.3644	Previously described by Doulatov et al. (2004)
g.488.pp.2	39358	39861	52801	52936	60731	60866	NC_005126.1	1234512	1323151	Proteobacteria;	Gammaproteobacteria;	Enterobacterales;	Morganellaceae;	Photorhabdus;	Photorhabdus luminescens;	subsp. laumondii TTO1	243265	88640	47.7229	0
g.530.pp.1	10857	9790	11109	10994	11677	11562	NC_007204.1	548132	622950	Proteobacteria;	Gammaproteobacteria;	Pseudomonadales;	Moraxellaceae;	Psychrobacter;	Psychrobacter arcticus	273-4	259536	74819	42.196	0.028584	Previously described by Simon & Zimmerly (2008)
g.680.pp.4	30069	28975	21991	21927	51224	51160	NC_008639.1	2513933	2575079	Chlorobi;	Chlorobia;	Chlorobiales;	Chlorobiaceae;	Chlorobium;	Chlorobium phaeobacteroides	DSM 266	290317	61147	46.5544	0	Previously described by Wu et al. (2017)
g.72.pp.2	102916	103296	5919	5997	35865	35943	NC_015690.1	1136054	1252213	Firmicutes;	Bacilli;	Bacillales;	Paenibacillaceae;	Paenibacillus;	Paenibacillus mucilaginosus	KNP414	1036673	116160	46.8758	0.0011162
g.86.pp.1	5928	5125	6074	6024	13373	13307	NZ_AFOY02000004.1	13744	40645	Proteobacteria;	Gammaproteobacteria;	Pseudomonadales;	Pseudomonadaceae;	Pseudomonas;	Pseudomonas fluorescens group;	HK44	1042209	26902	56.9285	0.603945
g.963.pp.2	42579	43694	42490	42545	41778	41833	NC_007626.1	455366	509726	Proteobacteria;	Alphaproteobacteria;	Rhodospirillales;	Rhodospirillaceae;	Magnetospirillum;	Magnetospirillum magneticum	AMB-1	342108	54361	64.177	0.00884793	Previously described by Wu et al. (2017)
g.963.pp.4	7772	6645	7860	7803	9176	9091	NC_007626.1	1626218	1662440	Proteobacteria;	Alphaproteobacteria;	Rhodospirillales;	Rhodospirillaceae;	Magnetospirillum;	Magnetospirillum magneticum	AMB-1	342108	36223	66.1987	0.0236754	Previously described by Wu et al. (2017)
g.996.pp.5	44021	45049	43726	43842	43140	43256	NC_009253.1	1258679	1314187	Firmicutes;	Clostridia;	Clostridiales;	Peptococcaceae;	Desulfotomaculum;	Desulfotomaculum reducens	MI-1	349161	55509	42.7927	0	previously described by Paul et al. (2017)
