# Supplementary material for: A diversity-generating retroelement encoded by a globally ubiquitous Bacteroides phage
Source: Microbiome. 2018 Oct 23;6:191. doi: 10.1186/s40168-018-0573-6 (PMC6199706; doi:10.1186/s40168-018-0573-6)
Supplement: Supplementary file 3 — ORFs in predicted prophage-containing regions. ORFs in all predicted prophage-containing regions were called by Prodigal and assigned a unique id. The nucleotide coordinates and sequence of each ORF is provided. For significant hits, the description and accession of each COG category and Pfam-A family is listed. (XLSX 3960 kb) [file 40168_2018_573_MOESM3_ESM.xlsx]

## Sheet: DGR_prophages_genes
gene_callers_id	Prophage ID	start	stop	direction	pfamA	pfamA (ACCESSION)	COG_FUNCTION	COG_FUNCTION (ACCESSION)	dna_sequence
8677	g.1032.pp.1	0	3387	f	RNase_E_G	PF10150.8	Ribonuclease G or E	COG1530	ATGCAGCGAAACGTGATGTTTGATGACCTCTATTTAAAGAAGAATGACGTCATCATGAAACGTATGTTAATCAATGCAACTCAATCAGAAGAGTTGCGTGTTGCCCTTGTTGATGGGCAACAACTGTATGATCTAGACATTGAAAGCCCTGGTCATGAGCAAAAAAAATCAAACATTTACAAAGGTAAAATTACCCGCGTAGAACCCTCTTTAGAAGCCGCTTTCGTCGACTATGGCGCCGATCGTCACGGCTTTTTGCCACTAAAAGAAATCGCCAGAGAGTATTTCCCTAAGGGTTATTCCTTCCAAGGCCGCCCCAACATCAAAGAAGTCGTCAGTGAAGGGCAAGAAGTAATTGTCCAAATTGACAAAGAAGAACGTGGTAATAAAGGTGCAGCC…
8678	g.1032.pp.1	4095	4305	r	CSD	PF00313.21	Cold shock protein, CspA family	COG1278	ATGTCTCAAGTTACTGGTGTTGTTAAGTGGTTCAATTCTGACAAAGGTTTCGGATTCATTGAACAAGAATCAGGTCCAGATGTATTCGTACACTTCCGTGCGATTAACTCTGACGGTTTCAAAACTCTTGACGAAGGTCAAAAAGTGTCTTTCACTGTGACTCAAGGTCAAAAAGGTCCACAAGCTGAAAACGTAACCATCATTGGTTAA
8679	g.1032.pp.1	4604	5420	r	Methyltransf_31	PF13847.5	Ubiquinone/menaquinone biosynthesis C-methylase UbiE	COG2226	ATGCGTTATTTATGTCCACTTTGTTCCGGATTACTTGCCCGTGCCGGAGCTAGTTGGGTGTGCCCACAGCAACATAAGTTCGATATAGCCAAAGAAGGCTATGTTAACTTGCTGCCTGTACAAAAGAAAAACTCAAAAGATCCTGGCGATAACAAACAGATGATGTTTGCTAGGCGGGAGTTTTTAAACGCAGGATACTACCAAATGTTGAGCGATAGAGTGAATGCATTGGCATTGGAATATGCTGCAGGAGCAAAACATATTTTGGATATAGGCTGTGGAGAAGGTTATTACAGTCATAGATTATTTCACGTATTTGAGCAGGACCACCCGTGTGTTTTACAGGGATTGGATATTTCTAAATCGGCAATCAAATATGCTGCAAAACGGTATCCTAAC…
8680	g.1032.pp.1	5460	6261	r					ATGTTTCTGCAATATCTCAATGAGCCTATGGTGCTTGATGCCGAGCAAGCATCTGTTTTAACGTTAACATTGCCCTCAGATATCAGTGACTTTATCGTGCTCCAAGCGATGAGTGCGCCGTTACTGGAGCTTATTGTCTTAGATAGTAGACCAAAAATTGCAATCCGTTTTCAGCCATTATTGGAACTGACGGTAAATCCGGCATTATCCCCAAATAGTCAATTTGGCAAGACAATTCCCCGAACGGTAGGACAAGGGATACGTATGTATAGCCGCATAGGGATCGCACCTAAGTGTTGTACTGATGAATTAAGGTCTGGAGTCTCATTCAAATTAGATTCAAGTCATGGTTTGAATTTTGCGTTACAAACAGTCTCCAAATTTGAACTCATCCCACTC…
8681	g.1032.pp.1	6726	7269	f					ATGAAACGTTTAGCGCTAATGGCTTTAGTGGTTTCACTCGCAGGATGTGGCGGTGGTGGTGGTGATGACGTGGATGCAGATATCAAAAATTTGATATCTAGCACAAATGCGGTTGACTGGAAAACGGTTAGGCCAAGTGATGCAGATTTGCCTCTGGTGATCGCTGTTGAGTCTCGCTCTGAAGATATCGACAAAATCTTGTTGTCATTAGAGCGTATCGAGCAAGTAGCCGGCTATCAGATCATTCGATATTCGAATGGCACTGAGCAAGCAGACATCACCATTAAATCGTCAAATGTTGGTTGCCTAACTTCTATTCCGTTAGGTAATTGGCAATACACTATTAAAGTTGGTGACATGACTTACTGCCCTAATGTTACTTTTGATTTGGTTGCATAT…
8682	g.1032.pp.1	7269	7980	r					ATGTACGGCGTTGAAATTCGCAACAAAGACCTTTCGTTATTTTTAGGTACCTATGAAACTACCTTTATGTATTGGGGATACAAGGACGTAACCCACACCAATGGGACTGATACCTATATCGATCTATTTGGTATTCCAGTTGGTTACGATATTCAAATTTATACCTACTGCAATACACAAGGCGAGCAATACCCATACCTTAGAGCGCTGCATGTTACTTTAGATGGAACCGCTAGTACATGGAGAGGATTAGTTAATTTTTGGATGTATTCCGGTACCGCTAGGGTGTATGTCTTTGCGTCGGCAAAAGCAATTAATTTGCCTAAATATGGGTTAGCAATTTATGACACGGCTGAAAATGTGCGCTTTCACAGTGCCAGACCTCCGGTATCAATAAAA…
8683	g.1032.pp.1	7983	8307	r					ATGAGTTATGCTCTTGCTGTTTATAACGCTGGCAAAGAGGTTCTTTACAATGCGACACCATACAATTTGTTTTGGTGTTTGCGTGTAAAAGACCTTTATCCAGGCGTTCATTCTGTCACGCTGCCGTCAAATGGCGTTGGCGGTAAGCTCTCATTCGTTTGGGGATTAGAGCGCAGTACGCCGGATCAAGAAGTGTCTTTAGGCAGCACTTTTAGAGTCAAAATAAACAGCCTAACCATCACAGGCAACACCGTAACATTTACATTAGAGCAAGATGCGTTTGGTGTTTCATCGATATTGCTTTCATTTTTTTATTCACGGTGA
8684	g.1032.pp.1	8303	14507	r	DUF1983	PF09327.10	Phage-related protein, tail component	COG4733	ATGGGCATACCTGCATTAAATCAACCATTACTGATCAGCGGTGAAAAAGCTGGACAAGCAAAACAACGCACACCTGTAGAATCGCCTGATGATCTGCGCTCAATTGCCAAAGCTAAAGTGTTGCTGGCAATTGGCGAAGGGGAGTTTGAGGGCCAATTATCCGGCCAAAATGTGTTTTTAGATGGCACGCCATTACTCGATGCAAATGGTGCTGAAAACTTCCCCGGTGTGATTTGGGATTTTCGTCCGGGTTCTGTGTATCAAACGTATATTCCTGGCTTGCCCTCTGTTGAAAACGAGGTGGCATTAGGTATTGAGTTAAAGTCTGATCAGCCTTACACGCGCGCCATTACAAACTCACTGCTCTCTGCGGTTCGTGTGCGATTTCGCTGGCCAGCG…
8685	g.1032.pp.1	14512	15163	r			Phage-related protein, tail component	COG4723	ATGAACTCACAACAACTCACCACGATAAAACTATCAGGATCGCTTGCTAAAAAGTTTGGCCGTGAGCATAAGCGATTTTTAGATACAGGCACCACAACTGAAGCGTTTAGCGCCCTTAAAAATACCCTGCAAGGTTTTGAAGGGTTTATTAAGGAGCAAGCAAAACTTGGGTTGCGTTACGCTATTTTTCGTAATGGTAAAAACACAGGCGAAGATGAATTTGATTTAGCCGGCACTCGCGAGATCAGGATTGTGCCTGTTATTGGTGGCAGTAAGCGAGCAGGAGTAATGCAAACTATTATTGGCGCTGTTCTTATTGTCGTTGGCGTTTTTACAACAATATTCGGCGACTATAGCGGTTCTGTAATTCAGGTTGGTGTGGCAATGGTCGCCGGCGGC…
8686	g.1032.pp.1	15283	16174	r	Phage_pRha	PF09669.9	Phage regulatory protein Rha	COG3646	ATGACCGCCATAAAGAATGAAGCCCCAACTGCACCAACAGTTGAGGCCTCTTTAACAACGTCCGTCCGTAGCAAGGAATCGAACATGAATAATGTTAACACAATTCAATCATTAAATCATCTAGTCACCACCCAAGATGGCGCATTAATTACTACGTCAATTAATGTTGCAGAAGCTTTTGGAAAGTTGCACAAGGATATACTGCGCAAGCTTGAATGTATTGATTGTTCACAAGAATTCACTGAGCGCAATTTTACGCCCAGTGAATATAAAGATTCAACAGGCCGTAATTTACCTATGTATAAAATGACCAAAGATGGCTTTATGTTTTTGGTGATGGGCTTTACGGGCAAGAAGGCTGCGATGATCAAAGAAGCCTATATCAACGCCTTTAACTGG…
8687	g.1032.pp.1	16170	16845	r	Phage_pRha	PF09669.9	Phage antirepressor protein YoqD, KilAC domain!!!Phage regulatory protein Rha	COG3645!!!COG3646	ATGAAATTAATCACCGGTAACCAATTGACCATGACCAGTGGAGAGATATCCGACCTAGTTGGATCTCGTCATGACAAAGTAAAGCAATCTATCGAACGCTTGGCAAAAAATGGGGTAATTCAACTTCCCCCAATGGGGGTTTTCGAGAATATCAATAGCTTAAGCAAAAATTCAAAATCAAAACACTATGTATTCTCTGGCGAGCAAGGCAAGCGTGATAGTATCATCGTTGTTGCCCAGCTTTCACCTGAGTTTACCGCAAGGCTGGTCGATCGCTGGCAAGAGTTGGAAGCAAAGCAGTCTAAGCCTTACCCGCAGATCCCGCATTCATTTGCAGAAGCACTGCAACTCGCCGCTAACCAAGCCAAGCTACTCGAGCAACAAGCGCCTAAAGTGGAG…
8688	g.1032.pp.1	16841	17012	r	Arc	PF03869.13			ATGAAAAAAAATACAGTGACACCACTTAGGCTAATGTTGCGTTTACCACCAGAGGTACACCAGATTGCTAAAGAGATGTCTGAACAGCAGTTGCGATCGCTAAACTCAGAGATTGTCTATCAATTAAAGCGCTCTTATGGATTGATAGGAAAGGAAGAGGAGGCGGCATGA
8689	g.1032.pp.1	17122	17614	f	Arc	PF03869.13			ATGACGAAAAAAAATTTCCCTAGTGATACCTTAGATAAGTTTATGTTGCGCTTCCCTAGTGGTATGCGTGAGCAAATTAAAGAGGAATCCAACAAAAACGGTCGTTCAATGAACGCTGAAATCGTGCATCGATTAGAGGTGAGCTTTATTGCTGACCAAAATTCATCGGCAGCAAACATGCTGCACGGAGATGGAATTGAAAACCTTTTAACACCAACATTGCCAGCATCAATAGCAGGGAAAATAGCCAAAAACAATGCAGACTCAGGTATTGCATTGGCATCATTATTTGTTGATGAAATTAACGAACTTATCAATGGCGCAGTAGTAGTTGGTAAGCGAAAAATTGAACTTGATACAAAAAAGTTAACCTGCTCAATGCCAGTGACGGATGCTGAG…
8690	g.1032.pp.1	17652	18171	r					ATGAAAAAACTTAAATTAGGTTTAGCTGCTATTGTGCTTATTTCATTAGCTGGCTGTGCATCACAGACAGTAAAGTTAAACGCTCAATTTGATGCCGTGGAAGCGAAAAAATTAATGGAAAAAGGTAACAACTCCATTGAAGGTAATGCTTTTCTACGCCAGCGTGGCGGCGGCATAGTTACCTGCTCTGGCATGACTGTTCAGCTAGTCCCAGCAACTGCATACGCCACAGAACGCGCTTTAGCATACTTTGGTACTACAGAGCGCGGCTTCGCGGCAGATGAAGGGATATTTAATAAGAAAATGCCACCACGCCCAGCAGATTATGATAAATATTCAAAAACAACAGTTTGTGATTCAGAAGGTAGGTTTAAGTTTAAAGATCTTGCCGATGGTACT…
8691	g.1032.pp.1	18257	18971	r	Prok-JAB	PF14464.5	Cell wall-associated hydrolase, NlpC family!!!Proteasome lid subunit RPN8/RPN11, contains Jab1/MPN domain metalloenzyme (JAMM) motif	COG0791!!!COG1310	ATGCACCCAACCATTTTACATGCCTTTAGTCAGCATGCGGCCAGCTGCTACCCTAATGAATGTTGCGGATTGCTGATCAAGCAAGGCGACAAAGCGCAATATGTGCCATGTGAAAACAAGGCAACTAACAAAGCAGATGAATTTGTGATTGATCCACTACAATATGCTGCCATTGAAGAACAAGGGCAGATCATAGGCATCTGCCACAGCCACCCAGATGCGAGCAGCAAGCCTAGCCAACGTGATATTGCCATGTGTGAGGCGAGCGGATTGCCTTGGCATATCCTTAGCTGGCCTGATGGCGACTTACGCACCATTGCGCCAACGGGTGAGCGCAAACCGCTACTTGAGCGTCCGTTTGTGCATGGCGTATGGGATTGCTATAGCTGCGTGCGCGAC…
8692	g.1032.pp.1	19022	19748	r	Phage_tail_L	PF05100.11	Phage-related protein	COG4672	ATGCTTAGTGCTGATATTCAAACCATCGAACCGGGCAATGAAATTATTCTTTATGAAATCGACGGTACCGCCTTTGGCGCCGATATACTGCGCTTTCATGCACACAATATTCCGTACTCAGATGCGGACCTTAATCAATCAGAGTTACCAGCGCGCATCATCCATTGGCAGGGTGAGCAATACAGCCCATGGCCAGCACAGCTAGAAGGGGTTGAGGTTAACTCAGATGGCTCACCCAGCACACCAACGCTAACTGTGGCTAATCTCGATGGCAGTATTAGCGCCCTGTGTTTGTACTTTCAGAACATGGAACAAGCCAAGGTCACTATTCGCCGCACGCTGGCAAAATACCTTGATGCTGCCAACTTCCCCAGTGGCAATAGCGAAGCGGATCCAACC…
8693	g.1032.pp.1	19740	20022	r					ATGTTTAATTATATTTTTGAGGGCAAAACTTACACTGACACATCAAATGAATACATGTTGGCAATCGGCATGAGTGCTGAACAGATCGAGTCAGTAATGAGTCAAAAGGCATACGAAGAAGGAGAAGGTGCCATCGCAAAAAGAAAGGCTGCATACACAAAAGAGTCAGACCCGTTATTTTTAGAGTGGCAATACGATAAGACGCCCGCTACAGAAGCAAAATGGCGAGCCAAAGTGCTAGAAATAAAAGCAAGATTCCCTATGGTATCAGCCGATGCTTAG
8694	g.1032.pp.1	20014	21289	r	RVT_1	PF00078.26	Retron-type reverse transcriptase	COG3344	ATGAATACACTGGAACCGATCCGTGGCGGCAACTGGAACAACGGCGTCAACGCCGGCCTTGGCGCGCTCAACCTCAATAACTCGCGTTCGAACTCGAACAACAACATCGGTTTCCGTCCAGCTCTTGATTACGCCAGAAGCAAGCATCTTACTGGGTGCTGCCAGCGCAAAAATGAAAAGGATGCACTAGCCCCGGCCATTGCCGAAATAGATTTAGCCACGCCCGCCGGTGCGCCAGCGGGCTGTTTATTTGAGCAAATATATCAGTTTGAAAATTTACTAAATGCGGCTTATCAGTGTCGCAAAGGGAAAACGAAATCCAACAGCACATTAGTCTTTTTTAACAATCTAGAAGAAAACATCATCCAGATCCAAAACGAGTTGATATGGGGTATGTAT…
8695	g.1032.pp.1	21285	21639	r	23S_rRNA_IVP	PF05635.10			ATGCCAGCATTGATAATCGAAGAAAAATGCAGAGAGATGATAGTGTTTGGCTATCAAGCCATTAAACAGTTCCCAAAACATGAAACACATGTTCTTGGCGCTGAAATTCGGCTGTCAATGCTGAATATGCAGCGCCTAATCATCACTGCAATGAAGCGCTACCACAAAAAGACCACCTTAACCGACTTGGACGTAGAACTAGCGGTGCTAAAGCGGATGATAAGGCTGGCCAAGGATCTGCGTTATATCGACATCAGCCGGTATCAGCGATGGATAGTGCAGATTGTTGAAATTGGCAAAATGACGGGAGGATGGATTAAATCAATTAACAATAAACAGGCTAATGCATTATGA
8696	g.1032.pp.1	21698	22904	r	FGE-sulfatase	PF03781.15	Formylglycine-generating enzyme, required for sulfatase activity, contains SUMF1/FGE domain	COG1262	ATGGCTATAGCAACAGTCAATCTAGGCACATCTCCGTCGGGAGCTGGCGGCGATACAGCGCGTAACTTAGCCGAAAAATTTAATGCTAATTTCAGCGCGCCGACTCATTCCGCTTCCCGCGAAGTCGGCACGTCAAATGATAATCATGTCATTGACAAAGCAGGACTGCAGATTCTGATTAAAGATCCACGTCGACAGGAGGTTGAGGCGTTAAGCGGCGGACGAAACACTGTCATTTATGATTCCCAAGGCAATCCAAATGTGATGGTTGTGGTGCCGAGATTCACCTACGAATCGCTTGGCCTAACTGACCTACAACTTGGAACGGGAACCCCAACCGCCTTTTTGACAAACGGAGCCCCACGCGGAGAAATATTGATCGCAAAATATCTCGCCAGC…
8697	g.1032.pp.1	22943	23279	r	Phage_min_tail	PF05939.12	Phage-related protein	COG4718	ATGCCTCAAACATTCACATGGGCACCAGATAATGGCGCCACAGGCGACACCCAATATCGCACTCGCTCTGCCCAGTTTGGTGATGGCTACAGCCAATCAGTAGGCGATGGCATTAACAGCAAGGTGCAAAGCTGGCCGCTAACGTTCACCAAAAACAAAGCCACGGCGGAGGCGATAGTCGCCTTTCTTGATGAACACCAAGGCGCTAAGTCATTTATCTGGACGCCACCCCTTGGTAGTCAATCGCTATGGCAAGTTAAACAGGTCACCAACACCCCATTAGGCGGCGGCATGTATCGCATCGCCGCCACTTTCGAACAAGCATTTCATCCTTGA
8698	g.1032.pp.1	23282	23588	r					GTGTATCAATATAACAAAGAGGTATTAATTACCTTGCTAAGTGATTCCGCTATTCAGTTTTTCTTTAATGATGTCACCCATAATACAACTGCAATAGAAATTCGGGAGAGAGTGAGAGCGTTTTCTGAGGTTTTAGCGGGAATTTTAGTCACTGTTTCTGCCGATGGTGATTACCGCATGGATATTGCCAAGCAGCTAAACGCCAAAACGCAGCAAGTGACCGCTGATATGGAAGCCATGATGATTGAATCTTTGCAGCCAAATGGGTTTATTTGGCAGAAAATTCAAAAAATGAAAGGCTTATAA
8699	g.1032.pp.1	23589	27006	r	TMP_2	PF06791.12	Protein involved in chromosome segregation, interacts with SMC proteins	COG5185	ATGGCAAATAAGTCACTCGGCACACTAACGCTAAACATGTTTGCCGAAACGGGCAGCTTTGTTGAAGGCATGAGTAAAGCTGAGCGTGCATCATTAAAGGCTGAAAATGCGACAGCCAGAATGGTGAAACAGATTGATCCGCTGATATCACAGCTATCTAGCCTAGAAGTTCAGCAGCGCCGTCTTGCAGAGTTAAATGACAAGGGAATATTTAATGGTCGTGAGTTCGAAATCTTATCGGAACGCTTAGAACAAACTAAAAATGCCACGTATGAAGCAAACTCGGCTTTCGCTGACCAATACAAGCAAATCAACCGAGTCGTAAGCCAGCTAGACCCTGCAATCGCTAAATATGCCGAATTAGACAACATGCAAGCGCGGTTATCTGAAGGCGTAAAA…
8700	g.1032.pp.1	27268	27763	r	Phage_TAC_13	PF16459.4			ATGGAATTAAGTGTTGCTAGCCTTATTCAGTCGGGTTCCTATTCTCCCGCAAAGCCTGAACTCCACGAAATTTCGTGGATCAACCTAAATGGTGAAACCTGCAAAGCATCGGTATTCATCCGTAAAAAGTCATTTGCCACTGCAAATATTGAAGCAAACAATTACCACAACGGAATTGATTCGCTTACGTCTCGCATTGTTTCAAGTATCGTCGATGAACACGGTAAGCCCTTATTTGAGATTGACGACATTCTAGGCAATGACGCCCATGGTCCAATCTGCGACTCACTCGGTATGGCGTTAATCGGCGCTATTAACGAAGTCAATGGCATCGGACTAAAACCTGACCCAAAAGCCTTACCGCCGACGACGAATTCTGGCACGAACTCGTCCTCGCAG…
8701	g.1032.pp.1	27852	28326	r	Phage_TTP_11	PF16460.4			ATGAGTATGAAAACGCAGGGCACCCAGCTCTATGCAATCGATCCGGCAGATGATTCCATTTTAGGTGTCATCGCTGTGACCTCCATTGATGGTATCGACAGCCCAGTCGATCCCATCGAAACCACCCCATTAGAAGCCATGGCCCGTGAGTTTGTAGCAGGCTTAAAATCGCCTGGTGCGGCAACGTTTGGTATCAACATCGACCCACGAATTCCAAGCCACCTGCGCCTGCACCAAATCAAAACCGCTGGCACCACCATTAAATGGGCTATTGGTTTTAGTGATGCAGTGGGCACTGCGCCAACCGTCACAACTAAAGACTTCACCTTACCCACAACCCGTACTTGGATCACCTTCGAAGGTTTCATGACGGCCTATCCATTTACGTTTGCACAAAAC…
8702	g.1032.pp.1	28416	28785	r	DUF3168	PF11367.7			ATGAGTATGGCGCCCATTTTTGTCGTGTGCCAAGCAAGCACGGCAGTGACTGATTTACTTGGTACCAATCCCACAAGGCTTTATCCATTTGGCCAAGCACCGCAAAACGTAGCCAAGCCCTATGCGGTTTGGCAGGTGATCGGCGGTAGCCCTGAAAACTATATCTCAGGCCGACCCGATACCGACACCTTTGCGCTGCAAGTTGATGTATATGCCGACTCTGGCAATTCGGCTAATGCTGTGGGTGATGCAATTCGCTTCGCCACTGAATTAGAGGCGCATACCACCAATTACAACGGTGATAGTCGCGACAAAGAAACAGGCAATTATCGTCACAGCTTTGACATCGATTGGATAGTCACACGCTAG
8703	g.1032.pp.1	28781	29246	r	HK97-gp10_like	PF04883.11			ATGGCCGCAAAATTCGATTTCAGTCTCATTGGCTTAAAAGAAGTTAAAGCCAAAATGAACAGGGTTAGCCAAACCGTGCTTGATACGGGGACACGTACCGCGCTGCGTAAAGCCGCTGGCATAGTAAAAAAAGCGGCTCAAGAAAATTCGCTCAATGTGGACGACCCCAAAACAGGTAGGCGCATTCGCGACAACGTCACACTGCAGTTTGCTAGCCGGCTATTTCAAAACGAAGGTGTGATCATGTATCGAGTGGGCATCGCCACCAATCGTGGCCGTATTCCTACACCTAACGCCGACGAAGGTGCGCGCGGCAATACCCCACACTGGCATTTAGTCGAGTTCGGTACCGAACACGCCCAAGCACAGCCATTTATGCGTCCGGCACTGGCCAATAAC…
8704	g.1032.pp.1	29247	29610	r	Phage_H_T_join	PF05521.10	Bacteriophage head-tail adaptor	COG5614	ATGCTAGCTCATCGTTTACGTCATCGGGTGCATATTCAACAACCGATAATAACTCAGGATCCCCAATCAGGTGGTGATCTCATCGAATGGCAAACCCTCATGTTAGGGGTAAAACCTCTCGATAAGCTCGCTGCAGAAGTATTAACAGGGGCTGGTCGCGAGTTTTATGCCGCAGATGCCAAGCAAGCTGAAACCAGCGCAAGAATTAATTTTCGTTGGTTCCCCATTGATTTAAGCCTGTTATACCAATGCCGCATTTTATGGGATGGAAGAACTTACGATATCCAATCGGCAGAAACCGATCTAACAGGGCGTCAAGAGTGGCGATTACGCTGCAAAGATGGCGTTAATCAGGGGCTTTAA
8705	g.1032.pp.1	29609	29906	r	Phage_connect_1	PF05135.12			GTGAGCACCATTTCCCTAGAGCAAGCCAAGCAATTTCTTGACATTATCCACGATGAGGATGATGCCAAACTGCAATTATTGCTCAATGCCGCCGAGGATGAAGCCTGTCAATTTATGGGAAGGGAATCCCTTACTATTCTGCTTGATGAAACGACTGCAGAGCTGCCAGCAAGTATCACTATGGGCGTAATGATTTTACTGCAAGCAAACTATCAAGCAACACCAGAAGATGCGGCAAAACTGCGCAAAGCAGCAGAAATAAAATTAACGCCATATCGAATAGGTTGGGGCATCTAA
8706	g.1032.pp.1	29927	30227	r			Membrane protein involved in colicin uptake	COG3064	ATGGCTAAAATTCTCGCCATTGCACTTAAATCCTTTTATTTAGGAAATGAAGTAAAAACGCGCGCATCAGAACCATTTAAAGTGGATGAACATCATTTTAATGAGCTAAAGCACAACAAATTAGTTGAGCGCGCACCGGAAGAAAAAACAGAAGAAGTAGATGCTAAGGCCGTTGCAGAAGCTGAAGCCAAGGCAAAAGAAGAAGCAGATGCTAAGGCCGCTGCAGAAGCTGAAGCCAAGGCAAAAGAAGAAGCAGATGCTAAGGCCGCTGCCGCTGCTGCAAAAAAAGCTAAAGCTTAA
8707	g.1032.pp.1	30323	31514	r	Phage_capsid	PF05065.12	Predicted phage phi-C31 gp36 major capsid-like protein	COG4653	ATGCCAAACCCAAATTTTGAAAAACAAGTAGAAGAATTAGGTGCCAATCTAACCAAGATTGGTGATCAAATTAAATCGGCGGCAGAAGAAACTAATAAGCAGATCAAGGCTTCTGGTGAAATGCATGCCGAAACCCGCGATAAGGTCGATAAGCTGCTGTTAGAACAGGGTGCCTTGCAAGCTCGCTTGCAAGAAGCTGAGCAAAAGCTGCTTAAGGGACCGCAAAGTCAGCAAGAAGAACGTGAACTGTCGATCGGTGAGCGTGTTGCGACCGATAAAGAAATGGAAGGGGTAAACAGCTCATTTCGTGGCACCCGTCGTGTACAAATGCCACGTTCAGCGATTACTTCCGCCACAGGTTCAGGCGGTGCATTAGTTCGCCCTGATCGCATGGCGGGA…
8708	g.1032.pp.1	31526	32381	r	CLP_protease	PF00574.22	ATP-dependent protease ClpP, protease subunit	COG0740	ATGCCATTTCCAAAAAGCTTCTCGCAGAGCGGAGTGCGCTGCGATATTTCTCCGCGCGCGCAAGAGCTGTGGAACCCAGCGATTAAAGCCGCGGTAGAAAACACCGAATCAACCATTACTGTTTACGGCATCATTGGCGAAGATTGGTACGGCGAAGGCGTTACGCTAAAGCGTATCGATGCAGCTTTACGCAGTATCGGTAATGAAAAAGACGTCACTGTTTATATCAATTCACCAGGCGGCGATATGTTCGAAGGTATAGCGATCTATAACCGTCTGCGCGAACACAAAGGAAAAGTCACTACTAAAGTACTTGGCCTTGCAGCCTCTGCGGCCTCAGTTATTTATATGGCAGGCGAGGATGATGCGCGATTTGTTGCTAGCTCTGCCTTTCTGATG…
8709	g.1032.pp.1	32390	33689	r	Phage_portal	PF04860.11	Phage portal protein BeeE	COG4695	GTGAAACAATCAAATTCACTTGCTTTGGTTATTGCTAAAGCAGCAAGTCAGCCATTCGCGTCACTCGACAGCTTTATGGGGAAAACCTTAAGGCTAACAGACGGTGATTTTTGGTCGCAACTAATGGCAACCTCAAAAAGTGGCAAAACGGTTAATGTGAATACCGCTATGCAGCTTGCAGCAGTATGGGCTTGTGTACGTCGTATTTCAGAAACTGTTGCCATGCTGCCGCTTGGTTTGTACGAGCGCCAAAGTGATGGTGGACGCATCCAAGTTCAAAACAGCCTTTCTACTGTATTGAGCATTAAGCCCAATGCAGATATGACTGCCATGCAGTTTTGGGAAGCAGTGCTCGCATCATTGCTACTTAAGGGCAATGCGTTTATTGAGATCCACCGC…
8710	g.1032.pp.1	33685	33847	r					ATGAATACACCACTGGCTCTATTCATCTTCCTTGCACTAACAGGTTCGTTAATGGCTGTAGCTGGCGTTTATATCCTATTTGGACTCGGTTGGGCGCTGCTATCTGGTTCGATCTTGTCGTTTGCAGGCGCTTCATTTTTACGTAAAGGAATGACAGCGTGA
8711	g.1032.pp.1	33846	35592	r	Terminase_1	PF03354.14	Phage terminase, small subunit!!!Phage terminase-like protein, large subunit, contains N-terminal HTH domain	COG3747!!!COG4626	ATGGCGCCCCGAAAAAAGACGAAGTCGACGAATTCTTCGGATGATATAGAAGATCGCGTCACTCGATGGGCAAAAGAGGTCGTCTCAGGGGATTTCCTTGCTGGTCCAGATATTCGCAACGCCTGTAAGCGGCACTTAAAAGACTTAGAGTCTTGTCACGCAACAGGTCTAATTTGGGATTTAGCCGCCGCCAACCGCGCCATTAGCTTTTTCCCAAAAGTATTGCGTTTAAGTGGTGGTGATTACGAAGGCAAGCCATTTAATCTGCTCGACTGGCAAGCGTTTATCGTCGGCTCGCTGTTTGGCTGGAAGGATGCCGACGGTACCCGCCGTTTTCGCATGTGCTATGTAGAAAGTGGCAAAGGCTCTGGTAAATCCCCGTTAGCTGCAGGTATCGGG…
8712	g.1032.pp.1	35548	36061	r	Terminase_4	PF05119.11	Phage terminase, small subunit!!!Phage terminase-like protein, large subunit, contains N-terminal HTH domain	COG3747!!!COG4626	GTGGCAGTAGGACGAAAAACCACGCCAACCGCGCTCAAGCTCGTTACAGGCAATCCCGGCAAAAGACCGCTCAATAAAAAAGAGCCAAAGCTAGAAGCGGGGATACCGCGAATGCCGGCTTATCTCAGCCCAAGAGCAAAAGCAGCATGGAAAAAGCTAACAAAACTGCTTAAAGACATGGGCGTGCTCACACTTGCCGATGGCATGGCCCTTGAACGGTTATGCGACGTTTACTCAGAAATTCTCGACCTGAGGGACGAAATAAAGCAAAACGGCCGAACTTACCAAAGTATCAAAATCATCGGTGAAAACATCGACGAAGATACCCGAGAAGTCACCCAAGTCGAGCAAATGCTAATGAAAGCCAACCCAGCAGTGCAAATGCTGGCCGATGCCGAC…
8713	g.1032.pp.1	36071	36401	r	HNH	PF01844.22	5-methylcytosine-specific restriction endonuclease McrA	COG1403	ATGAGCCAACCCAGCTGGCGCGATGATAAACGCAAAACAGCCGAACGTGGTTACGGTGGACGCTGGCAAAAAGCCCGTGAAACCTTCTTAAAGCGCAATCCGCTCTGCTGCTTCTGCCAGCAAAAAGGCATTATCACCGCCGCAACGGTAGTGGACCACAAGATCCCACACAAAGGCGACACAACCCTATTTTGGGATACCAACAACTGGCAACCGCTGTGCAAGACTTGCCACGATAGCACCAAAAAAATAATGGAGAGCAGAGGGGTAAAGCTTGGCGCAGACGAAAGCGGCAAGCCGACAGACCCAAATCACCATTGGAACAAATAG
8714	g.1032.pp.1	36397	36787	r					ATGAATAAAGTCGTGGTTATCTTCAATGGCGCCATCGTTTCCGTGCCCGCTGTCGAATCTGATATTGGTAATGGCGGCAATGGTGCAAAAGCATTAGTGCCACTGGTCCCTGCTGATTGGGTTGATGTATCCACCTTAAATGCCGCATACCCAACATTTCAAGGTAAAACCAAGCCGCCAGTTATTAAGCAAAGCAAGCAAGATGATTTAATTGAGCATCTTCAGGCGCTAACCTTAGCTATGACAGCCCAAACCGCAGCCATTACAGCGCAAACAACGGCGATAAGCCATCTGGTAAACAGTAATCTGGAAATCGTTGATCAGATGATGGCTGTAGATGACGAAGAACAAAAAACATCAGCCTATTTAGATGGCTCAGATGAATTATGA
8715	g.1032.pp.1	36779	37049	r	Phage_holin_2_3	PF16080.4			ATGAATATCAAACCATTGGCGCCAATTATGGATAAAGCTACGACAACCGGAAGCTATATTGCTTCGATCTCAACAGCAATAGGCGGCTTTTTGTCACTCAACAATATTGCGTTATTGCTTGGTATTGCATCAACAATCGCTTTATTCGTAGTTCAGTTTCGCCTCTCGCGAGAAAAGAAAAAGCAAAACAGAGAATTTCACGAAGCGAGAATGGCCGCGATTAAACAAGGCAAATTAAACGTAATCAATATGGACGACCTCCATGAATAA
8716	g.1032.pp.1	37165	37690	r					ATGTTCAGTACATTAAATAATAAAATCATTGCGTTAGTTTTCGGTTTGCTGGTTGTTTCTGTTTTGGCTTTTGGTGTGTTTTTTAAGATAAATCAGGGGCAAATAGCACTGCTAAAGAGTGATTTAGCTAGATCTGAACAGTCAAAGAAAATCTTGCAAAATGATTTAACCTCTGTTTCAAATTCGCTAGAAGTTGCTGAAAAAGATAAAGAAAATTTATTAAATAGCCTTAGCCTTTTAGCAAAAGCATTAAGTGATCGAGAGCGTGATCGAAATGCAATTAAACAAGGATTTGCAGCAAGTAATAAAGAATTGAAGCAGATTTTTAACGGGGCCAGTGATGAAAAAACGAAGTCTTGGGGCGCTGCTGATATCCCTGCAGATCTTAATAGGGTGCTC…
8717	g.1032.pp.1	37939	38452	r			Phage-related lysozyme (muramidase), GH24 family	COG3772	ATGCGCAATAAGGTATTAGTCACAGGACTGAGCTTATCAGCTGCTGCACTGATCACCTTGGTTTCATCTGAGGGATTCTCGCCAGTTTCCGAGATTCCGGTTAAAGGTGATCGCCCTACATTGGGGTTTGGGTCCACTTATCACGCAGATGGACGGCCAGTAAAGCTAGGCGAAACAACTACCCCGATTAACGCACTTAAAACCGCTAAAGCTCATATCGATAAGGATGAGCAACGCTTTCGAGCAAGCCTGCCGAACGTTGAGCTTAACCAAGCATCTTACGATTTGTACATCGATTGGACGTACCAATACGGCATTGGCCGTTGGTTAGCCTCTCCGATGCGTGGTCATCTTATCCAAGGTGAATACCAACAATCATGTGATGCATTGCTGCTGCCG…
8718	g.1032.pp.1	38454	38715	r					TTGCTATCTAGACCTTTCAGTTTATTCAAGCCTCGGCCATCGCCGGGGTTTTTTGTTTTGGGGTTTATCATGACTAAACATATTCGAGTTGAAAATGCAGATACCAGTGACCACAAGGTTATGGTTCAGCTTTGGGATAAGGGAACTGACTCTGTGCCAGATAAGTTAGTTGATGAGTTTGAGCTACATAATGTTCAACTGCGAGAGCTAACAATTTGGGATACGCGTTATATCGTAATTAAAGAGGTTAGTCGGGGTTAA
8719	g.1032.pp.1	38810	39401	r					ATGGACTCATTTGGAATGGATGATAATGTTAGATTGATAAAGAAGAATGGCGCAGTCATTGAAAATATTAAAGCGTCAGTGCAAGAAGATATCATATATATTGATAACCCAAATTTTGCTATTGAGGTTAATGATATTATTGAAAGAGTGTTACCTATTGGTGCCACTGAACAATACAAAGTAGTAAATCCTATTTATCATGCAAAAAGCGGCAGTTTTAATGCATCATACGAAGTAAAATGTCAAAAGCTCGGTATTCAAAATGATAAATTAGATATTTCGAATATAACATACAATTTCCATGGACATAACTCTAGAGTAAATAACAACTCTTTAGACTTATCAACTAACATGGTTTCAATTAATGACGAGATAGCAAAACAGATAGAAATACTAAGG…
8720	g.1032.pp.1	39459	39783	r	DUF4406	PF14359.5			ATGATAACCACCTACATCGCTGGTCCAATAAGCGGCAATGTCGAAGCCAATAAGCAGGCGTTCTTTAAAGCGGCCGAGCAGCTAGCGGAAACTGGCAGAGTAGTGCTTCACTCTGCTGGCCTGCCGTTCGGCCTAACCGAACCGCAGTATATGGATATCTGTTACGCCATGATCCGTGCTTGCAATGAGATTGTGATGTTGCCCGGTTGGCGCAGGTCTGCAGGCGCCACCGCCGAGTATTACTACGCCAAGAAGATAGGGATTAAGATCGTGTTTGTTCCAACGGGAATAGACATTGAACGCGGTATGAGTTTAGTATCGTGA
8721	g.1032.pp.1	39782	40034	r					ATGTGTAAATGCGTGAAGTGCGGATCCAGTTCGATAGAATTTCAGTTTGTAGAAGATGGCACCAATTTAGGTACATGCAAAGAACAAGGAAAGATGAGTGAGTTTATTCGCTATGTATCAAGGGCATTTGACTACCAAATCGTTTGTAAAAAAGAGCATCTATTAAAAACATGCCGGTGCTGTAAATATGCTTGGCGTGAACATACGTTAGATAACGCCACTGCTAATCAATCCCAGCCTGGTGATGATTGA
8722	g.1032.pp.1	40026	40209	r					ATGCAATGGCTAGGTGCAGACATTATAAAAAAAGCAGTCAGTCAATACCCTTCTAATTTTATCCCTGCTGCGGCAAAGGAGTTTGTTTACGATGAGTGCGAAGGTAATGATGTCACAGGTACAGTAAAGGGGTTTTATCTTGACGGTGTTTTCCACATTCAAGAGGTAGTGACACATGTGTAA
8723	g.1032.pp.1	40216	40540	r					ATGGCCTGCTCAATAATAAGAAGTAATGGTAAAACAGTAGGGTTTATCTGTGGAGACTTTTCAGAAGATGAAGTCAACATGGACGACTGCAGCGAATGTGGAGATAACTTCCCTGCAGCAGAATTTCTATGTGATTACCCAGTAGGAAACGATAAAACTTGTGATCGCAAACTCTGCCGAAAATGCGCGAAAACCGTTGGCAAAGATATGCACTATTGCCCACAGCATCATAGTGAATGGAACGAGTATCAAAATAGTGGGCTTGGGCGAATTGAAGTGCTTAAAGCAATCGAGTCAGGCAAAAAGTTAACCGTGATCAAGTGA
8724	g.1032.pp.1	40539	40740	r					ATGGCTAAAGTCGCATCTTTTAAACCTTTCTATCACGGTGAAAACCACTTTGTTGTTCTGGATAGAATCAAGCATTTTAGTATGCATAGCAGTAATGGCTTTAATGGTACCAAGATTCACTTTGATGACGGTACCGAGCTGTTAGTTGGCGAATGGCCTAAGGCAGTGCGCGATGCAATCGAGCAGGCGGGGAAAGAGTAA
8725	g.1032.pp.1	40732	40954	r					ATGAGTAAAGCGAAGGTTTTAACGAATAATAAATCAACAAGAACTGAGTTAGCAAAGCAGTTTTTGCAGCGAGTTGAGGCGCTAGGTATTAAGGCCTCAATCAAAGGTCACTTTATAGTTTTTCAACCAGTATTACCCGTTGAAATGCTGTTTGAAGTACCACTAATATCGAATGAGATTTTTAAGCTGGTATCAACTTCGGAGATTAGTACTAATGGCTAA
8726	g.1032.pp.1	41061	42261	r	Phage_integrase	PF00589.21	Protoheme ferro-lyase (ferrochelatase)!!!Integrase	COG0276!!!COG0582	ATGGCTATTGCCTGTATTGCCTTAAGTGATGCCGCCATTAAACGGGCTGTTGCCGATCACTCGATTACCGAAATTAGGGACCCACGTTATCCGCTACGGTTGCGCCTGGGGAGTTCGCGCAGTCGTGGCAGTTGGTATTTAGTCACCAATAAAGAGGGTAAGGCAAATTGGTCAAAGGTGGCGAACTGGCCGTTGGTGAGTGCTAAGGCCATGCTGGATGATTTACCGTCGCTCAGCATGCAGCATAGGCAAGATCAGAGTGTGAAGGTGAATACCTGGCTAAGTTGCGGTGGCTTATTGAATTGGTATTTAAGCCGGTCACAAACAGATACCAGTTTATCGTTGAAGCGCAAACGCAACATCAAGTGCGCCATCGCTAAGCACTTATTGCCGGTGCTT…
8727	g.1032.pp.1	42260	42860	r	DnaJ_CXXCXGXG	PF00684.18			ATGATTGAAACTGTAAGCGATTTAGTTAAACGGCTTAAAACTGAGGCAGAACAACTCGAGTCTATCGGCTCGGTTGATCTGGCCTGCGGTGTTGAGGCGGCGGTGAGGGTCATCTGCAATGAACTCGATGGACACCTGCCCATTGGCAATGCTGATTTACAGCGGATTGAGCCGTTAGAGCGGATAAATAAACGCTTAATGGCAGTGCTGGCAAAGCAGTCATCGATTAATGAGCGGTTTGATTTGCACTGTAAACAGCAGGTGTTATCAACGCCTGAGTATCAAGCGCTGGTGAGTGCTAAAAACAGGATCCATCAGCAAATTAACGCATTGCCTAAGTGTGATGAATGCAATGGCAAAGGCAAGGTCAAGCCGATGTATGTGTTTTATCAGTGCCAT…
8728	g.1032.pp.1	42859	43429	r					ATGATATCGATAGAACGCTTATTTGAGTTGTTGTCACCACGCGGTGTTGCCATTGGCGCAGCAGTCGGTGGCAAAGGGGTTTTTAGTAAGGAGGATGCCATGGGTGTTGTTGCGCAGGTACAGGGTAAGTACCCCGTTGGGGTGAAGGTGCTAGAGGCAAGCATTTGCGGCGATGTGGATGCCGAGGATGTGCTCGTTAAGGCGCTATGTAAGCAATATGAAGTGGATTTTAGACCCGTTGCGGCCTCGGCACTGGCAAAGCTAGCAGTGAATGAAGTGTGCGGTACCCGCACTTGCCCTAAGTGCAAAGGAACAAAACTTAACTATCACCGCAATGATGATTGTAAGCACTGCGGCGGTACAGGAAAGATGTTGAATACGGTTGAACAGTTGACTAAA…
8729	g.1032.pp.1	43425	43857	r	HTH_psq	PF05225.15			ATGACAACTCAAAAATTATCGTTTGATGAGCGCATTGAGAAAGCGGTCGCATTTTACGTTACTCAAAAGTTATCAATTATTGATTCTGCCACCCGTGCTGACGTTAGTCATGGCGCGCTTAACCGCGCACTTAAAAAGCGTGGAGTATTCCGTGATAGAGCAGTTTTGGGTGCTCAAAATCTTGAAAAAGCCATTGCGTTATACACCAGCGGTTATTCCATTGTAAAAGCAAGCAAAGAGGCTGGTGTAAGTAACTCGACGCTCAGTAATGCGTTATATGTGAGAAAGCTGTTTAGGGAAGATGTAGTGCGTAAGCCAGACAGTACTGTGTCGCGCATTGATCCGCTGGAATCTGCTGAAAGCAGAGTATCGAGTATGACGCTGAGCATTATTCACAAA…
8730	g.1032.pp.1	43856	44363	r					GTGATTCGTATTGGTATTGATCCTGATCTCACTAAAAGCGGCGTAGCCACTGTGGTGGACGGCAAGATCCAGCTGCTTAAAAGCATGAGTTTTAGTGAATTGATTGAGTTTGTGGTTTGCAGTGCTGCGAGTTCGCCTTGCACTGTGTTGCTCGAAGATGTGGATAACAAAAAGCCAGTATTTGCCAGCAAGTTAAAGCGGACCGCCAAAGGCCAAAACCCATTGCTTGCCTACGTTGGTCATGCCCCAAGCCAAGGCGGTAGTGAATTTAAGATCAATATGAGCAAGGCCGAGGACTTGGGCAAAGTTAAAGCCACAGCCAGATTGATTAAAGAAGTACTCGAGGACAAAGGGATTACCGTGACCTTAGTTAAACCGCTGCGTGGCCCTGTTAAACAG…
8731	g.1032.pp.1	44359	44752	r					ATGGCTCTGGCAATTAAACACTTACCAGATGATGCACCGGATTTTTATAGCGCGATTGTGGCGCCTACGTCTGTTGATACTGCTGCTAGTCAAGTCGTGCAAGAGGCGGTTAACGATGCGGAGTTATTTGTACCAAAAGCGGTGACTGCCGCTGAGTTACGCGCTCAAGGTTTTTTGCGTGAACGCGAACAGCCGCAAATGTGGCATTGCCGCGGTGGAGAGTCGGACATTGAGAAGATTGAAAAGCATATGTCGGTTATCCCCGCGGAGTTTAAACATTCCGTATCAATCGAGTATGAGCGCTTATTTGCCATTGGTGGGCGCCTTGGACGTAAACAAGCCAATCAGTTTTTAGTAAGGCAGTCAAAGCGGTTTAGAGGGGTAGCGGTGTGA
8732	g.1032.pp.1	44735	45281	r					ATGTACAGCCGTGATTTTAGCAATCGGTTTGGTGCTGAGCTTGGCAGTGTAGTGGCGGAGTTTGTTAGCAAAATTGGCGAGGCAGGTTTGAGTGTTAGTGAGGTGATGATCGGTATTGAGGCATTTAAACAACGCGCAGCGACCGCGCCTTGGAGCGTTAACCCCGCTGAGTTTGTAGCGATGTGTACGCCTACACCTGAACAACTTGGTTTACCTAACGCTGAACAGGCTTACCGCGAGTGTTGCGCCCATGGTCGCTGGCCGAGTGAGCACAAGTGGAGCCATGGCGCTGTGTTTGCCGCAGGCCGTGAAACAGGTTGGTATGAGCTGCAAAACCGTACTGAGCAGCAAACATGGCCCTTGTTTAAACGTAATTACGAGGTGATGTGCCGCCGTGCA…
8733	g.1032.pp.1	45267	46335	r	Phage_rep_O	PF04492.12			ATGGTACTGGAATCAATTGATAGCGTCAATCATGGCGCTGGTGGCAGTAATGTGGTGCCGTTACGGCCCGTTGCTGACAATAAACAGCATGCGCGGGGTGGGGTGGTGAAAGCAGATTTGGAAGATGGTTATTTAAGACTCTCCAATACGCTGGTGGACGCCCTGTGCCGCACTAAATTAAGCGATCGTGAGAGTCGGGTGGTATTTGCTGTGATCCGTAGAACCTATGGTTATGGCAAGGCCACTGATTGGGTTTGCTTAGAGCAATTAGCCGACATGACGGGGATTACAACGAGCAATATTTGTCATGCAATTAAGTCGCTTACTGCGCGCGATATCATCATAAAAGACGGTCGTAAAGTTGGCGTTAACCCGATTGTTTCAGCGTGGCAAGACAAG…
8734	g.1032.pp.1	46391	46649	r					ATGGCAGGTAGAAATATAGTCTTTACTCCACGGTTTAACGCAAATCACTTAACTGATAAGTCCTGCGAAAAATATTGCACCGACATACCTTACACGCCTGAAGAAGATGAAGCGTTTGCGCGGATTCAGCGCAATCAAGATATTGCTTTGCTGGCGAATGTGATCAGGCAGTCACCGACGACTAGTGCTGAGGGTATTGCGGCGCGGGTGTTGGATGCTGGGTATCAGTTTTCAGGTAGTGCGGTGCGTTTTAAATAA
8735	g.1032.pp.1	46648	46843	r					ATGAGTGATGTTATTGATGATGCCGCAATCGAGCATGAAGCGCATATCAAAGCTGCTTTATCTGTTCGCCAACCTACGCTGCCTTTTACTGGCCTGTGCCATTACTGCAAGGCAACTGTTTCAAATAATCAACATTTTTGTGATGCCGACTGCCGCCACGATTACGAGCGGTTAAAGGCTAATGGGAGAGTGTGA
8736	g.1032.pp.1	46835	47417	r					ATGACTAAAAACACATTAAAGCGCGAAGCTCTTTCATGCTCCGATCCACTCTATGCCGCCCATGCGCTGGGGCACGATTACGGTGTAGATAAGCTAGCGAAGGATTTATTCCAACAGCCCGGGGTGATGTACAACAAATTAAACCCTGAGAACGACAGCAATCACTTGTATTTGCGCGATGCGATTCATCTGACTGAGCTAGCTGATGATGACCGCATTTTATCGGCATGGTGCCATAGCCGTGGTGGGGTGTTTGTAAAGCTGCCAGAGTCGGTTAACTGCGATGAAGAGTTAAGCGATCAGTTACTGCTGATTAGTGAGCAAATGGGCATTGCACTCGCTGAAATACGCGACTCCCGATCTGATGGGGTGATTACACCAGAAGAGTTTGAGTGCATT…
8737	g.1032.pp.1	47450	47681	r	HTH_3	PF01381.21	DNA-binding transcriptional regulator, XRE-family HTH domain	COG1476	ATGCAGCATATCCGTCAAGTTCGAGTAAAAGCAGGTATCTCGGTAAAAGATATTGCGAAGTTAATTGAGACTGATGTTTCAAGCTTTTATCACTATGAAAAAGGGAGGAGAACACCCGATTTCACTCAGTGCTGGAAGATTGTAAACGCTCTAAATCAACTCGGAGCCAAATGCACCTTCTCTGATGTATTCCCTAACCCTATTGAGAATAGTGACGGAAAGGTTGCTTAA
8738	g.1032.pp.1	47798	48458	f	Peptidase_S24	PF00717.22	SOS-response transcriptional repressor LexA (RecA-mediated autopeptidase)	COG1974	ATGAAGTGGAATGAGCTGGTTAAATCCAGAATGAAAGAGCTTGGGATTACCCAAGAAAGGCTTGCTGAGTTAGAAGAAGTAACTCCTGGCGGAATGGGGCATTGGCTTAATGGAAGAAGAGAACCTTCGTTAAGTAAGATCGCATCAATATTAAAGCGTCTTAATTTAGACTCACTGGTATTGCATTCAGATGGAATGCTTGAATATCCAGACGAAGCGCTAGTTAATGTTAGCAATGCTAATTTATCTACCAAATACCTAAAAAAATTCCCTGTTATTAGCTATGTAAAAGCGGGGGTTTGGTCAGAGGCCGTTGAGGAATCACCAGCATCAGCTTCAGACGAATGGTATGAAACAACCGAAAGAACAAGTGAACATTGTTTTTGGCTGCGGGTGATT…
8739	g.1032.pp.1	48492	48915	f					ATGAGAATGATCACTATTTCACTAGTACTGTTTATGCTCGGCGGCTGCGCCACTTCATCAGTTAGCTACGATAAAGCCAAAAATGTTCCTGAAGATAGAGTGGCGCTAAAAACGCAAGGGAAATACTCATTTACCGTTATCAGAGATAGTGGATGGACTGGTAGCGGCTGCTATGCAGACCTTTATATTGATGAACAACTTGCTGCCAAATTCGAGTCAGGTGAAAAGTCAACTTTTAGAACAGATGATAATAGAGTCATGCTTAAAGTGACTAACTCAGGTGCGGCACTGTGCTCTTTTGATGGTGGCACAAATCACTATGAAGCCTTTCTTGAATTAGATAAGCATAAAATATACAGAATTCATGTTAACTATGATGGTGCAGGTCTGCAAATATTA…
8740	g.1032.pp.1	48927	49824	f	RNase_T	PF00929.23	Rad3-related DNA helicase!!!DNA polymerase III, alpha subunit (gram-positive type)	COG1199!!!COG2176	ATGGATAAAGAAACCGCAGAGTTTTTAGCAAAACACCCCTACATCCCTACCAAATTTATCGCATTAGATGCCGAGACCACGGGGCTTGAGGCTGAAACGGACAAGATAATAGAGATTGCCGCAATCAAATTTGATCTCCTATCTAACGATCACCCTGTATTTGAGTCATTGATCAATCCTGCGGTAAAAGTACCGCGCAAAATAACCAATATCACAGGCATCACCAACAAGATGCTGGTAGACCAGCCGCCCTTTGCAGAGCTCGCGCAAGACTTAAAAGCATTTATCGGTGATCTACCTATCGTGGCCTACAATGCCAAGTTTGATAAAGGCTTTTTAGATGCTGAGTTCGCTAATGTTGGCATCGTGCTCAATAACCAGTATCACTGTGCATTAAAT…
8741	g.1032.pp.1	49883	50519	r			Phage-related protein, tail component	COG4723	ATGGATAATAATCAATGCACCATTATTAAGTTGTCGGGTTCGCTAGCTAAAAAATTCGGGCGTGAGCACAAGCGCTACTTAGATACTGGTACGACGACAGAGGCATTTAGCGCGATTAAAAACACTCTGCAAGGTTTTGAACAATTCATTAAAGAACAAGCAAAGCTTGGCCTGCGTTATGCGATTTTTCGTAATGGAAAAAACACAGGCGAAGATGAATTTGGTTTGGCTGGGTCGCGGGAAATCCGGATTGTGCCTGTAATTGGTGGCAGTAAACGCGGTGGAGTACTTCAAACGATAATTGGGGCTGTGTTAATAGTCGCATCGTTTATACCAGGCTTACAGATGTTAATGGCACCTGGTATTGCGCTGGTAGCTGGCGGTGTGGTGCAAATGCTT…
8742	g.1032.pp.1	51055	51268	f					ATGAAATTCATTGAGCCTTGGGTTACAGGATTCAGATATTACTTAGTGCATATCATGCTGCTTATCGCCACTACGGTTGCAGAGGATTTTAATGCTGTTGTGGTATTTGGACTCACACTTTCAGAAGTGATGAACAGCATTGCAATGGTTTTTTATATCTGTTTTTTGATTTTGATAGTGGTTTTTATCATTAAAAGACATTCGACTACCTAG
8743	g.1032.pp.1	51608	51824	f	SEC-C	PF02810.14			ATGGACACAAGAGGAGAACTTTACAGGCTTAAGCAAGCTGAATTGTTAGCAATGGAGGAGCGACAAGGAGCGCCTCTTATCCCGCTAAGTGAACAACAGTTCAATGAACTGCAACCGATGACTAAAAGTCAACGAAAAAACAGTATGCGCAACCGCGAATGTGTATGCGGAAGCGGCAAGAAATTTAAAAAATGCTGCTGGAGTAAATTTGCATGA
8744	g.1032.pp.1	51820	52060	f					ATGAACACGGTGCAAGAACAATGGAATTCCTTTTCTAAATTGGTTGTCCCTAAAGATGCTTCGCCATATCAAAAACAGGAAATGCGCAGATCATTTTACGCTGGAGCTGAAGCAATGCTGAGAATTCAGTTTGCTATTACAGATCCATCTATTAGCGAAGTGGCTGCTGTAGAAATTCTTGAAGGTTTAAGTCAAGAACTAACGCTTTTTGCTAATGAAGTAAAAAAAGGGAATGCCTAG
8745	g.1032.pp.1	52200	52626	f					ATGCCCCACCCAATCGCAGCGCATCACTGCGCCCCACTGCTACCCGTAGAATCGCAACTTCTGTTACACCTCAGCATTGCTTGTCGCCTCGCCCAATTGCCAGACCTAATGCATTGCCCAACGGTTATCCAGCGTAAAAACGACCTTGAGGCTTATTTGCAAAGCCATGTTTGCAGCTATGCCTTCCGCGAGCGCTTCCACGTCACCAAGTTGGATGAAGGTCCGTTAAAAACCACCGCATTAAACGAAGTGGCCAATATCCAAGTCAGCCGCAGCGGACGCGTAAAACTCACCCGCATCGCCGAGCCACCAGCAATCAATATCACGGTAAGCGATAGAACTATCAGTTGGCTCAACCGCAGTTTTAACCACGCAAAGCAGCCAATGATTAAGACAGCC…
8746	g.1032.pp.1	52618	52897	f					ATGTTTGATGCACAAGCCCATGCCACCAGCGACGCCCTAGTCGCCATGCTATCAAGCGAGCTTGACCAAGAACGCCAAGCCAAAGGCAACGCCATGGTATTTTACTGCGACCGCTCGATAGCCGAGTTAAACCAGCTGATCATCGACTATCCCGAATCTAAACACACTTGGGTTCGACTGATTGAACGCTGGCAAGAGATAAAGCAAAAACACGGCCAGCGCAGCGCGCAAGACCTGCTCAACGCTGAATATGCACGGCTCGCCAGCACACCAAGTTAA
8747	g.1032.pp.1	52996	53389	f					ATGTTCTTTGTATACGGCGTGTCCATGACCATAGCTAAAAAAGAAGCGGCTAAAAAGTGCAGCCTATACGAAGGCGCACACCCAAACCGCCGCGAACTCAGCCCAACGGAATACCAAGCCAAGCTGAATGAAATGGCTTTGGCCAAGTTTGAAAAAATGAAGCCACAAAAGCTATCTCACTCGCTATCAACTCCAGCGCTCTGCGCGCAATACATTGAGCTAGCAAAAAACAGGACCAATGCCGCGACCTGCACGTTCGTTACCGCAAACCCACGGGCAAGGTTAACCCCAAGACCAAGAAAGAAATTATCTCTTGGCAAGTCTACAACGGCGAAATCGCCGCGTAACGCAACCCTAAGTGCAGTAAAAACAGAGCAGAGAGAATCGATATGA
8748	g.1032.pp.1	53385	53910	f					ATGAGTTACTACAAAATTACCAATGAAACAGCAGTGCAAGCATTCAAAGCCTTTGATGCAGCTAAAGCAAACTTGATTGAGCAAGCGACTAAATTAGCCGACCACTTTGGTGGCAAACCTATTTTTAGCAATCGCGTTGAAAGTATTTCGTGTGCTGGCATTAACTTTCACAACTTCAACCAGCTTGAAAACAATCATTTATGGTTCAAGCCTAAAGCGGCGAATTGCTTTGCTTCATCACCCAAATGCGGCAAGCCGAAAGCGGCAGATCGTGAAGCGTTAGAAGCTATCAGAGCTAAATACAATGCCATGATGCCAGTAGAAGTTTCACGCATACCTTTACTAGAAGCGATTGGTACAAATTGGGGTGACTGCTTATTCGCCCCGCTTTCGCTGTTC…
8749	g.1032.pp.1	53906	54449	f					ATGAGCCAACGTATCGAATGCAGTCGCCGCACCTGCCGCTGGACTGGTACAAAATCACAGTTAGAAGAAGTGTATGCAACAAATGGATTTTATAACTGCGTTTGCCCTAAATGCGGCTGCGACTCTTATTACGACTTGCCAGAGCCCATCATCACCGAGCGCGTTGAACACGCTAACGCACTCATCAAAGTGATCTCCGAGCATGGCCGCAAGTTCTTCGAGCGCAACGGCGTTATTGCCACGTTTGAACTCGATAAAAACGGCAAAGTGTGGTTTGTCGATGAATACACAAAAGTAAGAATCTATACCCATTTGGGGCGCAAGTGGCATGGATTTAGTCATGGTGGAACACTGCGAGATTTAGTGTGTGCTATACGCGACTACATCTACAAAGGTATC…
8750	g.1032.pp.1	54442	54607	f					ATGCTAACCCACGACAAACCCCAACACCGCGATATCAAAATCGGCCTAGGCCATATCGTTGCAGATAAACACGGTTGGATGTTGCCAGGCGGCAAATTCACCACCAATCGCGCCGTTGCCATCCGTGCTGCCAAAGGCCTGCACCGTTTTCTGGTTAAAAGATAA
8751	g.1032.pp.1	54616	55201	f	Ead_Ea22	PF13935.5			ATGAGCCAACAAATCGAAATCCCTGCATTCTTGCTTGAAATGTCACAGCAAATGCACCAGCAGGATAACCGCTGCACCGCCGAACCTATCTGGCAAGTTCGCTGCAAGCGCTATTTGCCTACCGAAGAAGGCTATGACGAACATCACTGGGAGATTGTTGATACCGATGGCGATGCCACCGCGCTATATCGCTCTGATAAATGCGATAAGCAAGCACTGGCCGAATGGTTAGCTGAAAACGACTTGGGATGGTGCGATCAATGGTTAGAAGCTATTGATGTAAGCGCTGACATTGATAATCTTGAGGCTTTTTCAGAAATCTTTATTGAATCATTTATCGACGACTTTAATGTTGAGTCAGATTACGACCAGCTACCTGATCCGCTTAAAAAGTTTCAC…
8752	g.1032.pp.1	55197	55917	f					ATGAGCCAATTATTCTACCTGCGCGATTCGCGCACCAATGTCGGCAGCACTTGCCTTTTTTGGGCTAAAGATGGTTGCGGCTACACCAGCGACTTAAACAAGGCCCATGTTTACACCATTGAAGAAGCACAGCGCCAATTCAATAGCCGTCACACTGACGTTCCGCTATGCAAAGAGCTTGTGGATGAATTGGCAACCGTGCGCGTTGATTGCCAGTACCTAGGCGATTCTGGCGAAAAGTCAGAATGTGATGAATACGTTATTTGTATTAATGGCGACTGGGATGGCAACGATGTTTATTGGCTATCTCAATTTGGCTTTAGCGATATTAATTACAACACCGCGACGATATTTAGTTATCAAGATGCACTAGATATTCAGTCGCTTGGGGTTGGCATT…
8753	g.1032.pp.1	55913	56237	f					ATGAACCTTCTCCTTGCAGGCTTTGAATCACCAAAGCGCATAGAGCTAATGCTGTCACTGACCAAAATCAGCTCAGAAAATCTAATCAAAGCCCTGACGCTGCATTACACCGTCACCTATCTGGAAAGCGCCCCATGGCGAGCAGCAATAAAGCACGATGTTCAACTCTCGAACTTTGTACGCGGACAAGAACGGCTCGAAGAAGTTGCGGCCACTATCGAAGCCATCAAAGAAATCGACTGGGAAAAGCATCTCGTCAAGTTAGCCGCAGCCAACGCGCGGATCGCTGAACTCGAAAAAATACTAGCCAGTTATCAGAGGTGA
8754	g.1032.pp.1	56239	56593	f					ATGTACACGAACATTCAACAACCAAGAGCTTGGCAAGGTGGGAATGGCTGCATTGCTGCTGATGTTGGACCTATATCCCATAAGTACTTCAATGAACAATTAACAGATTTTAGAGAGTTTATGTCTGAAGCTGACATACCAGAAATAGACAAAGGATGGTCATCTTTATGTTTTCAGTATGAAAGTTTAGAAAGTGATCCTATGGGAACAATAACGCAAGTTAGGTTTGAAGCGTTAATGGATGAGTGGTCGTTAAGGAAGAGATTGATGATTTCTGGTGCTAATAACGTACTTAAAGCCGGCGCCATTTCATACAACCACTTTAACATCGTAAGCAGTTTGCATAGGAAATAA
8755	g.1032.pp.1	56594	57479	f	Dam	PF05869.10			ATGAGCACTAAAGACAGCTACCGCACACCTCGTGCTGTATACGACTTTTACGACCATCAATATCATTTTGTGCTCGATGCAGCGGCAAGCGATATTAATGCCCGTTCACCGCGCTATATCACTGAGCAACAAAACACCCATGAAACTAACTGGTTTCACGCTGCGTTTGGCGCGCCTAGCGATGCATTAGGTGAGACTCATCCAGAGGCAAGAACAGGCCATTACGTATGGATGAACCCACCTTACTCAAATATTGGTCCATTTGTCGAAACGGTAATTAAGTGGCAAGCCAAAGGCTTAGGCTGCGTGATGCTAGTGATGATGGATCAATCTGTAGGCTGGTTTAAACGCGCAGTTGAACACTGCCAAGAAGTGCATTTAGTCATTGGTGGACGCTTA…
8756	g.1032.pp.1	57466	59137	f	DNA_methylase	PF00145.16	Site-specific DNA-cytosine methylase	COG0270	ATGCGCGGCTTAATCGTAGATAACTTTGCTGGCGGTGGCGGAGCTTCAACTGGCATGGCTTGGGCACTAGGTCGCAGCGTTGATATCGCAATTAACCATGATCAAGATGCTATCGCCATGCACTCAGCCAACCATCCCGAAACGCTGCACTATTGCGAATCGGTATTTGATGTTGAACCATTGCAAGCCACCGCAGGCAAACCCGTTGATTTGGCGTGGTTCTCGCCAGACTGCAAACACTTCAGCAAAGCCAAAGGCACTAAGCCAGTGAATAAAGAAATTCGCGGCCTTGCGTGGGTAACCATTCGCTGGGCAATGAAGGTACGCCCTCGCGTGATGATGCTCGAAAACGTTGAAGAATTTAAAACGTGGGGGCCGTTAATTCAATGCCCGGTAACT…
8757	g.1032.pp.1	59145	59382	f					ATGAAAAACACTTTGATTGATCTAAATAATCACTTGTTCGCCCAGTTAGAGCGCCTATCTGATGAAGATTTGAAAGGCGAAAACCTGCGTGAAGAGATCGACCGTTCTAAATCTGTCACGCAGATTTCAAGCCAAATTATCGCCAACGCTCGACTCGCGCTAGATGCCCAATTAGCCGCTAATGAGTTAACCATTGGACGCAAACTTCCTGAAATGCTGGAGAACAAAAATGGCTAG
8758	g.1032.pp.1	59374	60166	f	HNH_3	PF13392.5			ATGGCTAGGTTTATCTACACGGCAGCAATGCTCGAATTTTTGCGCGCAACCTACGTTGCAAAATCGCTAGCAGAAACCACAACTTTGTTTAACTTTGCTTTTAGCTGCAAAAAAACTGAGCAGCAGATAAAAGCTGCCTGCACAAACCATCGGATCGCTTGTGGACGCAAACAAGGTGAACTCACAAAAGGCAAATTGCGCAGCTTTACAAACGAACAATTTGAGTGGGTAAAGCGTAAATACAAAAGCCTCACAATTGAGCAAATCACTAGCGAATTTAACCAAGTTTTCGGTACCGAAAAAACAGTTAATCAAATCCGCGCGTTCACCCGTAATCACGGCATGAAATCAGGTCGAACTGGCAGATTTGTAAAAGGCCAAAAAACGTGGAATGCAGGG…
8759	g.1032.pp.1	60162	60288	f					ATGAAGCAATCAACCGCAATCCGCGAAGCGCTTAAGCAATGGTACGCCCTGCCACGAAAACAAGCCTGCAGCTGCCAACAGTTTATGAAAAAACTCGCCGAGGAATTGGCAAAGGAAGGTAAGTGA
8760	g.1032.pp.1	60287	60560	f					ATGACAAATAAAAATGCTTTAGATCTAGAGCTTGAACCAGTTGAGTCAAGCTTTGTTCCGTCAGATGCAGCACGAATAATCGAACAGCTTGAGGAGTGGTTTCAGATGTGTAGAGACCAGCTTGAGCAATTCAAAAGCACTGAAAGTCTGGTGCTTGGAGACCAAACGATCACTGATAAAAAGTTTATTCAAGGCCTTCGAGTTGGCTTACACGTAGCACTTGAAACTTTCGGCGAAAGATTGCCAGTTCAAATAGAGAAGGATGATGAGTAA
8761	g.1032.pp.1	60559	61144	f					ATGACAACCAAACGCAGAGTGTTATTAGACGGCAACGGATCAACCAAAATCAATGTTGAAGGTTTGGGGGTTTATGTTCCTGCCAGCGATCTTGCGCATATTAAGCAAAAGCTGGGTACCGAGATTCAGCAATTGAAAGACCAAGTGAAGGCCATGGAATTGGAACGCTCAACGCATATCGACGATATCAGCATTGACAGATTCGCCAATGCAATGCGCTCAAAAATGGCATATGCCAGAGCCAAAGGCCGCAGCGGTTGGAATGATCAAGTGCTGTGCTCAGGCGAGTATTTGGCGACCTTATTAGTTGAGCACTTAAGCAAAGGCAATGAAGGCACATTTGAAGATGTTGCCAACTTCGCGATGATGCTGCACCAACGCCAAGAGTCGCCACGTTTG…
8762	g.1032.pp.1	61140	61335	f					ATGATGCAGACAGCAACAAACGAACCACTTTTTTTAACAACTAAAGAAGTACTTGAACGATATCGCATTAAATCTAAAGTCACTCTTTGGAAATGGCGCAAAGACGCTGGCTTCCCTGAGCCAATTCACAACGGCCGTCATTACGCTAAAGACTCACTAGACAAGTGGGATGCGCAACAAAAGCAAGCCGCTTAA
8763	g.1032.pp.1	61331	62540	r	Phage_integrase	PF00589.21	Integrase	COG0582	ATGTCTTTATCTGATACAAAGTTACGAGCAATTCTAGGCAAGCCATATACGGGTAAACCTGAGTTAGCAGACAGGGACGGCTTAAGCGTTAGAGTTACCCCAACAGGGACTATAACATGGCAGTATCGTTTTAGGTTTGAAAACAAGCCCAGTCGGTTAACACTTGGTCGTTATCCTGACATAACACTCGCTGACGCACGTAAAGTGGTACCCGAACTCAGAGGGTCAATTGCAAATAATATAGACCCACGCATTTTTTGGAAACAAAGAAATACATACCAAGATGCTATTACAGTCAGGGAGTGTTGTGAGAAGTTCTTGCAGGTTAGATCAGATGCACTTAAAAAAGGGACGATTAACAGCTATAAATCTTACTTTAATGCTCACCTTTTTGATGCT…
8764	g.1032.pp.1	62717	64136	f	Exonuc_X-T_C	PF08411.9	Exonuclease I	COG2925	ATGAATATGAAACACAATAAAATCGAGTCTATATTCTGGCACGACTATGAAACTTTTGGTGCCAATCCCGCAAGGGATAGACCTGCACAATTTGCAGGCATTCGAACCGATTTAGATCTCAATATCATCGGTGAACCAGAAACCTTTTACTGTAAGCAAGCTACTGACTACTTACCTTCACCTGAAGCTATTTTGATCACAGGGATTACACCACAACTTGCGAATTTAAAAGGCATTCCAGAAACGGAGTTTATGGGTCGTATCCAAGCTCTTTTCAGCCAACCAAATACTTGTGTCGCTGGTTATAATTCTCTGCGCTTTGATGATGAAGTGACCCGATACGGATTTTATCGCAACTTTATTGATCCCTATGCAAGAGAATGGCAGAACGGAAATTCT…
8765	g.1032.pp.1	64301	65192	f	dCMP_cyt_deam_2	PF08211.11	Cytidine deaminase!!!Cytidine deaminase	COG0295!!!COG0295	ATGCAAGATAGATTCATTCGCAGCATAACCCAGCTGCCGCTGCCGTTAGCTGATGCACTTATTCCCCTATTACATCAAAACTTTGCAGGCCACATTGATGCAATGCAACTTGCCAAATTAACCCTCGCCAGCAAAATGACTGAGGCAGAGGTACTACTCGCACTATTACCTATTGCTGCAGCACTGGCAAAGCCGCCAATAAGCGAGTTTTATGTGGGCGCTATCGCCAAGGGGAAAAGTGGTGATATTTACATGGGAGCAAACTTAGAACTTCCCGGTGAGGCCTTATTCCATTCCGTACATGCAGAGCAAAGTGCGATTAGTCATGCTTGGTTAAGTGGTGAGAGTCAAATTGTTGATATAATTGTCAATGCTAGCCCCTGTGGTCATTGTCGGCAA…
8766	g.1032.pp.1	65418	65769	r			Predicted enzyme related to lactoylglutathione lyase	COG3324	ATGAACCATCATCACAGTATTAATTATCTGGAAATACCCAGCCGCGATATAGTGAGTTCTAAGACCTTCTTTAATAAGGTGTTTGGTTGGTGTTATGTGGATTACGGTCCAGAATATAGTTGCTTTATGGATGCAGGCATCACGGGCGGATTTTATCAGGCGGATGTTGATTTCACACTTTTACGTGGCAGCCCGCTGATTGTTTTGTATAGCAATGATTTAGAGAGTACCCAGGCTGCGGTTATCGCAGCGGGAGGAAAAATTACCACAGGGATATTTATTTTTCCTGGGGGGAGGCGATTCCATTTCACCGAACCCTGTGGCAATGAATATGCTGTCTGGTCAGAATGA
8767	g.1032.pp.1	65870	66575	r	DUF445	PF04286.11	Uncharacterized membrane-anchored protein YjiN, DUF445 family	COG2733	TTGGATAAAAGTTTAGTAACGAATGCATTGGCTGCGCTGTGTATTCTGATTGGCTACGGTATAGGGTCACCCATTTTGTTTAATGTAGGTTTGTTTGCATTATCGGGGGCGATAACGAACTGGCTAGCCGTATATATGTTGTTTGAAAAAGTGCCAGGATTGTATGGTTCTGGGGTGGTTCCCTCTCGTTTTGAAGAATTTAAAGCGGGTATTGCACATTTGATGATGAAGCAGTTTTTTACGACTGAAAATATTGACCGCTTTTTATCTGAGAAAGAAGGGGTCACTAAAATCGATTTGACTCCCGTGATTGATAAGGTCGATCTGGCTCCATCTTTTGATGCCCTTGTTAGTACTGTTGCACAATCTTCTTTTGGTGGCATGCTGGCAATGTTTGGT…
8768	g.1032.pp.1	66946	67327	f			Predicted enzyme related to lactoylglutathione lyase	COG3324	ATGGACTCTGCGTTCAACACTGCTGGAGCCTTAAGCTGGCACGAACTCACTACCATAAACACCAAAGAAGCAATGCTTTTCTATGGTGAAATATTTGGCTGGCAATTTAGAACTGTCAGGACACCCCATGGAAAATACCACATTATTGAAAACCAAGGTTCAAGTATTGGAGGTATTACTGAAAACTTAATTCCAGCATTTCCTTCCCATTGGACAGGCTATATTACGGTTGCAGATGTCGATCTCGTCGCCATAAATGCTAAAAAACTGGGGGGCGATATTCTCTTCGGGCCTGAAGATATTCCGGGCGTAGGTCGATTTTGTTGGATTAAAGATCCACAGGGCGCCATTATTGCAGCAATAAGCTACACCACCGCCTAA
8769	g.1032.pp.1	67562	70826	f	DUF748	PF05359.10	Uncharacterized protein involved in outer membrane biogenesis	COG2982	ATGCATTCCCCGCTTTCGACCTTAAAAAAATCTTTCTTTAAACGCCCAAGATACCAACGGGTGCTCGTTTATCTCACGATGCTCTATTGTTGTTATGTGGCGACCTTAGGGCTCATTATTCCTTTCGGTATGGTGTCTTTCGCACCTGAAAGACTCTCTCAATTGCTAGGCCGTCAAGTGATAATTGATGACATTCGTATAAATCCATTCACATTTAAAGTAAACATTGACGGGCTGACTATTAACGAAAAAGATGAAAAAACCTTTGTCTCCAGTAAAGGGATCCAGCTCCAACTTAACTTTTGGCAATCTATTTTTAAAAGGGCGCTGGTTATTGAAAATCTTCATCTACAAGAACCCAATATTCATATCCACCGTTTTCAAACACAAGATAAAGCA…
8770	g.1032.pp.1	71116	71473	f	GST_N_3	PF13417.5	Glutaredoxin	COG0695	ATGTTCATTATTCGCTGGATTTTAGGCCGGATTATTTTGTTTCTAAACGTTGTTTTTGCACCTAAAAAGCGACAACGTCCGCAGGAGGAGCAACAAAAAATTGATGCAGAAACCCAAGCTATGGCACTTTATCAATATCCTGCCTGCCCATTTTGCGTAAAAGTACGCAGAGCAATGCGTAGACAAGGGCTGAATATTCAAACACTTGATGCGAAAAAATCTCCCCATAAGGATGAGTTAATGACTCAAGGTGGCAAACAGCAAGTACCTTGCTTAAGAATCGAAGAAAATGGTCAAGTGCAATGGTTGTACGAATCTAAAGATATTATCAATTACTTAGAACAACGTTTTGCATAA
8771	g.1032.pp.1	71530	72220	r	CbiM	PF01891.15	Uncharacterized membrane protein	COG3235	ATGTGGGAGTTTTGGTCTGGTCAACTAGCGCAAATTGAATGGAGTATGAGTTTAGCTCAAGTGATCGCTTTAGCGCTGTTGGTACTCTGGGTTTATATTATTTGGCCGAAGGAAGAGTTACAGCAAGTTGCGAAGGATAAGGGGCTACAGCGGCGATTGCTACTGACGTTGGTCGTCATCAATGCACTATGGCTTTTAAATGCCAGTATCCAGCTCAGTTTGCATTTGCATTTCTTAGGGATAGTGACCTGCTTATTGCTGTTCGGTTGGCGGTTAGCCACAGTCAGTTTGCTATTGCCTTGTGCATTTTTCAGTCTTTTTGTCCTAAAACAACCGGGTGTATTTGGCGCATTTGGTTTATTTGCTATAGCGATACCACTGTTTTTATCTTTCATGTTG…
8772	g.1032.pp.1	72370	72835	f					ATGTCATTGAGATCTATCAGCCTTGTCGCCCTAAGCTGTATATCGCTTATCGCCTGTAGTAGCGCTCCCATCGATCCAACTGAATTAGCAGGTAAATTAAAAGATAGGTTAACAACTGATATTAAAGCAGATGGTCTGAAACTCTTTATCTATCAAGCGAATCTTATTGATGAAGCGTCAATCAGGGACAATACTGAGCGCCCTTTCCCCCATGAAGATCGAATGCGTCAAAAATCACAGGATCCCCAAGAACTGCGTAGAAGCTATAAGGAGAAGGAAGCAATACTCGAAATCTGGGGGCAGCAGGTAGAACTTGGCCTCATAAAAACGTTAGAAATGACAGGTTACTGCCGCGAAGGATACTTCGAATTAAGTCGTATGATCGAGTCTGGGCGAGGT…
8773	g.1032.pp.1	72895	73075	r	Trm112p	PF03966.15	Uncharacterized conserved protein YbaR, Trm112 family	COG2835	ATGGCATTCGATAAAAAACTTCTGGATATAGTAGCTTGCCCTGTATGCAAGGGAAAACTTGAGTACGATAAAACTGCACAACAGTTGATCTGCAAAGCGGATAAATTGGCATACCCTATTACAGAAGGTATACCTGTACTATTGGAAAATCGTGCCACTCCAATAACAGAAACGGTGTAA
8774	g.1032.pp.1	73061	74075	r	LpxK	PF02606.13	Tetraacyldisaccharide-1-P 4'-kinase	COG1663	ATGCAAACGCTCGTTAATAAAATTTGGTATCAGGGCCATCCATTACAATGGCTGTTACTGCCTTTATCCTTTGTATTTGGATTCATCACCTTTGTGCGCCGAGGTTTATTCCAATTAGGGTTAAAAGCGCAAACCATACTCCCTGTTCCTGTGATTGTGGTCGGTAATATTACGGTAGGCGGAAGTGGTAAAACGCCAATGGTCATTTATCTGATCGAGTTATTACGTGCACATGGTTTTAATCCTGGTGTGATAAGCCGTGGTTATGGTGCGAATATTGATGGTGTTAAGCAGGTTGCCTATAACGCAAGTGCCACCGATGTAGGTGATGAACCTGCGATGATTGTTGCACGCTCTGGTGTTCCTATGGTTGTCGGTTCTAAGCGTGTAGAGGCTGCA…
8775	g.1032.pp.1	74075	75884	r	ABC_membrane	PF00664.22	ABC-type multidrug transport system, ATPase and permease component	COG1132	ATGACAGCATCTCCTAATAACGAAATGTGGGTAGTTTTCAAACGATTACTGGGCTATCTCAAACCAATGAAAGGCATGTTTTTGCTTTCCGTTGCCGGGCTTATTGTTTATGGGGTCGTCGATGCGGCCTTCATCGCTTTTATCGGCCCCTTTATCGATAAAGGATTTTCAAGTGGTGCCCCTACTGCAATCAGTAGCAGCATTGCCTTGCCGAATAACCAAGGGTTTCATGCCAACAATGATGTGTTAATGATGGCACCACTTGTGGTTATCTTAATGTTTTCCCTACGAGGTCTTGCCAACTTTATTTCAACCTATGGCATCTCTTATATGAGTGCTCGTTTGATCATGGATATGCGTCAGCAAGTGTTTGAGCATTATCTCAGCCTACCCGTAAGC…
8776	g.1032.pp.1	75916	78040	r	Competence	PF03772.15	Predicted membrane metal-binding protein!!!Metal-dependent hydrolase, beta-lactamase superfamily II	COG0658!!!COG2333	GTGCAACAACAACCTCTACAGGTGAGGGGCGAAATCATATCACTAGTTAGCCAAAACAGCGACTGGCTTAGTTTGGATATTGCCATCATTAAACCAAATTTAATCTTAAGACCCCGCGCAAAACTAAGATTGACATGGAAAGCGCCACCAGACGTGGCAGTCGGGCAGGTTTGGTTATTCACTATTACACCTAAAAGTGTGTCTAATGTGCTGAACCAAGGCGGATATAATGAGCAGAAGCAATTAATTAGTCAGCATATTGTTGGTAAAGGACGAGTGATAAAAGCGGAATTAATTGAGAGTCAGCCTTCCTTAAGAAATCAACTCGTATCGGCATTAGCTCCTCAATTGGCGCCATTGCAACAGGGAGATCTTCTACTGGCGTTAATTTTGGGAGAT…
8777	g.1032.pp.1	78272	78782	f	DUF2062	PF09835.8	Uncharacterized conserved protein, DUF2062 family	COG3216	ATGCCAAAAAAATTAATCAAAAAATTTATGCCTAAGCCTGAAACCCTACGTGAACATAAACATTTACGCATATTTGGGCGCTTACTACACAACCCAAATCTTTGGGCGTTGAACCGAAAATCCGCCCCCGGCGCTTTTGCTGTTGGTCTTTTTGTCGCATGGATCCCTATGCCTTTCCAAATGGTTGCAGCAGCGGCATTTGCCATTCTATTTAATGTCAATATCCCCGTATCCGTTGCATTAGTATGGATTACGAATCCACTCACTATGCCTGTGATGTTTTATGGTGCTTATTTATTGGGCGCAAAAATTTTAGATCATGCCCCGCAGGAATTTGCCTTCGAAGCCAGTTGGCAATGGATTGAGTCATCACTCACAACAATTGGCCCTGCATTTTTA…
8778	g.1032.pp.1	79065	79470	f	PsiE	PF06146.11	Phosphate starvation-inducible membrane PsiE (function unknown)	COG3223	ATGCCATTTTATCGTCAATACGGGGCAAAAGGCCTTAAAGCCGTAGAACATTTCGTATTAATCATTATTGCTATTGCAACAGTCGTCGCAATTGGACAGGAAATTGTTCATATTTTTAATGCTGGTGCGGTAGCGCTCGCAGACTTACTCTTACTGTTTATTTATCTTGAAGTCTTAGCTATGGTGGCCAACTACGCTGAATCGGGTAAATTACCCGTACGGATGCCACTGTATATTGCTATCGTAGCATTAGCGCGTTATCTGATTTTGGATATGAAAAGTATGGATGATTGGCGAATTGCAGCCATTTCACTATCAACCTTAATCTTAGCTGCAACCGTAATTGTGATCCGTTGGGGCCAACTAAAAATGCCTTACCCAAAAAATCAAGAATACGAC…
8779	g.1032.pp.1	79624	79927	f	PilZ	PF07238.13			ATGGGTGAGCATCATAGTGGCTTTGAAGAAAAACGCGCCTCTCTGCGAGTCGATATGGAAGCAGAACGAGTACTCCTAAATTGGATCGATCAAGATGGCGTTAGCCATTGTGATGATGGTGTCTGTATTGACTTAGCGAGGAAGGGTATCATGTTTGACTATAAACATCCTTTCGCACTCGGCGAGCTAGTTGAGGTCACTTTCAATCCCCATACTCCCGAAGAAAATAGCGTAAAAGGTCAAGTCTGTCGCTGCGCTCAATGCCACGAGAAAAGCTATCATATTGCCATGCAATTACTTTAA
8780	g.1032.pp.1	80004	80673	f	CbiA	PF01656.22	Cellulose biosynthesis protein BcsQ	COG1192	ATGATATTGCTGGTAGGCGGAGAGAAAGGAGGAAGCGGTAAAAGTTGTCTCGCACAAAATATCGCGGTTTATATCAAACAAAAATCTCAAGCCAATGTTCTTATGGTTGACTGCGATCCACAGCGAACGACTTCGGATTGGATCCAAGCCAGAAATAATGACCCAAGTTTACCCCCGATTAACTGTATTCAACTCTACGGGAAAATACGTAACGATTTACTCAGCTTAAATGAGCGATTCGATTACGTGATAGTAGACTGTGGTGGCCAAGATAACCTTGCAATGCGCGCTGCGATGTCAGTCGCAGCCTATGTTGTGATCCCTTTAAGACCCAAAAGGCGGGATCTTAAAACGCTACCCCACATGGAAGATATGCTCAGTACCTGTAAAATGGTCAAT…
8781	g.1032.pp.1	80659	81001	f					ATGAGCTTAACTGATCTTAAACGCAAGAAACCCAAACACATTATCACCCCTATTTCTGTGGATGATTTTATCGAAGATGCGAATAATTACGCCTTGGGTAAAGAGAGTCAATTAACTGCAGCCCCAAAAATGGGGAATCAAGGGTTAAATAAAAAATCAGTAAAAATATATCGACATGCCACTTTTACCCTAACAGAAACCAGTATCTCCCAGCTCGATAACCTTTCAAAAGCAACCAAAATTGCAAAGTCGCGGTTACTGCGAATGTTAATTGACGAATTCAGCCATCGTTCAACAGATGAACAATATCGACTCATTAATAAAGAGGAAGAAGATACCTGA
8782	g.1032.pp.1	81085	81328	r	DUF2492	PF10678.8			ATGTCCGATTCTGTTCACGGTCATGATGTTATGGCGCTGATGGTAGCCCATGGTGACGCTATTTTAAAGTCTGAATTGATTTCCCTGATGGCACAAACATTTGGTGAGTCTGCTCGCTATCATACTTGCAGTATTGAGGGATTAACTGCATCGGAGTTGATTGATTTTTTAGTGACTAAAGGTAAGTGCCAAGAAACTTTGCAGGGAATGACTGTTGTTGCAGGACGTCAATGTCATCACTGA
8783	g.1032.pp.1	81456	83139	f	5TM-5TMR_LYT	PF07694.11	Sensor histidine kinase, LytS/YehU family	COG3275	ATGTCCTTGATCCTATTACTGACCCAACAGATGTCGCTGTATTTAGTGATCGTTTACTTAGTCAGTAAAACCCCATTATTTAAGCTTTTTGCCGAGACCTCTCCTCGGCTGCCCCACAAGGTTTTCATCTATCTGATTTTTTCTTGTTTCTGCATTATGGCAACCTACTTTGGTGAACAAACTTCGGGTGCAATTGCGAATACTCGTGCCATGGGAGCTGTACTCGGCGGATTATTGGGGGGGCCAGTTACTGGTTTTCTTGTTGGACTCACAGGTGGGCTGCATCGTTATACTATGGGAGGGTTTACAGATGTTGCCTGTGCCATATCGACAACGATGGAGGGATTGTCTGCCGGTATGATTGGTTTTTATCTGCGTAGAGCAGGTAAAAGTGAACTT…
8784	g.1032.pp.1	83135	83846	f	Response_reg	PF00072.23	DNA-binding response regulator, LytR/AlgR family	COG3279	GTGATCACTTGTTTAATTGTTGATGATGAACCTTTTGCTCGTGAAGAACTCACCGAACTTCTCAGTCAAGAAGCCGATCTGGAAATCATAGGGCAATGCAGCAATGCAATAGAAGCATTACAAATCATTGCCAAAGAAAAGCCTCAGCTTATTTTCCTTGATATTCAAATGCCGCGTATTTCTGGAATGGAGCTGATTGCTATGCTCGATCCCGATAACCTACCTAAAATTGTATTTGTCACTGCTTACGATGAATTTGCCGTCAAGGCCTTTGATAATCATGCTTTTGACTATTTACTGAAACCCATTGATGCCGACCGACTTTGCCAAACACTAAAACATGTGCGTAAAAATCTCACGCCACAGGCCGTGAGTTCTATCGCTCCGACAAGTCTGGAG…
8785	g.1032.pp.1	84008	85457	f	CstA	PF02554.13	Carbon starvation protein CstA	COG1966	ATGATGTGGTTCCTACTCTGTGTCGGTTTATTGATCGGCGGTTACTTTATTTACGGTGCTTTTGTCGAAAAGGTTTTCGGTATCAACGCTAAACGTCAAACACCTGCGTTTACTCAAACTGACGGTGTTGACTATGTACCTATGTCTAAGGGTAAAGTCTATTTAATCCAATTACTGAACATTGCTGGTGTTGGTCCGATATTTGGTCCTATCCTCGGCGCACTCTATGGTCCAGCAGCAATGTTATGGATTGTCATAGGGTGTATTTTTGCTGGTGCTGTACACGACTACTTCTCAGGTATGTTGTCGGTCCGTAACGGTGGTCAATCCGTACCTAACCTAGCGGGTAAATACCTCGGTAAGAGCGCAAAACATTTTATGAATGTGTTTGCCATCATC…
8786	g.1032.pp.1	85595	85964	f	VF530	PF09905.8	Uncharacterized conserved protein, DUF2132 family	COG4628	ATGACTCAAGCAAATAACCCACTACACGGCATTAAACTCGAAACCATAGTGACTGATTTAGTCGAGCGTTACGGCTGGGAAGAATTAGGTGAGAGAATACAAATCCGTTGTTTTACCCATGATCCCAGCATTAAATCTAGCCTGCGTTTTTTAAGAAAAACCGACTGGGCAAGGGAGAAAGTAGAATACTTATACCTAAAAGCCAATAAGCTACCTTTACCCCCACCGAAAAATGTAACCGCTACTGCTCCTAAAAAAGCGAGCAAGATTCATTCGGCCAATCAAGGGCAGACTATAAAAACATCTGTCCAAAATAAGTCTCAACCTACTGATGATATCAACAGCCACATATGGGGTAAGAAAAACTAA
8787	g.1032.pp.1	86116	86569	f	FlxA	PF14282.5			ATGAATATTAATGGATTAAACAATGCGGCAAGTGGCACTATATTTAAACCCGTTTCCAGTGCTTATATTGCCATATCTCCAACATCATCTGCCGCCACGACAGATAGCACTGAAGAGAATAGCAGCCAAGATACTGTATCAATCTCCAATGCTGGTCGTACGGCTTTAGCCACCGATTTTGGCTCCGCACTAAGAGAAAGTAACGCAGAGAAAAAACAACAAGCCGAAGCCGCTGAATCAGAAAAAGCCACCTCTCCAATTGATCAACAAATCGAACGGATAAAAGAGCAGATAAAAGCCTTGCAAGAAATGCTAGCAAAGCTTGAAGGTGATAATTCAGAAGCGGCTGAGCAACAACGCAAGCTGATCCAAGAGCAAATATTACAGCTTAGTAGTCAA…
8788	g.1032.pp.1	86663	87572	r					TTGAGCCCTTTTTTTAGCCGGTTATACTTAAAAAATTTACCTGTGTCGGCGTGGCTATTAGGGAGCCTTATTCCTAATGTGACGTTGGCGCAGGCCTATCTATCAGAGCAAGATTTCATCCCTTCTTCACCAACGAGCAATCATTTAGCCGCAGAAAATCAGAGTAATCCTAATTCTGTATATGCTTTTGGTAGCTACCTTGGCACAGGGGTTTATCGAGCGGCAGAACAAAATGCCACGGTTGTGAGCGTTCCGCTTTCCTTCGATTTTCAAAAAGACAATGACAGCCAAACATGGCTACGCTTGCCTCTCTCCTTTGGTTTTTTTGATTATTTAGCCCAAGATCTCACCGAAGGTGAATTTCCTTCATCCGTTGGGACTATGACGGTCACTCCAGGT…
8789	g.1032.pp.1	87626	88238	r	GTP_cyclohydro2	PF00925.19	GTP cyclohydrolase II	COG0807	ATGTCGATAAAATATGTCGCGACGTCAAAGTTACCCACTCCTTGGGGTGTGTTTGCTATGCATGGTTTTGAAGATACAGAAACAGGCAAAGAGCATGTCGCACTCACCTTTGGAACACTTAGTGCTGATGAGCCTGTTTTAGGCCGTATCCATTCAGAATGTTTGACTGGTGATGCGCTATTTAGCCTGCGTTGTGACTGTGGTTTTCAGCTACAAACGGCTATGCAAAATATTGCCGAAACAGGTTGCGGTTTTATTTTATATTTACGTCAAGAAGGCCGTGGAATTGGCTTGTTGAATAAGATCCGCGCCTATGAGTTACAAGATAAAGGTGCAAATACGGTTGAAGCAAACGAGCAATTAGGTTTTCCTGCGGATATGCGTAAGTACGATATGATC…
8790	g.1032.pp.1	88493	88850	r	DUF2810	PF10928.7			ATGAATTTAAAGCAAGAACTGCAGCAGCTTAATGATAAGCTAGATAAATTTCGTCGTAAACTTGCTGCGGCTGAACAACGAGGTGATGAGGCTGTTATTGCTCAGTTCAAACGCGAAATCGCTGCAGTCACTAAGCAAATTAGCAGTGTAAAAGGCCAACATACACGCTTATTGCATAAGCAGGGAGATGATATTAAACATCTGCCTTTTCATCGAGCGTTGACTAAAGCAGAACAAGCGGACATGGGGCAATTGAAAAAGTCCGTTAAGGGTCTGGTTGTGGTTCACCCAATGACGGCTCTCGGCCGTGAGATGGGATTAACCGAAGTGACGGGTTACGCTCCTGCGAAGTTTTAA
8791	g.1032.pp.1	88964	89426	r	Fer4_12	PF13353.5	Organic radical activating enzyme	COG0602	ATGAATTATCACCAATATTATCCCATCGATGTGGTCAATGGTCCGGGAACCCGGGCAACCTTGTTTGTTTCGGGCTGTGAGCACCAGTGTCGTGGTTGCTATAATCAAAGTACTTGGGATGTGCGATCTGGTCATCCTTTTGATAAAGCAATGGAAGATCGTATTATTGCGGATCTTAATGATAAGCGCATTGTTCGCCGAGGCCTGTCACTTTCCGGGGGCGATCCTTTATTGCCCGCTAATCTTGAGGCGGTATTAGCCTTAGTTAAACGGGTCAAAGCCGAATGTGAGAATAAAGACATTTGGCTATGGACAGGTTATGTACTTGATGACCTATCTGAACAGCAAAAGGCTGTGCTTACTTACATTGATGTACTGGTTGATGGAAAATTTGAACAA…
8900	g.1144.pp.4	0	1203	f	Resolvase	PF00239.20	Site-specific DNA recombinase related to the DNA invertase Pin	COG1961	ATGCGACAGCGCCCTGAACGCACGGAGTGGGTCGCCTACGTGCGAGTCAGCACCGCCGAGCAGGCCGAGCGGGAGCTCTCGCTGCCCGCGCAGCAGAAGGCCATCCGCGAGTTCGCGGTCCGCCATGGCGCCACCATCGCGCAGGAGTACATCGAGGCCGGCGCCTCCGGCACGGACCGGAGGAGGCCCGTGCTGCAGCGGCTCCTCGGTGACGCGCTGAAGCCGACGAGCACCATCAGCACCATCGTGGTTCACCACACGTCGCGCTTCACCCGCGATGCGACGCACGCGCGGGTGATGAAGGCGAAGCTTCGAAAGGCGGGGGTTCGTGTGATGTCGGTGCTGCAGGAGTTCACCGATGATCCGGTGGGCAAGCTGATGGAGGGCTTCTTCGAGTGC…
8901	g.1144.pp.4	1838	2612	f					ATGGGCGAGCTGACCGAGTTTGCATCGGGGGCAGGGCGAGGGCTTGGAGGGCTTTCTCGCCGACAGTTTGCGGAGCGAGCTGTGAAATCCAAAGAGGTGCTGCTCGCCGCCATGGGCCACTTGGGCCACCAGCACGTTAATGACTATGTGCGGGAGCCTAATGCTGTGCTTGAGGAGCAGGTACTTCTGGTGGCGCACTGCTTCGTCGCAACGTGGCCCACGAGGGAGAAGCCGCATCCCGTTGACGTCGTCGCGATGGCTGTCCTGAAGTGCGGGAAGTTGGAGGCATCGCTGGTCCGCCGCATCTTTGGCGGCTTCTCGCTGGAGAGCGATCTATCAGCCCCAACGGAAGCGCAGCTTCAAAAGGAGGGGCTTCGAATCGCCCGCGAGGTCGTGGTG…
8902	g.1144.pp.4	2656	4165	f					ATGGCTTTGAAGCAGGTCGCAGCACGGATGGAAGGCGACGTGTTCCAGGGGATGGTCTTCTGGCTGAACGCGGCCATGCTGCTTAGACCCTCGGCGAAGGTCTCGCGAGTATCGATCGAGCACGATCAGGCGGCGGGTGTCGACGACGTATCGGTTCACTACGATTCGCCAGGAATCAACGCCGGTGGGCGCTCGTGCGCGGCCGACTACTTCCAGGTGAAGTACCACGTCGATCGAAGCTCGGAGTACGCCTCCGACAGCTTCTGCGACCCGGATTTTATCGGCGCCACGCGTTCGCTGCTTCAGCGTTTCCACGATGCGCGCTCTCGGCTGGGCAACGCTGATGGCTGGTATAGGTTGAACCTGGTCAGCAACTGGCAGTGGGCCTCAAGTGACAGG…
8903	g.1144.pp.4	4176	5316	f			tRNA nucleotidyltransferase (CCA-adding enzyme)	COG1746	ATGGAACTACCGACTGACTTCAAAGAATTCCTGCAAGAGATTCGGCCGACCGAGAATCAGCGCTCGGATCTGCAGACTGGGCACAAGACGCTGCGCGAGCGGTTGCTTGCGGACGAGGACCTGAAGAAGTGCTTCATCTCGGACTTCCTCCAGGGCAGCTATCGACGTGCAACGGCCATTCGTCCGAAGGGCGACCGCCGTTCTGACGTCGACATCATCGTCGTCACGAGACTCTCCGAGCGAGAGTACACGCCAGCGAAGGCGATGGACCTGTTCAAGCCATTCCTCGATAAACACTACAAGAGGAAGTGGCGGCAGCAGGGCCGCTCTTTCGGCATCGAGCTGTCGTACGTCGAGCTTGACCTGGTTCTCACTTCGGCTCCTTCGGAAGCGGAAGTG…
8904	g.1144.pp.4	5312	7175	f	ThiF	PF00899.20	Molybdopterin or thiamine biosynthesis adenylyltransferase	COG0476	GTGACCTCAACGCCCGTCCTTACACCGCTCAAGATCGAGCGCGGCCTGCACGGGCTGCAGGGTATCGCTGCGTGCCTCGTCGAGGGTGGGCCGAGGTTCGACGAAAAAGTGCACTGCTGGGTCGTCACACTGTCACTCCATCGCGATGTCGGCGCTCGGTTCGTCGGAACGTCGACGAGATGGTGCGTACTCATCGACGGGAGCTATCCTTTCGGCCCTATCTCGTTCTACCCCGCCGCGGAAGGCGGGATCACCGCGACGTTCCCTCATCAACGGAAGAACACGGCTGGCCGCGAGCGACGTGGTTGGCGAGGTGGCAAGTTGTGTCTCGACTCTCCGTTTGGAGACGAGCGACGAGTAACCGTGGTTCGCGATCCAGTTGGCGACGTCGATGCGCGA…
8905	g.1144.pp.4	7171	7684	f	Prok-JAB	PF14464.5	Proteasome lid subunit RPN8/RPN11, contains Jab1/MPN domain metalloenzyme (JAMM) motif	COG1310	ATGACGGACTGGAGCGGGAAGACAGCTGACGGCACCTTCGCCGTGCAGATTCAGGCGCCGGTGCTCGGTGCTCTAGATCGCCTCTGCCGCGAAGCAGGCGCTTTCGAGACAGGCGGCATCCTCATTGGCCGCTACTCGGACGATCTCGCGGTGGCGATCGTGCGGGAGGCGACGCCGCCACCGCTAGACTCGCGTCGCGGGCGCTCGTGGTTCGTGCGGGGCGTGGGCGGCCTCGGCGACATTCTCGGCAATAGTTGGCGGGCGAAGGAGCGCACGTACTACGTCGGTGAGTGGCACTTCCATCCCGTCGCCCACATCGAACCGAGCGGCGACGACTTCGACCAGATGCTCAAAATCAGCCACGCCAAGAAGTACGACTGTAAGGAACCGTTGCTGCTC…
8906	g.1144.pp.4	8170	8395	r					ATGCTCGATGCACTCCGCACGACCGTCTCCGCCCGGAGCGACGCCGTCCTGGGTGGCAAGCGGCACCGCACCTACCCTCCTGCTGCGATGCTGATCGCGTGCTACGTGAAAGTGAGTAGGCTCACGTCCGTCCCGAAGACCCACTCCGCCATGCTGGCGCGCGCTCGTAGTTCGCAGCTGGGCGCTGATGCCCCTATTCGGCCGCCTGCGCAGGGAAGCACCTGA
8907	g.1144.pp.4	8595	9072	f	Zn_Tnp_IS91	PF14319.5			ATGCAGGAGACCCATAAGGCGAGAGTCCTGCGCAGGGCTCGCGGGAGGCGGACGGTAGGGTGTGCGCTGGCGTGGCGAGGTGGAAATGGGCAGGTGCAGGAGCGTGGGTGGGAGTACCGGCGGAGGCAGCCGCAGGGGACGGTGCTGTACGAGGCGGTGAGGGATCACCTCGCCACGTTGCTGGCGGAGGCCAGTGAGATGGGGAGAGGCTTGCCCCGGTATGTGGAGCGGGACTTCGCCAAGTACCTGGAATGTGGGGTATTGGCGCACGACTTCGCGCGGGTGCAATGCGAGAACTGCAAGGACGAACTCCTCGTCGCTTTTTCATGCAAGGGGCGTGGGGTGTGTCCCTCCTGTAACTGTTACCGCGCACGCAGGATGAGGGGGAAGTGGGCAGAA…
8908	g.1144.pp.4	9155	11432	r	PLDc_2	PF13091.5	Phosphatidylserine/phosphatidylglycerophosphate/cardiolipin synthase or related enzyme	COG1502	GTGAAGACCATCTCCGTGGCCATCCCCTGCCGTTCCCTCAAGGTCCAGGTGCATCTGGGGCCAGCTGACGGGCTGAGCCTGATGGAGCAGTTCGCGCTGCGCACCATTGCAGCGAGCGCCAACACCGAGGAGAAGCTTCGCCAATCACTGGCGCTGCCTCCCCGGGTTTCCCTGGACCTGTGCGTGGACCTGCTGCGCGCAGGCTTCATCACGCTGGAGCGCTCCTCGGGGATGATGGTGTTGTCGGAATCCGTGCGCCAGGAGATAGGTGACCCCGCGCACCCAACCGAGGGATGGGCACGGCGACTGGCCTCCTTGAGGCCACCGGACCCGCGTGAATACGTCCTCTTCCAGGAGCTCGTCTCTGGAGCCGTCTTCCACGCGACCCGGGAGGCCACC…
8909	g.1144.pp.4	11428	14947	r	AAA_12	PF13087.5	Serine/threonine protein kinase!!!Superfamily I DNA and/or RNA helicase!!!Cdc6-related protein, AAA superfamily ATPase	COG0515!!!COG1112!!!COG1474	ATGAGCGAGTTCGACGTCCGTCAGCACCTCTCCTACCTATTCGCGCCCGGAGGGCAGCTCCATGAGCGCTATGCGCCCCCCGTGGAGGGAGAGGTCGAGGACCTCGTCCCCGGCAACGTGTGGCAAACCTTCGTCTACCCCCATGGCGCCGCCAACCCCCTCATCATGCGCATCTACCGGCTGGGCGCCGCCGAGACGGTGCTCACGAGCTTCTGGCGCAACGAGACACGGGCGCTGATGCGCATCTCCCGGCGCCAGCACCCTGCCCTGCCCATATTGCGCGATGCGGCGAGCCTGCCGAGCCTGGGCCTGGGCTACCTGTTCATCGAGGACCCGGGGCAGCCCCTCGTCGGAGCGCACATTGCGCTGCAGCGCCTGCGCAAGGACCGGGTGCATGCG…
8910	g.1144.pp.4	15992	16766	f					ATGGGTGCGTTGACTGATGCTGCATCGGGAGAAGGGCGGGGACTCGGAGGTCTACCGCGTCACCAGTTCGCAGCGCGCGTTGCGAAGTCCAAAGAGGCGCTACTTGCTGTCATGCTTCACCTGGGCCACCAGCACGTCGCAGAATACGAGCGGCAGCCGCTGGCCGTACTTGAGAAGCAGGTGCTCGTGATGGCGCGCTGCTTCACCGAAACATGGCCAAAGAAAGAGAAGCCGCATCCCATCGACGTCGTTGCGATGGCCGTGCTGGAGTGCGGGGGACTTGATGCGTCACTGGTCCACCGTATCTTCGGAGGCTTCTCGCTGGAGAGCGAACTGACGGCTCCCATGGAAGCGCAGCTTCGAAAGGATGGGCTTCAAGTCGCTCGCGAGGTCGCGGTG…
8911	g.1144.pp.4	16935	17280	f			Regulator of replication initiation timing	COG4467	GTGAGCCCGGTTGACCCCACAGATGCCCGCATCGCCGAGTTGGAAGGGGAAGTGGCCGAGCTGAAGAAGCTCGTGGCGGCACTGCTCGCGGAGAATGCATCCCTGCGCGCTGAAGTGGCTGAGCTGCGAGGGCGACTGGGCCAGAACTCGACCAACTCGTCCAAGCCCCCATCGTCCGACCCACCCGGGACACAGCGCCCCTCGAAGCCAGCTTCGGGTCGCCGCCCTGGTGGCCAGCCGGGACACAAGCACCACAAGCGAGAGCTGGTGCCAGCGGAGCAGGGTGTGGATCTGATCCTGAGCGTTGGACAAAGTCCAGAGAATCTGTTGGGTAGGGTGGACTGA
8912	g.1144.pp.4	17292	18105	f					ATGCCCAAGGTCACCATCGAAGTACCCGAGGGATTCGAGGAAGTGGTCAAGCAGTTGGAGCAGACACTGCAGCGAGCGCAGAAGGGAGTAGAGGGAGCGAAGGCTGGGGACCTGGAGGCGTGGGATGCGGCATGGCAGTCGGTGAATGAGGGAGTGGAGGAGAGCGAGCGGCAGCTGAAACGGAGGTTGCTTCGAGTCCTCGACGTCGACGCGCCCCAGGTCTGCATCAACGGCAAGCTCCACAAGCGAGTCGGGCGGTACGAGGCCCGGTACAAGACGAGGCAAGGGCCGGTAGAGGTAGAGCGCAGCCTGTACCGGGAAGTAGGGGTGCGTAACGGGCCGACGGTGGACGTGGTGGGCTTGAGGGCCGGAGCGGTGGAGGACGGGTGGCTGCCGGAG…
8913	g.1144.pp.4	18113	18713	f					ATGGCGCAAGATGTCCAGCAGGTGCTCAGCCAGCGACTGATGCCTGTGGTGGTGCTCACCGATGGCGCACCAGAAATGATGAACCTGCTGGACCAGGCGCTGGCCTCCCACACGCCCAAGGCGACGCAGGTGGTGCGCCTGGTGGACTTCTGGCACTTGATGGAGAAGTTGGCCCTGGCGGCCCTGCTCATTCACGGCGCGCTGGCTCCTCAGGGGATTGAGCGGTGGAAGCTTTGCCTGCTCAACCGAGAGGGGGCCGTGTGGCAGGTGCTCGCCGAACTGCATGAGAGTGGCAAGCGGCAGCAGCGACAAGGCGAGGGGCTGCCCGTCCACGACGCCATCACCTATCTGGAAAACCACGGGGAACGGATGAGCTATACCCTGGCACGCCAGAAAGGC…
8914	g.1144.pp.4	18709	19927	f	DDE_Tnp_IS66	PF03050.13	Transposase	COG3464	TTGATCAGGATCAGAACCAGACCCGCGGAGCAGGTCCACCGCACTGTCGACATTGCCGCGCCACGGCAGTGCGACCAGTGCGAGCAGGGGTTGGCAGGCCGTGCTGTCGAGCCTCTCCGGCACCAGACGGTGGAGGTGGAGCCGATAAAGCCGCACGTGACAGAGTACCGGTGCCACGGCAAGCAGTGTGGCGGATGCGGCGCGGTGAGCTATGGCGAGCTTCCCGTCGAGGTGGCAGGCCACACCTTTGGAGAGCGCCTGACCGGCATCATCGTGCTGCTGTCGGGGCAGTACCGGCTCTCCAAGCGCAAGGTGCAGGATGCGCTTTCGGACCTGCTCGGAGTGCGCATCTGCCTGGGCTCCATTTCCAACCGCGAAGCCGAAGTCGCCAAGGCGTTG…
8915	g.1144.pp.4	20031	20385	f					GTGGGAGTGGCGAAGGCAGACCTGCGCTTCGTGGACGTGCTCGTCATCGAAGAGGGGCCCGCTGCTGGCCCGAGGCCGCGCGTGGAGACGTTCAGCTTCAAGAGCCGGGACCTCCGCTTCTTGGAGCAGAGAGAGCTGGCCACTCAGATGGTAGCGGACGCCGCTGCGGCCCTACGGTATTACGGTGAGACGGTGCGCATCCGTAGACCCGGGCTTCGACTTGAGGTGAGAGTTCAAAGGGTCCGCCTCGTTTATGAAGGTAATCAGCTCAAACCCAAAAAGGTTGGGGTGTTGGAGGCGGCCTTGGACGCTATCAGAGAGGAAGTCGACGGGGTGGAAGTGGTGGTCCAATGA
8916	g.1144.pp.4	20411	21716	f					ATGGACGACAACCTCCTACTCTCGTTCGAAGGTGCTCTCTCGCATCTGGCTGATTTCGAGCGCGAACTGGAACCCTTCCTGCAGGCGCTTGAGTTAGGTGCCGGGGAGTGGATGCCGGACATCGTCAAAGGAAAGCGGCGCCAGAGCTATTCTCGTGCTGCCATCTGGAAAATACTGGGAGAGGAGCGCGGCGAAAGGAGTACCTCCGTTGGGCTCTATCGCAAGAAGTGGCCCGTGTTGGATATGACGCTCCGGCTCAGGTTTCCGCCTCTTCCTTCAAGCCTCCAAGTTTGGCTCGATGTTCAACCCCTCGCCCTCTTTGCAGCGGACGAATGCTGCCGGAGTTTCATAGAAATGGTCCGGGCATGGGCCATCCGCTACCCGGCTCCGTATGCTTCG…
8917	g.1144.pp.4	22048	22600	f	DUF2381	PF09544.9			TTGTTCCAACCGCTTAGATTGTCCCTGGTGCTCGTGCTCCTCTGGGGGACTGCGGCACGAGCCGAGTCGGCGCCTGGGGGGCGCGTAGAGCGCACACGAGCCGTCACCGTCACGGGTAACCCCGCTGAGTCGCTGCCCGAAGTACGTGTCGCGGGGGATACACCCACGCTGCTTCTGTTCTCCGCGCCGATCCAGAAGAAGACCCTCACCTTCGACGAGTCCCGGATCCGCGTACTGGATTCTGGGGAATTCACGATCGTCGTTCAAGGCGTGGCGGACCTTCAGGAAGGTGAACGCCACGAGATTGGGGTCTTCTTCGCCGATGGAAGGGCGCCGATGCGGGCTGCTTTCGTGCTCGTCACCGACCCCTCCGAAGTGGACATCCGGATCGACGTGAGG…
8918	g.1144.pp.4	22689	24303	f	DDE_Tnp_1_6	PF13751.5	Transposase and inactivated derivatives, IS5 family	COG3039	ATGGAGCGATGGAAGCCGGAGGTGAAGTGCAGCGAGCGGGAGGAGAGGCTGCTGAAGCTGGCGGGCAGGAGCCGAAAGCTGTTCGTGTTCCTGAGAGAGCATCGCCACGAGCTGTTCGCGGAGGCCTTCCAAGCGGAGTTGGAGGCAATGTATCGCGACTCGGGACAAGGAGACGAGCCGCAGCCGCCCGCGCTGATGTGCATGGGAGTGCTGCTCCAGGCCTACCTCCAAGTCTCGGATGCGGAGGCGGTACGGCTGTCGGCGACGGACCGTTGCTGGAGATTGGTGCTGGGGACGCTTGCGCAAGACGATGACAAACCCGCCTTCTCGCAGGGAGGGCTGCAGCAGTTTCGCCAACGGCTCATCCGCCACGACATGGACCGTCGGCTGCTGGAGCGG…
8919	g.1144.pp.4	24634	26380	f	Pkinase	PF00069.24	Serine/threonine protein kinase	COG0515	ATGACATCGAATCTGCTGAGGCTGCCATCTGGTGCCATTGTTGACGGCTGGCATGTTTCAAGGGAACTCGGCAACGGTGGGTTTGCCGTCGTCTACTTGGTGGAGAAGAACGGCAAGCCGCATGCGCTCAAGGTGGCGCGCCATCGCGAAGCCAGTGGGGATGACAAGCAGACGCATGCCCGGATGGTGCGTGAGGCGACAACACTCCTCATGCTGGATCATCCCAACATCATCCGGCACAGGGGGTATGGCTACGCGGAAACGGGCAATATGTATGTCGCGTTGGAATACGTGGACGGCTGGACGCTGGCGGAGTGGAAAGAGCGCAAGCACCCCACGATCCATGAAATCTTGCGAGTCTTCGTCAAGCTCGCTTCCGCGCTGTCGTACATGCATGAG…
8920	g.1144.pp.4	26540	27677	f	Pkinase	PF00069.24	Serine/threonine protein kinase	COG0515	ATGTCAGCAACCGGTTTTGGAGTTCCAAAAGGGGCGATTCTCTTCGAGGAAAATGGCTTTCAGTACGAATTCCGCGAATACTTGGGGGAGATTCACCAGGGGGTTCACCTCCTTTTGGCGTGGCGACGTGAAGGGGGGCAGCCCCAAGACAAGGTGCTGATCAAGGCGATTGGCCCTTCGAATGCCACCCATCCGCCGATATCGAGAATCAAGCGGGCCCGGGTGAGGCTGGAAGAGCAGGTGCGCCTCTCCAAGTTTCTTGTCCACCCAGGGATCCTTGAAGTCCATAAGATGAAGCAGGTCGAGGGGACTTTGTACGTGGTCAACGAGTTCCCGAGCGGGAACAGCTTGAGTTCTCTGCTGACGCTCGTGGGGGAGTGCCGACGGTGGTATTCGTCC…
8921	g.1144.pp.4	27945	29331	f	DDE_Tnp_1	PF01609.20	IS4 transposase	COG3385	ATGGCCTTCGATGCAATCCTTGAGCGGTTCGTGAAAAACAGCCCGGTCAGTGTCATGGCCCGGCTGGTGCTGCAGCGTGCCGTCAGCGCGGAGTGGATGGACTCACTGTTCGAGGCGCATCGGAAGAGGCAGTACACCCGGGAGTTGCTGTTCTCCACCGTGGTGGAGTTGATGTCCGTGGTGGCCATGGGGCTGCGTCCCTCGCTGCATGCGGCCGCCAAGGCTACAGAGGTAGGCACCTCGATCGCTGCGCTCTACGAGAAGGTGAATCGAATGGAGCCGGACTTGGTGCGAGCTCTGGTCCGTGGCAGCGCCCAACGACTGGAGCCTGTAGTCCAGCCGCTGAGGACAGGGGAGAAGCCCTGGGCAGAGGGCTATCGCGTCCGAGTCATGGACGGC…
8922	g.1144.pp.4	29531	29780	f			Serine/threonine protein kinase	COG0515	ATGACGCGGCGCAAGCTCCTCCATCCCGAGTGGGAGAAGCGCTATCAGACGGCGGGGGAGTTGGGGAATGCTCTGCGCCGCTGGCTCGGAGAGCTGACCTTGAGCCCCGCCGATGCGGTCGAGGAACTGGAAGGCGTCGTGAATGAGGCTTCGGCGCGCTGGGCCAGGGAGGGAGTGGAACGCTCTCTTTCCGCTAGAAGAAAGCTCCACCATTCGGCTCTCAGCATCGATCGTCAGAGAGGCTCGTGA
8923	g.1144.pp.4	29764	30352	r					GTGGAGCGCAATTTCTATTGGGTAAGAAGGGCTGACGTGCCGCAATGGCTCATCGAGACGCCGACACGGGAGTCTGGCGAAGCGTTTGAGGAGCCTTGGATGTTTGCTGATGGACGAATGCTTGAGGACCCGGGGTGCATGAAGGCTCAGATTGCTACCCCAGGCGAGAAGCGCACGTTTGCGTTCTCTAGTATCGAGAAGACCCCCATCGCCAGTGAGGCCATCGCGAATGTCTTTAGGACCCTTGCTCCCGATGACGTGCAACTTCTTCCGGTGTCGATAGAAGGAGAAGCCGAACCGTACTTCGTCATCAATGCATCCCAAGTGATTGATTGCATTGATGAAAAACAATGCCAGGAAGTGCAGCATTACGCAGAGGACGATCCTTTTCCTGAATAT…
8924	g.1144.pp.4	30353	31559	r	AHH	PF14412.5	Uncharacterized conserved protein	COG4223	GTGGCCCACGAGTCCGTGGAGGTTGACCCAGTCCAAGTGAGTGAGGACGAGTTCAAGGCGGCCCTCACGCAGCTCATCCTTGACGTGCGCATGGATGTTGCGTTCCGCGAAACGGATGCAGCGGATCAGCGAGGGTGGGTGCGCTCCAGGATTCTGCTCACGTCATCGAGGGCAATCGCGGACTTCGGCTCGGGGAGTTCACCTGAGTCCTTGTATGCGCGCCTCTGCCCCGACGGGGACGACTGCTTGACCCTCGTGGGCGGGACGGGTCTGACTTTCTCGCGCAAGGACCGCACGTTGATGGCGCTCTCGTTCGCGCTCGACACCGTGTGGGAGAGCGTCGAGGCAGAGGCCGGCAAGGTGCTGAATCCAGCAGCGCTCAAGGCCATGGTGACCTCG…
8925	g.1144.pp.4	32140	33229	r	DDE_5	PF13546.5	SRSO17 transposase	COG5659	ATGGAGGGCGCTGAGGTGCAGCGGTTGGAGAGCTACTTCCAGAAAATCGGGGAAGTGCTGGAGGAAGAGAGTCGGCGAGGCTCTTTCGCCCTGTACGCGATGGGACTGCTGGGAGACGGGGAGCGAAAGAGTGTAGAGCCTATCGCAGCGCGCGCATGCCCGGCCCCCAAGAGGGTGGACGCCATGCACCAGAGGTTGTTGCACTTCACGGTGGACTCGAAATGGAGCGACCGGGATGTCCGACGGGTAGCGGCCCAGTACGCGTTGGAGGCAATGACGAAGAGAGAGCCGGTGGAAGCCTGGATTGTGGATGACACGGGCTTTCTCAAGCAGGGCAAGCACTCGGTGGGGGTGCAGCGGCAGTACACGGGTTCTGCGGGCAAGGTGACCAACTGCCAA…
8926	g.1144.pp.4	33424	34588	r	DUF4417	PF14386.5			ATGAACTGCTCTCGAATGCCTTCCTCGTACGCCCCAATCCCCCCCCGTCTGGGAGGGTGCACAGGATGCCATCTACGCGAGGAGTGCGGCGGACTTGATGGCCAAGCGAATCTTTTCGGCTGCTTCGACCAGTGCGCGACCTCTGGCAACTGCAAGGACGACTGGGTTTGTTTTTGTCGGCCCAAAGAGTGGGTTGCGCGTTGGCGAGAAGTCGGCGGACTCCCTACCCTTCGAGCACAGCTGCCCCGTCTCCACGCTTCTAACCTCCATCTTCCTCTGTATGTGCCCGTTCTCCAGCATGGTTCAAGCCGCTCAAGAGCCTTCTTTAGTCAGACCGTAGCACTTCCAACATTCAATATTCTTGGATTCTCGCGCAAACAAAACTACGGCCCGAAGGTT…
8927	g.1144.pp.4	34584	34962	r					TTGGGTGAGAATTTCAAGCGCAAGCAAACGGAACAGTTCAAGCACGGACGAGATCAGGCACTTGAGCACTTCCGCCAGGAGACGCTACTGACCCTGGCGCCCGACTTGATGGGGCGAGCATTCACCTGCCAGTGCACCTCCGAAGAAGCCCCCTCAATCGGCGAAGAGATTGTACTCATTTCGACTCCCGCGGGAGTCAATGCCATGTGTGGCAACACACTCGTCGGCACGCTCTCCCCTGCGGATGCGGCAGACATCGCACGAACGATGAACTCCGCTCCTGGCTGCGCGGGCATGCTCGTTGCCACATTGCACGAGCACTCATTTCTCACCAACGAGTTCTCCGTAAGAATCTCCTTCGACAACGCTCTCTCATGA
8928	g.1144.pp.4	34954	35572	r					ATGTTCGTATACTCTCTGCTGAGCAGGCATGAAGGCGTCAGCCCCCAGCTCTACGGAGCAACTCTGGGCCAAGCTCACTACAAGGGCCTCATCAGCACCATCCAAGGCGCCCTCGCCGAGTCAGTCGTTGTCGTCGACTTCTCAGGGGTCGAAGCAACTACCGCCAGCTACCTCAAAGCAACAGTCATCGCCTTGTTGGAAGCTGCCATGGACTCCGTCAATGAGCCCTCCAGAGGAGGGCCTGCCACAGTCAGCAAAGACAGGGTCAATGTGTTTCCCGTCGTCTCAAACCTCTCGCCTGAGGTTGCAGAAGAACTTCAGACTGTTCTTGAAGCACGCCGTTTGCCCTACCTTGAGGCGCTTCGCATCAGCGGCACAGAAGTAACACAAGCTAGGCTG…
8929	g.1144.pp.4	35652	36450	r					ATGGTTCTGGCGCCGAACGGACTGGGTCGCCTTGAACGTGCGGCGGTGGATGGAGCAACGCTCGGAGGAATCTTCGAGCTTGCATGCACTTACGTAGCATGGCGCCAAACTCATCCCGCCGCGGCGCGCTTGGCTGAGAAATGGGCAGCCCCTTCAGAGATAGCGTCCGAGACGCTCGCACGACTTGCGGGCGCACACCCTCGCCCAAGCACAGAACGCATTGGCGTCGAGATCGCCCCAATTGAATGTGCCGAAGACCTTATCGGCTCCCATGGCACCGCCCTGCAGCAACGTTTCAAGCACATGCTGACCACGAACGGCTTCCCTTTACCTCTTGCCCAAGCCCTTACGGGAGCTTTCGCAGAGATGGCCGACAACATTGTGCAGCACAGCGGCAAC…
8930	g.1144.pp.4	37165	37327	r					ATGATGTCTATCGTGTTTTCCGTCGCAGTCTCTAGAGAGAGCGCCGAGAACGAGTTCGCGCAGGGCTTCAGTCGGGGAGCTGAACGAAAGGCCCTGCCAACCGGCAGGGCCTTTTTGTTTAACACGGGCCTCGCGATGAACATCGCGGGGCCTTCGTGCTGA
8931	g.1144.pp.4	37430	37925	r					ATGCCAGTGAGTAGCGCCACCAAGTGTTCGATGGCACGTCGCATCAGCATTGGCGAGCGCGTCGTCAGCGCCATCGACATTATGCTGCGCGTGATCGAGCTAGCCTACTACAAGGCCCTCCTCACCGCCGTCGACCGCATCACCCGGCTACCACGCACCTCGACGATGCCCGAGGCGATGCGTCTCTACCGCGAGAACATCGCGCTGAAGGCGCAGATCTACGTGCTCGAAGCCGAGCTGGATCGACGCACGCAGCCCGCGCCGCTCCCAATGGCGGCGCGAGCCGCGCAGGTTTTCGCCTTGTGCCCACCCAGAATTCGGTCGCTGTCTCATGAGCGCGTCAAAGCTACCTGTGCCTCTCCCAGTTTGATCGCTGCGTGTGCCGAACCCGCGTACGTG…
8932	g.1144.pp.4	37925	39191	r	DNA_methylase	PF00145.16	Site-specific DNA-cytosine methylase	COG0270	ATGACCAAGCCCAAAGTCATCAGCCTGTTCTCGGGTGCCGGTGGTCTGGACTACGGCTTCGAGGCCGCCGGCTTCGAGACCGCAGTCGCGCTGGAGATGGACCACGCGTGCTGCGAGACGCTGCGTGAAAATCGTCCGTCGTGGACCGTCATGGAGACCGACATCCTGAAGGTCCGCGGCAAAGACGTACTCAAGGCTGCCGGCCTGAAGATTGGCGAGGCGGATGTTCTGATCGGCGGGCCGCCGTGCCAACCCTTTTCGAAGGCGGGCTACTGGGCGCGAGGCGACGCTCTCCGGCTGAGCGACCCGCGTGCAGCAACACTTGCTGCCTACCTGCGCATGCTGGAGGAGACCAAACCACGCGCGCTCCTGCTCGAGAACGTCGAAGGCCTCGCCTAC…
8933	g.1144.pp.4	39187	40189	r	DUF4420	PF14390.5			ATGGACCTCTGGAGCACATATCGCGCACTACCACGCCCCTCGCCTGAGGCTGCGTACACGATCGCGCATGGTGCCGGAGCGCTTCGCCTCGCGCGCAGTGCGGCCAATCAGCCGGCACTCCTAATTGCGACCACTGGGAGCGGGCTAACCCCGCGACGGCTGGCGAACCTCACCTTCGCACCTCCGCTAGAGATGATTGTCGCCCGCGCCGATGGCACTTCCGAACACGCGCGTTTCGCGGTACTTGTCTGCACCGCCGACGATGCCGAACTGGAGCGCTACTTCTGTCGGGTGGTCGGAGCATTCTTCGGCAACGTGGGCGACGGTTCCGTCACTGCGCCCTCCGCTGAGGAAGTGGAGCGGACGCTCGACGGAATCACCACGCTGTTTTGCGCTCTG…
8934	g.1144.pp.4	40188	42357	r	Z1	PF10593.8	GTPase SAR1 family domain	COG1100	ATGACAACGACCTTCGACGAGGCCCGTGTGGTTGCCCCTGTCGGCAGTGAATGGTCGCCTGTGATCGGCGAGACCACGATCAGCCTCGGGCAGTATCTGGAGAGGATTGGCAAGCTCAAGACCTCTGAGGCAGTCACGCGGGTGCGCGACGACGCCCTCGCAATCGTGCGGAACTGCCGCCCGTTCACCAGCGCCACCGACGATACCCGAACGGGTCTCGCCATCGGCTACGTCCAAAGTGGCAAGACGATGTCGATGACCACGGTCAGCGCCCTCGCGCGAGACAACGGCTGCCGTATCATCATCCTGTTGGCCGGCGTGACGACCAACCTCCTGCAGCAGAACGCTGATCGATTTCAGAAGGACCTCCGCGAAGCGTCGGGGCGGCCATCCGCGTGG…
8935	g.1144.pp.4	42360	44886	r	HATPase_c_3	PF13589.5	DNA mismatch repair ATPase MutL	COG0323	ATGGTCGTAGCGGCGATGACGCGTGTGGGACCCGATCTCACGAACTTGGTCAGCCACACGGGGCCGTTGACGTTGGCAGACTGGAACTTGGTCGCGACGAACCTCGGAGGTCAGGCGCGGCGCTCTTTCGAAGACCTGCAAGCCGAGCTGGCGTTTCGTCTCGATCCCGTCGCACAGGAGTTCGATCTCGACCAGACGGTGTCCGAGGTGCGCGAGGATGCCCGCGCCGTTCGTCGTTTGGCGACCCTGCTCAGGACTGATCCGAACTCGCTCCAAGCGCAGTTGCAGGCAACTCACGGGCGCACCTTGCTCGGAAACTACGTGAGCCAACTCCGCTCCGAGAGCGCGACGGCGCTGGCTGAGGAGGAGGATGACGAGGAAGTTGGTGTAGACGTGGCA…
8936	g.1144.pp.4	45091	45598	f					GTGTGTGACAGCATCCGCGCGAGCAAAGACGCGAGGTTACGGTTCAATGGCGACCGGCAGGCCGACCTGGGTGGCGACCGGCGTGCAGATGCCGGTGTCGACGCCGGGCATCTCGATAGAGACCGCCAGCGCGTAGTGCTTGCTGCGATCGCGCTTGGGCTGGTCCTTCCACCAGCCGCTCACCGGGTAGACTGCAATGACGCCGCGCTCGGCGAGGTCGGCGGCATTGCACGAGAGAATGTCCGAGTGGAGCGAGCCTCGGTTGCGGGCGTGCTCGCCGAGGTACCACTCCGACTAGTCGCCGCCGGTGGTGGGCTTGGCCTCTCCCTCCTCGAGCGCCTGCTTGTTGAGGCGCTCGTGGAACTCGGTAGGCGCAGCTCCTGCCAGAGTTATGGAGCG…
8937	g.1144.pp.4	45480	47505	r					GTGACCAAGTTCGTCGCCCGCCTTGACGGGACGGAACATCCCTTCCCGGTGCCTGCGTTCTGCGACGCATGGCTGGCGGATGGACAGCGCTTCGGCGACGAATTCGCTGGCATCGACCCCGACACGGTACTCGGCCGATGGCCTGGTGAGCTGGAGACGGACGCCGTCGTGAGGCTCGCCGAGGCCGTCGGCGAGAACGCAACCTGGTACGCGTACGCGAACACACCGCCGGTCGCGCAGAAGCTCGCTGAGCGCGCGCGGCCGCAACCGCTCGATCTTGAGATCGCTCGACACCTTCAGCACCTTCAACACGTCTGCCACAAACCGCGCCTGCACCTCCGCGTGGATGAAGAGCGCCTGCCGGTGTCTCGAGCGCGGCGCACGCCGGTTCGCGCCGTC…
8938	g.1144.pp.4	47501	50120	r			Chromosome segregation ATPase!!!5-methylcytosine-specific restriction endonuclease McrBC, GTP-binding regulatory subunit McrB	COG1196!!!COG1401	ATGGGTAAGAACAAGAACCGTCAATTCACGCCGCCCCAGAAACAGCCGCCACCGCCCACGCGACCGGAAGCCATGGCAGAACAACTCACGAGGCTCGACGCAGCGGCGGCGCAGGTCGAGGCGCTCAACACTGACCACGGCCCGGCACCCACCGGCGCCGTGGCGGAGCCGGTAGGGCCGACCCTCGAGGAAAACCTCAAGCGCGTCGAGGGGTTGCTTGGCAACGCACGTGCGCTCTTCGAGAAGGCGCGTTCGCAGGAAGCTGCCAACAAGGCCGAGGAGACGCGCCTCTCCACCCAGAGGCGCGATCAGGAGGAGGCGCTCCGGCAGAAAAAGAAGGCCGTCGACGACGAGATCGCCGCGGCGAAGAAGGCGGCCGAACAGATGGAGCTTGAGCTG…
8939	g.1144.pp.4	50134	51619	r					ATGGCATCGTTCGATAGCTTCGGCCCCGCGTTCGACAAGGACACGCCGGTCCTGCGACTCAACTACGGCAAGGATCCCAACGCGCGCTGGGTGCTCTGGCCTCTCTTCGCCTGGCGCGTCGTCGCGCCGGTGCCCAAAGAGCGCAAGCTCAACCTCTTCCAGCGAGCGGTCCTTGGTCTTGCGCGAGCCGGCGTCGTGCGGATCAACGAAGTGGGCGAGCGGCTCCTCATAGCGCCGGACCTCGCGGGGTTGGTCGCGCTGGAACTCCAGCAGATGGACTTGCTCGATCATGTCGGCAAGCCCACCAAGCGTGGCCTCACGATGCTCGAAGACATCGAGGAGGAGCCAGCCGACGAAGCACAAGTGGGACACGTTCTCTCCGACGCCTTCACCGGCAAG…
8940	g.1144.pp.4	51602	54917	r	AAA_11	PF13086.5	ATP-dependent exoDNAse (exonuclease V), alpha subunit, helicase superfamily I!!!Superfamily I DNA and/or RNA helicase	COG0507!!!COG1112	ATGAAGGCCGCCGAAGCCACAGGAGGCGTCCCCGCGACGTTGCGTGTGAAGTCCACGAGCGGCCCGCTCCAATCGTTGCCCGCGCGCGAGCAAGAGGTCACGCTGGTGCGCTCGGGAGATCAGACCCTCCTACGCTACGCAGACGTGGTTTGCGCCGTCGAGGGCGTGACACCGCCCGACACCACCCAGCTCATCGACGTGATGACGAGTGGATTCCCCGTCGTCGCCTACGTCGCGCAAGCGACCGTCAAGGCGATCGTCCTGGAGACACGGCGCTTCACCGAAGAGCGTCGCGAGACGGCACCGATGCAGATCGGCCTCGACGACAAGGTCATGGACGACGTGCGGAGAGGCCACAAGGTAGGTGGCACCGCACTCGATGTCTCTGCCTGGCTGGAG…
8941	g.1144.pp.4	54913	56242	r	Pkinase	PF00069.24	Uncharacterized protein with protein kinase and helix-hairpin-helix DNA-binding domains	COG4248	ATGACCCCGATCCAACAAGTCGTCGACGAGTCCGGCGCTGTCCATACGCTCGCGAAGAAGATCGGCGCGGGCGGCCAGGGCGAGGTGTGGCTCGCCAAGGGGGGCCGTCGCATCGTGAAGCTGCTCAACCCCGGTGCCGACGCCGAGGTGCTGCGGCGCCAGTTCGCCTTCGTCCGTCGTCTCGACCTCGCCGGGCTGCACGTCGCAAAGCCCATCGCGGTGCTGAAGAAGCCGTACGTCGGCTACGTCGCCGAGTTCCTCGGTGACATGCTGCCGATCAAGGCGCTGATAGAGGCTCCCTCCAAGGACCTTGTGCGCTGGCACATCGACACGGGCAGCCTGCGTCGGCGGCTGCGCCTGCTGGCGCACGCCGGAGAAGCGCTGCTCGGACTGCACGCG…
8942	g.1144.pp.4	56238	56934	r	PP2C_2	PF13672.5	Serine/threonine protein phosphatase PrpC	COG0631	GTGGTTCGCGTGGTGGCCACAAGCGTTCGCGGCCCGGGACACATGCAGGAGGGGCTGCTGTGCCAGGATGCCTGGCTGGCGGTCGCAGCTCCCCACGCGAGCTTGGCGGTCGTCTGCGACGGCATGGGGAGCCGCCCCCGCTCGAGGGAGGGTTCCCGCGCCGCAGCGCTGGCGGTGCGCGACGCGTGGCGGCTCTGGCAGCGGTCCCCCGTGGGCGTCGTCGAGGACATGATTCGGATTGTCGAGGCCGCTTGGCGGCTTCGTCTCGGGCGTGTCGCAGCGGACGAAGCGTCGACCACCTGCCTGTTCTACGCCGAGGACGGACATGGTCGAGCTGCCCAAGCGCAGCTCGGCGACGGCCTTATCGCTCGGCGTGGGGCGGACGGTGCCGTCGTGGTC…
8943	g.1144.pp.4	56933	57683	r	VWA	PF00092.27	Uncharacterized conserved protein YegL, contains vWA domain of TerY type	COG4245	ATGACGATGAAGAACACGAACCCGACCAGAAACCACACGAAACCCAGGGGGATGGATAATGTGACTCACCTCACCACCAGCACGGAGGGACAGATGAGCAAGCTTAAGGAGTTCACCACCCAGGCGGCGCGCCCGCTGCCGGTCGTGGTGCTCGCCGACGTGTCGGGCAGCATGGGCGTCGACGGCAAGATCCAGGCGCTCAACCTCGCTGTGCGCGAGATGATCGAAGCCTTCCAGGACGAGTCCGACCTCCGCGCCGAGGTCCACGTCTCCGTCATCACGTTCGGAGGCCAGTCGCGAGTCCACCTCCCGCTCGGCCGCGCCCGCGATGCCGCGTGGACCGACCTCGGCGCGAACGGCGGCACTCCGATGGGCGCCGCCTTCGATCTCGCCCGCACG…
8944	g.1144.pp.4	57991	58315	f					ATGCTCGCCTACGAAGCCGATCGTCGACCTACGCGCCACTACAATGCCCGCGCTGCCGAACGGGCGCTCCGCTCCGACATCGAGGAGTTCCTCATGACGTGGGGAACGGAGACGCGCGCAGCCGGCGCCACGCACATCACCTTGGTCCGCCGCGACCTTCCCTTCGAGCTGCAGGACAGCGAGGAGGCGGATCGTGCCGAAGGGTGGATCATCGTCGCGAGTGACGATGGCTCCCTCATCACCTGCTACCGCAGGACCGATGCTTGGCGCTTCGTTCGGCGGAAGAGCCAGATGCGCCCGCGTCGGCGCTCTCGGAGGATTTGA
8945	g.1144.pp.4	58343	60131	f	Sigma54_activat	PF00158.25	DNA-binding transcriptional response regulator, NtrC family, contains REC, AAA-type ATPase, and a Fis-type DNA-binding domains	COG2204	ATGACGACCACAATCTCCGTGTCATGGGTGTCGGTCAACAACGACCCCTACGAGCGCGCGAAGGACGGCAGCTACCTCGAACGCGATGGCGAGAAAACGCCGGGCCCTACGCTGGAGTTCCTCTTCAACGCCGCTTCACCCATCGCGAACCGCGTGAAGAAACACTACGTCTTCGTGCGGCGCCCGAGGACGCCCGAGACGGGCGGACGGCTCGTGCATCCGCGTGAGGCCGACGTCGCCGACGAGCTGGTCAAGGCGATCGAGGACCGGAAGGGCGCGCCGGAGGTGAAGCTCGTGTGGTGGGACACCGGCGCGCCGCCGACAGACCACCGCGAGCTCTTTCTCTTCACGGCCCGCGCGCTCGCCGACATTCGGCGCGAGAACCCGCGAGCCGACATC…
8946	g.1144.pp.4	60804	61377	f					ATGCGAGTATTGGTTCAGGACAAAAACGGTGCGTCCCATCCTCTTCAGCTGGATGAGGAGATTCTCGCGCGACATGAGGCCGACCCCGCGTTACCGCCGGCCTGCGAAGGGATCTTTACCTGTGAGGCGCGAGTGCTGGATGTCTGGCGGTATACCGTTGAGGTTGGTCCGGGCGGTGCTGTGGCTCTAATTGCGCATGAAAGCGGGACAGTTAACGGCTCACAATTTGCCGATCGCCCAGCGGCCGATGCTCTGGCAGAAGAAACAGCTGCCCCTGTGCTGCTACTTCTTCTGGAGTCACCTCATACGGCTGAATACCGCTTCGAGGCTGATAGGTTGATCCCGAGAGTTCCGGCGCAAGGCACCTCTCCTGGTGATGCAGGTGAAGCAATCCGGCGT…
8947	g.1144.pp.4	61665	62010	f					GTGCGGTTTGGAGAAAGCAGTGTCGAGGTCCGTGACGTCGCCGCCTTCGACCTCCGCGCCCACCTCGCCGCGCTCAGCGGGTGTCGTCTCCCGCGCGGCGCGCAGAGCCTGAGCATGCCGTGCCTGGAGGCCTTCCAGCGAGAAGGTTGTGTGCAGATCCTGGCGGGAGTCGGCGCCGCCCATAATGACGTCGCGGCTGATGAGCGGCCGAGCACCCAGCGGCAGCGTCGCGATGATGCAGTCGACGTGTTGTCCGAGGCTCTCTGGGAGTTGTGGTTGCGTCGGCATGCGCAGGCACAACGACAAGCGACTGCGTGGGACGAGGAGGAGCGCGCGCATGGCTGA
8948	g.1144.pp.4	62002	62641	f	DUF2924	PF11149.7	Transposase	COG3547	ATGGCTGAGCCGCAGACTCTCAACTTGTCTTCTTCCGGGGACAGAGCGTCCATGGTTTTCGCCCGAGGGCGTGCTGCCCCGGACGAAGGAGACACCATGGCGAAGAAAGGGACGGCACGGGCCGCGCGCCAGCAGTTGGCGGACGTGCCGCAGCAACTGGCTGCGCTGGCCAGCATGTCGGTGCCGGAGCTGGCGGAGAAGTACCTGGAGGTGTACGGCGAGCCCACGCGCAGTCGGAACAAAGGCTACCTGCAGAAGCGCCTGGCCTTCCGGATTCAGGAACTGGCCGAAGGGGGCCTCTCCACGCGCGCCGTGGCACGCATTGCGGAACTGGGCGACAAGCTCCCCGAACGCTGGCGGATGCGGCAGGTGCAGGAGAGCAAGCCCGCAGCCCCGCCG…
8949	g.1144.pp.4	62637	62838	f					GTGAGCGGCCCCTCCTTCTTCCAAACGCACATGGGACATCGCTTCGTCGAGGGGACGGTGCCGCAGCTCGTCCGAGAGCTGCAACGACTCAACGGCAACCTGGAGCGGCTGGTGGCCACGGCGGAGTTGCTCGCCGGGCAGAAGCAGTCCTCGGGCGCCGAGCCTGTGGCGCGGACGCCTGGGGATTCGGAGGGGAGATGA
8950	g.1144.pp.4	62834	64388	f	Resolvase	PF00239.20	Site-specific DNA recombinase related to the DNA invertase Pin	COG1961	ATGAAGAAGAGCAAGTCGCCACCCATGGACGCGAAGCGCTGCGCTGTATACACGCGCAAGTCCACCGCGGTAGGCCTGGAGATGGAATTCAACTCCCTGGACGCCCAGCGCGAGGCCTGTCTTGCCTATGCGCAGCGCCAGCCGGGCTGGGCGCTGGTGGACGAGCGGTACGACGACGGCGGCTTCACCGGCGCCAACATGGAGCGGCCCGCGTTTCAACGGCTGCTGCAGGACGTGGACGCGAGGCGGGTGGACGTGGTGGTGGTGTACAAGGTCGACCGTCTCTCCCGCAGCCTCCTTGACTTCGCGAAAGTCATGGAGCGCCTCAACATGGCGGGCGCCTCCTTTGTCTCGGTGACGCAGAACTTCAGCACGGCGGACGCCATGGGGCGTCTCACC…
8951	g.1144.pp.4	64384	64807	f					GTGAGTACAATCCTCGAGTCCCAGCCAGCGGAGGCAAGCCTCGTAAGCGCGTATTTCCACAGGGTGCGCCGGGCGGAGGTGAAACTCCGGGAAGGGCAACGGTCCCCGCCGCGACAGGAGATGCGGCGGTCGGCTCACGCAGCGCGGATGTTGGCCCTGGCCCACCATGTGGAGGCTGCGATTGGGCAGGGGCGGTTGAAGAGCGCTGCGGACATGGCCTACCAACTGGGTTTCACGCGGGCACGTATGACACATCTGCTCGACTTGCTCCTGCTGGCCCCGGACATCCAAGAGGAGGTGCTGTTCCTTGAGGCCGTGGATGGGCAGGAGCCCCTCAGCGAGCGAGGCCTTCGGGCCATTGCCCACGCGGGAGCCTGGGAGGTGCAGCGGGAGCGTTGG…
8952	g.1144.pp.4	64988	66434	f					ATGTGCATGCGTTGGAGCTGGGCCGCCGTGTGGGTGTGGCTGTTACCCGGAGCAGGGTGGGCGGAGGAGATGGCCTCCTCGGAGAACTTTGACGCCACCATTCGGAGACTGGAGGAGGCCATCTCCGACAAGTCTTCCGGCGAGGAGGAAGAGGGAGAGGCTCAGCCCGAGGAGGAGGCTTCTCCACCCGCCACGTCCGACGTGACACCCCCGTGGACGAACCTGCTGCGCATGGACGCGGCGACGTGGACGTTGCTGCCGCGCAGGGGCGTGGGCACCGACGAGGGCTTCGTGCAGGTGGAGCCGATGGTGGCCTTGGGGAGAGGGGAGTCGTTCCGCCTCATTCTCGGGGCGCCCGTACGGCTGCGGCTGTGGGGCGGAGGGGAAGGCGCGGGACCC…
8953	g.1144.pp.4	66462	68625	f					GTGCTGGCCCTGGCGCTCCTCACGGTGGGGTGTGCCTCGCTGCCCTCCCGGGCGGGCCCTGGGGGCACTATGGCTGCTGTCTCGGGCGCGGCGCCCCTGGTGGCCTTGGGGCGGAGTACCGTCGCGAGTCTCCCTGAGGGTGACGTGTTTGAGGACTTCGATGACGAGGAGTCCGCGGTCGAACCGCTCCTGCACCGCCGCCGGGCCACGCCGTCTCCCAGCCCTGGAGGAGGCGAGACGTCGCCCCTGGGTGGGGTGGGCCCCTTGGCAGGTGTCTGCGGAGAGGTGTCCTCGGGCTGGCCGCACCTGGACTCGGAGGGGGAGGTGTTGGCGCCCTTCTTCGAGTGCACCACACCTGCGGCCTTCCTGGCCTTGCAGCGGCAGGCGGACATGCCCCGG…
8954	g.1144.pp.4	68621	69956	f					ATGAAGCTGCTGACCCTTAGAGACCTGAACGTTGAAGATACGCTGAGGTTTTCGTTCGACGGGTCATTCAGCCATCGTAATGCGTTGGAGCGTGAGCTGGAGCCCTTTCTTGAAGGGCTGGAGTCTCATGCTGGCGATTGGATGCCCGACCTTGTAAAGGGCAATCGGCAGCGTAGATATTCGCGTAATGCTGTCGTGGTGGCTCTGAAAGAGCGCCAAGATCGGTACGGTTCGACAGTTGGTTTGCATCGAACTACTTTTCCGGCCGTCTCTTTGACAATTGATATTGGGCTTGCACTCACTCCTGCGAAAATACGTATCTGGCTTGATGTGCAGCCTGTATCCTTCTTTTCGGACCAGGAGCGCTGCGAGGAGTTCGTGAAGGCAGTTCGCAGATGG…
8955	g.1144.pp.4	70288	71197	f	DUF2381	PF09544.9			TTGTTCCAACCGCTTAGATTGTCCCTGGTGCTCGTGCTCCTCTGGGGGACTGCGGCACCAGGTGAGCCCGCGCCTGGGGAGCGCATCGAGCGCACGCGGACTGTCACCGTCGCGAGAGGCCTCGACGAGCCGCTGCCCGAAGTACGTGTCGCGGGGGATGTGCCCACGCTGCTCCTCTTTCCCTCGCCGATTCAGAAGAAGACCCTCACCTTCGATGAGTCTCGGATCCGCGTACTGGACGCTGGGGAACTCTCGGTGATCATCCAAGCCGTGGCGGACCTTCAGGAAGGCGAACGCCACGAGATCGGGGTCTTCTTTGCCGATGGAAGGGCGCCGAGGCGGGCTGCTTTCGTGCTCGTCACCGACCTCACCGAAGTGGACATCCGGATCGACGTGAGG…
8956	g.1144.pp.4	71153	72899	f	Pkinase	PF00069.24	Serine/threonine protein kinase	COG0515	ATGACATCGAATCTGCTGAGGCTGCCATCTGGTGCCATTGTTGACGGCTGGCATGTTTCAAGGGAACTCGGCAATGGTGGGTTTGCCGTCGTCTATTTGGTGGAGAAGAACGGCAAGCCTTACGCGCTCAAAGTGGCACGCCATCGCGATGCCAGCGGGGACGACAAGCAGACACATGCCCGGATGGTGCGTGAGGCTACGACACTCCTCATGCTGGATCATCCCAACATCATCCGGCACAGGGGGTATGGCTACGCGGAAACGGGCAATATGTATGTCGTGTTGGAATACGTGGACGGCTGGACGCTGGCAGAGTGGAAGGAGCGCAAGCACCCCACGATCCATGAAATCTTGCGAGTCTTCGTCAAGCTCGCTTCCGCGCTGTCGTACATGCATGAG…
8957	g.1144.pp.4	73060	73654	f			Serine/threonine protein kinase	COG0515	ATGTCAGCAACCGGTTTTGGAGTTCCAAAAGGGGCGATTCTCTTCGAGGAAAACGGCTTTCAGTACGAATTCCGCGAATACTTGGGAGAGATTCACCAGGGGGTTCACCTCCTTTTGGCGTGGCAACGGGCAGGGGGGCAGCCCCAAGACAAGGTGCTGATCAAGGCGATTGGCCCTTCGAGTGCCACCCATCCGCCGATATCAAGAATCAAGCGGGCCCGGGTGAGGCTGGAAGAGCAGGTGCGCCTCTCAAAGTTTCTTGTCCACCCCGGGATCCTCGAAGTCCATAAGATGAAGCAGGTCGAGGGGACTTTGTACGTGGTCAACGAGTTCCCGAGCGGGAACAGCTTGAGTTCTCTGCTGACGCTCGTGGGGGAGTGCCGACGGTGGTATTCGTCC…
8958	g.1144.pp.4	73586	75356	r	DDE_Tnp_IS66	PF03050.13	Transposase (or an inactivated derivative)	COG3316	GTGGCCCCTACCTGTCAGGTGGGTATCGACAGCGCGGACGTGAAGGGTTACAAGGCCGAGGTGTCCCTGCACGAGCCGGCTTCCGCAGCCCTGGCGCGCATCGCCGAGCTCGAAGCGCTGTTGAGCGCCGAGAGGCAGCGCAGCGCGCAGCTGGAGAACGAGCGGGACGTGCTGCGTGCCTCGCATGAGCGGCTGCGGCTGGAGTTGGAGTTGCTCAAGCGTCGCTTGTTCGTCGCCAAGGCCGAGCGGGTGGATACCCAGCAGTTGGAGCTGGAGTTTGCCCAGAAGCTGCGTGCGCTCGAGGAGGTCGCCGGCACGCTAGGCATGACCTCGGGCCAGCCGGCGGAAGGCGATTCGGACAAGAAGAAGAAGCGCAAGCCCTCGGGGCGGCGGGACTTG…
8959	g.1144.pp.4	75381	75723	r	TnpB_IS66	PF05717.12	Transposase	COG3436	ATGATTCCGCACGGCGTGGAGATCTTCGTCGGGCTGGAGCCCATCGATTTGCGCTGGGGATTCGAGCGGCTGAGCGGGCTGGTGGAGACGCGACTGGAGCGCCCGGCGCGCAGTGGAGCCTTGTGCGTGTTTTTCGGCAGGAGGCGCACGGCGCTCAAGGTGCTCTTCTACGATGGGACAGGGCTGTGCCTGTTCTACAAGCGACTGGACACCGGCTGCTTCCAGGTGCCCCAAGGGCTTGAGGAGGGAGCCACCCACCTGGTGGTGGAGGAGCACGTGCTGGAGGAGTTGCTGGACGGGCTGCGCGTGGAGGCGCCGCGTCGAGGTCCTCGCCCGCATTGA
8960	g.1144.pp.4	75722	76070	r					ATGGTAGACATCGAGATGTGGAAGAAGCGAGTGGAGGACTGGCGCGCCAGCGGGCAGAGCGCCGGGGAGTACTGCAAGAGCCAGGAGTTTACGGCAGGCACGCTCTACCGGTGGTCCAGTCGACTGGCCGAGGCAGCACGGGAGGAAGTGGAAGGTGCAATCCCCCTGGTGAGGTTGGTGCGCGGCACCCAGCCCAAGCCTCCGCAGCCCGTAGAGGCCGCGGCGCAGTCGGTGGCGGTCATCATCGAAGTGAAGGGCGCACGAGTGCTGGTGCCGCCTGGAGCACAGGTAGCGACAGTCGGGGTGGCGCTGGAGGCGCTCGGAGCCGACGGACGGAGCGGGGCGTAA
8961	g.1144.pp.4	76143	76392	f			Serine/threonine protein kinase	COG0515	ATGACGCGGCGCAAGCTCCTCCATCCCGAGTGGGAGAAGCGCTATCAGACGGCGGGGGAGTTGGGGAATGCTCTGCGCCGCTGGCTCGGAGAGCTGACCTTGAGCCCCGCCGATGCGGTCGAGGAACTGGAAGGCGTCGTGAATGAGGCTTCGGCGCGCTGGGCCAGAGAGGGAGTGGAACGCTCTCTTTCCGCTAGAAGAAAGCTCCACCATTCGGCTCTCAGCATCGATCGTCAGAGAGGCTCGTGA
8962	g.1144.pp.4	76376	76964	r					GTGGAGCGCAATTTCTATTGGGTAAGAAGGGCTGACGTGCCGCAATGGCTCATCGAGACGCCGACACGGGAGTCTGGCGAAGCGTTTGAGGAGCCTTGGATGTTTGCTGATGGACGAATGCTTGAGGACCCGGGGTGCATGAAGGCTCAGATTGCTACCCCAGGCGAGAAGCGCACGTTTGCGTTCTCTAGTATCGAGAAGACCCCCATCGCCAGTGAGGCCATCGCGAATGTCTTTAGGACCCTTGCTCCCGATGACGTGCAACTTCTTCCGGTGTCGATAGAAGGAGAAGCCGAACCGTACTTCGTCATCAATGCATCCCAAGTGATTGATTGCATTGATGAAAAACAATGCCAGGAAGTGCAGCATTACGCAGAGGACGATCCTTTTCCTGAATAT…
8963	g.1144.pp.4	76965	78171	r	AHH	PF14412.5	Uncharacterized conserved protein	COG4223	GTGGCCCACGAGTCCGTGGAGGTTGACCCAGTCCGGGTGAGTGAGGACGAGTTCAGGGCGGCCCTCACGCAGCTCATCCTTGACGTGCGCATGGATGTTGCGTTCCGCGAAACGGATGCAGCGGATCAGCGAGGGTGGGTGCGCTCCAGGACTCTGCTCGCGTCATCGAGGGGAATCGCGGACTCCGGCTCAGGGAGTTCACCTGAGTCCTTGTATGCGCGCATCTGCCCTGACGGGGACGACTGCTTGACCCTCGTGGGCGGGACGGGTCTGACGTTCTCGCGCAAGGACCGCACGTTGATGGCACTCTCGTTCGCGCTCGATACCGTGTGGGAGAGCGTCGAAGCAGAGGCCGGCAAGGTGCTGAACCCAGCAGCGCTCAAGGCCATGGTGACCTCG…
8964	g.1144.pp.4	78333	78651	r					GTGGTTAACACGATGACCACGGCGGTCGCTGTTGGCCCCTCCCAGCCGCCGCCGCAGTCAGGCTCGACCATGCCCCAGTCAGGGCCGGTACCGCTCCACCTCATGGAAGAACTGCGTGAGCGAGTGGTCCAGCAGCGACTGGCAGGACTGCGTGTACCTGCGGGCGCGGAGGAAGGGGAGCCAGACGCGCTTGCCAACGCGCACCTGGGACTCCTCCATCTTCGCCTGCAGAACCCACGTCCCACCCAACCGCCGCACGAGTACATCCCCAGGTCGACAACCAAAACCATCATAAGAAGCAAATCAATAAAAAATTGA
8965	g.1144.pp.4	78734	79595	r					ATGCTCGCATTTATGTCAGATAACGAGACGACCCCGAAGTCAGAATCCAGCATAAAGGTCGCTGAGCCCCCGTCGCCGTACCCTGACCAACTCTCCGCGTTGAAGGAAACGCATCCCCTCTGCGCAACGGTACTCTCAAAGGCACAGGAAAACCGCACGCGGCGCCTCGCTAGTTTGGCTGGAGGTGCGCGCCTTCGTGGCTTCGAAGAACTGCTGGGGCGGCTCGCGTCATACGAGGCCACGTATCGCGGCGACACGCGATTGGCGAAGGCGGCCCTGCTCATCGCACGGACCACAGCCTACTTCGCCGTCGGTCTTGAGGCTTCGCTGTCCGGTATACACTCGGTCGTTCACGATTCGATGCGCGGAGTCATGGAGATTGAGTTCTTGCTGCGCGAC…
8966	g.1144.pp.4	80121	81597	r	DUF772	PF05598.10	Transposase and inactivated derivatives, IS5 family	COG3039	TTGGAACGGCTCCGGAGCGCATGCGATCTCACAGTGGCTTGGACACGCGCCACCGCAGACGACCGGAGCCGCCAGGACCTTCGCCGAAAGCACCGTGGTCTGCGAGCGCCTCAACCGGGAGCCCTGCGCTTGCCTCTACGTGCCATCTCGATTGGGTCGTTTTTCAACCCTGAGTTCGTTGCGCCGCGGTGCCTCGAGCCGGGCACCGTTGCATGGTTGCTGGCCAGGCACCGGTCCACCTGGCTCCCGGACTGGCTCTTCGTCGGCTGGTCTGGGCGTACAGGTCGCGGCCGCGATGCCTGGCCGCCGGTCGTGTTGGCTGCGCTCATCGTGCTGCGGTGGTCCGAGCAGGGGATGAGCCGACGAGGGGCTGTGGCTCGAGCGGCCACCGATATCACT…
8967	g.1144.pp.4	81952	86503	r	CHAT	PF12770.6	Tetratricopeptide (TPR) repeat!!!Tetratricopeptide (TPR) repeat!!!Tetratricopeptide (TPR) repeat!!!Uncharacterized conserved protein HemY, contains two TPR repeats!!!Uncharacterized conserved protein, contains CHAT domain	COG0457!!!COG0457!!!COG0457!!!COG3071!!!COG4995	ATGCTTCAGACCGTCAGCTTGACGATTGCGCTAGTTCTTTGCTTCATATCAGAAGGCCTGGCCAGCGACGAGAAGTCAGATGCACGGCTGCTAGAAGCTCAGGCGAGCTTCGACGAGGCAACAAAGCTCAGGGACTTGGGCAAGTATTCTGAGGCCCTTACCCAAGCTGAGCACGCGCTCTCGCTCAAGGAGGCCGTGCTTGGCGGTACACATCCAGAAGTTGCCAATTGCCTAAATCTGGTAGGGAACCTTTATCGACTGAACGGGAATTTGTCCCATGCCGAACCCCTCCACCAACGGGCTCTGGCCATCCGCGAGGATTCCCTCGGCAACAGCCATCCCGACGTAGCCTCCTCTCTCGACAGCCTCGCCAACCTCTACGCTGACCAGGGGGTGTAT…
8968	g.1144.pp.4	86740	87058	r					GTGGAGCGCATCCTCGCCCTCGGCAGCCGCCCCCAGTCCTCCGGGCTGGACTCGGCCCAACCCACCTGGGTGTCCAGCCTGGTGCCCATCATCGAGAACCGGCTCGATGACACCGCGCTCTATCTCGCCAGCACGCCGGGCAATCCCGTGGATGGCCTGGTGGCCGCGCGCCTGGCCGAGAACGAGGACGGCCCGTATATCGAGCGTGAGGACGCGTTCATCCGGGACGCCACCTCCTGCTCCTGGAAGTGCCGCCACGTGGTGGGCGTCAAGGCGCTCGACTTACAGTCCTTGGTGAAAGTGCCCATCACCCAGTGA
8969	g.1144.pp.4	87859	88477	f					ATGTCTGCAGCGCGTCCTCGGGCCCTTGCGCGGGCAGGGCCCCTCTGTTCTCCAGCAGGCGCAGCCCCCGGTGGCCCACCCCGTAGGCCCTGCCGCCGTGCCCTCCGTCGCTGCAGGGCGTGCCCCCGCGCGCAGGAAGAGGGTGAGGACGTCCGAGAGGAGCCCCACGTCCTTGAGCAGCACCCACCGCACCCGATGCGGAAAGGACAGCGTCCACTGCCGGTAGGGCACATGCGGCAGCACCTGCTCCACCAAGTGCACTGCCGTTACGTGCGCTCGCTTCGCGTTGCAGGAGGGACACACCCCTTGTCCCTTGCACGAGAAGGCGACGAGAAACGCGTACTTGCCACTCTCGCCGCGCACCCGCGCGAAGCCGTGCGCCAGCACTCCGCACTCCAG…
8970	g.1144.pp.4	89759	90644	f	DDE_3	PF13358.5	Transposase	COG3335	ATGATGCGCCTCGCCCAGGCCGCCCAAGGCGGCTTTCCCCCCCTCCAGCGCGTCGAAGTGGAGAGGCTGGCCTGCTGTGAGCCAGCGGGCATTGGCCTGCACATGACTCACTGGTCCACTCGCAGCCTGGCCCAGGCGGCTCGCCTGCAAGGCATCGCGCCGACCCTCTCCCACTCCACCGTGGCGCTCATCCTCCGGGACGCGGACCTGCAACCCCACCGCTCTCGCTACTGGAAGACTCCTGTTGCCGACAACACCTTCCGCACCCTGTCCGCGCCCATCCTCTGGTGCTACGAGCGCGCAGCCGCTCTGGCACAGCAGGGCGAGGTGGTCATGTGTGTGGACGAGAAGCCCAACATCCAGGCACTGGAACGTCGCCGCCCCACGCACCCGATGCGG…
8971	g.1144.pp.4	90710	91961	f					GTGGCGAAATGGGTCAGCCAAGCGGAGACAAGTTCAGCATCGAGGACTGCCCAGCAGCGGATCCAGTACCTCACGTCGCTGGTGCCCGATGTCGATGCCGTCCTCGCGCGCTACTTCGCGACGCGCCCAGACGGGGAGGACGTGACTCTCGAAGTCCTCCGCTCCCTAGGGCGGGAGCGCATTGCAGCAGTCTCCGGCACGCGGACGCCTGCCGAGATGAATCAGGACGTCGGACTGCTCGTGGCAATTCGCTTGGCGGGCCTCTTTGGCGCGTGCCAGGTGATGACGCTCCGCGAGGACGACGGAAAGAGGGTCGCCACCCGCGACGCTAGCCGAGCTGGTCTCGACTGGGTCTCTCGGTACACGCCGCACCGGGTGCTTTCCGAGGACTCTGCGGAC…
8972	g.1144.pp.4	92286	94053	f	DUF4365	PF14280.5			ATGACTGATCACGAAGACCTGGGGCCCTTACCTAGGGCCGAGCGTAGCAATGAGCTTGAGCGGGAATGCATCGCCGAGCTTCAGCGGCGCCTGCCAGTTGACCGACTAGTCTTTCGCCGTGAAGGCTCTGATGACTTCGGTGTCGATGGGGCATTGGAATTGCTCGTGGGTGGTTTTGCCACAAACTTCAGGGCTGATGCGCAACTCAAGGCAACTGACCACCCACAATTCAATCGCGATGGAACGCTGTCGCTCGCAGTCGATGTGTCGAATCTGAATTATCTATTGAACGGCTTGAGCCCCATCTATCTCCTGTATGTCGCCCCGATGGGAGAGATTTTTTATGCCTGGGGTCAAGATGAAAAGAGGCGAATCGAGACGAGTAGCTCACGTTGGCGT…
8973	g.1144.pp.4	94101	94410	r					ATGGACGGCGCTCGCGCGGAGAGCCCGCGCGTAGGCGAGCTGCTTGTCGCTGACGGCCTGGAGTGGCGGCACCTTCAGCCCCTCCAGGGTGAAGACCACGTGCGGCAGGACGAAGTGCACGCAACCCGCCTCGAGTTGGTCCGCGAGCGCGTCGGCCGCATCACGCCGCTGGGCCGCGCGTGCGGTCCGGGCCGAGGTGATGCCGAATCGCTCTTCCAGGACCTGGAGCGTGGGCCCTGTCGCGCGCGGCACCTGCTCGTCAGCGCTGAGCCCCCCGAAGCGGAGAGAAGCAACAGCCGGGGCCTATGA
8974	g.1144.pp.4	94852	95548	r					ATGCAAAAAACCCCGCACACTCCTGTTTCGAAGGCTCACGGTTCATCCTCTTCCACGAGGGAGCCGCTCCGCCTGTCCGCTCCGAAGTCCGCGGGCTCTCTTGAGTCGGCCTTCCGCGCCGCCCTCAATGAAGAGCTGGCGCGCCCACTCGCCAGCCTTATCGCAAGACTGGCCGAGGTGGCGAAGCGCTTCGCCCCAGGGCGCCAGCAGGCAGTGTCGCGCCAGCGACCAGGCCACGAAGCGAGGACTCCGCCCCCGGCTCAACCGAAGCGCCTTCCCCTGCTCCCGTTTCCCGCGTCTACGGCCAGGGCATGCGCCGTCATCGGCTGCCAGCGCATCCACCGCAGCCAGGGCTACTGCGCCGCCCACTACCAGAAGCGGCGCCTCATGGTGGCCACA…
8975	g.1144.pp.4	96298	100705	r	TIR_2	PF13676.5	Predicted NTPase, NACHT family domain	COG5635	ATGTCGAACTCAGGTGGCGGTGCCGCGACACATGGGGGCATCGAGTTCCAGCAGCGCGTGAGTGCGTGGTTCGCCGTGGCCCTGCTCAAGGGGAAGGACCTCGCGCAAGATCTTGAACTCGACGCTCCTTTCGTCAGTGAGTCCCTGTCGTGGGAGACCTCTGCGGCCATCGACGACCTCCTGCTCCGCGCCGGTAGCCATTCACTTCTTGTCCAGGTGAAGCGCTCACTTAATCTGTCCAGTGGTGAGGACTCCGAGTTCCGCGGCGTCCTGGACCAGTTCGTGTCCCGCTTTCTCGTTCACCCAGGAGAGAACGAGCACTTCGTCCTCATCGTTTCTCCGCGGGCCTCCCAGCGCATCAAGGATGATCTCAAGAAGCTCCTCCTCTCCATCCGGCTG…
8976	g.1144.pp.4	100975	101770	r	RHH_1	PF01402.20	Metal-responsive transcriptional regulator, contains CopG/Arc/MetJ DNA-binding domain	COG0864	ATGTCCCCCCACGCACGCACTTCCCACCCCTCCCTCCAGAAGATGCGCCTGCCCGAGCTGCAGGCGCGCTACCGCGAAGTCATCGGCGAGGCCACCCGCAGCCCCAACCGCACCTGGCTCATCCGCCGCATCGAGGAGGCGCTCGCCGCCCGCGAACGACCCAAGGCCACGCAGGAGCAGGCACCCATCAAGCTCACCAAGGGCCGCGCTCCAGAGAAGGCCAAGGCCCACCAGGCCACGGCGCCCGCAGAGCAGGCTACCCAGTCCCAGGAGGGCAAGAAGGCCGAGGACTTCGCTCCGGCGCCCGCTGGCGCTACGCCCTCGCGCAGCGGCAAGAAGGGGGCCACGCCTGCCCCGGCCCCGGCCAAGAGCACTTCCTCCGCGAGCGCCGCCACCACC…
8977	g.1144.pp.4	102005	102302	r					ATGGTTATCGGCACCGACACCACCTACCTCGGCAACGAAATCCCCGGCCTCCACGGGAAGAAAGTCCGTATCTTCGCCGTGCTGCGCGGCGGACTCCGCCCCGATGCGGACCCGGACGCGGAAGGCTACTACGTGACTGACGACGAGGCGCTGGCGCGTCTCGGAGGCGTCACGGCCGAGGACCGCATCGACGCGATGCCCCTTCGCTGGGATGGCAACACCAGCTTCGTGCATGTCGACCCTCGCGCCATCGACTTGGAGTGCTTCGCGCATCTGCAAAAGCCCAGCGCACAATGA
8978	g.1144.pp.4	102431	102869	r					ATGGCCATTCACGAAGTCACAGCCGAGAACGTGTTTCAGCGCTGCGTCCGGTGCGGCACCGGCAATCGCCTCTCCCTCGACTCCCTGGAGGTGGGCGTCGCCCGCCGGGAGAATGTGGACGACAGCCTCGTCCAACTTCCGCCGTGCCCCTCCTGCCGCTCCACAGAGTTCCTCATCCGCGCGGCCGAAGGCGAGCCGGAGCATCCGGCGCCTGGCAGCTTCGGCCACCTTCACGGGCTCCTCGTCGACCACCTCCACGCCGAGCTCGTCCAGCGTGGGCGTCTCCACACAACGCTCAAGCATAGAGGGGAAAGCACCAGGCAGATTGTGGTGCGTCCGCTGACGCAGGAGGCGCGTGAGCGCTGGTTCCCGCAGGGCTTGAGAATCGAGAGGCCGCCC…
8979	g.1144.pp.4	102876	104787	r					ATGAGCAACAGGCTGGACTTCTTCTTCAGGCAGAAGGTGACGGAGGCCGAGTTGGACTTGGCCTTCGCGCAGTTGGAGCAGGCCGATAGAAACCTCGCCTCGGACTTGGGCATCCACGGCGTCATCTCCGGGGCCGTGCCCGCACCGCATTCCCCCGTGCCCAACCTCTCCGTCGACCTGACGGCCCCGGCCCGCGCCTACGATAACCTCGGCCAGCGCATCTTCTTCGGCACCGGGCAGACGGTGGACTGCGCCGTGGACATGTCGGGCATCCCCACCGACGTCTCCACGGCGAGCAACGAGAGGTGGGTGGGCATCTTCCTGCGCTTCACCCGCCTCTTGTCCGAGCCACGCACGGACGGCAATTCCCAGCAGGTGTACTTCCGCCGCGACGAGTCC…
8980	g.1144.pp.4	104899	105118	f					GTGCTCAGGGAGAATGGGCGGCAGGGGCTCCACCAAGTCCACGAAGTGGGTGTGGGCGGGCTTGAGGTACTCGACGAGGGCGCGCAGGCGGTGGCGCTCCGAGGGCGAGAGGAGGCGCTCCACCTCGACGTTGAAGGCGTAACGGGCGAAGCGCTCCGAGGGCCCCAGTACCCAGACTACAGCTTCCAGTTCGATTTCTTCGGGTATTGTATTTCTTGA
8981	g.1144.pp.4	105274	106612	r	Big_5	PF13205.5			ATGGCCACGGTTGAGCTGCCCGCCCTCTACGTCGACACCGTCTCCCTCTTCGCCGAGACACGCCGCCCCCTCCTCCTCAACCGTGCTCCGAGCCCAGGAGCGGCGGACATCCCCGTTGACTCCACGCTGGCGCTGGAGGTGGTGGACGTCGGCGTGGACGGCATTGCCCGGGCGGCCACGCGCGTCTGGGTGGACGGCCTCTTGGCTTTCGAGGGTGGGACCAGCGTCGAGGTGCAACCCGCCTTCGCCGGGCCCCTGGCGGAGGTGACACAGACGGCGGACACCCTGCGTGTGGTGCTCCACCCGACGGTGCCACTGGCCAGCCAGGCCACCGTCTCCGTGCGCGTCGTCTCCGCCACGGCCGGCGGCGAGCACCTCCTCGACAAGACGTACACCTTC…
8982	g.1144.pp.4	106621	107017	r					ATGGCCCTCACCGCCTTCACCAGCCGTCTCGGCCTGGGCCAGGGGCGCATTCGGCCCCAGCGGGCCACGCCCGCCTCGGGCGAGTACCTCTTCGTCCTCGGAGACGAGGAGCCTGGGCGCAGATTCGAGCTGGCCCCTGGCGACTTCACCGAGGTGACGCAGCCAGTGGACGTCACAGGCCTGGCGCTCGTCCGCTGCGCCTTGCGCTTCCGTGTTCCGGCAGGGCCCCCGCCAGGCCTCGCGTGGGAAGCCTCCCTCGTCGTGGGCGGGGTGAAATACGCCCGCTACCTCGGGCGCCCTGGCTGCGAGCGCCTCGTCACTGACATGGCCGCCAACGTCTCGAAGCTCTCGGGCGTCCACACGGTGGGCGTCCGCCTGGAGATCGTCTCCCCGTGA
8983	g.1144.pp.4	107021	107717	r					ATGGCACTCGCAGACTGGACTTACCTCAATGGCGGACTGGACATCGCCACCGTGGACAGGGGCGTGACGGCGGGCATTGCCCGTCCCCCGGGCGGCGGCAACTTCCTCTTCGCCTTCAACTCCCTCACCGCCACGCAGGGCGCCGTTGCCCTCTTCGCCAACCTCCCTGACTTCGCCCCCATGGCGAAGGGCGGCAGCATCCGCGCCTGCCTCCAGCGCGGGCCCGGCGGCGGCCCCACCGGCTTCTCCCCCTTCCTCTACCTCTGCGGCCAGGGCACCTCCGTCAACGACTCCGCCTACCTCCTGGGACTCTCCGACGACGAGCCGCACCGGGTGGTGCTGCGCAAGGGCGCGGTGGCCACGGGGCTTCCCGACGCGGACGGACCCGGTGTCCTGCTG…
8984	g.1144.pp.4	107724	108255	r					ATGGCCCTCCTCAACCCCAGCTTCGAGGACGCGGGCGCCCGGCCCGGCGAGGCGGCGCACTGGACGCTGACGGCGGTGACGCGCCTCGAAGCTCTGGCGGGCTTCGGTGTGCCGGAGGAGGCGTGCGAGGACTTCGAGCGCTGGTACGTGTGGCGCGCCGCCCTCTCCGACGTCTCCGTCGCCCTCGCCTTCTTCTCCGGCCAGCGCGAGGGCTTCGAGTCCTTCGCCCGAGGTTGGGACAACGATGGCTTCCTCTTCGAGCTGCCGCCCGCGCAGCTCGTCCCGCACCACTTCGAGGGGCAGGCCGTCGAGACATGGGGCCAGGGGCCCTTCCTCGCGGACTGGGTGGACGTCACCTCCGTGCTGGGCCACTTCAACAACTCGCCGCGGGAGGACTTC…
8985	g.1144.pp.4	108256	109804	r	Baseplate_J	PF04865.13	Uncharacterized phage protein gp47/JayE	COG3299	GTGCCCTGCGGCAAGGCTTTGTCTCCTGGTGCCGACGTGCCACTTCTCCCTGCGTCCACCGACTACACCCACCGCGACTTCGACGCCCTGCGCGCGCGCCTCGTCGCGCTCGTGAAGAGCGTCTTCGCCGACTGGAGCGATTTCGAAGTCGCCAGCTTCGGCAACGTCCTGCTGGAGATGTACGCCTTCGTTGGCGACGTCCTTGGCAGCTACCAGGACAACCTCGCCCGCGAATCGCGCCTCTCCACCGCCACTCAGCGCCGCAACGTCATCGCCCTGGCACGCATGCTGGGCTACCGGCTTCACGGTGCCCAGGCAGCCACCGCCGAGGTGGAGCTGCGCCTGGCCCTGCCTCCAGCAGCCCCCGTCACGTTCCCCGCCGGCACCGTTGTCCGCACT…
8986	g.1144.pp.4	110069	110441	f					ATGAGCCCGGGCGATTTCGCTCAGTTGCTTGGGGTGAACCCCTCGACGCTGTACCGGTGGGAGGCCGAAGGTGAGAAGGAGGTAAAGCCGGATCCGAACGCGACCCGCATTCTCGCGGCGCTGCATCAAGCCCGTGCGAAAAGCGGTGGCGAGCACCTCAAGGCGTCCCTTGGAACGGCGCTCCTGCTCGGGGGAGGGCTCTTTGCCCTCTTCAAGCTTCTGGAGCAGTTGTTCTCAGGCGACACGTCCACGTCGACGACCCCAGTCGTCACAGCACCGCCTGCGACGCCAAGCCCTACTCAAGCGCCGTCATCGGCGACGGATGCCGCCGACGGTCAGAAAGGAGGGGGGGAGACGACGAAAGGACGATAA
8987	g.1144.pp.4	110650	110959	f	HNH	PF01844.22	5-methylcytosine-specific restriction endonuclease McrA	COG1403	ATGCTTTCGAACGAAGTCGTCGAAGCTGTGTACGACAAGTGTGACGGGAAGTGCCGTTACTGTGGAAAGAAACTCTCATTCAGCAACTATGGCTTGTATGGGGCGCGTGGGTCTTGGCAGATTGACTATTCGCGCTCCAGGATGAATGGCGGGACCAATCATATGAACAACCTCTTTCCTGCATGCATTCCATGCAACCAGGAAAAGGGAGGGCGGAACGGCAAGTCGTACATTCAGGCGCGTCGTGCGCAAAATCAACACGTGCCCACTCCTGAGAAGCCGTGCCTTTGGGAATGGCTGTTCGGCTAA
8988	g.1144.pp.4	111502	111883	r	GPW_gp25	PF04965.13	Phage baseplate assembly protein W	COG3628	GTGAGTCGAGCGCCCCAGAATCTCCTCGTCCCCTTTCGCAGAGACCGAAAGCGCGACTTCGCCACGGGCACCGGGGCCGAGCTGCTCGCCTCGAAGGTGCGACAGGTGCTGCTGACGGAAGGCGCCACGCCCCATTCCACCGGCGAGCTGCCCTGGCGCACCAGCTTCGGCGCGGGCCTCTCGCGCCTTCGACACCAGAGCAACAACGCCGTGCTGGCGGAGCTGGCGCGCGTGTACGTCCGCGACGCCCTCGCGCGCTGGCTGCCTGGCGTCCAGCTCGTGCAAGTCCGCGTCGAGCAGGACGCAGCCACACTGACGCTTCGCATTCATGTCCGTACTCACAGCACGGACGTCGCAGTGGACGTGACCCACCACTGGTGA
8989	g.1144.pp.4	111893	112568	r					ATGCCATTGCCCATCTGCATCCACATCCCCCCGCTGCCCGAGGCACCCACGCTCACCCTGCCCGGCGGCGCCACCTTGCAGCACCACCAGCTCCTGCAGGCCGTCCAGCCGGCGCTCGCGCCGCTCACGCCCCTCTTCGACATCATCGGCGCGGTGCTCGCCCTCGTCGAAGTCGTGAAGGCGATACCTGACGCGCTGGGGCCGCCGCCCGACCCGACGGCAATCGCCGCGGCTCTGCCGAACCTGGCCGAGAAGGTGTCCAAGCTGCTCCGCCTCGTCCCCCAGCTCTCGGTGCCACTCGCGGTGGTGGGCGTCATCGACATCGTCCTGGGCGAGCTGGGGCACGCCCGTGGCCAACTCCTCCACCTGCAACTGCGCCTGTCGAGCGTCGCGCGGGCC…
8990	g.1144.pp.4	112575	113154	r			Uncharacterized conserved protein, implicated in type VI secretion and phage assembly	COG3501	ATGAGCACCTTTGACGACGACATCCTCGCCCATGACACGCGCCTCCTCGGAATGTACGTGGGCTACGTCACCAGCCGCGACGACGAGGCGCAGCTCGGCCGCGTCCGCGTGTGCATCCCTGGTGTCCTCGAGCCCGAGTCCGCCTGGGCCTGGCCCCTGGGCACCTCCGGTGGAGGCGCCAAGGACACGGGCTTCTTCGCGGTGCCACACGTCGGCGCCGAGGTGGCCGTCTTCTTCAACCAGGGCGACGTCGACGCCCCCTACTACCTCAGCGCGCACTGGGGGAAGCCAGGCGGACAGAGTGAGGTGCCGGAGGAGGCCCAGGTGTCTCCGCCCGACAACCGAGTCCTCGCCACGCCCACCTTCCGTGTCGAACTCGACGAGTCCGCGGGAAAGAGG…
8991	g.1144.pp.4	113163	114447	r	Phage_GPD	PF05954.10	Phage protein D	COG3500	ATGACTCGGCCCCTCGACAGGACTGCGCCTGGCGTGCGCCTCACGCTGCTGGCACACGAGAGGGCCCGCGGCGGCGAGCCCCTCTCCCTTGAGGGCCGCGTCCTCGGCCTCACCTTCGAGGACAGCGCGACGAAGGCCGACAAGCTGTCCCTCCAGTTGGACAACTTCGACCTGGCCCTCTTCGACAGGGCGGAGCTGGTGGGCGGCACGGTGCTGGAGGTGTCCTGGGGTTACCCGAGGCTCATGGCTCCTCCGCGGCGAGTGGTGGTGAAGAAGCTGAAGGGCTTCCAGGTGCTCACCGTCGAGGGCCAGGCCCTCAGCGCCCTCATGCACCGCGAGGCGAAGGCGCGCACCTGGAAGGGCAAGACGCGCGCCCAGGTGGTGCGCGAGGTGGCCGCC…
8992	g.1144.pp.4	114443	114785	r			Nucleoid-associated protein YgaU, contains BON and LysM domains	COG1652	GTGGCCCCTCACGCTGGCAGCCGCTACTCCTTCTCCCTCGGCCTGCGGGACGAGGCCGGCCACCTCTTCCTCAGCGAAAGGGTGCCTTACGGCTTCCAGCCGCACGCGGACACGCGCGTCCACCTCGTCGCCGAGGGCGACTCCCTCTGGGGGCTGGCCGGCCGCTACTTCGCGCCCCTCCCGCGCGCCTGCGGCTTCTGGTGGGCCCTCGCCGACTTCCAGCCGGAGCCCATCATCGACGCGACGCTGGAGCTGGAGGCCGGGCGGCGCCTCTTCATTCCTTCCCTGCGCGTCCTCACCGACGTCATCCTCAACGAGCAGCGGCGGAGGGCTGGCGAATGA
8993	g.1144.pp.4	114784	115297	r					GTGTCCATCGCTGCCGGCTTCGCCCGTCCTCCTCGCTGCCTCCTCGTGAATGTCCTCACCGGCGAGGCCATGGAGTGCCTCTTCAACCCCACGCAGCTCACCGAGAAGCTCCAGGTGAATTGGAACCGCCTCGCGGTGCCAGGGCTCTCCCATCAGGTGCTCCAGTTTCAGGGCACGTCCAACAGGCAGTTGGCAGGCGTGGAGTTCTACCTCGACGCATTCTTCGCCACGCAGCAGGCCGACACGTCCAACATCATGGCGTTCCGCGGCTTCCTGCGTGCCCTCACCGTGCCCCCAGCGGGCACCGAGGGTGTGCTTGCGACAGCACCGCCGCGTGTCCTCGTCCTCTGGCCCGGCGTCCTCACCGTGGAGTGCGTCGTCGCCAGCGTGGAGTTCCAG…
8994	g.1144.pp.4	115311	117996	r	PhageMin_Tail	PF10145.8	Phage-related tail protein	COG5283	GTGCTCAACAACCTCGGCCTGGGTTTCGTCTTCACCGCGAGAGACTTGGCCTCCGGCACTATTCAGGGGCTGGAGCGCAACTTCACGAGCCTGGACAGGCGCGTGGGGCTCGGCACTGCGCGCATTGAAACCGCATTCCAACGGCTCGGCGTGGCCATGGCCATCTTCACGGCCGGCGCCGTCACCGTGGGCGCATCCCTCTCCCTGGCCAACGTCGCCGGCCAGTTCGAGCAAGCCCTGGCGGGCGTGGCCGCCGTCTCCGGCGCCTCGGCCGAGGTGCTTGGGCAGCTACGTGACGCTGCCATCCAGGCCAGCCTCGCCACGCAATTCACTCCCACCGAATCCGTGCTGGGCCTGCGCGAACTTACCCAGGCCGGCTTCACAGCCGCTGAGGCCATG…
8995	g.1144.pp.4	117999	118191	r					GTGACGCTGGAGACGTGGCGCGAGGGCCTCTTCAACCTGTGCTGGCACCAGCACGGCGGCAGCGGCCTCGCTGTTCCCCTCGGTGACGCCTTGGAGCTGCCCACTTCGGACAGGGACTGGCTCCTCGAGCGCATCGGCCAGCAACGCAGTCGCGAGGCGAAGGCCTTGGAGCAGTCCGCGAAGCGGAGGTAG
8996	g.1144.pp.4	118187	118961	r					ATGGCGGACATCATCTCATGCCCCTCGGGGCTGACGGGCCGTATTCGGGGAATGCGAGTGCGAGAGGAGCGCGTCCTCGCGGACAGGAAGCTGGCGAAGAGCGGCGGACAGGTGGATGAGCTGCTCTCGGCGTGTTGGGAGGAACTGCTGGACGCTGGTCCCTACGCCTTCCCCGATGGGAAGGCGGACTGGGGCCGAGTGCTGCAAGGGGATCGCTTCCATGCTCTGCTCCAAGTGCGCGTCCTCACCTACGGCCCCGAGTACGCCTTCGCCGTCCCCTGCCAGAATGCCGCCTGCCGCTCCCGCATCGACTGGGAGCTGGACCTGACGCAGTTGCCGATGCGTGCCCTCTCAGACACCAGTCGCGCGGCCTTCATGTCCGGCAACCGGTTCGAGACG…
8997	g.1144.pp.4	119052	121191	r	DUF262	PF03235.13	Uncharacterized conserved protein, contains ParB-like and HNH nuclease domains	COG1479	ATGAAAATCTATGATGAAGGGTCCGAGCCACTGCACGAACTCCTCAAGGGGTCGAGTTCCGACCAAGGCGCGACGCTGCTCGTGCCTGACCTTCAGCGCCCGTATGTCTGGACACCAAGCCAAGTCACGCTTCTCGTTGACTCGCTACTCCGCGGTTGGCCGTTCGGCACCCTACTCCTCTGGAAGGTGCACAAGGAAGACCTCGCAAGGATTCCGTCGCGGCCATTCTGGCGTGTTGCAGACCGCACCGGCGAGTTCGGCGACGAGCAGGTCAGCAAGAGCAACCCGCCAGCGGAATTCCGCATGGTCCTTGATGGCCAACAGCGCTTGCAAAGCCTCTTGCTCGCATTCGGCGGTGATAGCTGGGGTTTTCGTCTACTAGACCAAGAGTGGTCGACA…
8998	g.1144.pp.4	121280	123089	r	RVT_1	PF00078.26	Retron-type reverse transcriptase	COG3344	GTGAGCGCCGAGCCCGCGAAGCCCGGCAAGCCGTCCAGTCCGGCGACGTCTCACGCGAGGGACGGAGCCTCCGTAGTAGTCCGAGCGCGGGAGAGCCGTGCACATGGCGAAGGGAGGCAGTCAACGAGTACGGCGCCAAAGCCGCAGGGGAAAGCCACGTATGTGGCATCCAGTTCCGACCGGAGCTGGCTCCTGAACGAGCAGCGGAAGCTGTACGCGCGAAGTTATGAAAACCCCGTCTACGTCTTCTGCAAGCTGTGGGGCCTCATTACCGACCCCCGCAACCTGCGGACTGCCTTTGCGCGAGTCGCCAGCAATCGAGGACGACGCACAGCAGGCGTAGACGGTCTCACGGCCAGGAAGGTCGTAGCGAAAGGGGTGGACACGTTCATCGACGAG…
8999	g.1144.pp.4	123504	123972	r	Phage_T4_gp19	PF06841.11			ATGGCCATCATCGGACAGCCGCGCAGCTTCCATAAGCGCTTCAAGTTTTTGTGCGAGGCCGACGGCCTCGGGCACTCGGGCTTTCAAAAATGCTCCGAGCTGTCCGTCGAGGTCGCCAACATCCAATACTTCGAGGGCGGCAGCCTCATCCCCAACAAGTCCCCGGGGCGCCTCACGTTCTCCGACGTCACCCTCGAGCGCGGCGCCACGCAGGATCACGAACTATTCGACTGGTTCCAGGACGTCGTGCACACCACCAGCGGCCTGGGCCTTCCGGACAGCCTCTACAAGCGCAACCTGGATATCGTCCAGCAGGACAGGGACGGCACCACGCTGCGCCGGTGGAGCCTCGCGCACGCCTGGCCAGTGAAGTTCGTCGCAGGCGAATGGGACAACGAG…
9000	g.1144.pp.4	123983	124634	r			Phage tail sheath protein FI	COG3497	GTGCTCAACCCCGCCCGCGGCGTCTTCGGCAACCTCGAGCAGCTCGTCATCCCACCCTCCGGCATCATCGCCGGCGTCTTCGCGCGCAACGACGGCGCGCGCCCCGGTGGTGTGTACGAGGCTCCCGCGGGTATCGAGGCCGGGCGCATGTTCGGCGTCCTGGGCTTCGAGTCCAAGGAGTGCCTCGAAGAGAAGAAGCGGGACCTCGTCTACCCCCGCCGCATCAATCCGCTCACCACCGGGCCCGGCCTGCCGCGCTTCATCGACGGCAGCCGCACGCTGAAGGCCAGCGGCAACTTCCCCTACGTCGCAGAGCGGCGCGGGGTGTCCTTCATCGAGCGCAGCCTCAAGTCGGGGCTGCAATTCGCCCGGCACCGCAACAACACCGAGGGGCTGCGC…
9001	g.1144.pp.4	124665	126201	r			Phage tail sheath protein FI	COG3497	GTGAGTCGTGAGTTGCTGTCGTCGAAAGTCGTCGTGGAGGAGGAGGAGCCGCGCGTCCGTGGCATTCCCTCGGCGCCCACCTCCGTCGTGGGGGCCGTAGGCCTGGCGGAGAGAGGCCCCATCGGCCAGGCCGTGCTGTGCACCTCCTTCGAGGACTACCAGGCCACCTTCGGCGGCTTCACGCCGGACTCGGACCTGGCCCTCGCCGCCATGGGTTTCTTCGAGCAGGGCGGCAGCCACTTCTGGGCGGTGCGCACCGTCCACTACGAGGACGCCTCCGACCCCGAGTCGCACACGGCCACGCCTGCTGCGGCGGCCCTCACCACGGGCGGCGGGCCCACGCCCGCCGTCGTGCGCGGCACCTTGCGTCCCCCCTTCACCCTGGCCAACGGCCAGCGC…
9002	g.1144.pp.4	126197	126527	r					ATGAGTGTCACCCTCACCAACGCCCTGGGCAGGCTCGTCACCTTCCTCCTGCCCCATGAGTCGTACTGCGTCGCGCGCGGCGAATGTGCCTGCAGCGTGCGACCAGGACGTGGCGGCCGGCGCCTGCCCTCCTCCCTCACCCTGGCCACGGGTGTGTCGCTGGAGGACGTGCCCGAGGCCGCGCTCTCCGTGGCTGCGGTGGCGGCTGCCATTCGCCGGGGCGAAGTCGCCCTGAAGCGGCAAGCCCCCGCGGCCCCGCCGTCGTCGCCCCCCTCTGCCGCGCCGGAGGTGTCGGCGCGCGTGTCCCGCAAGAAGCGAGGTGCCTCGTGA
9003	g.1144.pp.4	126523	127426	r	TIG	PF01833.23	Ca2+-binding protein, RTX toxin-related!!!DNA-binding beta-propeller fold protein YncE	COG2931!!!COG3391	ATGGCCGTCCCCTCCCTCACCTCCGTGACGCCCTCTTCGGGACCCACCAGCGGCGGCGACATTCTCCGCCTCGCCGGCACTGGCTTCGCCGCGCGGGTGGCCGTGCGCCTGGGAGGAGTGGCCGCCGAAGTACTGTCGCTTCGTGTGGAGTTGGGCACTCACTTCGCGGACGTGAGGACGCCGGCCCACGCGGTGGGCACCGTCGACGTCGAGGTGTTCAACCTCTCCGCGGAGGGCAGCCCCGTCCCAGGCGAGGCCGCTGTCCTTCCAGGCGCGTACCGCTACCTGCGCCCACGCGTCGCGAAGGAAGCAGACCTCACCCGCCTCGTGCGCACCTTGCTGCGCGAGCTGAAGCGCCAGGTGGTGGCCAACGTCAGCGCCAGCGTCTCCGTCGACTAC…
9004	g.1144.pp.4	127425	128031	r					ATGGCCGTCTCGCGCACCGGAGACTGGGCACGGGCCCGCCAACTGCTGGCGGCGGGCTCGTCGCGCCTTGAGGGTGCGTTGCAGACGGCCCTGCGCCAGGAGGCGCACGCCCTACGCAAGGAGGTGGTGCAGGGCCTCACCCAACAGGCGCCAGGTGGAGAGCCGCTCCGCCCGCCCTCTCCCCTCACGCTCGCGGCGCGCCAGTTCGCGGGCTTCAGCGGGACGAAGTCCCTCCTCGTCTCGGGCGCCCTGCGCAACTCCATCTCCGTCGTCGTGGAGGGCGACGAAGCCTTCATCGGCGTCTCGCGGTCGGCGAAGAGTCCGGACGGCGAGTCCCTCGTCGACGTGGCGCAGCTCCAGGAGTACGGGGGGCCGCCCGTCGTCATGCCCATGACGCCG…
9005	g.1144.pp.4	128038	128683	r					GTGAAGGGCTACCTCCAGTCCCTGCCTGGCGTGGGCGGCCTCTTCCAGCGCGGCGAGATTCAACCTGCAGAGGTGTGGGCCTTCTACCAGCACATGCAGTCGCGCCTGCGCACCAAGACGGCCAACAAGGCCGACTCCCTCGAAATGCAGCTCGCGGCCGAGGCGCTTCAGCGCATGGGCATCCTCGACAGGCAGCGCTTCCTGGAGAAGTACGCCACCACCGTGGGGCGCACCCTCTACCTGCCCTTCGAGGTGGGCGTGCCGAAGTCGGGCTGGGACTTGTGGGCCCAGGTGGTGGTGTGCGTCCACGAGCACCAGCACGTCGTCCAGCACGACGAGGAGGGCCCCAGCTACGAGCTGGCCTACCTCACCAGCGCCTCAGCGCGCGCCCGCTACGAG…
9006	g.1144.pp.4	128679	128988	r					ATGAAAGCACTGCTACTCGCCCCACTTCTCGCCACTGCTCTGCTCACCCGCTGCCGCGCGCCGGACGGCTGCGCGCCGGTGTCCACACGCTGCGCCGGCAACGTCGCCGAAATCTGCAACGGCGACGGCAACTGGCAGGTGCTCGCCGACTGCGACGCCGTCAGCGAGCACAGCAACGCCGCCTTCACGTGCGCCTACGTCAACGACGAGGGCGTCGCCGGCCACACCTGTCTGCCCGCCACCGTAGACGCGGGCACCTTCGACGCCGGCACCGTGGACGCGGGCGCCGAGGAAGGCGGTGTCCTGTGA
9007	g.1144.pp.4	128984	129509	r					ATGAGGGGCAGGCTCATCTTCCCTTTCCTTGCGGAGCTGCACCGCCTGGACACCGCCGCCATGGCGGGCCCCGGCCCGGGCCCCCATGCCAGCGGGTACGACGCGGACTTCCACGAGCCGGTGCTGGTGGACGGCGACGACGACGGTCTGGCCGAAGCCTTCCGTCGCGAATTTCCGCCCGTGCGTGTCCCCTGCCAGGTGGAGCCGGATGCCTTTGAGTCATTGCGCATGACTCCTTCCGGCAACAGCCCCCGGACGAGCCTCGAGCTCGTCTTCCACTTCCGCGACTTGGAGCGCCTTGGCCTCGTCGACGCCGCCACTGGGGACGCCCTCATCCGCCCCAGCGACAGGCTGGGCGCCCTCTACGACGTCGCAGGCACCCTCGTGCAGGCCGTGAGG…
9008	g.1144.pp.4	129508	130147	r					GTGTACGCCACGGTAGCCGACATGCGCGCCGAGGGCGTCACACCGGCCATGGCGGGTGACACCCGCCTGGCCCTCCTCCTCGACGAGGCCACCCGCACCATCGACAGGGTGACGGGGTGGCACTTCGAGCCGCGCTCGGCGACGTTGCACCTCGACGGGCGCGGCACCCCCTCCCTCTGGCTGCCGGTGCCACCCATCCGTCTCTACCGCCTGGCCCTCCACGGGGAGGACGTGTCCTTCTCCAAGGAGCGCCTGGTGGTGGGGGGGGCCCCGGTGAGCCCGGGCTTCGACGGGCCTCGCCTCACCTTCCGCCATGGGCGCGTCTTCCCGCGTGGTGAGGGCAACGTCACGGTGGGCGCGCGCTGGGGCTACACCGAGGCGGACGGGACGCCCGAGGGT…
9009	g.1144.pp.4	130148	130526	r					ATGGACAACTCCTATCTCGTCCGACTCAAAGCCTACGACGCGCGCCGCGGCCACGTGCTCCGGCGCTACACGTATGCCGGCATCAAGTTCCAGGAGGAGCGCGGCTGGTACCGGGTGGAGAAGCCAGTGGCGGACTACCTGCGCACCGTCCACCAACTGCCCGGTGACACCTACTCGCCGCTCGCCTTCGACGTGTGCACGGAGGCAGAGGCGAAGGCCCTCGACTTCACCGAGGCCGACGAGGCCCGCGTGAAGCGCAGCGCCAACGACGAGCTGAAGCTGAGTGCGGCGCGGCCCACCGGCACGCTCACGACGGAGGACCTCCCGAAGGCCAGCGAGGAGAAGGACACGCGCCGCGGCAAGCGGGAGAAGGACTGA
9010	g.1144.pp.4	130534	130762	r					GTGCGGCCCATCCCCCTCTGGCCGGAGAACCTCGGTGCGACGAATGACCGCACGGCGGTGTTGCTGACCAATCCCAAGAACATCCACGTCGGCATCTGGCGGCAGATTCGCATCGAGTCGGCGCGCGACATCTCCGAGGGCACGCTGAAGGTGGTGGCCACGCTGCGCTTCGACGCGAAGTTCGCCGAGGAGTCCGGCACGGCCAAGGCCATCAACGTGCAGTTGTGA
9011	g.1144.pp.4	130863	131475	r	Phage_capsid	PF05065.12	Predicted phage phi-C31 gp36 major capsid-like protein	COG4653	ATGAGTCGAATCGATAACCGTGCCCTCTTGGAGAAGGCCGACCTGGCCCTCGCCGACCTCACGGCGGGCGGCGGCATTCTCCAGCCCGCGCAGGCGCAGAAGTTCATGCGCCTGCTCATCAAGCAGTCCGTCCTGTTGCAGCAGTGCACCGTTGTCCCGATGGCGGCGCCCAAGCAACAGTTCTCCAAGCTGAAGTTCGGCAGCCGCATCCTCCGCCCGGGCCAGGAGGCCACCGCCGTCCCCGCCGCCCAGCGCGTGAAGCCCGACCTCTCCCAGGTGGAGCTGGACGCGAAGCTCTTCAAGGGCGAGGTGCGCCTCTCCGACGAAGTGCTCGAAGACAGCATCGAGCGCGGCGAGCTGCGACAGACGCTCATGGAGATGCTCGCGGATGCCATCAGC…
9012	g.1144.pp.4	131520	132210	r					ATGACGAGCACCACCCAAGGTCCCGCCTCCGTCCACCGCCTCGTCGACATGGTGGTGGAGGAGGTGTCCCTCGTGGACAGGGCCGCCAACAAGCACCGCTTCCTCTTGGTGAAGCGAGACGGAGACACCATGCACGACGCTCCCCAGGACATCTCGCAGGCCGAGGGCGACAACCGCGCCGCCTCGGACACCTCCAAGGCCGATGACGCCCTCCTCGCCGCAGCCCAACAGGCCCTCGAAGCGGTGACGGCACTCGTCGAGGCGTTGACCTCCACGGACGGCATCGATGGCGTGCGCGTGGTGGAGGTGGCCCAGCACCTGCGCGCGCTCGCCGACGCCCTGGAAGAGGACGAAGACGACTCCGAGGACGAGGTCGAGGCGCGCACCAAGGCCGCCAAT…
9013	g.1144.pp.4	132206	133559	r	Peptidase_S78_2	PF14550.5	Site-specific DNA-adenine methylase	COG0338	ATGGGTGACGCCCTCTCAAAGGCCCTTGCCCGGGCGCGGCACGTCCTGGAGTCCCTCCAGGGTGAGCCGGTGGAGAAGACCATCTGGGGGAGCCCAGCGGGCAAGAAGCGCCTGGCGAAGCGACTGGTGGCAATGCTGCCCGCGCACAAGACGTACGTGGAGCCCTTCGCCGGGAGCGCCGCCGTCCTCTTCGAGAAGGCCCCCTCGGACGTCGAGGCCATCAACGACGCGGACCCCGAAATCGCCGACGCGTACCGGCTCATCCAGAAGCTGACGCCCGCGGGCCTCGCCAAGCTGAAGAAGCTGCCGTGGGTCGGCGACGAGAAGACCTTCAAGAGCCTCTTCGACTCCAAGCCGAAGGGGGACGTGGAGCGCCTGCACCGCTTCCTCTACCTGACG…
9014	g.1144.pp.4	133551	133737	r					ATGCAGGCCACCTCGACACCGACCCCCACCTCACCTCCGACGCCGGAGGGCAAAGCGACGACGCAGGAGTCGACCTCCACGGCCAAGGCCGAGGCGACGCCCATCGTCTGGCCTCGCGACCTCAACCTCCCCACCTCGGGAGAGCTGGCGTGGGGCTTCGACCCGGAGGGCCTCCAGGATGGGTGA
9015	g.1144.pp.4	133792	134872	r					GTGTGCACGGTCCCCGCTGACAGCCTCCTCCTCCTGCACGAAGCGCGGGAGGCGGCGGACGCCCTCCTGGGAGACGTCCTGAGACTGCCGGTGGCCAAGGCCCTGGACGTCGGCACCGCCGCAGGCATGGACCGCGCCGTGGCCCTGCTCGCCGCGCGCCTTCGCCGCGCCGTCGGGCGAGCGGACGTGGACGTCATGCGGGAGGCGGTGGCCGTCCTTGACGTGGACTGGAGGAAGACGTCGGCGGCCCAGCGCAGGCGTCTCGTCTCCCAGTCCCTGGAGGCCGCGGGCCGGCGGACAGCCGTCATCCCTTCCCGCATCCAGGCGCCCCTCGGTGACGCAGCCCAGGAGGTGGTGGCGTCCACCCGCAGCCATGCCCGCCGCGAGCAGGGCCTCGCC…
9016	g.1144.pp.4	134852	135134	r					ATGACGCCTGAGCAGCTTCAGCGCGCGTGGGTGCTCCAGGCCCAGGCCGACGCCGAGCGCGGTGTCCTGGAGTGCCGCATGTGCCGAAAGCGCGGTCCCCTGGAGGAGACGACGACGCTGTGGCGCAACGGCCTCCTCGTCTTCGCCCTGTGTGACAGGTGCGCGGCCAGCCACGACGTCGTCTTCTCCCCCACTCCGGCGGGTGTCGAAGTGCGCGCCAGGCGCCGCAGTCCCGTGGAGCTGGTGGCGCAGGAGGTGCCCTGTGTGCACGGTCCCCGCTGA
9017	g.1144.pp.4	135130	136930	r	Phage_portal	PF04860.11	Bacteriophage capsid portal protein	COG5518	GTGACGGTGCCTGCGGAAGTCCACCAGGCCGAGGAGCGCCTCCAGTCCATCCTGAAGGCGGTGGTGGTGGGCGCACGCGTCGACGAGCCCGCCAGCCGCCCCGGGGGCGAGGACGCCTTGGCCTTCAGCGAGGCCGGCGCCCTCCAGCCTCCGTATGAGCCGGAGGCCCTCTGCCTTCTCGTCGAGCACTCCAACTCGTTGAGGCAGAACGTCGACGCCTACGCGACGAACATCGACGGCTTCGGGTACCGCTTCGAGCCCGCCATCGACTTCGACGCCGACGGCGCCCGGGAGAAGGTGGCCGACGCCATGGCCCTGGAGCGCCTGGCTGCGCGTGACGCGGGCACGCTGCCGTCGGGGACGCCCCCGCTTCCCACGGACGCGGAAGTCACCGCCCAT…
9018	g.1144.pp.4	136926	137127	r					GTGCAGAGCGTCGTCAGAGTCTTCGTCCTCGCCTCTCCCTCGGGCGCGCCACACCCCGGGCCGGAGTTCACCGTCGAGTCCTCCACCCACGACGGACTGCTGGAGGCAGTCCACGCCGAGTTGGCGGCACGCGGCCAGCGCGTTCGCGCCATCTCTCACACCCCCACGGGCCTCCTGGCTTACGTGGAGGACCGTCTGTGA
9019	g.1144.pp.4	137538	138471	r					GTGAGCCCCAAGCCTAGCGAGCTGTTCCACTACACAGGTCCCGATCTAGAGGAACCGGGTTATACCACCTACAAACACCTTCGTGACGACTGCGAACTTGACTGCGAGTACCTCGAAGAGTGCTGGACCAAGTTCAAGCAACTAGGACTGGCGGACCCTGACTTCCTGGCGCGATTCCCAGCGGAGTGCCCAGAACGAATCTGGGAAATGCGGCTTGCCTGCATACTGGCCGGCTGGGGCATCGACTTGGTTCCGTCCCCGCGACGGGGCGCTGGGATGGATTATGGGATCCGACTTAAAGAAGGACGTACCGTTTGGGTCGAAGCAACCGCACCTCGGAGCGGAGAGGGTGCCGACCAAGTATGGGCACCCAACGACACGCTTCTGTTTGGGGCCGAG…
9020	g.1144.pp.4	138795	139698	f					ATGGACACCTACCGTGTCGCGAGGTTGCCCGCGCGGTTGCATGGCTTCGCACTGCCGGACACGAGCACGCAGCCCGGAGGCTACGTCGAGGCGGGGGACCACCTCGTGCTCGAGGAGAAGGCCAACCACCCCACGCCTGACACCGACTACGCCCGGCTGCTGGTGTCGAAGCTCGGCGTGCTCGATACCTGGGTGTGCACGCGCTGGCGCACGCAGCGCTACGCAACGCTCGTCTCCCAGGAGCGCGCGCCTGCCATGGCCCGGCTGTCGTTCGACAGCGAGCCGCTGGCCATCTCGGAAGAGCGGTTCACCACGCTCCTGGGGGCGTTCCTCGACTACAGGTATGACGGGAGCCGGGCGTACTACCCGTGGGCGCTGCCGGGCGTTCGTGTCCAACTC…
9021	g.1144.pp.4	139857	141123	f					ATGGCACTTCGAACAGCCTCAATTGTGGTCCTCTGCATGTTTGCATCCCCGGCCGCCACTCAGCCTGCGCCACCTGAAGAGCGCTGCGCAGACGTCCTAAGAGTTGGATTGCAAGATGTTTTTCAATTCAGCGGAAGCTACTCGCTCGAACGCGCGATGTACCAGAAATTCTGCTCGGATGAGAGCACGACGCTCGGGAGGAGTGGCGACCTTGAAGTGGAGGGGTACGGAGCCTTGGGCCTCTCGCAGAATGACGAATTTAAGAAGAGCATTTGCGACACGAAGACCGATGATATCAAGCTGAATACAGCTATCGCCATGTACTCGAAGTACCTATCTAGATACACACCAAATGCTATCGCGGCGTGGTCTGAGTGCATTCAGAATGTGCGCTCAAGC…
9022	g.1144.pp.4	141519	141876	f					GTGACGGCGGCCGTCGAGTCCGGCATGGCCCTGATGGCGCCGTCGGCGGATGTGCCGCCTCACCCCTGGACACTTATCCAGGGGTGGCGCAGCCAGTGGGGCTCAGGGCACACCTTCCTCGTCGTGGACTTCCACCCGGAGACGGACAAGGTGCTGGTGCTGGAGTCCAACGCTGCCTACGGGCTCGACGGCGTCGGCTACCGTGGCCTCGGCAACCTGCGCGACGTCGTCCTCCAGCCGCCCGCGCAGTGGTGGACGCGGAGAGAGGTGTGGACGTGGCATCGCATCTGCTCGACGTACCCCTTCCGGAGGCAGACATGGTTGAAGGTCGAAGGGTGCGGGCTCAGGGGGATTTAG
9023	g.1144.pp.4	142038	143688	f	Lipase_GDSL_2	PF13472.5			ATGACTAGAGCTACGAGGCTGCCCTTACAGGTCGCATCCGTGTTGGCGCTGTTGGTCATTGCCGGGTGCGGAGCCCATTCTCAGGTTGTTCGGGACTATGAGTCAAACGTCGACGGCTCCTTGATTGCGGACGATAGTGGAATTGGATGGGAAGTCGTTGATCGATTTAGGTTGGTTTCGGAGCCGCAGGGGACCGAGAAACTCTTCAACCGATTTGTGTCCTATTACGGAACGGTCAGCAGCCAGATCAACAACGAAGGGATGTTGGAAACCCAGTGGGATGCAGCGGCAGGAAGGTACCGCGATGGTTATCTGGCTGTTGCCAAATGGAAGGTGAAGCTCAGCTTCAACGACGCGGGGATGTGCGAGTGGCGGGTCGGAGCGTATGCTCCTACGCTT…
9024	g.1144.pp.4	143782	144391	r			Mu-like prophage FluMu protein gp28	COG4373	TTGCCCTACGAGCTCATCCTCCCGTGCACCACCGACGAGCTACCGCTCGCCCAGGACACCTCCGATGTGCCCGTGCCCCAGGGGCGCCTGGTGGCGGGCTTCGACATAGGCCGCACGCGAGACCGCTCGGAGCTGGCCGTCTTCGAGGAGGTGGCGGGCCGCTTCACGTGCCGCATGCTGAAGAGCTTCGAGGGCGTCCCCTTCGCGGAGCAGGAGGCCCATCTGCGCCGCTTCCTCTCCGTCCTGCCCGTGGCGCGCCTCAGCGTCGACCGGAGCGGCATCGGCATGAACCTCGCGGAGAACCTCGCCCGCGACTTCCCCCAGGTGGTGGCGGAGAACTTCACGAACGAGTCCAAGGAGCGCTGGGCGACCGACTTCAAAATTCTGCTCCAGCGCCGC…
9025	g.1144.pp.4	145297	145912	f	Phage_integrase	PF00589.21	Site-specific recombinase XerD	COG4974	ATGTCTGCCTATGCCGCTGTCACTCGCCCACCTCGCACTCTCACAGAGAAGGAGGTGGTGCTCCTGCTGCGCGTCACGGGGGAGCACCGGGATGGATTCCGGGACCACTGCCTGTACAGCCTCGCGCTGGCCTCGGGCCTTCGCGAGCATGAGCTGGTGGCTCTCAACATCGGAGACATCTTCGACGAGCGTGGACGCGCGCGCCGGCACGTTCCGTTGCGCGTCTTCAAGGGTTGCCGCCGTCACCCGGGCACCCAGGAAGTCGTCCTCTCGGACACGGTGCGCGCGAAGCTGGAGAAGCTGCTGCGCCTCAAGCGCTCGCAGGGGCATGAAGTGGGGCTCCAGGCGCCGCTCTTCTTGAGCCGCCTGGGACTGCGCCTGTCCACGCGGCAGGTGCGC…
9026	g.1144.pp.4	146952	147927	r					ATGGCCCAGAAGAAGCCCCTCAAGAAGCTGGGGCGCCCCACCAAGGCCGAAGGCCCCCGGCTGCCTCATGACGAGGTGGACCGGCTCCTCGTGGAGGGCGAAGAGGTGCCCACCACGCGGGGCCGTGTGAAGCGGCGCTTCCCCTCTCTCCGCGAGTTGGCAGAGCGCTTCGGCGTCGCCCACAGCGCCGTCGCAAAGTACGCCCAGCAGCACGACTGCCTCGGCCGCCGCAAGCGTCTCCTCGCGGGCCAGCAGCCGGCCGAGACGCCCGCGCTGGACGAGACGCCCGCGCCGGACGAAGCGCCTCCTCCTCCGAAGCGAAAGACGGGCCGCCCCCGCAAGTCCGAGGAGCCCGCGCTCCCACGCCAGGAGCTGGACCGCGCCCTCGTCTTCGGCGAC…
9027	g.1144.pp.4	147935	148745	r					GTGAGTGACTTCTTCGGCCACCTCCTGGGCCTGCTGCGTGTGGAGGCGCTCTCCCCTCGGCACCAGTCCGTCTTCGCGGCTGCGCGCACGCAGCGGCCGGCCTTCGCGCGTCATGCCACGCTCGAATCCGTGCTGGCCGCCTTGGCTGACGCGCGCGAGGAGACGTACCCGGAGCGGGAAGCCCTCACCCGGGCCCTGGTGGCCGAAATGCAGGCCTCCTCCAGCCCCGCGTGGACGGCGAGCCTCGCCGCAGCCTACGCCCCCATGTTGCGGCGCCTGCGCCGCCGCCTCCTCGGCAGCGCGGTGCCCCGGGAGGACCTGGACCAGCTCGTTCTCGCCACCTTCCTCTCCGTCGCGCGCGCCTTCCCTCTCTCCCGCTGGGGTGACTGGACGGCCGTC…
9028	g.1144.pp.4	148741	149080	r					GTGAGCGGCGCAGCCTCCCGTCGTAAGGGTGCAGATTTCGAGAGGGCCCTCGTCCACCGCTTCCGCGACGCCATGCCCGAGGCTGTCATCCGCCGAGGACTCCAATACCGCACTGGACAGGAGGTGTCCGACGTCGAGGTGCCGTGCTTTTGGCTGGAGGCCAAGGCCCACCAGCGCACCAACGTCCGTGAGGCCATGCGCCAAGCGGTGGAGACGTGCCCGCCGGGCCGATGGCCTCTCGCCGTGTGCAAGGACGACGGGCAGCCGCCCCTCGTCACCATGCAGTTGGATGACTTCCTCGAGCTGCTGCGCGAGTGGTGGGAGGCCCGTCCTCGGTGA
9029	g.1144.pp.4	149076	149736	r	RNase_T	PF00929.23	DNA polymerase III, epsilon subunit or related 3'-5' exonuclease	COG0847	ATGCTGCCCGCTCACCCTGCTTCCGACACCACCCCTGTCTCGCCCCTCCCTCCACTGCTCTTCCCCAGCCTCCCGCCGCACCTGCGAACGCTCGCCTTCATTGACCTGGAGACGACGGGCCTCGATGCCTCCCGTCACGAGGTGCTGGAGGTGGCCATCCTCCGCGTCGACGCTCGCAGCCTCAAGGTGCTGGCGGAGTACGAGGCCCGCGTGCAGCCCACGCGGCTGGCCGACGCCCACCCCGAGGCCCTGGCCGTGTGCGGCTACTCCGACGAGGAGTGGCGGGACGCGTTGCCCCTGCGGGAAGTCTTGGCCACCGTGACGCCTCTCCTGGCGGGCACCCTCGTGGCCGGCCACAACACCAGCTTCGACTGGGGCTTCCTCGTCGAGGGCTACCGC…
9030	g.1144.pp.4	149736	150912	r	PDDEXK_1	PF12705.6	RecB family exonuclease	COG2887	ATGAGCGCCCTGCGAAACCAGCATTTGTCATACAGCCGGCTGAGCCGCTTCGAGGCCTGCCCACTGTCCTACCGGCTCCACTACCTCGACAAGCACACCGCCGAGCCCGGCGTCCCCCTGAGCTTCGGGAAGGCGCTACACGCCGTCCTCGAGCGACTCCTCCAGGAAGTCATCGACACCGAGTACGCGGGCCCGCTCTCCGAGGAGCGCGCCCTCCAGCTCTACCGTGAAGAGTGGGCCGCCTCGGGCCTCTCCGGCCTGGACCTATTCCAGCAGGGCCTCGGCATCCTCCAGGACTTCGTCCGCCAGCAGGGCCGCGTGGACTCCCGCGACATCCTCGCCGTGGAAAAGGAGTTCCGCCTGCCGGTGGGCCCCTTCACCGTCCTGGGCTTCATCGAC…
9031	g.1144.pp.4	151042	151786	r					ATGCACAACGCCGCCCTGCTCCTCTGCGCGAAAATCGAAAAAGAAATCGGGCAAAAAGATTTCTTGTCCCGAAACGGAGGGATGGGGTGCTTTTTGGATGTATCGGCAGACACGCGCCGCCGACATCCGCGCATGGCCCTTACACACCTCCTCCAGCCCACCGCCGCACAGCAACGTCCGCCTGGCGTGACGTGCGAAGTGTATGTCCGCGGCGAGGGCAAGCACTGCCTGCACTACCGGACTGGCGGAGGCTGCGCCCTGGCCAGCATCTCCACCTGCACCGAATGGCTGAAGGTGAATCGGCAGGCCCGGCCTCATCGTGACGTGGCCGCGCCGCATGCCCCCGTTCCTCCGGCGAAGTCCGCCACGGCTGCGGTGGATCTCTTCGGCCATCCCCTG…
9032	g.1144.pp.4	152065	153004	f					GTGTGGACAGCTTGCTGTCCACACCTGTCCACGCTGTCCACACCCACTCGTGAAGTAAAGACTGGTGCGGCTGACTGTGAAGGAGTGGGCGGGCGAGGCACGTGGCGCCGAGTGGCGCGTCTTCACCATGGCCTGCGCATGCCCGCAGGACGGCCGGAAACGGCCTCCACGCGCGTGAAGGGGAGGAGGGGCTGGTTGCTGCCAGCCCTCCGTGCCGCCTGCGCCCTGTCAGGGCTGTCGCGCCTCCACGTGAGGGGCGCGAGTCCCACCGGCAGCCAGCTCTCCCGTGAAGCAACGGCGATGATACAGAGAGAGAAGATGTTTCACTTCGCGCACGCCCGAGTGCGTGGACGGTTCAACGCTCCCGGCGCCGACGGAGTCCGAGCGGCGACGTGCGGG…
9033	g.1144.pp.4	153170	154049	f	Sigma70_r4	PF04545.15	DNA-directed RNA polymerase specialized sigma subunit, sigma24 family	COG1595	GTGAGTCGTGGTTGGGATGCTCTCCATCGAGAGCTTGGCGCGGCCCTCCAGACGGCCGAGGCGCGGCGCGCCTATCGCCTGGTGCGGAGCAACTGGGAGGCGCTCTCCGGTTTCGAGGAGCCGGAGGCCCTTGTTTCATTTCTCACGGCACGAGAAGGCGACTCTCACGTCAAGGATGGCTTACTCGCGGGCCTCGTCGTCATGGTTCAGACGGGAGCCGCTGCCAGCTTCTTCGTGGCCTTGTTGTGGCTGAGCCTGTGGCCCGGGTTGGACAGCGTGTATCGCCGATGTCTCAGGCGCACGGAGCAGCCGCCCGCGGAGGTGGTGTCCTCGGTGGCCGCGTCATTCATGGCCCTCGTGGCACGCGTCAATTTGTCAGGCGTCCATCGCGTGGCGGGG…
9034	g.1144.pp.4	154167	154521	f					ATGAAACCAGCCGCGCGAGACAGTTTTGAGCACGATGAAACATATGTGCGCTTCACCGCGCGCATCGACGGGCACCGCCTGCGGGTGGTGAGCCGGGGCGATGCAGGGCCGGGAGCGGAGGGGCGCGCCGCGTGTCTCTGCTGCGAATGCGAATGCGAATGCGAAGGGGCAGGGGCCAACGACTATGTCCGCATGCCGGGCCTCTTCCGCCGCTGGGAACTCGAGCACGTCGTCGACAGCACGGCGGACTTCAACGTCGAGCCGACGGGCTGCACCGCGGACGGCACCGAGTTGTTCTCGGTGTACCGGCGCGAGCGCCACGCCTCCACCACGCACTGCCAGAAGGAGGAGTAA
9035	g.1144.pp.4	154526	155264	f					ATGGCGAACAACATGTGGGAGCAGACGGCCGCGATGGCCAAGCAGCACGAGCAGCAGGGTGGTGCCTGGCTGAAGCTCGCGAATGACGGGGACACCGCCGTCGTCGTTTTCCTCGGGGAGCCGCACCCGCGCGAGGTGGTTTTCATCGACAACAAGTTCGTCCCCTTCGACGAGAAGATGAAGGCCCAGGGCCACAAGCCCTCGCTGCGCGTGGCCCTCAACGTCGGCGTCTATGGGACGCGCGAGGTCAAGGTGATGGAGCAGGCCGTCACCTTCTTCAACACGCTGATGGAGCTCCGGGCGAAGTACGGCCTGGAGAAGTGGGCCTTCGAGGTGAAGCGCAGAGGGGCGGCCAAGGACACGAAGACGACGTACAGCATTCTGCCGGACCGGCAGCTC…
9036	g.1144.pp.4	155351	156869	f	ResIII	PF04851.14	Superfamily II DNA or RNA helicase	COG1061	ATGGTGGAAGACTTCTCCGAAATGCACGGGGACGGGGGACGTGTTGTCTCTCGCACCCAGGACTCCCACGTGGGCGCCGCTCCGTCCGCGCCTGCGCGCGACGCGAGCACGGCCACCGGCATGAGGACGCTTCGCGTGCGGGTGGACGCCGGGCTGCGGCTCGCGGTGGGCGACGTACCGCCCAAGGTGCTGGAGGGCCTATGCCGGGCGCTCTCCCTGCCCAACCCTGCCTTCCTGAAGCTGGTGCGGCTGCGCAAGCGCCCGGGAGCGGAGCCCCAGACGCTGTACTTCTTCCGCCAGCAGGAGCGGGAGCTGGTGCTGCCGCGCGGGGCCATTCACCTGCTGCGCCGGGCTGCGGACGAGGCCGGCCTGACGCTCTCCTTCGAGGACGCGCGGGTG…
9037	g.1144.pp.4	156895	160090	f			DNA primase (bacterial type)	COG0358	ATGACGACACCTTCTGACACCACTCCAAGCACTCCCAACGCCGACGCCATCCGCGCCACGTGGCGGTGGCTGGCGCATGCACAGCACGGCGTGAGCGAAGTCCGTGTCATCCGCCCGGGCGGTGGTGGCCTCGTCGGCCTGGGCTTCTTCGACGATGAGGAGGCTTTCGTCGCGGCCTGCGTCGAGGCCAACAGTGCCGGCAACGTGTACGTGGGCATTCAGCCGCGGCCCCGGCGCCTGCTCGAACTGGCCCCCAACGTCTTGCGCCCCTTGCGCACTGGGGCGGGCAGCAAGGACATCGAGGTGGTGACGGCCACGGTGGTGGACCTGGACCCCGTGCGCCCCAAGGACATGGCCAGCACCGAGGACGAGCTCTCGCTGACGCTCCAGGTGGCGGAA…
9038	g.1144.pp.4	160133	160379	f					GTGAAGACGTGTGGGCGTATCCCTAAATGCTTGCAGGTGGCCTTTGTCATGGTGATGGACCCGAGAATGTCGAAGCCGGTTGAGGATGATGTCGCGGTGGCTGAACGGCCAATCCCCGTGCGACAGCGTCGCGAGGATGCCGTGGACGTGCTGGCCGAGGCCCTCTGGAAGTTGTGGCTGCGTCGACATGCGCAGCCGCAACGACAGACGCCCGCGTGGGGGGCGGAGGAGAGCGCGCATGGCTGA
9039	g.1144.pp.4	160470	161028	f	DUF2924	PF11149.7			ATGGCGAAGAAGGGGACTGCGCGGGCCGCGCGCACGCAGTTGGCGGATGTGCCACAGCAGTTGGCCGCGCTGGCCAGCATGTCCGTGCCGGATTTGGCGGCGAAGTACCTGGAGCTGTACGGCGAGCCCACACGCAGTCGCAACCGGGACTACCTGAAGAAGCGCCTGGCCTTCCGCATTCAGGAACTGGCCGAAGGGGGCCTCTCCACGCGCGCCGTCGCACGCATCTCGGAATTGGGCGACAGGCTGCCCGAGCGCTGGCGGATGCGGCAGGTGGAGGAGACGAAGCCCTCCGCGCCGCCTCCTTCAGGCCCTGTCGACGTGCGCGCACCCGCTGCGGAAGGACGCGACGCGCGCCTGCCTCCGCCGGGCACGGTGCTGACGCGCGTGTTCAAGGGC…
9040	g.1144.pp.4	161024	161228	f					ATGAGCGGCCCCGCCTTCTTTCAGACGCACATGGGGCAGCGCTTCTACGAGGGGACGATGCCGGCGCTCGTCCGTGAGCTGAAGCGCCTCAACGACAACATGGAGCGACTGGTGGCCATGGCGGAGCAGCTCGCCGGGCAGAAGGAGTCCACGAGCGCCGAGCCAGTGCATCCGACAACGCCAGCCGGGACGGAGGGGAAATGA
9041	g.1144.pp.4	161224	162778	f	Resolvase	PF00239.20	Site-specific DNA recombinase related to the DNA invertase Pin	COG1961	ATGAGGAAGAGCAAGCCAGCGCCCTCGGACGCGAAGCGCTGCGCCGTCTACACGCGCAAGTCCACGGCGGCGGGCCTGGAGATGGAGTTCAACTCGCTGGACGCCCAGCGCGAGTCCTGTGTCTCCTACGTGCAGCGCCAGCCCGGCTGGGTGCTGGTGGATGAGAGCTACGACGACGGCGGCTTCACCGGCGCGAACATGGAGCGGCCCGCCTTCCAGCGACTAATGCAGGACGTGGACTCGGGCCGGGTGGACGTGGTGGTGGTGTACAAGGTGGACCGCCTCTCCCGCAGCCTCCTCGACTTCGCGAAAGTCATGGAGCGCTTCAACGCGGCGGGCGCCTCCTTCGTCTCGGTGACGCAGAACTTCTCCACCGCAGATGCGATGGGCCGGCTGACG…
9042	g.1144.pp.4	162774	163197	f					GTGAGCGCGAGTTCCGAGTCTCGGCCTGCGGAGGCCGGCCTCGTCAGCGCGCAGTTCCACCGCGTGCGTCGGGCGACGGTGCGCTTCCGGGAGGGGGCGAGCCCCCCGCCGCGAGAGGCGGCGCGCCGGCCAGCGCACGTCGCGCGAATGCTGGCCCTGGCGCACCATGTGGAATCCGTCATTGAGCGGGGACTGGTGGCGAGCGCGGCGGACGTCGCAGGCCAGTTGGGCTTTACCCGCGCACGCGTGACGCACCTGTTGGACTTGCAGTTGTTGGCGCCGGACATCCAGGAGGAGGTGCTGTTCCTTGAGGCCGTGGATGGGGAGGAGCCTCTCAGCGAGAGGGGCCTCCGGGCCATTGCACACGCGGGGACGTGGGCGGTGCAGCGCGAGCGTTGG…
9043	g.1144.pp.4	163313	163817	f			Histone deacetylase complex, regulatory component SIN3	COG5602	ATGCAGAACGACATGAAGAGCACCATTCAGGCTGCGGTGGCGGAAGAGGTGGGGAAGGCCATGGCCCGGCAGTTGGAGTTGCTGGAGAAGATCGCTCAGTTCCTGGGCATTGAGGCTGGCCGCGCTCCTGCGGCGTCCGCGCCGAAGCGCGCGCCTATGCCCGCACCCGTGTCGAAGCGCACGGCCTCGGTACCTGTACGGAAGTGGGCGAGGCAGGAGGCCGCGCCGAAGCCCACGCGGGCGGGGCCCTCGCCCCAGAAGAGCCGCGGGCGCCCGCGCGCGGCGGGACGCACAGCGCCGGCCACCGCCGCCCCCAGCGCCAGTCCCAGCCCCGAGGCGCCTGCCTCATACGCGGAGGGGCAAGAGGTGCGCTACAAGCAGGGGCGGGGCACATTCGCG…
9044	g.1144.pp.4	163928	164309	r	DUF2379	PF09543.9			GTGAGTGAAACCGTTGACTGGGGCCCGATTCGCACACTCGCACGTCGCGTTCCCATCGGAGAAGAGCGCCTGGCCCTCACGACTGCGGAGAAGGCGCTGCTGAAACGCACGGCCTCCGAGGTGGGCATCAGCGACGGCGAAGCCGAAACTGCGCTCGCCACGGATGAGGGCGCGGTAGGCCTCCTGCGAGAGGAAGTCCGGCGCATCCGAGAAGGCTCCCAGAGGCTCATGGACGCGTTGACCCGGATGTACCAGCACCTTCGAAAGGAGGACCCCGCCAGCGCCCGCAAGGAAATGCGGGACGTGCTCGCCGTCGAGGTCGTACCTCACTACCGCGCCATCGCTCAGGAGCAGCTCGACGAGATGGCCGGCGCGCCGTAA
9045	g.1144.pp.4	164571	165744	f	Pkinase	PF00069.24	Serine/threonine protein kinase	COG0515	ATGGCGGAGCGTTCGGATGATGATGTGACGACGGAGGAGTTGCCGACCCGAGTCCCCACGGTGCGTACGCCCAGCGAGGCGAGCTTCCACTTCGAGGTAGAGGGCGTGCGTTACGAGGCGGTGCGGGAGTTGGAGGTGCGGCCGAATGGCGAGAGGCTGCTGAGGGCGGAGCGGCGCGTGGCGGATGGAGTGCTTTCCGGCCCCTGCCTGATTCGCCAGCTCACCAGCCCGTCCACGTACATTCAGCGCAAGCGGCTGTTTGAGGAGGTGCAGTTGGCCTTTCGCCTCAACCACCCCAACATCGCTCAAGTCTTCCATGTGCAGGTGGATGAGCTGGAAGACGCTGCCTACGCCATCATGGAGTACGTGGGTGGGCCCTCGCTGGAGACGCTGGTGTGC…
9046	g.1144.pp.4	165751	166135	f					ATGCTCTGCTTTCGTGTGTCCCGCAATGGCCAGCACCTCACCACCGCGGGGTTGTCGGCCTTCGGAGTCCTCCACACCATTCTGTCGTGGGTGCGCCGCCCCGACGACGAGTCCCGCGACGTCCCTGAATTGACGTTCCATGTGGGGGGCTCAGAAGGTAGGGAGTACCGCGAGCACCTGACTTGGTGTGACGCGAACATCCGCGCGGGCGACGTCCTCACGGTGGAGGTGCGTGAGGACTTGAAGGCTGACCCTCCCAGGGAGAGACGCCTCGATCCGGAGGCGGGGCTGGATGATGTGGCCCGCCTTCAACTGAGAAAGAAGGCCCTGGTGGCGCAGCTCGCCGACGTGAACGAGGAGTTGGCGGAGCGCGGCGCGGCGTAG
9047	g.1144.pp.4	166338	166686	r	HTH_3	PF01381.21	Transcriptional regulator, contains XRE-family HTH domain	COG1396	ATGAATGAACAGCTTGCAACGCACCTTGGCGCTATCGCCCGCCTCGCTCGGGAGCAGATGAGCCTGACGCAGGTCCAAGTCGCGGAGCGCGTGGGGCTGGCGTCTGCTGTCTACAGCAGAATCGAACGCGGGCAGATGATTCCCAGCGTCGAGACGCTGAAGAAGCTTTGCATTGAGTTGATGGTCTCCCCCGAGGACCTGATGGGCCTCACCGAATCCGCCGACAGCGGGGCTCGGACTCGCCCGGAGGATGACGTCACCTTGCGCCGCCTGCTCTTCCTCGCGCGGAAGCTCGATGCGGCGAAACTAGACGCTCTCGTCCGCATCACCACCGAGCTGGCCCGCTGA
9048	g.1144.pp.4	166738	167113	r	HTH_31	PF13560.5	Transcriptional regulator, contains XRE-family HTH domain	COG1396	ATGTATATCCATCCTGACGCCCGCGGCGTCGCCCCTCCGAAGGAGTCCTCCCGTCCCTTGCGCAGCATCATCGGCGACGCCCTGCGCGCCGCCCGCCTTCGTGCCAACCTGACGCAGGTGGACGTGGCCCACCTCATCGACATCTCCCCCGTCGTCTACAGCCGACTCGAGCGGGGGCGAGGGCTCCCCAGCGTCCAGACGCTGTTCTGTCTCTGCACCGCCCTGCGCGCTACTCCCAACGAGTTACTGGGCTACCCCGCCTCGCTGCCGCCTGACGCCGTCGCTGACGCCAAGGAGGCCTTGCTACGCCGTGTGCGCCAGTTGGATGCGCACCAGGCGCTCGCCCTCGTCCAGCTTCTGCCGGACGTGCGCTGA
9049	g.1144.pp.4	167309	169235	f	Pkinase	PF00069.24	Serine/threonine protein kinase	COG0515	ATGAGGGACAACGGCCCCCCTGCCGTGCTGTCCCCTGGGGACGTGGTGAAGGGCTACACGGTGGTGAAGCAGCTGGACCAAGGCGGCTTCGGTACCGTGTACCTCGCGACGAACGACGGCCAGTCCTGTGCCTTGAAGCTCGTGGAGAGGCAGCGCGTAGATGGGCGGGTGGAGAAGGAAGTCTCCATCCTCTTGCGGTTGACGCACCCCAACGTGGTGGGGCTTCGCGGCTTCTCCTACTGGCAGGCTGGGGAGCGCGACTACGCCCTCATCGCCATGGAGTACGTGGAGGGGCGGAAGCTGAGCGCGTGGGTGAAGGAGGAGAACCCCTCGGCTCGGCAGGTGGCGAAGGTGACGCTCGACGTGGCGCGGGCGCTGGCGGCCTCGCACGAGGCGGGC…
9050	g.1144.pp.4	169308	170232	f	DUF2381	PF09544.9			GTGCATCATTCCGTGTCGGCCGTGCTGCTTTCCCTCTTCCTCTCAGGAGGAGGGGCGGCTCTGGCGCAGTCGCCCTCATCCACCGTGGGGCTGAGCATTCGGCGAATCGAGCTGGTCTCGGATGATGTTCAGCCAGCGGTTGAAGTAGCAGTGAGCCCGGGACTCTCGACGATGTTTCTCTTTGATTCGGAAGTGAGTCGAGAGGGGCTGACAATTGAGGGACGCGAGCGCTTCGCGATGGTGGACGCTGGGCTTACTGTCTTGCGCCTGATTCCGTCAGAGAAAATCTCGGCAGGAGAACGGCTCAAGTTGACGGTGCGCTTTCAGGATGGCGCGGCCCCGGCAAGTGCGACGTTTGTCCTGGTCGCGCACCCCGCACGGTCGGAGGCGCATGTCGAA…
9051	g.1144.pp.4	170871	172311	f					ATGTTCATGCGTTGGGCCGTCGTGTTGCTGCTGGTGCTACCCGGAGTGGGGTGGGCGGAGGAGATTGCCTATGAAGACGACCTGGCGAAGGTCGAGGAAGATACCGTCCTCCTTGAGCCAGAGATGGACGAGCAGCTCGAGCCCTCCATGGACGAGGGGGACGCCCTGGTGGAGGAGGAGCCGGCTTCGTCCAGCTCGGGCTCTGGCTGGGCGAACCGGCTGAGCCTGGAGACCACAACATGGGCGCTACTGCCGCGAAGAGGGGCGGGAACGGATGAAGGTTTCCTGCAGCTCCACCCACGGCTGGAGGTCGTAAAGCCAGGCTTCCTCCAAGTCGAGCTGGGCGCTCCGGTGCGACTGCGCATGTGGGGCGGAGAGGCGGGGGGCAGTCTGGTGCGC…
9052	g.1144.pp.4	172300	174646	f					ATGCGCGCTGAGCAGCCTTGGCGCAGCGGGTTTGGCCTCGCGCTGGTGGTGGCCCTCCTGGCCTCCGGGTGCGCCTCGTTGCCGGCGAGGCCGGGCCAGGCGGGCCGTGGTGCGGCCCTCGCCTTCAGTCCCCTCTCCGTGCCCTCCCATGCGGCGAGGAGCGCGACGACGGGTGTGTACCAGGGGGAGGCGTCGGGCTCCGCGGATGGGACGTCAGAGCCGGCGCCGATGGGTTACCGGCGAGTGCCCATCGGCAATGCCGTCAACGGGAAGGGAGCGCGCGGCTCGGGCGGCGAGGGTGGCGCCTTCGTCTGTGGCGGCAAGGCCCTGCCTCCGGGCTGGCCCCGTCTGACTCAAAGCCGGGAGGTGCTGGCGCCCTTCCTGGCGTGTGCCTCGCCC…
9053	g.1144.pp.4	174642	175977	f					ATGAAAACGCTGACCTTGCATGACTTGGACAAGGAGAACAATTTTCGTTTCACTATGGACGGGACCTATGACCCAAGGAATGGCTTGGAACAATCTGTCGTGCCATTTCTGGAATCCTTGGAGTCGTATGCAGACGGATGGATGCCGACATTCGTCAAGGCCAGTCGGACGCGCAAGTACTCCCGAGAGGCGGTAGTCCGTGCGCTGGAAGAGCGGCGCCAGGAGTACGGGACGATCATCGGGCTTGTTCGCCCAGAGGAGCCCGCCGTGTCGTTGGTTCTCAACCTCGGGCCTGCGCGGGAACGGCCCATGCTGAAGGCCAGTCTTAGCGTGCAGCCACTCACGTTTTTTGGTGAAGTGGAGCGCTGTCGCAACTTCGTGCAAGCCGCTCGGGCATGG…
9054	g.1144.pp.4	176134	176698	r					ATGCGGAGATGGATCTTTTTCGCCGTCATACTCTGGGGACTCGTTGCAAACGCAGACTGCCCGCCCGACAGATGCAAATACAAGCCATGGTCCCAGTCAAACGAGACACTAAAGATCGCCGCAGGAAAGGAGCACTACATCCTCCTGAGCAATGAGAGCAGGCTCACGTCAGGCCCTCCAAAATTCATTATCGACAACATCCACATATCCATGAGGGCACTAATGGCGACGCCCGGGGCAAGCAAGGTCACAATCGAACTCGTGAGCGCGGGCCAAAAGCAGGCTACCGCGAGCGCGAGCGGCAAACAGCCTACTGTGAGCGCGAACGACAAGCAGCCTACGCGGAGACCTTTGGTTGCACAGTACATAAAGAAGGTCGCCGCTGGTGAGGTGGCCACC…
9055	g.1144.pp.4	176787	177252	r	Acetyltransf_1	PF00583.24	N-acetyltransferase, GNAT superfamily (includes histone acetyltransferase HPA2)	COG0454	ATGCCGAGCGATAAGAAGCCTGGAGACTGGAAGAGCAGATTGGACGAACTGGGTCAACGCGACGCGGAGAACCAGGGGAAGGTGGTGGTTCCGGAGCAGGTCGAATGGGAGACGCGCCTGCCCCATGAGTCCGCAACCATGGGTACCGAGATCCTCGCATTCGACGGGGAGAGACGGTTGGGCCACGCCTACTTGAGCGACAGGGCCGCGGGAGTCGCGTGGCTTGAGCTTCTCTACGTGATTCCACGTGCCCGCCGACAGGGGCTCGGAGCCAAGATTCTGCGTTCAGTGGAGTCCTACTGCTCCGCGCATGGGGTCCGGGAGATTCAGGGCGAGGTGTCGATCAACGACTACACGGAGACGGAGGAGGAGGTTGAGGAGACCGCCGCGTGGTTTGAA…
9056	g.1144.pp.4	177351	177642	r					ATGCCCAAGAGGGTCCAGAGCGAGCTGAACGGCAGTGTGTTCGAGGCTTCTGAGTTCCGCTGGGCGCTGCGCCCCCTCAACCGGGAGCGGATGCTGACCGACGCCGAAATGGCAGCCTCCCCGGCCCAACTGCAAGAGCACGACGGCCTGGCCGCGTGGGCGCGAACCGAGAGGGGTTGGGTCCCCGTCCACGTGCTGAAGAACCAAGAGCGGCCCAGTACGAATCACGAAGTTGCGATGGACGAATGCCGCCGTGGCACAGCACGAGGCGAAGGCTGCTCCAGGCTTTGA
9057	g.1144.pp.4	177967	179113	f			Uncharacterized protein involved in exopolysaccharide biosynthesis	COG3206	ATGAGTCAGGCCTCTCCTTCTCAACCCCTGCCGTCCGCTCCCCCGCCTCCGCAGTCGCCGCCGTCGAAGGGGATGACCGTCCCGGCCATTCTCGTCGGCTCCTGCTTCGTGCTGGCCTTCATGGGCTGGGTCATGAGGCTCGGCTATCCTGGAGCCGTGTTGGGGCTGTGCGCCCTCGCTGGGTCCATCGCAATCTTCAGGAAGAAGGACTCCAAGCACCGCAGCGCTGCCGTCATTGGCGCAATTGCTTCTGTCATTGTCGTCTTCGGCGCCATCGGGAACGGGAACGAGAGTTCCCGCAAGGCTGCTGCGATGGCGGCCTCCATCGAAGAGGCGAGGCAGAAGGCGGAGGCAAGTCGCGCCCATGAAGAGGACGTGTCCGCGCGCATCGCTACGTTG…
9058	g.1144.pp.4	179425	183205	f			AAA+-type ATPase, SpoVK/Ycf46/Vps4 family	COG0464	ATGTCGATCCCCATCACGAGCACTTCCGCCTATACGTACCAATACGAAGCGGACGTCTGGTTCTTTCTGCTCCACAAAGAAGAGCCTGCGCTGGCGCTGGTGAATGAGCCGCGAGGGGGCGAGGATGCGGAAGCCACGTTTCCGGCCAAATCCTGGAAGGTGGAAATCCAGAGCAAGAGCGAGCGAGGTGACCTGGACCTTCCCCTCCTGTTGGAGTGGCTGTGGAAATTCCCCGACAGAGAGGCTTCCAATTCGCTCCTCGAACGGTTGCTCTCCAATCCGCAGAGCAGCGCGCTAGTCGTCGCGGGCGGGCGGTGCACCGATTCCATTCGGCGACTGGTCTCCGACGGCACGAATACGGTGGGCGAGCGTGAGCGCGGGCTCGAACGAGCGGAAGCG…
9059	g.1144.pp.4	184531	185410	r					ATGACTGACGAGAAGAAGTTCAAGGCCCGCGTGCGTGCTCGTATGAAGCGAACGGGCGAGCGTTTCACGACAGCGAAGCTCAACCTGGAGGCAGCAGACGCTGCACCTGGAGCAGGAGCTGCTACTCATCGCCGTGGCGAAGTACCACTCGCCTACGTCGCCCGGAAGCCAGAGGCTGTGGACGTTGAGGGACAGCAGCCGTCCCTGGGAGCCGCGGCCAGCGAGAAGTTGGAAACCGCAGGCACCGCAGGTCAGGAACCTTCAGCGGCGGCGCCCACGTTGATGTCGGAAGCGCCCATCAGTCCGGAGGCCGGGGTGACCTGGCTTTCGGAGGCCATCCGCGCCGAGAGGGAGTTGACGGAGAGCTTCCGGGACCCGGGCGGCCTGCGAGCCACGAGG…
9060	g.1144.pp.4	185778	186255	f					ATGAGGCTGACGCAGGATGTCGAGCAGGATGCCGACGGCCGGCGGGAGCTGACGGTGGAGGTCTTCGTCCACGAGCGGCGGGGCGGCGTCGCTGAGCTCCAGCCTGCGGGCGCTGAGTGGCGCGTGCGATGGCTGCGTGGGACGGCGGACCTCAACCGCCAGGGCAGCGGCACGGCCATGGTGCGGGTGACGGCGCCGGGGCTGTACCGCGTGCGGAGCGTCGCGAGTGCCTTGCGTGCCAGCTCTGCCCCGCGTCCACGGCCGCCGCGGGTTGCATGGGGCCAGCCGAGCCTGGCTGCCGGGGCCTCGCTCGGTCTGGTACTGCCGCCGCTACGTCCACCGGATGAGGCACCCTGGTGTGGAGTGGGGGCAGGGCCCGCGCCCGAACTTGGCTTCCAG…
9061	g.1144.pp.4	186387	187923	f					ATGCTTACCGTTGCCGTACGCAAGGGGGGCGGGCAGATCCAGGTGGTGGATGCGCTAAGCCTCAAGGGACAACCCGAGGGCGCGGCGTTCTGTCCGAGCGAGGACTGCGGTCAACCCCTGGAGCCGGTCTCCGCATTCACGCGCGTCGGCAGCATCCCGGTACGCGCCTTCTTCCGGCACCAGCGAGGAACTGCCAAGCAGCGCCCCTGTTGGGGCGCGAAGGGTGAGGGAGGTCTGCACTTTGCCGCGAAGCTCCACCTCCGCACGCAGCTCCAGGAGCTGTGCGAGAAGGGTGGGGCGCTCGTCGTGGAGCAGCCGTGCCTGCGATGCGCGGCAGGCCTATCGCACGAGGCCGTGCTCACCGAACCGAGCGATGCCATCCGCATTGAGCACTGGCTG…
9062	g.1144.pp.4	188197	190060	r					GTGTACCAGGGGTCGACTTGGACTCTTCGGTACACGGTGGCCAAGTCAGAACCTAGCCCGGAGGAACGTCCCCTCTCGTTCTCGCGAACCAACTATCCAGGATTCAGGAGTTGCAGCTATAATGGCACCTGCATGCTCCAGATAATCTCAGGCAAGTTTTTCTCTCGGGAAGAGCGATTCAGGTCGGAAGGGAAAGGCGTATTCTTCTCGAATCTGTCCTGGTTCGCACCAATTGAAACGTGCGTGGCCAAGCTTGAGCCGACCTACTCGTTTGGAGACATCACCACGTACGTCGTAAGCTACACGAATCAAATTGAGAAACCCGAAGGCCCTCTTCAGGCAGGGATGATCGGGAGAGTTGGCGACGCGGAAATCCTCTCTCAATTTGAAGCTCTTTGC…
9063	g.1144.pp.4	190212	190419	f					ATGCGGATGTGGCCGACGCGGGATGTGGAGCAGAATGCCGACGGCGGGCGTGAGCTGACGGTGGAGGCCTTCGTCCACGCGCAGCGCGGCGTCGCTGAGCTCCAGCCAGCGAGCGCTGAGTGGTGCGTGCGGTGGCTACGTGGGTCGGCGGACCTCAACCGCCAGGGCAGCGGCACGGCCGCGGTGCGGGTGACGGCCCGGGGCTGA
9064	g.1144.pp.4	190763	191663	f					ATGGTGCCCAACATCCGACTGCTCGCAATAGAATCAGGCGATCTCCTGAAATACGAAACGGTCCTCAAGGAGATTGACCGTTATGGGATGGCAATCCTCCGGATTGCCGTCGAGCGCTTTCCCGTAGATTCAATTTCGTCGCAGCGGGCGCAGCGCATCTTCGATTGGCTATGCTCGATTGGCCGGACGGAGATGGATCCGAACGCTCGCGCTGAAGCGGTGCGTGCTTTTCTGCACCAGCTTGCGCACAATAAGCCTGAGCTTTGCGCCCAACTGGATGAGGCCCTTCGCCGCAGTGGCTTTCCCATGCCGCGGGTGGCTGAGCCGAGTCGTGCCGAAGACGCTGCTCGTACTGAGGACGCGAGAAGAAGGACCCGGCAGGAGTTCGAGCGGACACGC…
9065	g.1144.pp.4	191790	192639	f	HNH_5	PF14279.5			ATGGAACGGCTTGATTTTCTGAATTGCATTTGGTGTGAGAGACCGTATCCGCCAGCAGTGCAGAGTCGCGAGCATGTCCTGCCGGAGTTTTTGGGGGGCAACAAGACTCTGCCGGGTGGCGCAGTTTGCAAGGAGTGTAACAACAATCTCAACACGTGGCTCGATCAGCCGCTCAAGATTCAGTTCCAATCACTTATTACGCACTTCGACGTGCGGAGTGGCAAGAGAGACTCGGCAGCGTCTGCTCGTGTCCAGGTGGCTACGAACCAAGGCCCAATCCCTGCAACCATGCTGCCAGGTGGGCAACTGACTCGTCCAGAGCATAGCCGTCAAGCACGCGTGCGGTATGGGGAAGAGGTGCTCGAAGAGTGGATTGTCCGAGCTGACGTCGTCGAAGAC…
9066	g.1144.pp.4	192825	193182	f					ATGCGGATGCGGCTGACGCAGGATGTGGAGCAGGAGGCTGACGGCCGGCGGGAGCTGACGGTGGAGGTCTTCGTCCATGCGCGGCGGGGCGGCGTCGCTGAGATCCAGCCCGCGGGCGCTGAGTGGCGCGTGCGGTGGTTGCGTGGGACGGCGGACCTCAACCGCCAGGGCAGCGGCACGGCCATGGTGCGGGTGACGGTGCCGGGGCTGTACCGCGGGCGGAGCGTCGCGAGTGCCCGGCGCGGCCGGTCTGGTCCTCTTCCGCTGCCTGCTATGGCGTTGTCGGGCTTGCCGCGTCAGGTCGCCGCTGCCTCAGCTTGCGGCTGCATACTTCCCATGCTCCTTTGGGCCAACTAG
9067	g.1144.pp.4	193269	194973	f					GTGCGTTTCGCCCCCACCCCCATGGACCCGCCCTGGCCGTACTCCGCCTCAAAAGTGCTCTCCCGCCCCAAGAGGGAGCTGAGCACGGACGACGTCATTAAACGGCTCCGACGATTTAGCCGGAACGGGCTGCTCAAAATGGGAGCTGAAATCCTCTGGTACGCGTGGAACCACTCAGACGTGCTGGAGAATGGGGCTCCGGGAAGCATTGGCAACTTCATCACCCGGACGTATTCAGAGCGCCTCATCACTCTCGCGGGGGCGTTCGCGAGTTCGCACAACCGTGCCGAGCCTGCGGAGGTGGACTTCAGGCTCCTCTGCTGGGAACTCCACCAGTGTTCCGATGGACCCGTACTCGGCCCAGATGTTCTGCAGGAGGTCTCCTCTCGCCTCGTGCAG…
9068	g.1144.pp.4	195159	195810	r					ATGACAATCGTCCTTGCTGCGCATTTGAAGGGCCGCAACGTGCTTCTCGCCGACATCTTCGTCAAGGAAGAGAACGGGCAGGACACGACCATCGAGAAGGTGTTTCCCTGCGACTGGATGGAGTCGACTTTTGTCGCGGTACTTGGCGACGAACTATTTGCCATGATCCTTAAGAATGGACTTGGCGATTGGCCCAAGAAGCTGGATTGGCCGCCGCTATCCGGCATTGATCTAATGTCGCCGGACTCAATGGAATTGCTGGCCGAGATGGCAAGCAGCTACCGCAAAGTGCTCCGCGAACACAAGTGCAAGCTATCATCAACCGCTGGACATATATATGTCGCAACCCGAACGAGCGTCGCCAGGTGGTCCTTCAGGGTCGGCGCGGACGACGCGTTT…
9069	g.1144.pp.4	196195	196828	f	RDD	PF06271.11	Uncharacterized membrane protein YckC, RDD family	COG1714	GTGGCCGTAGCTGTGCTGCGGCCCTTCATGTCCGACTTCCGCGAGGCCGTTGAATCGATTTCGGAAGCCCAGTGCTCCGAGCATCCAGGCTTCTCCGCCGCCATCGCCTGTGCTCGTTGCGGCACCTTCACCTGTGCCTTCTGCGCCTCGTCTGGGGCGGGCCTGTGCTTTCGCTGCCTTCATGCGGCTCCGGAGCTGGCGACGTGCTGGGCCCGGCTCGCGGCAAGTCTTGCTGACGGCGCCGCGCTCCTGCTGCCCTCCCTGTTCCTGGGTGTCCTCCGGTGCCTAGCGCTACCGGGCGAGAATGCTATGCAGGCCCCAGCAATTTACATCCCAGCGGTCTTCGTGTTGCTCGTGCAGGCGAACCTGATTCGAGGAACCGGTGCGAGCTTCGGCAAG…
9070	g.1144.pp.4	196873	198766	f	HEAT_2	PF13646.5	HEAT repeat	COG1413	ATGAAAGGCGATGACATGGAGGGAGTGGTGAAGTCCGGGCGCCCCCGGTGGTTGGCCGGGCTCGTGTGTACGGTGGTGGCGCTGGCGTTGGGGTGCGCCCGGCACACGTGGAAGCGGGACGACGTCATGACGTGGGCGGGTTGCTGCGAGGGCACTGACGCGTGCCTTGCGCTGCTGCAGGAAACCCACGGCCCCGACACCGGGGAGAAGTGGCCGGCACCGGAGCAGTCGTGTGCCGCCTGGAAGTTGGGGCGCGCGGGGGAGGATGCTGTCCCCCGGCTTACTTCGCTGCTTGCGCACCCGGAGCGCCGCGTCCGCGGCGGTGCGGCACATGCTCTGGCGAACATGGGTGAGAAGGCCAAGAGCGCCTTGCCCGCGCTGCTTGACGCGTATGAGCGG…
9071	g.1144.pp.4	198765	199572	f					ATGCCACAGCGCGAGGAAGGGCGCCCCTCCTGGGGGAGGAGGGGGCCCGACGCGGGCGGGTGCGCTTCAGCCGCGCCGCGTCGGAGAGCGGAACTCGCTCGCCCATCGCTGGGCGGTGGCTGTGGCGCGCTCTCGGTCCGTCGCGAGGCGACTGGCTTCCGGCTTCCCGGCCGGCGTTGGAGCCCCAGGGCCGGAGGCGCCGTCTGCCCCCTTCTTGCGCACCCACATGCGAGGGGTGGCGCTGACGGGCGGCTTCGGTGCGGGAGGCGCAGCGTCGGCCTTGGGCTTGCGGCCGCGCGGGAGAATGACGTCGGGGAGGGTGTGGGGCGCGGCGTTCTCCACCCATGCGGCATGCAGTCGGCCCGTGGCCGCCATGAGGCGCCGCTTCTGGTAGTGGGC…
9072	g.1144.pp.4	199741	200140	f					ATGACGATGAGCGAGCGGGAGTCCCTCGCAGCGGAGCTGCGGCGGGTGGAGGTGGCGCTGCAGCGGGCGTATGCGGCGATGGACGGCAGTGCCGAATCACGGACGCGGCTGGCCACGGTGAAGCAGGAGTACCGAATAGCGGAGGCCGCGGCGTTGCGCGCGCTGGGCGCCGAGGATGCGCTGCGGCTGGTGGAGGCGAATGACTCGCGGTGCGCTCACACCCCGGCGCAGGGAGCACTGCGAGAGTGGGTTGCTCGCGGCGCGGGGGGGAGTGCCACACCGCAACGGCGGTCAGCACGCGTGAGGGAGTCGGCTCCCTTCGCGTGCGTGAAACACCATAAAACAGGAAGGACTCTGGCGGGCAGGGGGGGGGGCTGGGCCGCATGGGCATGCCGTTGA
9073	g.1144.pp.4	200163	200406	r					ATGGTGATTGTCATGCGCGACGGGCGTGTCCTCCAAGGCACTGCCGTCCAGATTGTGAAGGGAATGCAGGACATCGCCTTCGGCGTGGAGCGGTTGTCCTTGGGAGAGTACGTCGACTGGGTGGTGGCCAACGCCCAGCGATTCGAGTCCGCCACGCTGAACGTGCAGGGCGAAACCGACGAGGCGAAGGCAGCCTCGCTCGTGGATGAGATGCTGCGCGAGGGCCTGGCGACGCGTGGGTGA
9074	g.1144.pp.4	200399	200792	r	GGACT	PF06094.11	Uncharacterized conserved protein YtfP, gamma-glutamylcyclotransferase (GGCT)/AIG2-like family	COG2105	GTGAAGCGCACGTCCACCCCTGCCACGCGCGTCTTCGTCTACGGGACGCTGCTTTCCGGCGAGCCCAACCACGGCCTGCTGAGCGGCGCGCGCCTCGTCGGCCCGGCGAAGACGCGGCCCCGCTTCACGCTCTACGACTACGGCCCCTTCCCCGCCCTTGCCTCCGGCGGCAAACACGCCGTCGCGGGCGAGGTGTACGAAGTCGACGCGCTCATGCTGGCAGCGCTCGACAGGCTCGAGGGCCACCCGCGCTTCTACCAGCGCACGACCATTGCCCTCGACGGTGCCAGCCGCGTCGAGGCATACCTGTTTCCCACGGAGCGGCTGGCTGGCCGCCCCATCATCGAGTCCGGTTGTTGGCGTCGACACCTGAAGGAGAGGAAATCATGGTGA
9075	g.1144.pp.4	200788	201229	r	GGACT	PF06094.11	Uncharacterized conserved protein YtfP, gamma-glutamylcyclotransferase (GGCT)/AIG2-like family	COG2105	ATGCTCTACTTCGCCTACGGCTCCAACCTCGACAGGGCGCAAATGCGCACGCGCTGCCCCGGCGCTACCGTCGAGGCCCGGGCCACCCTTCCCGGCCACACCCTGGTGTTTGGCGGGTACAGCCGCCGCTGGGGAGGAGCCGTCGCCAGCCTCCAGCGGGTGCGCGGCGCCCACGTCGAGGGGCTGCTGTACCGCCTCACCCCCGAGGACCTTCGCGCACTCGACGTCTTCGAGGGGCACCCCTTCGCGTACCGGCGCGCCGCCAGACTGGTGACGGACAGGGCCGGCCTCCGCCGCCGTGCGCTGGTGTACCTGCAGCCCGAGACTGATTTCGAGGCCTGGCCGCCCGCCGCCCGCTACTTCCTCGTCCTCTGGCACGCCTACGGGCGCCTGGGCTTC…
9076	g.1144.pp.4	201778	202753	r	Amidoligase_2	PF12224.7			ATGAAGACGCTCCGGTTTGGAATTGAGATTGAGACGGTTGGCGCCAGCCGCCAGAAGCTGGCCCACGCGATTCAGAGCGCGGTGGGCGGGCACGTTTCCGGCGACTACCGGGGCATGCAGGTGACGGACACCCAGGGCCGCGCCTGGAAGGTGGTGGCGGACGCCTCGCTGAGCGGGGGCGACCATAGCGGCGAAATCGTCTCCCCCATTCTCACCTATCAGGACCTGGAAGCCTTACAGCAGGTGGTGCGCGCCGCCCGCGAAGCCGGCGCCCGAGCCGACGCCTCCACCGGAATCCACATCCACGTCGACGGCAGCCGCTTCGAGGCGCAGAGCGTCACCAACCTCGTGAAGATGGTGCACAAGCAGGAGCGCCTCCTGGAGACGGCCCTCGGGGTG…
9077	g.1144.pp.4	203129	203435	r					GTGGCCGCAACGAGCCAGCAGTCAATGATGGTGGGAGAGCGCACCGCGCGCTATGGGATTCCCCAGCCGTACATCGAGGTGCGCTTCCCGAGGGACACGCGCCAGCGCACGTTGAGAGCCGCGCTCCATCGTCTCTACGCCGACGTCGAGATGGCAACCCCGGAGGGAGAGCGCTGGAATGTGCACATTGAGTTTCTCCCCGACATCCTCATGTACGCCGGGGGCCGCGTGTACTTGGAGCTTGGCGAGGGCACTCCGGCGGAAAACGAGCGAGCGACGGCGCTGCTCAAAAGCCTCGTTGGTTGA
9078	g.1144.pp.4	203589	203835	r			CO dehydrogenase/acetyl-CoA synthase beta subunit	COG1614	GTGCCGTATACCGTCGAAGACATTGATGACCTCTTCTTCCTGTACCGACAGGTTGCATGCAACACGGCCCTGAGCGTTGACGCACGCGCCGGCTACTTGACCGCCGTGGTCCGCATGGACAGGCAAATTGCCAATAGCCTCGACTGCCAACCGGACGAAACGCTCGTCGCTCTCTTCCGGGAGCGACTGGTGGCCGAGGACGGTCAGCGCGCCACCTCCCGCCCGTCCGCCGCGAAGTCCCCCTGA
9079	g.1144.pp.4	203915	204257	r					ATGAGCGCCACGGGCATCCCCTTCTACATTGTCCCGTTCAAGGTGGTTGACTTCAGCAACACCAAATTGACCTTGGACCTCGGCAAGGGCCGGAACGGCACGGACCAACCTCAACTGGACATTGTCCTTTCGCCCGGCGCCAACCACCGACAGATGAGCGCGTTGCTCCACACCTTCGCTGCCAACCTGGAGCTGAACACTCCCACCAGCGAGCGGTGGGTTGTGCAGAGCGAGCGCCTCTCGGAGCCGAACCACGGCCGCATCTACCTGGAGCTGGCCGAGGGGGACCATGCCGAGGCCATGCGCGGGATGATGCTCCTCAACGCCCTGCTGCCGAGCTGA
9080	g.1144.pp.4	204382	204541	r			CO dehydrogenase/acetyl-CoA synthase beta subunit	COG1614	ATGACCGTCAAGAAGCTGCGCCGCTATGTGATCGACACCGGAAACAGCTTCCCCTACCTGGGGGAAACCAAGAAGGCTGAAATCATCGACAAGCTCATGAAGATTCGAGCCGAGCGGGAGGACACGAAGCCTGCCTCGCCCCCCAAGGAGGAGCCCTAG
9081	g.1144.pp.4	204564	204771	r					ATGGCGTCGAAGCAACAGAGCACCGACGCCCTCGCAGCGGAGGCACTCCGCAAGGCGCTCGCGGGCGCCCGTGTGGAAGTGAAGTTGGCCCTCCCCGAAGGCGGCGCCGAGCTGCAGCCCGAAGTCGAAGTCGCCTTCCCCCACGGCACCTCCGCGCGCCATCGCAACGCAGCCCTCCTCCTTGCAGTCCCCACGGGAACAACTTGA
9082	g.1144.pp.4	204774	205407	r	DUF2924	PF11149.7	Metal-responsive transcriptional regulator, contains CopG/Arc/MetJ DNA-binding domain	COG0864	ATGCCTCGCAACGCCGCACCGAAGACGAAGAAGCTGGAGTCCATGAGCGTGACGGAGCTGCGCGCCCGGTACCTCGAAGTGGTGGGTGAGGAGACGCGTAGCACGAACAAGACGCACCTCATCCGCCGCATCGAGGAAGCCCTCGCAGCCAAGAAGCGGCGCGGCCCCTCCCGCCGGGCGACGGCCGCCGCCCCCAGCGCGCCGGCCGCACCGGCCGCCACCCCCAGCGCACCGGCCGCCGCGCCAGCCGCAGGCACGCAGCCTGCCCCTCGGCGCGGGCGCTTCGCCAACATGTCGCTGGCGGAGTTGCAGGCGAAGTACAGCGAAGTCGTGGGGCGCCCGACGGGTAGCAGCGACACCTCCTACCTCAAGTGGAAGATTCGGGAGGCGGAGGCCGGA…
9083	g.1144.pp.4	205520	205820	r			DNA-binding transcriptional regulator, MarR family	COG1846	ATGACTTGCCATACGCGCGAAACAGAGCGCGTATGTGTCACGCGCGCCGCCCACGGCGCACGGAAAGACGAAACAATGGCACCCCGAAAGCCACACCCTACCAGCACCGCGAAGCCCGACAGGGCCCTCGAAGAAACCCTCGAGCGCATTGCGCGCGAGACGATGAGCATTGAAACCCTAAAGACACGCAACAGCGACAGTCTCGACTTTCACGAAGTGTCGGTGTGGCGGCTGAAGGAGGCCCTCAACGCGGCCTACCAAGCCGGCCTGAGCGCCGCCAGCAGCCCCCGCAGCAAGTAG
9084	g.1144.pp.4	205816	206113	r					ATGGTTATCGGCATCGACACCACCTACATCGGCAATGAAATCCCCGGACTCAAGGGGAAGAAAGTCCGCATCTTCGCCGTGTTGCACGGCGGCCTCCGCGCTGACGCCGACCCGGACGCGGATAACTACTACGCGGACACCGAGGAGAAGCTGGCGCGCCTCGGGGGCGTCACGGCCGAGGACCGCATCGACGCTGCCTCCATTCGCCTGGGCGGCACCACCTCCTTCGTGCATGTCGACCCGCGCGCCATCGACTTGGAGTGCTTCGCGCACCTGCAAAAGCCTCGCGGAGAATGA
9085	g.1144.pp.4	206252	206690	r					ATGGCCATTCATGAAGTCACCACCGAGGACGTCCTTCAGCGCTGCGCCCGGTGCGGTAGCGGCAACCGCCTCTCCATCGACTCCCTGGAGGTGGGCGTCGCCCGCCGGGAGGACGTGGACGACAGTCTCGTCCAACTTCCGCCCTGCCCCACCTGCCGCTCCACCGAGGTCCTCATCCGCGCGGCAGTGGGCGAGCCGGAGCATCCGGCGCCTGGGAGCTTCGGGCACCTGCACCGACTCCTCGTCGGCCACGTCCACGCGGAACTCGTCCAGCGCGAGCGCCTGCACAGGGGCATCAAGCCCAAGGGGGGCAGTGCCAGCAACGTGGTGGTGCGGCCTCTGTCGCAAGAGACGCGCGAGCGATGGTTCCCCCAGGGCCTCCGCATCGCGGTGCCTCCC…
9086	g.1144.pp.4	206699	208610	r					ATGAGCAATCGGCTGGATTTTTTCTTCAGGCAACGTGTCAGCGAGGCCGAGCTGGATTTGGCCTTCGCGCAGTTGGAGCAGGCAGACAGAAACCTCGCCTCGGACTTGGGCGTCCACGGCGTCATCTCCGGGGCAGTACCCGCGCCGCACTCCCCCGTGCCCAACCTCTCCGTGGACTTGACGGCCCCGGGACGAGCCTACGACAACCTCGGCCAGCGCATCTTCTTCGGCACCGGGCAGACGGTGGACTGCGCAGTGGACTTGTCGGGCATCCCCACCGACGTCTCCACCTCGGGCAGCGAGCGGTGGGTGGGCATCTTCCTGCGCTTCACGCGCCTGCTGTCCGAGCCGCGCACGGACGGCAACTCCCAGCAGGTGTACTTCCGCCGCGACGAGTCC…
9087	g.1144.pp.4	208674	210024	r	Big_5	PF13205.5			ATGGCCACGGTTGAGCTGCCCGCCCTCTACGTCGACACCGTCTCCCCCTTCGCCGAGACGCGCCGGCCCCTCCTCATCAACCGCACGCCAGGCCCCGAGGAGGAGGACGTCCCCATCGATGCCTCTCTGGAGCTGGAGCTGGTGGACATTGGCGCGGACGGCATTGCCCGGGCGGCCACGCGCGTCTGGGTGGACGACGTCCTCGCCTTCGAAGGCGAGGCCAGCGTCGAGGTGGCGCCTGCCTTCGCGGGGCCACTCGCGGAGGTGACGCAGACGGCGGACTCCCTGCGTGTGGTGCTCCATCCAGCAGTGCCGCTGGTCAGCCAGTCCACCGTCTCCGTCCGGGTCGTCTCGGCCACGGATGGCGGCGCGCACCTCCTCGACGAGACGTACACCTTC…
9088	g.1144.pp.4	210033	210429	r					ATGGCCCTCACCGCCTTCACCAGTCGCCTGGGCCTGGGGCAGGGCCGCATCCGGCCCCAGCGGGCCACGGCCGCCTCGGGTGAGTACCTCTTCGTCCTCGGAGACGAGGAGCCCGGGCGGCGCTTCGAGCTGGCCCCCGGCGACTTCGCCGAGGTGACGCAGCCGGTGGACGTCACCAGCGTGGACCTGGTCCGCACCGCCTTGCGCCTCCGTGTGCCATCGCCAGCCCCGACGGGCCTGGCCTGGGAGGCGTCCTTCGTCGTCGACGGAGTGAAGTACGCCCGCTGCCTCGGGCGCCCTGGCCGCGAGCGCCTCGTCTCGGACCTGGTCGCCAACGTCTCGAAGCTCACCGGCGTCCACACGGTGGGCGTCCGCCTAGAGCTCGTTTCTCCGTGA
9089	g.1144.pp.4	210433	211129	r					ATGGCACTCGCAGATTGGACTTACCTCAATGGTGGACTGGACATCGCCACCGTGGACCGGGGCGTGACGGCGGGCATTGCCCGTCCCCCGGGCGGCGGCAACTTCCTCTTCGCCTTCAACTCCCTCACCGCCGCGCAGGGCGCCGTTGCCCTCTTCGCCAACCTCCCGGACTTCGCCCCCATGGCCCGGGGTGGGAGCATCCGCGGCTGCATCCAGCGCGGGCCCGGCGGCGGCCCCACCGGCTTCGCGCCCTTCCTCTTCCTGTGCGGACAGGGCACCTCCGTCAACGACTCCGCCTACCTCCTGGGGCTCTCCGATGATGAGCCCCACCGGGTCGTGCTGCGCAAGGGCGCGGTGGCCACGGGCCTGCCCGACGCGGACGGCCCCGGTGTCCTGCTG…
9090	g.1144.pp.4	211136	211670	r					ATGGCCCTCCACAACCCCAGCTTCGAGGACGCAGGAGCCCTTCCTGGCGAAGCGGCGCACTGGACGCTGACGACGGTGACGCGCCTTGAAGCCCTGGCGGGCTTCGGTGTGCCGGAGGAGGCGTGCGAGGACTTCGAGCGCTGGTACGTGTGGGGCGCCGCCCTCTCCGACGTCCCTGTCGCCCTCGCCTTCTTCTCCGGCCAGCGCGAAGGCTTCGAGGCCTTCTCCCGGGGCTGGGACAACGACGGCTTCCTCTTCGAGCTGCCGCCCGCGCAGCTCGCCCCGCACCGCTTCGAGGGGGCCGTCGTCGAGACGTGGGGCCAGGGACCCTTCCTCGCGGACTGGGCGGACGTCACCTCCGCGTCGGGCCTCTTCAGCGACTCGCCGCGGGAGGACTTC…
9091	g.1144.pp.4	211671	213201	r	Baseplate_J	PF04865.13	Uncharacterized phage protein gp47/JayE	COG3299	GTGGAGGCCTCCACCGACGTGCCACTTCTTCCCGCGTCCACCGACTACACCCACCGCGACTTCGACGCCCTGCGCGCGCGCCTCATGGCGCTGGCGAAGAGCGTCTTCCCGGACTGGAGCGACTTCGACGTCGCCAGCTTCGGCAACGTCCTGCTGGAGATGCACGCCTTTCTCGGCGACGTCCTCGGCTTCTACCAGGACAACCTCGCCCGCGAGTCGCGCCTCTCCACTGCTACCCAGCGCCGCAATGTCATCGCCCTGGCGCGCATGCTGGGCTACCGGCTTCACGGCGCGCAGGCGGCCACGGCCGAGGTGGAGCTGCGCCTGGCCCAGCCTCCCGCTGCCCCCGTCACCTTCCCCGCCGGCATCGTCATTCGCACCCAGGAAGTGACGGAGGCC…
9092	g.1144.pp.4	213506	214817	f					ATGGACTCATCTAACCCTGAGAAGCCTGCCGCAATTCAGTCGGCCGCTGAGCTACTGAACGAACTCTTTAAGCGGGAACAGGAGATGTTGGCTCAGCACGAGATTCGTCATGGGCCGACGATTGGGGACATGTACGAAGGGCTTACACAGAAAGGACTCAGCCAAACTCTTCCCCCTGCAGTGAGGGTGGTTTCCGGGTTCGCCCGAGATGCGGATGGGGGCCTCAGCGGACAGCTCGACTGCATGGTGGTAGTGGGCGAAGGAGAGCTCGTACCCAATACCCTTCGTTGGATCTACCCCATTGAGCAAATTATCGCCGTAATTGAAGTGAAGAAGAATTTCACGCGCGCGGACTTGAGCGAGGGGGGTGCGGCTTTAGGGAAACTCGCATGGGCAAAG…
9093	g.1144.pp.4	214842	215223	r	GPW_gp25	PF04965.13	Phage baseplate assembly protein W	COG3628	ATGAGTCGAGCGCCCCAGAATCTCCTCGTCCCCTTCCGCAGAGACAGGAAGCGGGACTTCGCCGCGGGCACTGGGGCCGAATTGCTCGCTTCGAAGGTGCGGCAGGTGCTGCTGACGGAAGGCGCCACGCCCCACTCCACCGGCGAGCTGCCCTGGCGCACCAACTTCGGCGCGGGCATCTCGCGACTGCGCCACCAGAGCAACACCACCGTGCTGGCGGAGCTGGCGCGCGTGTACGTCCGTGACACCCTCGCGCGCTGGCTGCCTGGTGTCCAACTTGTGCAGGTCCGCGTCGAGCAGGACGCAGCCATGCTGACGCTTCATGTGCGCGTGCGCGAGGGCAACACGGCAGCGGACTTCGACGTTCCCCTTGCCCGCTGA
9094	g.1144.pp.4	215230	215905	r					ATGGCGCTGCCCATCTGCATCCACATCCCCCCGCTCCTCGAGGCGCCCACCCTCACCCTGCCTGGCGGTGCCACGCTGCAGCACCACCAACTCCTGCAGGCCGTCCAGCCGGCGCTCGCGCCCCTCACGCCCCTCTTCGACATCATCGGCGCGGTGCTCGCCCTCGTCGAAGTCGTGAAGGCCATACCCGACGCGCTGGGGCCGCCGCCGGACCCAACAGCCATCGCCGCGGCCCTGCCGAGTCTGGCCGAGAAGGTGTCCAAGCTGCTCCGCCTCGTCCCCCAGCTCTCGGTGCCACTCGCAGTGGTGGGTGTCATCGACATCGTCCTGGGCGAGCTGGGCCACGCCCGTGGCCAACTCCTCCACCTGCAACTGCGCCTGTCGAGCGTCGCGCGGGCC…
9095	g.1144.pp.4	215913	216492	r			Uncharacterized conserved protein, implicated in type VI secretion and phage assembly	COG3501	ATGAGCACCTTCGACGACGACATCCTCGCCCATGACACGCGCCTCCTCGGCATGTACGTGGGCTACGTCACCAGCCGCGACGACGAGGCCCAGCTCGGCCGCGTCCGCGTGTGTATCCCCGGTGTCCTCGAGCCCGAGTCCGCCTGGGCCTGGCCGCTGGGCACCTCCGGCGGTGGCGCCAAGGACACGGGCTTCTTCGCGGTGCCGCACGTGGGCGCCGAGGTGGCCGTCTTCTTCAACATGGGCGATGTCGACTGCCCCTACTACCTCAGCGCGCACTGGGGGAAGCCGGGCGGCCAGAGCGAGGTGCCTGAAGAAGCGCAGGTGTCTCCGCCCGACAACCGCGTCCTCGCCACGCCTACCTTCCGCGTCGAGTTGGACGAGTCTGCGGGGAAGCGG…
9096	g.1144.pp.4	216503	217754	r	Phage_GPD	PF05954.10	Phage protein D	COG3500	GTGCGTCTCACGCTGCTGGCACACGAGAAGGCCCGCAGCGGTGAGCCCCTCTCCCTTGAGGGGCGCGTCCTCAGCCTCACCTTCGAGGACTCCGCCACGAAGGCCGACAAGCTGTCCCTCCAGTTGGACAACTTCGACCTGGCGCTCTTCGACCGGGCGGAGCTCGTGGGCGGCGCGGTGCTGGAGGTGTCCTGGGGCTACCCGGGCCTCATGGCTCCTCCGCGGCGAGTGGTGGTGAAGAAGCTGAAGGGCTTTCAGGTGCTCACCGTCGAGGGCCAAGCCCTCAGCGCCCTCATGCACCGCGAAGCGAAGACGCGCACCTGGAAGGGCAAGACGCGCGCCCAGGTGGTGCGCGAGGTGGCCGCCGAGTACGGCTATGAGGAGGACTCCGTCCACGTC…
9097	g.1144.pp.4	217783	218125	r			Nucleoid-associated protein YgaU, contains BON and LysM domains	COG1652	GTGGCCCCTCACGCCGGCAGTCGCTACTCCTTCTGCCTGGGCCTCCGGGACGAGGCCGGCCACCTCTTCCTCACCGAGAGAGTGCCCTACGGCTACCAACCGCATGCGGACACGCGCGTTCACCTCGTCGCCCAGGGTGACTCCCTTTGGGGGCTGGCTGGGCGCTACTTCGTGCCCCTCCCGCGCGCCTGCGGCTTCTGGTGGGCCATCGCCGACTTTCAGCCGGAGCCCATCGTGGACCCCACCCTCGAGCTGGAGGCCGGGCGGCGCGTCTACGTCCCCTCGCTGCGCGTCCTCACCGACGTCATCCTCAGCGAGCAGCGGCGAAGGGCCGGCGAATGA
9098	g.1144.pp.4	218124	218637	r					GTGTCCTTCGCTGCTGGCCTCGCTCGGCCTCCTCGCTGCTTGCTGGTGAATGTCCTCACCGCCGAGGCCATGGAGTGCCTCTTCAACCCCACGCAGCTCACCGAGAAGGTCCAGGTGAATTGGAACCGCCTCGCCGTGCCGGGCCTCTCCCACCAAGTGCTCCAGTTCCAGGGCACCTCCAACCGGCAGCTCTCGGGCGTGGAGTTCTACCTGGACGCCTTCTTCGCCACCCAGCAGGCCGACACGTCCAACATCATGGCGTTCCGTGCCTTCTTGCGCGCGCTCACCGTGCCTCCGGCGGGTACCGAGGGTGTGCTGGCGACAGCGCCGCCGCGCGTCCTCGTCCTCTGGCCCGGCGTCCTCACCGTGGAGTGCGTCGTCGCCAGCGTGGAGTTCCAG…
9099	g.1144.pp.4	218651	221336	r	PhageMin_Tail	PF10145.8	Phage-related tail protein!!!Phage-related protein	COG5283!!!COG5412	GTGCTCAACAACCTCGGCCTGGGCTTCGTCTTCACGGCGCGAGACTTGGCCTCTGGCACCTTCCAGGGAGTGGAGCGAAACTTCATGAGCCTGGACAGGCGAGTGGGGTTGGGCACCGCGCGTATTGAAACCGCCTTCCAGCGACTCGGCGTCGCCATGGCCATCTTCACGGCCGGCGCCGTCACCGTGGGCGCATCCCTCTCCCTGGCTAACGTCGCCGGCCAGTTCGAACAAGCACTGGCGGGCGTGGCCGCCGTCTCCGGCGCCTCGGCCGAGGTGCTCGGGGAGCTACGTGACGCTGCCATCCAGGCCAGCCTCGCCACTCAATTCACGCCCACCGAGTCGGTGCTGGGCCTTCGCGAACTCACCCAGGCCGGCTTCACAGCCGCGGAGGCCATG…
9100	g.1144.pp.4	221339	221531	r					GTGACGCTGGAGACGTGGCGCGAGGGCCTCTTCAACCTGTGCTGGCACCAGCACGGGGGCAGCGGCCTCGCAGTTCCTCTCGGTGATGCATTGGAGCTGCCCACCTCGGACAGGGACTGGCTGCTCGAGCGAATCGGCCAGCAACGCAGTCGCGAGGCGAAGGCCTTGGAGAAGTCCGCGAAGCGGAGGTAG
9101	g.1144.pp.4	221527	222301	r					ATGGCGGACATCATCTCATGCCCCTCGGGGCTGACGGGCCGTATTCGGGGAATGCGAGTGCGGGAGGAGCGCGTCCTCGCGGACAGGAAGCTGGCGAAGAGCGGCGGCCAGGTGGATGAGCTGCTCTCCGCGTGCTGGGAGGAAATGCAGGAGGCAGGCCCCTACGCCTTCGAAGGCGGGAAGGTGGATTGGGGCCAGGTGCTTCAGGGGGACCGCTTCTACGCACTCCTCCAGGTGCGCGTCCTCACCTACGGCTCCGAGTACGCCTTCGGCGTCCCCTGCCAGAGTGCCGCCTGCCGTGCCCGCATCGACTGGGAGCTGGACCTGACGCAGTTGCCGGTGCGCGTCCTCTCGGACGCCAGCCGCGCTGCCTTCATGGCCGGCAACCGCTTCGAGACG…
9102	g.1144.pp.4	223096	224668	r	RVT_1	PF00078.26	Retron-type reverse transcriptase	COG3344	GTGAGCGCCGAGCCCGCGAAGCCCGGCAAGCCGTCCAGTCCGGCGACGTCTCACGCGAGGGACGGAGCCTCCGTAGTAGTCCGAGCGCGGGAGAGCCGTGCACATGGCGAAGGGAGGCAGTCAACGAGTACGGCGCCAAAGCCGCAGGGGAAAGCCACGTATGTGGCATCCAGTTCCGACCGGAGCTGGCTCCTGAACGAGCAGCGGAAGCTGTACGCGCGAAGTTATGAAAACCCCGTCTACGTCTTCTGCAAGCTGTGGGGCCTCATTACCGACCCCCGCAACCTGCGGACTGCCTTTGCGCGAGTCGCCAGCAATCGAGGACGACGCACAGCAGGCGTAGACGGTCTCACGGCCAGGAAGGTCGTAGCGAAAGGGGTGGACACGTTCATCGACGAG…
9103	g.1144.pp.4	225083	225551	r	Phage_T4_gp19	PF06841.11			ATGGCCATCATCGGACAGCCACGCAGCTTTCATAAGCGCTTCAAGTTCCTGTGCGAGGTGGACGGCCTCGGGCACTCGGGTTTTCAAAAATGCTCCGAGCTGTCCGTCGAGGTCGCCAACGTCCAGTACTTCGAGGGCGGCAGCCTCATCCCCAACAAGTCCCCGGGGCGCCTCACCTTCTCCGACGTCACGTTGGAGAGGGGCGCCACGCAGGACCATGAACTCTTCGACTGGTTCCAGGACGTCGTCCACACCGCCAGCGGCCTGGGCCTGCCCGATGCGCTCTACAAGCGCAGCCTCGACATCGTCCAGCAGGACCGGGACGGCACCACGCTGCGCCGGTGGAGCCTCTCCCGCGCGTGGCCGGTGAAGTTCATCGCGGGCGAGTGGGACAACGAG…
9104	g.1144.pp.4	225562	227779	r	Phage_sheath_1	PF04984.13	Phage tail sheath protein FI	COG3497	GTGAGTCGTGAGCTGCTGTCGTCGAAAATCGTGGTTGAGGAGGAGGAGCCGCAGGTCCGTGGCATTCCTTCCGCGCCCACCTCCGTGGCGGGTGCCGTGGGCCTTGCGGAGCGCGGGCCCATCGGCCAGGCAGTCCAGTGCACCTCCTTCGAAGAGTACCAGGCCACCTTTGGTGGTTTCACCCCAGACTCGGACCTGGCCCTCGCGGCCATGGGCTTCTTCGAGAATGGCGGCAGCAACCTCTGGGTGGTGCGCACCGCCCACTACGAGGACGCCTCCATCCCTGAGTCGCACACGGCCACGCGTGCTGCGGCGGCCCTCACCACGGGGGGCGGGCCCACGCCCGCTGCCGTGCGTGGCACCTTGCGGCCCCCCTTCACCCTGGCCGACGGCCAGCGA…
9105	g.1144.pp.4	227775	228108	r					ATGAGTGTCACCCTCACCAATACCCTGGGCAGGCTCGTCACCTTCGTTCTGCCTCATGAGTCGTACTGCCTGGCGCGCGGCACGTGCGCCTGCGGCATGCAGCCAGGCCGTGGCGGCAGGCGACTGCCCTCCTCCCTCACTCTGGCCACGGGCGTCACGCTGGAGGACGTGCCCGAAGCCGCGCTCTGTGTGCCTGCGGTGGCGGCTGCCATTCGCCGGGGCGAAGTCGCCCTGAAGCGGCAAGCCCCCTCCGCCCCACCGTCCTCTCCATCCCTCCTCCCCGCGCCGGAAGCGTCCGCGCGCGTGTCCCGGAAGAAGCGAGGTGCCTCGTGA
9106	g.1144.pp.4	228104	229007	r	TIG	PF01833.23			ATGGCCGTCCCCTCCCTCACCTCCGTGACGCCCTCCTCGGGCCCGACCAGCGGCGGAGACATTCTCCGCCTCGCCGGGACGGGCTTCGCCGCGCGGGTGGCTGTGCTCCTGGGAGGAGCGCCCGCCGAAGTGCTGTCGCTTCGTGTGGAGTCGGGCACCCACTTCGCGGACGTCCGGACGCCGCCCCACGCAGTGGCGCTCGTCGACGTGGAGCTGCACAACCTCTCCGCGGACGGACGCCCCGTTCCAGGCGAGGCCGCTGCCCTTCCAGGGGCATACCGCTACCTGCGCCCGCGCGTCGCGAAGGAAGCGGCGCTCACCCGCCTCGTGCGCACCTTGCTGCGCGAGCTGAAGCGCCAGGTGGTGGCCAACGTCAGCGCCAGCGTCTCCGTCGACTAC…
9107	g.1144.pp.4	229006	229609	r					ATGGCCGTCTCGCGCACCGGAGACTGGGCACGGGCCCGCCAACTGCTGGCGGCGGGCTCGTCGCGCCTTGAAGGGGCGATGCAGACGGCCCTGCGCCAGGAGGCGCACGCCCTGCGCAAGGAGGTGGTGCAGGGCCTCACCCAGCAGGCGCCTGGTGGTGAGCCCATCCGCCCTCCTTCACCCCTCACCCTGGCGGCGCGACAGCTCGCTGGTTTCAACGGGACGAAGGCCCTCCTCGTCTCCGCGGCGCTGCGCAATTCCATCTCCGTCGTCGTGGAGGGCGACGAGGCCTTCATCGGTGTGTCACGCACCGCGAAGAGTCCGGACGGCGAGTCCCTCGTCGACGTGGCGCAGCTCCAGGAGTACGGGGGGCCTCCCGTCGTCATCCCCATGACGCCG…
9108	g.1144.pp.4	229616	230258	r					GTGAAGGGGTACCTCCAGTCCCTCCCCGGCGTGGGCGGCCTCTTCCAGCGCGACATCCAGCCCGCGGAGGTGTGGGCCTTCTGGAAGTACATGCAGGAGCGCTTCCGCACCAAGACGGCCAACAAGGCCGACTCCCTCGAAATGCAGTTGGCGGCCGAGGCCCTGCAGCGCATGGGCATCCTCGACAGGCAGCGCTTCCTCGAGCGCTACGCCACCACCGTGGGCCGCACCCTCTACCTGCCCTTCGAGGTGGGCGTGCCGAAGGGGGGCTGGGACTTGTGGGCCCAGGTGGTGGTGTGCGTCCACGAGCACCAGCACGTCGTCCAGCATGACGAGGAGGGGCCCAGCTACGAGCTGGCCTACCTCACCAGCCCCGCCGCTCGGGCCAAGTACGAGGCC…
9109	g.1144.pp.4	230254	230563	r					GTGAAAACACTTCTGCTCACCTCCCTTCTCGCCACCGCCCTCCTCACCCGCTGCCGCGCGCCGGACGGCTGCGCGCCGGTGTCCACGCGCTGCGCCGGCAACGTCGCCGAAATCTGCAACGGCGACGGCAACTGGCAGGTGCTCGCCGACTGCGACGCGGTCAGCGAGCACAGCAGCGCGGCCTTCACCTGCACCTACGTCAACGAGGAGGGCGTCTCCGGTCACACCTGCCTGCCCATCACCGTGGACGAGGGCACCTTTGACGCCGGCACCGTGGACGCGGGCGCCGAGGAAGGCGGTGTCCTGTGA
9110	g.1144.pp.4	230559	231084	r					ATGAGGGGCAGGCTCATCTTCCCCTTCCTCGCGGAGCTGCACCGCTTGGACACCGCCACCATGGCGGGCCCCGGCCCGGGCCTCCATGCCAGCGGGTACGACGCGGACTTCCGCGAGCCGGTACTCGAGGACGCGGACGACGACGGCCTGGCCGAAGCCTACCGTCGTGAATTTCCGCCCGTGCGTGTCCCCTGCCAGGTGGAGCCGGATGCCTTTGAGTCATTGCGCATGACTCCTTCCGGCAACAGCCCCAGGACGAGCTTCGAACTCGTCTTCCACTTCCGCGACTTGGAGCGCCTCGGCATCGTCGACGCGGCCACGGGCGACGCCCTCATTCGCCCCAGCGACAGGCTGGGCGCCCTCTACGACGTCGCGGGCGCCCTCGTGCAGGCCGTGAGG…
9111	g.1144.pp.4	231083	231722	r					GTGTACGCCACGGTGGCCGACATGCGCGCCGAGGGCGTCACACCGGCCATGGCGGGCGACACCCGCCTGGCCGTCCTCCTTGAAGAGGCGACGCGCACCATCGACAAGGTGACGGGGTGGCACTTCGAGCCGCGCTCGGCGACGTTGCACTTCGACGGTCGCGGCACCCCGTCCCTCTGGCTTCCGGTGCCGCCCATCCGCCTCTACCGCCTGGCGCTGTACGGGGCGGACGTGTCCTTCTCCAAGGAGCGCTTGGTGGTGGTGGGCGCTCCAGTAGGCGCGGGCTTCGACGGGCCCCGCCTCACCTTTCGGCATGGGCGTGTCTTCCCGCGCGGCGAGGGCAGCGTCACGGTGGGAGCCCGCTGGGGCTACACCGAAGCGGACGGGACGCCCGAGGGG…
9112	g.1144.pp.4	231723	232101	r					ATGGACAACACCTATCTCGTCCGACTGAAGGCCTACGACGCGCGCCGGGGCCACGTGCTGCGGCGCTACACGTATGCCGGCATCAAGTTTCAAGAGGAACGCGGGTGGTACCGGGTGGAGAAGCCGGTGGCCGACTACCTGCGCACGGTGCGCCAGTTGCCCGGCGACGCCTACTCGCCGCTCGCCTTCGACGTGAGCACGGACGCCGAAGCGAAGGCCATCGACGCGGCCGAAGCCGATGAGGCCAAGGTGAAGCGCAACGCCAGCGACGAGCTGAAGCTGAGTGCGGCGCGGCCCGGCGGCACGCTGACGACGGAGGACCTCCCGAAGGCCAGCGAGGAGAAGGACACGCGTCGCGCCAAGCGAGAGAAGGACTGA
9113	g.1144.pp.4	232192	233053	r	Phage_capsid	PF05065.12	Predicted phage phi-C31 gp36 major capsid-like protein	COG4653	ATGAGCCGTCTCGACAACAGCACCCTCTTGGCCAAGGCGGACCTCGCCCTCGCCGACCTCACGGCCGGCGGCGGCATCCTCCAGCCCGCCCAGGCGCAGAAGTTCATGCGCCTGCTCATCAAGCAGTCCGTCCTGCTGCAGCAGTGCACCGTCGTCCCCATGGCGGCGCCCAAGCAGCAGTTCTCCAAGCTGAAGTTCGGCAGCCGCATCCTCCGTCCCGGTCAGGAGGCCACCGCCGTCCCCGCGGCCCAGCGCGTGAAGCCGGACCTCTCCCAGGTGGAGCTGGACGCCAAGCTCTTCAAGGGCGAAGTCAGGCTCAGCGACGAAGTGCTCGAAGACAGCATCGAGCGCGGCGAGCTGCGGCAGACGCTCATGGAGATGATGGCGGACGCCATCTCC…
9114	g.1144.pp.4	233099	233783	r					ATGACGAGCACCACCCAAGGCTCCGCGCCCGTCCACCGCCTCGTCGACATGGTGGTGGAGGAGGTGTCCCTCGTGGACAGGGCCGCCAACAAGCATCGCTTCCTCCTCGTGAAGCGAGACGGAGACACCATGCACGACGCTCCCCAGGACTCCACGCCGGCCGAGGGCGCCAGCCCCACCACCTCGGACACCTCCAAGGCCGAGGACACCGTCCTCGCCTCCGCCCAGCAGGCCCTTGAGGCAGTCACGGCCCTCGTCGAAGCGCTGACGTCCACGGACGGCATCGACGGCGTGCGCGTGGTGGAGGTGGCCCAGCACCTGCGCGCGCTCGCCGACGCACTGGAAGAGGACGAAGACGACTCCGAGGACGAGGAGGACGTCGAGGCGCGCGCCAAGGCC…
9115	g.1144.pp.4	233779	235132	r	Peptidase_S78_2	PF14550.5	Site-specific DNA-adenine methylase	COG0338	ATGGGTGACGCCCTCACGAAAGCCCTCGCCCGGGCCCGGCACGTCCTGGAGTCCCTCCAGGGTGAGCCGGTGGAGAAGACCATCTGGGGCAGCCCTGCTGGCAAGAAGCGCCTGGCGAAGCGCCTGGTGGCAATGCTGCCCGCGCACAAGACGTACGTGGAGCCCTTCGCCGGCAGCGCCGCCGTCCTCTTCGAGAAGGCCCCCTCGGACGTCGAGGCCATCAACGACGCGGACCCCGAAATCGCCGACGCGTACCGGCTCATCCAGAAGCTGACGCCAGCGGGCCTCGCCAAGCTGAAGAAGCTGCCGTGGGTCGGCGACGAGAAGACCTTCAAGAGCCTCTTCGACTCCAAGCCGAAGGGGGACGTGGAGCGCCTGCACCGCTTCCTCTACCTGACG…
9116	g.1144.pp.4	235124	235310	r					ATGCAGGCACCCTCGACACCCTCCACCACCTCACCTCCGACGCCGGAGGGCAGCACGACGACGCAGGAGTCGACCTCCACGGCCAAGGCCGAGGCGACGCCCATCGTCTGGCCTCGCGACCTCAATCTCCCCACCTCGGGAGAGCTGACGTGGGGCTTCGACCCGGAGGGCCTCCAGGATGGGTGA
9117	g.1144.pp.4	235364	236444	r	Phage_Mu_F	PF04233.13			ATGTGCACGGCTCCCGCTGATGGCCTCCTCCTTCTGCACGAGGCGCGGGCGGTGGCGGACACCCTCCTTGGAGACGTCCTGCGGCTGCCGGTGGCCAAGGCCCTGGACGTTGGCACCGCCGCGGGCATGGACCGGGCCGTGGCCCTGCTCGCCGCGCGCCTGCGCCGCGCCGTCGGGCGCGCGGACGTGGATGCCATGAGAGAGGCGGTGGCCATCCTCGACGTGGACTGGAGGGCGACGACGGCGGCCCAGCGCAGGCGTCTCGTCGCCCAAGCCCTGGAGGCAGCCGGCCGGCAGACAGCCGTCATCCCGTCCCGCATCCAGTCGCCCCTCGGTGACGCGGCCGAGGAGGTGGTGGCGTCCACCCGCAGCCACGCCCGGCGGGAGCAGGGGCTCGCC…
9118	g.1144.pp.4	236424	236706	r					ATGACGCCCGAGCAACTCCAGCGCGCGTGGGTGAGCCAGGCCCAGGCCGACGCCGAGCGCGGTGTCCTGGAGTGCCGCATGTGCCGCAGGCGCGGCCCCCTGGAGGAGACGACGACGCTGTGGCGCAATGGGCTGCTCATCTTCGCGCTGTGTGACAGGTGCGCGGCCAGCCACGACGTCGTCTTCTCCCCCACCCCTGCTGGCATTGAGGTGCGCGCCAGGCGCCGCAACCCCGTGGAGCTGGTGACGCAGGAGGCGCCCCATGTGCACGGCTCCCGCTGA
9119	g.1144.pp.4	236702	238502	r	Phage_portal	PF04860.11	Bacteriophage capsid portal protein	COG5518	GTGACAGTGCCTGCGGAAGTCCACCAGGCTGAGGAGCGCCTCCAGGACATCCTCAAGGCGATGGTGGTAGGCGCCCGTGTCGACGAGCCCGCCAGTCGTCCTGGCGGAGAGGAGGCCTTGGCCTTCTCCGACGCGGGTGCGCTCCAGCCCCCATATGAGCCGGAAGCGCTCTGCCTCCTCGTCGAGCACTCCAACTCGCTAAGGCAGAACGTCGACGCCTACGCGACGAACATCGATGGCTTCGGCTTCCGCTTCGAGCCCGCCATCGACTTCGACGCCGACGGAGCCCGGGAGAAGGTCGCCGACGCCATGGCCCTGGAGCGTCTGTCCGCGCGTGACGCGGGCACGCTGCCTTCAGGAACGGCCCTACGCCCCTCGGACGAGGAAGTCGCCGCGCAT…
9120	g.1144.pp.4	238498	238828	r					ATGTCCCCGAAATCGGGCCCGAGGCCTTTGTCCTCGCTGGAGGTGAGGCGCGCGGCCCCCAACGCCCTCGCACATCGAGGGCGCCCCTCCCACCGCGCGCCTTGCCTCCACCTGGTGCGGGAGGCCCGTGTGCAGAGCGTCGTCAGAGTCTTCGTCCTCTCCTCCCCCTCGGGCGCGGCACGCCCCGGGCCGGAGTTCGCCGTCGAGGCCAGCACCCACGACGGCCTGCTGGAGGCGCTGCACGCAGAGCTGGCAGCGCGCGGCCAGCGCGTCCGCGCCGTCTCCCACACCCCCACGGGCCTCCTGGCCTACGTGGAGGACCGCCCGTGA
9121	g.1144.pp.4	238943	239831	f					ATGGACACCTACCGTGTCGCGAGACTGCCCGCGCGCCTGCGTGGCTTCGCGCTGCCGGACACGAGCAAGTCACCCGAGGGCTATGTCGAGGCGGGGGACTACCTCGTGCTCGAGGAGAAGGCCCGCTATCCCACGCCCGACACCGACTACGCCCGGCTGGTGGCGCCCCAGTTGAGCGGACTCGACACCTGGGTGTGCACGCGCTGGCGCACGCAGCGCTACGCGACGCTCGTCTCCCAGGAGCGCGCCCCTGCCATGGCCCGGCTGTCGTTCGCCAATGAGCCGCTGGCCATCCAGGAGGAGCGTCTCTTCGCTCTCCTGTGGGCGTTCGTCGACTACCGGTACGACGTGAGCAGGGCGTACTACCCGTGGGCGCTGCCGGGCGTCCGTGTCCCGTTG…
9122	g.1144.pp.4	240052	240883	f					ATGGCGTCACGCAGTTGGGTTCCGGAGCCGGTGAAGTACATGGACGAGCGCGTTCCGGCTGGCTTCTTCCTGGACACGCTGCGTGCGCTTCGCGATGCGAATCGCATCGCTGCGGCAAGTCTCCGAGGTCTGGAGGCTGACTGGCGCAAAGGTGCCTTTGCCCACGTGCGGCGGGAGTTCTTCAACCAGCTTTGGGGACCGGTGGCTCGCAAGTACGGAGGACGCGCGCGAGCAGTGCTCAACGCGAACTTCGCGACGAAGCATCTCGAGGTGACTCTGGGGGGAATCAAGTTCACCGCAGTAGCAGTGCAGTCTCCCAACGAGTTCCCGCGGGAAGCCGAGTATCGAACGTCATTGGCCGGTGGAAACCAGCTCTCCATGCTGGCGCGGATGGGAATG…
9123	g.1144.pp.4	240879	242085	f	Peptidase_M78	PF06114.12	Transcriptional regulator, contains XRE-family HTH domain!!!Zn-dependent peptidase ImmA, M78 family	COG1396!!!COG2856	ATGATTCTAGGTACTCCAGGCTTCATTGGCTCACGCTTGGTGGAGGCGCGCCTTGAGCGCGGTATCCCCGTGCGCGCGCTCGCCGAGCGTGTTGAGATCAGTGTGCCTGCTATCTATGGTTATGAGAAAGGCGCCTCTAGTCCTCGAGCCGATGTGTTGCGGCGGTTGTGCGACGCGCTCGATGTGCCTGAACGCTACTTTCTCATGCCCGTGGAGGAACAAACTGGAAGCGCGGTCTTCTACCGCGCACAGCGCTCGACAAGTGTTGCTGCCTGCAATGCCGCAGAGGCAAAGCTAAGCTGGCTACACCGGCTCGGAACTGTAGTTGGCCAGTTTGTCGATCTGCCTTCCATGAGTTTGCCGGACTTTGCGATTCCAAGGGATCCGCTTGCTCTCTCG…
9124	g.1144.pp.4	242349	243372	f					GTGCTTGCGGGACTTCTGGTGCCAGATGATGCGAGAGGTAAGCTCGTAGGCTTTATCCAAAAGGTTCGCAATGAGTACCCACAGGGAAAGGAGACGAAAGGGAAGACGCTACTCAAATCCCCCAGGGGGCGCCGTGTGCTGGCGGACTTTATTGATGACGTGGCCAGCGTGGGATGTGGATTTACGTTCGTTGTCGCGGAGAGGCGGTATTGCGCGGCTGCAAAAATCGTCGAGACGTTCTTTGACCCAGGCCATAATCCGAGTGCCGAGTGGTTGCCTACGAACGCCAATGTGGCCCGAAAGAAACTTGCTGAGATAATTCAGGCATTGCCGGACAGATATCTTCAAAATTTCGTGACAGCATATAGAGAGCCGACGTTGGACGGATTGGCGGAGTCG…
9125	g.1144.pp.4	243667	243910	f					GTGCGCTTCGGGCGGTCCTCCCTCGCCGTTGACCACCATGCGGAGACGGACAAGGTACTGGTGCTGGAGTCCAACGCCGCCTTCCGGCTCGACGGCGTCGGCTACGGCGGCCTCGGCAACCTGCGGGACGTCGGCCTCCAGCCGCCTGCGGACTGGTGGTTGCGGAGCGAGGTGTGGACGTGGCGCCGCATCTGCTCGACGTACCCCTTCCGGCGGCAGGCCTGGCTGAAGGTTAAGGAGTGA
9126	g.1144.pp.4	244337	244988	f					ATGTCACGTCGGACGTTTACGAGCGTCGAGGTCGAGCACCTGAAGCGCTCGGCGAAGAAGGCGGCTAAGCAAGAGGGAATCCCCCACCTGCAGTGGCTGAACAACTTCGCAAAGAGCGCGGGCTACATCGACTTCCGCGACCTGAAGCACCGTGTAATGCCGGGCTCGAAGGCGGGTGCTTCGCCGAAGCAGTCTGCTCCGCCCGACTCGCCGCCTCCACGCGTCGAGAACGGGAGCAAGCACCGTCTCATGGAGTTGGTCGAGGAGCACGGCCCCTGCCGTTCGCAGTGGCGCCGCGGTCCGGCGTTCGCTTATGGCTGCATCCTGTGGAAGGGGCACGACGGGCCACACAGTCGGTTCGGGAAGTCGTGGACCGACGCCGAAGGCCACATGCCGACG…
9127	g.1144.pp.4	245042	245372	r					ATGGCCAAGCAGCCAGTAGAGATCGTGGAGAGCATGCTGATGGAGATCGGTGGACGCCTACTCTTCGAGGACGACGACCTCAGCGGCACGCTCGCAGATACGAACGGGTCGCCGTTTGAGTTCGACGAGGGTGAGGTTGAGCGCGCGGACTGGGATGGACGCGGTCGGATCGCTTTCCGCGCACGCATCAACTTCGTTGGAGACACCCCGGCGGAGCAAGGCGAGAACGGAGAGAAGGTCGAGGCGACCGCCACCGGCTCGTTGGTCCATGTTGATGGCAAGTGGACCATCGAGTCGGCGACCACGACCTCGACGCACGTCGTGAGGTAG
9128	g.1144.pp.4	245566	246130	r	Terminase_6C	PF17289.1	Mu-like prophage FluMu protein gp28	COG4373	ATGGCCCAGGACGCCTCCGACGTGCCCGTGCCCCAGGGCCGCCTGGTGGCGGGTTTCGACGTGGGCCGCACGCGAGACCGCTCCGAGCTGGCCGTATTCGAAGAGGTGGAGGGCCGCTTCACCTGCAGGATGCTGCGCAGCTTCGAAGGTGTCCCCTTCGCGGAGCAGGAAGCCCACCTCCGTCGACTCCTGTCCGTCCTGCCCGTGGCGCGCCTCAGCGTTGATAAGAGCGGTATCGGAATGAACCTTGCCGAGAACCTGGCCCGCGACTTTCCCCAGGTGGTGGAGGAGAGCTTCACCAACGAGGCCAAGGAGCGCTGGGCCACCGACTTCAAGATTCTGCTCCAGCGCCGCGATGTCACGCTGCCGCGCCAGCGTGAGCTTGTCGGGCAGATTCAC…
9129	g.1144.pp.4	247081	247696	f	Phage_integrase	PF00589.21	Site-specific recombinase XerD	COG4974	ATGTCTGCCTATGCCGCTGTTGCCCGCCCACCTCGCACGCTCACGGAGAAGGAGGTGGCGCTCCTGCTGCGCGTCACGGGGGCGCACAAGGAGGGCTTCCGGGACCACTGCCTCTACAGCCTCGCGCTGGCCTCGGGCCTGCGTGAGCACGAACTGGTCGCCCTCAACATCGGCGACATCTTCAACGAGCGCGGGCGCGCGCGCCGGCACGTGATGCTGACTGTCTTCAAGGGCAGCCGCCGACACCCGCGTCCCCAGGAAATCGTTCTCGCGGACGCGGTGCGCGCGAAGCTGGAGAAGCTGCTGCGCCTGAAGCGTGCGCAGGGACACGACGTGGGTCCCCTGGCGCCGCTCTTCCTGAGTCGCAAGAGCCTGCGCCTGTCCACGCGGCAGGTGCGC…
9130	g.1144.pp.4	248736	249801	r					ATGGCGAAGAAGAAGCCCGTCAAGAGGCTGGGGCGCCCCACCAAGGCCGAAGGCCCCCGGTTTCCTCCCGACACAGTGGACCGACTCCTCGTCGAGGGCGAGGAGGTGCCTACCACGCGAGGCCGTGTGAAGAGGCGCTTCCCCTCCTTCCGCGAGCTGGCCCAGCGCTTCGGCGTCGCGCACAGCGCCATTGCCCGGTACGCCGAGCACCACGACTGTCTCGGCCGCCGCAAGCGCCTCCTCGCAGGCCCGCAACGCGCGACGCTGCCGCCTTCCGAAGAGCTACCCCCTCCGCCGCCCGCGCAGCTCGCGCCGCCTGCGCCTGTCGAAGTGCTACCCCCTCCGCTGCCCGCGCAGCTCGCGCCGCCCGCGCCTGTCGAAGAGCTACCCCCTCCGCCG…
9131	g.1144.pp.4	249810	250620	r					GTGAGTGACTTCTTCGGCCACCTCCTGGGCCTGCTGCGTGTGGAGGCGCTCTCCCCTCGGCACCACGCCGTCTTCGCGGCTGCGCGCACGCGGCGGCCCGCCTTCGCGCGCCACGCCACGCTCGAATCGGTGCTGGCCGCCATGGCTGACGCGCGCGAGGAGACGTACCCGGAGAGGGAAGCCCTCACTCGGGCCCTGGTGGCCGAAATGCAGGCCTCCTCCAGCCCCGCGTGGACGGCGGGCCTCGCCGCCGCCTACGCCCCCATGTTGCGGCGCCTGCGCCGCCGCCTCCTCGGCAGCGCGGTGCCCCGGGAGGACCTGGACCAGCTCGTTCTCGCCACCTTCCTCTCCGTCGCGCGCGCCTTCCCTCTTTCCCGCTGGGGTGACTGGACGGCCGTC…
9132	g.1144.pp.4	250616	250955	r					GTGAGCGGCGCCTCCTCTCGTCGCAAGGGCGCAGACTGGGAGCGCGCCCTCGTCCACCGCTTCCGTGAGGCGATGCCCGAGGCCGTCATCCGCCGCGGCCTCCAGTACCGCACCGGGCAGGAGATGTCGGACGTCGAGGTGCCGTGTTTCTGGGTCGAGGCTAAGGCCCACCAGCGCACCAACGTCCGCGAGGCCATGCGCCAGGCGGTGGAGACGTGCCCGCCGGGCCGCTGGCCGCTGGCCGTGTGCAAGGACGACGGGCAGACGCCCCTCGTCACCATGCAGTTGGATGACTTCCTCGAGCTGGTGCGCGAGTGGTGGGAGGCCCGTCCTCGGTGA
9133	g.1144.pp.4	250951	251506	r	HNH_3	PF13392.5			GTGAGTACGCCCTCGCTTCCACTGCACGACGAGGAGTGGCGCCCTGTTCCGGGCTTCGACGACTGGTACGAGGTTTCGAACCTGGGCCGGGTTCGCAGTTGGAGGACTCGCGCAAAGCTTTGCTGCCGCGCTGACTCCCCACGCGTTGTGCCCGGCCGCGACCGCAAGGGATACCGAGCCGTGAAGCTGACCCATCCTGTCCTCGGAAAGGTGGCGGTTGGAGTGCATCACCTTGTGCTTGCCGCATTCGTGGGTCCCCGGCCGCACGGCCTCGTCTGTGACCACATCAACGCGGACCGCAGCGACAACCGCAGCGAGAATCTCCGATGGGTGAGTGCCCCAGAGAACATCCAGCACGCTGCTGCTCTCGGAAGGATGGATGGGCGTCCAGGTGCACGC…
9134	g.1144.pp.4	251502	252162	r	RNase_T	PF00929.23	DNA polymerase III, epsilon subunit or related 3'-5' exonuclease	COG0847	ATGCTGCCCGCTCACCCTGATTCCGACACCACCCCTGTCTCGCCCCTCCCCTCGCTGCTCTTCCCCAGCCTCCCGCCGCACCTGCGGACGCTCTGCTTCGTCGACCTGGAGACGACGGGCTTGGACGCCTCTCGTCACGAGGTGCTGGAGGTGGCCGTCCTCCGCGTCGACGCCCGAAGCCTCAAGGTGCTGGCGGAGTACGAGGCGCGCGTGCAGCCCACCCGGCTGGCTGACGCCCACCCCGAAGCCCTGGCCGTGTGCGGCTACTCCGACGAGGAGTGGCGGGACGCCCTGTCCCTGGAGGAAGTCTTGGCCACCGTGACGCCGCTCTTGGCGGGCACCCTCGTGGCCGGCCACAACACCAGCTTCGACTGGGGCTTCCTCGTCGAGGGCTACCGC…
9135	g.1144.pp.4	252162	253338	r	PDDEXK_1	PF12705.6	RecB family exonuclease	COG2887	ATGAGCGCCCTGCGAAACGAGCATTTGTCATACAGCCGGCTGAGCCGCTTCGAGGCCTGCCCGCTGTCCTACCGGCTCCACTACCTCGACAAACACACCGCCGAGCCCGGCGTCCCCCTGAGCTTCGGGAAGGCGCTGCACGCCGTCCTCGAGCGACTCCTCCAGGAAGTCATCGACACCGAATACGCTGGCGCCCTCTCCGAGGAGCGTGCCCTCCAGCTCTACCGTGAAGCGTGGGCCGCCTCGGGCCTCTCCGGCCTGGACCTCTTCCAGCAGGGCCTCGGCATCCTCCAGGACTTCGTGCGCCAACAGGGGCGCGTGGACTCCCGCGACATCCTCGCCGTGGAGAAGGAGTTCCGCCTGCCGGTGGGGCCCTTCACCGTCCTGGGCTTCATCGAC…
9136	g.1144.pp.4	253468	254068	r					ATGGCCCTTACTCACTACCTCCAGCCCACCGCCGCACAGCATCGTCCGCCAGGCGTGACGTGCGAAGCGTACGTCCGCGGCGAGGGCAAGCACTGCCTGCACTACCGGCCTGGTGGGGGATGCACGCTACCCAGCGTGGGCACCTGCACCGAGTGGCTGAAGGTGAATCGGCAGCACCGTGCTCCTCGTGAAGAGGTCGCGCCCCCTTCCCCCGCGCCTCCGGCGAAGTCCGCTCCGGCTGCGGTGGACCTCTTCGGACATCCGCTGACCGAGGCCGGCTCGAAGAAGCCAGCCCTGGCCCCCGCCGCCAAGCCCGCGCCACCAATCCCGTCTCCCGGTGTGAAGGAGCAGGCTGCGGACGTCTTGCGCGGACTCACGGACGAGGACATTGCCAGCTTC…
9137	g.1144.pp.4	254479	255064	r					ATGGCGATACATGTTTTGCATGTTTCAACCCCCTCCCAAGCCCCCAATACCCAGACAGTCGAGCAACCAGTGGCGCTCTCGCCCTGCTTCAATTTTCCGGCAAGGACATTCAATTCGATTGCGGCGATACCGGCGATATGGCCGCGCGCGGCTTGCGACTTTCATGCCCACACGTCTCCACTCGGGCACAGTCCACGCAGGTGGAATCGGACCGTCCACGCAGCCGGACGCGCGCCAAGTGAAACACGTTCTCTCTGTGTATCATCGCAGTCGCTTCACGGGAGCGTCTGGCAGCCGCCGGGGCCTGCGCCCCTCACGGTGGGACGCGACAGCCCTGACAGGGCGCAGGTGACGAGGAAGGCCTCCGCCCCGAACCTGGGCAGCTCCCAGCCCTTTCGA…
9138	g.1144.pp.4	255132	255333	r					ATGCGGTCCCCTCGTATGCCGAGCGCGGACGGAATGACGCACCTGTTCCCCGGCGCCGAGAACGGAGCCAAGCCAATCACAGAAAAGCTGCACTTCCTGCTGAGTCCGCAATCCACGTTGCTTCCCTCGCACCCCAAGGACTGCACCGCGCTGAGACATGCTCTCGCGAGATACGGACGACACATTCAATCCTGGGCGTGA
9139	g.1144.pp.4	255637	256447	f	Sigma70_r4	PF04545.15	DNA-directed RNA polymerase specialized sigma subunit, sigma24 family	COG1595	GTGGCCCTTCAATCGGCCGAGGCGCGGCGCGCCTATCGCCTGGTGCGAAGCAACTGGGAGGCGCTCTCCGACTTCGAGGAGCCGGAGGCCCTTGTTTCATTTCTCACGGCGCGAGAAGGCGACTCTCGCGCGAAGGATGGGCTGCTCGCGGGCCTTGTCACGCTTGTGCAAATTGGGACCGCGGCGAGCTTCTTCGTGGCCCTGTTGTGGCTGGGCCTGTGGCCCGGGTTGGACAGCGTGTATCGCCGATGTCTCAGGCGCACCGAGCACCCGCCTGCGGAGGTGGTGTCCTCGGTGGCCGCGTCCTTCATGGCCCTCGTGGCACGCGTCAATCTGTCAGGCGTCCATCGCGTGGCTGGGACACTCGTACGCGGGACGGAGCGCGACGTCCTCAAGGCC…
9140	g.1144.pp.4	256602	256938	f					ATGAAGACAGCCGCGCGAAACAACTTTGAGCACGATGAAACATATGTGCGCTTCTTCGCTCGCATCGACGGGCACCGCCTGCGGGTGGTGAGCAGGGACGTCTCGGCGCCGGAAGCGGAGCCGCGCGGCGCGTGCCTCTGCTGCGAATGCGAAGGAGCCAACGACTACGTCCGCATGCCGGGCCTCTTCCGCCGCTGGGAACTCGAGCACGTCGTCGACAGCGAGGCGGACTTCAACGTCGAGCCGGCGGGCTGCACCGCGGACGGCACCGAGTTGTTCTCGGTGTACCGGCGCGAGCGCCACGCCTCCACCACGCACCGCCAGAAGGAGGAGTGA
9141	g.1144.pp.4	256944	257682	f					ATGGCCAACAACATGTGGGAGCAGACGGCCGCGATGGCCAAGCAGCACGAGCAGCAGGGTGGCGCCTGGCTGAGGCTCGCGAATGACGGGGACACCGCCGTCGTCGTCTTTCTTGGGGAGCCGTACCCGCGCGAGGTGGTCTTCCTCGACAACAAGTTCGTCCCCTTCGACGAGAAGCTGAAGGCCCAGGGGCAGAAGCCCTCGCTGCGCGTGGCCCTCAACGTCGCCGTCTACGGGACGCGCGAGGTGAAGGTGATGGAGCAGGCCGTCACCTTCTTCAACACTCTGATGGAGCTCAGGGCGAAGTACGGCCTGGAGAAGTGGGCCTTCGAGGTGAAGCGCCGCGGGGCCGCGAAGGACACGAAGACGACGTACTCCATCCTCCCGGACCGGCAGCTC…
9142	g.1144.pp.4	257769	259281	f	ResIII	PF04851.14	Superfamily II DNA or RNA helicase	COG1061	ATGGTGGAAGACTTCTCCGAAGTGCACGGGGACGGGGGACGTGTTGCCTCTCGCACCCAGGACTCCAGCGTGGGGGACGCGCCGTCCGCGCCTGCGCACAACGCGGGCATGGGCACGCGGACGTTGCGCGTGCGGGTGGACGCTGGGCTGCGGCTCGCGGTGGGCGACGTGCCGCCCAAGGTGCTGGAGGGCCTCTGCCGGGCCCTCTCCCTTCCCAACCCCGCCTATTTGAAGCTGGTGCGGCTGCGCAAGCGCCCCGGTGCGGAGCCCCAGACGCTGTACTTCTTCCGCCAGCAGGAGCGGGAGCTGGTGTTGCCGCGCGGGGCCATTCACCTGCTGCGCCGGGCCGCGGACGAGGCGGGCCTGACGCTGTCCTTCGAGGACGCGCGGGTGCTGCCG…
9143	g.1144.pp.4	259307	262511	f			DNA primase (bacterial type)	COG0358	ATGACGACACCTTCTGACACCACTCCAGGCACTCCCAATTCCGACGACATCCGCGCCACCTGGCTGTGGCTGGCGCACGCACAGCACGGTGTGAGCGAAGTCCGTGTCATCCGTCCAGGTGGCGGTGGCATCGTCGGCCTGGGCTTCTTCGACGACGAGGAGGCCTTCGTCGCGGCCTGCGTCGAGGCCAACGCCGCCGGCAACGTGTACGTGGGCATCCAGCCGCGCCCCCGGCGCCTGCTGGAGCTGGCCCCCAACGTCCTCCGCCCGTTGAGGACGGGGGCGGGCAGCAAGGACATCGAGGTGGTGACGGCCACGGTGGTGGACCTGGACCCCATGCGTCCCAAGGACACGGCCAGCACCGAGGACGAACTCTCGCTGACGCTTCAGGTGGCGGAT…
9144	g.1144.pp.4	262690	262870	f					ATGTCGAATCAGCATGAAGTTGAGATTTCAGCCAAGGGGCGCTCCAGCACTCCGAAGCAGCGCCAGGACGACGCAGTGGACGTCCTCGCTGATGCCCTCTGGGAGCTGTGGCTGCGTCGACATGCGCAGCCGCAACGACAGGCGCCCGTGTGGGGCGCGGAGGAGCGCGCGCATGGCTGA
9145	g.1144.pp.4	262862	263537	f	DUF2924	PF11149.7			ATGGCTGAGCCGCGGACTCTCGACTTGTCTTCTTTTGGGGACAGAGCGTCCATGGGTTTCGCCCGAGGGCGTGCAGCTCTGGGCGAAGGAGACACCACCATGGCGAAGAATGGGATTGCGCGGGCCGCGCGCAAGGAGCTGGCGGACGTGCCACGGCAACTGGCCGCGCTGGCCAGCATGTCAGTGCCGGATTTGGCGGAGAAGTACCTGGAGGTGTACGGCGAGCCCACGCGCAGCCGCAACCGGGACTACCTGAAGAAGCGCCTGTCCTTCCGGATTCAGGAGCTGGCCGAGGGGAGCCTCTCCACGCGCGCCGTGACACGCATTGCCGAGCTGGGCGACAAACTGCCCGAGCGCTGGAGGATGCGGCAGGTGGAGGAGACGAAGCCCTCCGCGCCG…
9146	g.1144.pp.4	263533	263734	f					ATGAGCGGCCCCGACTTCTTCCAGACGCACATGGGGCAGCGATTCTATGAGTCGACGATGCCGCAGCTCGTTCGCGAGCTGAAGCGCCTCAACGACAACGTGGAGCGGCTGGTGGCCGTGGCGGAGCAGCTCGCCACGTCGAAGGAGGCGCCGCGCGTCGAGCCGGCGCCGTCGAAGACAGAGGAGGTGGAGAAGCCATGA
9147	g.1144.pp.4	263730	265284	f	Resolvase	PF00239.20	Site-specific DNA recombinase related to the DNA invertase Pin	COG1961	ATGAGGAAGAGCAAGCCAGCGCCCTCGGACGCGAAGCGCTGCGCCGTCTACACGCGCAAGTCCACGGCGGCGGGCCTGGAGATGAAATTCAACTCGCTGGACGCTCAGCGCGACTCCTGTGTCTCATACGTGCAGCGCCAGCCCGGATGGGTGTTGTTGGATGAGAGCTATGACGATGGCGGCTTCACCGGGGCCAACATGGAGCGGCCCGCCTTCCAGCGGCTGTTGCAGGACGTGGATGCGAAGCGGGTCGACGTTGTCGTGGTGTACAAGGTCGACCGGCTCTCTCGCTCCCTTCTCGACTTCGCGAAAGTCATGGAGCGCTTCAACGCGGCGGGCGCCTCCTTCGTCTCGGTGACGCAGAACTTCTCCACCGCCGACGCGATGGGCCGACTCACG…
9148	g.1144.pp.4	265280	265703	f					GTGAGCGCGAGTCCCGAGTCTCGGCCGGCGGAGGCCGGCCTCGTCAGCGCGCAGTTTCACCGCGTGCGGCGCTCGAAGGTTCGCTTCCGGGAGGGGGCGCGCCCCCCGTCGCGGGAAGCGGCGCGCCGGCCAGCGCACGTCGCGCGCATGCTGGCCCTGGCGCACCACGTGGAGTCCGTCATTGCGCGAGGGCTGGTGGCGAGCGCGGCGGACGTCGCGGGCCAGTTGGGCTTTACCCGCGCGCGCGTGACGCACCTGCTGGACTTGCAGTTGCTGGCGCCGGACATCCAGGAGGAGGTGCTGTTCCTCGAAGCCGTGGATGGGGAGGAGCCCCTCAGCGAGCGAAGCCTCCGGGCCATTGCACACGCGGGGACGTGGGAGGTGCAGCGCGAGCGCTGG…
9149	g.1144.pp.4	265819	266353	f			Histone deacetylase complex, regulatory component SIN3	COG5602	ATGCAGAACGACATGAAGGGCATCATCCAGGCTGCGGTGGCGGAGGAGGTGGGGAAGACGATGGGCCGGCAGGTGGAGCTGCTGGAGAAGATTGCTCATTTCCTGGGCATTGAGCCCGGCCCGGCTCCCGCGACGTCCGCGCCGAAGCGCACACCCGTGCCTCCGCCCGCGTCGAAGCGCACGCCCGCGCCCGCTACCGGGCCCTCGCCGAAGCGTCCGTCCTCGGTGCCCGTGCGGAAGTATGTGAGGCCGGAGGCCGCACCGAAGCCCACGCGGGCCGGCCCCGCGCCCCAGAAGAGCCGCGGGCGCCCGCGCGCAGCGGGACGCACGGTGGCGACCGTCCCCAGCTCCAGTCCTAGCCCCGCGATGCCCGTCGCATACGAGGTGGGGCAGGAGGTG…
9150	g.1144.pp.4	266931	268095	f					ATGATCGATTTGTTCGAACCGAGAATGCCGGAAGACAAGCTGCACGAGAGCTTTCGTTTGATCCGGCAAGATCCGGCCTACGCGCCGGTCATGCCGGTCATTCAAGGCTGGGCGGCCGGATTGCTTGAGCGGCGCCGGGAAGGGGACAAGTTCGTCAAGGAACTCCAATCCACATTCAATTCCGCGATGTGGGAGCTCTACCTGAACAGAGCGCTGATGGAGCTGGGGTTCGAGGTCGATTTTTCGAAGTCGGCGCCTGATTTTTGCGTGACGACCCCGGGTGGATACCGGTTCAATATCGAGGCCGTTATCTCCGACCGGTCACCAAGCGCTCCGACGATAGCCGGCTTGAGCGAGCAAGACTTCAAGATCCAAAGTGCCCTGAAGCTGATCGGCAAG…
9151	g.1144.pp.4	268182	268515	r	DUF2379	PF09543.9			GTGAGTGAAACCGTTGACTGGGGCCCGATTCGCACACTGGCACGCCGCGTCCCCCTCGGAGAGGAGCGCCTGGCCCTCACGATGACGGAGAAAGCACTGCTGAAGCGCACGGCCTCCGAGGTGGGCCTCAGCGACGGCGAAGCCGAAACTGCGCTCGCCTCGGAGGAGGGCGCGTTAGGCCTCTTGCGCGAGGAGGTTCGGCGCATCCGAGAAGGCTCCCGCAGGCTCATGGAAGCGCTGGCTCGGATTTACCGACACCAGGACAAGGGGGACGTCAGCAGCGCCCGCCAGGAGAGGCGGGAAGTGCTCGCCGTGGAAGTCGTGCCTCACTAA
9152	g.1144.pp.4	268778	269960	f	Pkinase	PF00069.24	Serine/threonine protein kinase	COG0515	ATGACGAAGCGTTCGGAAGATTCGGAAGATGAAGTGTCGACGGAGGAGTTTCCGCGCGTAGTCCCCACGGTGCGTGCGCCCAGCGAGGCGAGCTTCCACTTCGAGGTGGAGGGCGTGCGTTACGAGGCGGTGCGGGAGTTGGAGGTACGGCCGAATGGCGAGAGGCTGCTAAGGGCGGAGCGGCGCGTGGCGGATGGAGTGCTTGCCGGCCCCTGTCTGGTCCGCCAGCTCACCAGCCCGTCCACGTACATTCAGCGCAAGCGGTTGTTCGAGGAAGTGCAGTTGGCCTTTCGCCTCAACCACCCCAACATCGCTCAACTCTTCCATGTGCAGGTGGATGAGCTGGAAGACGCCGCCTACGGCATCATGGAGTACGTAGGTGGGCCCTCGCTGGAGACG…
9153	g.1144.pp.4	269967	270351	f					ATGCTCTGCTTTCGTGTGTCCCGCAATGGCCAACACCTCGCCACTGCGGGGTTGTCGGCCTTCGGAGTCCTCCACACCATTCTGTCGTGGGTGCGCCGCCCTGCTGACGAGTCCCGCGACGTCCCTGAATTGACGCTCCACGTGGGCGGCTCCGAAGGGAGGGAGCACCGCGAGCACGTGTCGTGGTGTGACGCGAACTTCCGCGCGGGCGACGTCCTCACGGTGGAGGTGCGTGATGACCTGGAGGCCGACCCGCCAAAGGAGAGACGCGTCGACGTGGAGGTGAGGCTGGACGAGGTAGCCCGCCTTCAACTTCGGAGGAAGGGCTTGGAGGCGCAGCTCGCCGACGTGAATGAGGAGCTGCGGGAGCGCGGCGCGGCGTAG
9154	g.1144.pp.4	270554	270902	r	HTH_3	PF01381.21	Transcriptional regulator, contains XRE-family HTH domain	COG1396	ATGAATGAACAGCTTGCAACGCACCTTGGCGCCATCGCCCGCCTCGCTCGGGAGCAGATGAGCCTGACGCAGGTCCAAGTCGCGGAGCGCGTGGGGCTGGCGCCTGCTGTCTACAGCAGAATCGAACGCGGGCAGATGATTCCCAGCGTCGATACGATGAGGAAGCTTTGCGTTGAGTTGATGGTCTCCCCCGAGGACCTGATGGGACTCACCGAATCCGCCGACAGTGGGGCTCGGACTCGCCCGGAGGACGACGCCACCTTGCGTCGGCTGATCTTCGTTGCGCGGAAACTCGACGCGGGGAAGCTGGATGCCCTCGTCCACGTCGCCACCGAGTTGGCCCGCTGA
9155	g.1144.pp.4	270954	271329	r	HTH_31	PF13560.5	Transcriptional regulator, contains XRE-family HTH domain	COG1396	ATGTATATCCACCCTGACGTCCGCGGCGCCGCCCCCCCGAAGGAGCCTTCCCGGCCCTTGCGCAGCATCGTCGGCGACACACTGCGCGCCGCCCGCCTTCGTGCCCACCTGACACAGGTGGACGTGGCCCACCTCATCGACATCGACCCAGCCGTCTACAGCCGACTCGAGCGAGGGCTCAGGCTCCCCAGCCTCCAGAATCTGTACCTTCTGTGCACCGCCCTCCGCGCCACTCCCAACGAGTTATTGGGCTACCCCGCCTCGCTGCCACCCGAAGCCGTCTCTGACGCCAAGGAGGCCTTGCTGCGGCGCGTGCGCCAGTTGGACGCGCACCAGGCGCTCGCCCTCGTCCAGCTTCTGCCGGACGTGCGCTGA
9156	g.1144.pp.4	271525	273454	f	Pkinase	PF00069.24	Serine/threonine protein kinase	COG0515	ATGAGGGACAACGGCCCCCCTGCCGCGCTGTCCCCTGGGGACGTGGTGAAGGGCTACACGGTGGTGCGGCACCTGGACAAAGGTGGCTTCGGTACCGTGTACCTCGCGACGCAGGACGGGCAGCCCTGCGCCTTGAAGCTCGTGGAGCGGCAACGTGTGGATGGGCGGGTGGAGAAGGAAGTCTCCATCCTCTTGCGCTTGACTCACCCCAACGTGGTGGGGATTCGCGGCTTCTCCTACTGGCAGGCTGGGGAGCGCGACTACGCCCTCATCGCCATGGATTACGTGGAGGGGCGGAAGCTGGGGGTGTGGGTGAAGGAGGAGAACCCCTCGGCCCGGCAGGTGGCGAAGTTGACGCTCGACGTGGCGCGGGCGCTGGTGGCCTCGCACGAGGCGGGG…
9157	g.1144.pp.4	273527	274451	f	DUF2381	PF09544.9			GTGCATCATTCCGTGTCGGCCGGTCTTCTTTTCCTCCTGCTCTCAGGCGGGGGGCCGGCTCTGGCTCAGTCGCCTTCATCCTCCTCCGTCGGACTGAGCGTTCGCCGAATCGAGCTGGTCTCTGATGATGCTCAGCCAGCAGTTGAAGTGGCGGTGAGCCCGGGACTCTCAACGGTGTTCCTCTTCGATTCGGAGGTGAGTCGAGAGGGGCTGTCGCTTGAGGGGCGCGAGCGCTTCGCGATGGTCGACGCTGGGCTCAACACCTTGCGCTTGGTCCCTTCAGAGAAAATCTCCGCGGGAGAGCGGGCCAAGTTGACGGTGCGTTTCCAGGATGGAGCGGCCCCGGCGAGTACGACGTTTGTCCTGGTTGCGCACCCAGCACGGTCAGAGGCGCTCATC…
9158	g.1144.pp.4	275090	276527	f					ATGTTCATGCGCTGGGTCGTCGTGTTGTTGTTGGTGTTACCCGACGTGGGATGGGCGGAAGAGATTGCCTATCCCGAAGACTACGTGGCCGAGGAAGAAGTCGATCCCGATGATGCAGGTGGGGATGCGCTGCTCGAGCCTTCCATGGACGAGGGAAGCGCCCTGGTCGAGGAGGAGCCGGCCACATCCGGCTTGGGCTCTGGCTGGGCGAATCGGCTGAGCCTGGAGGCCACGACATGGGCATTGCTGCCTCGGAGGGGGGCGGGGCGGGATGAAGGCTTCCTGCAGGTGCATCCGCGGCTGGAGGTCGTCAAACCAGGCTTCCTCCAGGTCGAGCTGGGCGCGCCGGTTCGGCTGCGCATGTGGGGCGGAGAGGAGGGCGCCAGCCTGGTGCGGAAG…
9159	g.1144.pp.4	276516	278856	f					ATGCGCGCTGAGCGGCCTTGGCGCGGCGGGCTTGGCCTCGCGCTGGTGGTGGCCCTCCTGGCCTCCGGGTGCGCCTCACTGCCCGCGAGGCCGGGCCAGGCGGGTCGTGGGGCCGCCCTGGCCTTCAGCCCCCTCTCCGTGCCCTTTCAGGCGTCGAGGAGCGCGGCGGCAGGTGTGTATGGGGAAGAGGAGCCAGGCGCCGCGGTTGGGACGGCCGAGCCGGCGCCGATGGGCTACCGGCGCGGGCCCGTCGGCAATGCCGTCAGCCGGAAGGAGGGGGCGCGAGGCTCGGACGCTGAGGGCGGGGCCTTTGCGTGTGGCGGCAAGGCCTTGCCCTCGGGCTGGCCCCGCCTGACTCAAAGCCGCGAAGTGCTGGCGCCCTTCCTGGCGTGTGCCTCG…
9160	g.1144.pp.4	278852	280187	f					ATGAAAGTGCCGACGCTGCGCGACTTGAGCAAGGTGGATAGCCTGCACTTCTCCTTCATTGGAGCCTACGACCCAAGGAACGGGCTGGAGAGCGAAGTGGCACCGCTCCTTGATGCGCTTGAACAATGCGCTGGCGGGTGGATGCCGAGTTTCGTCAAGACTAGCCGCAAGCGGAAGTACTCTAGGGAAGCTGTGTGGCGCGCACTGGAGGAGCGGCGCGCGGACTATGGAACGATCATCGGGCTTTTCCGGTCGGAGAATCCCAGCGTGTCGTTGGTGCTCAATCTCGGACCGGTGGACGAACAGGCCAGCTTGCGCATCAACATCAGCATTCAACCGCTCTCGTTCTTTGCCGAGGTGGAGACTAGCCGCAGCTTTGTAGCTGCGGCCCGTGCTTGG…
9161	g.1144.pp.4	281172	281862	f					ATGGTCCGGCAAAGGCGTGTGTCTGCAGCAATTAGCCGTCCTTCCGAACGATTCTCGGAGATGATGGTCTTTCACTTCGAGACGCCTCGGCCTGACGAGCTCGCAACTCAGTGGAAGGAGGCGGAGTTAGTCGCGGCCGCATGCAAGCTTGCGGGGCATCGATTCCACACGGCGGTCGTATTGAACGCCCGCGAACTCGAAGCGCATCTTGCGTACATTTTTACTTGGAAGCCTGCTTCACGAGGCAAGCCGCAGTTTAGCTTGCACTTTAGTGGTCATGCTGATCGTGAAGGGATTCAGGTTGGCGCTACGTTCCTGGACTGGCATGCCTTGGCGAGCGCAATTGGGCGCACGTCGGTTAAGGCTCAATTTCCGTATATGCTGTTCATCTCCGGGTGT…
9162	g.1144.pp.4	281898	283227	r					ATGCCCTCCCATCGCATTGCGAACACACACCGTCGCCTATTCAATCAAAGCACCCAACTAGGCAGCTTTTCACCGGCAGCCTGGCTAATACAAATAAGCTCCCCGTATGGCGCCACACTTAGTGACCTCGCGCCACAAGACCAAGCGACCCTGTCGCACGAGTTCGGGCATCTCTTGCACTCCTTCACGACGTATGCCGGCCTTCTGGATCTTCGTTTCTGGGCACGCGCGCTCGTCACCTTAGAGGGCACAAGGCTTCCTGCCGAATCAGCCGAACAGTTCGTGACACGGCAAGCACGCGAGGTACTGGATGTGAATCGCGCCAAGCAGGTATTCGCGATTGACGACTTCTACTACTTCGAGATCGCCCCATATCTAGCGGCCGAAGCCGCTCAAAGG…
9163	g.1144.pp.4	283483	283951	r					ATGCCCAAGAGAGTCCAGAGCGAGCTGAACGGCAGGGTGTTCGATGCCTCTGACTTCCGCTGGGCCCTGCTAACCCTCCTCCGAGACCGGAGCCTGACCGAGGCTGAAATGGCGGCCTCCCCGGCCCAGACACAAGAGCAGGAGGGCCTGGCCGCGTGGGCGCGAACCGAGGAGGGCTGGGTCCCCGTCGGCGTGTTGGAGCACCAGGAGCAGCCCCAAACGAATCACGAAATTGCGCTCGACGAATGCCGCCGGCTGGCATGTGCGTACTTCCTGGAGCACTGGGATGAACGGAAACAGGCATATACCGCGCTGTCCGAGCTGCCCATCTGGTCGACTCAGCCGGGCTCTCCAGACTCCGAACCTAAACGAACGATCACGGTTCTCACACAATGCGAG…
9164	g.1144.pp.4	284346	285405	f			Uncharacterized protein involved in exopolysaccharide biosynthesis	COG3206	ATGCTCATCGCCTCCTGCTTCGTGCTGGCCTTCATGGGCTGGGTCATGAGGCTTGGATACCCTGGAGCGGTGCTGGGAGTGGGCGCCCTCGCTGGGTCCATCGCAATCTTCAGGAAGAAGGACTCCAAGCACCGCAGCGCTGCCGTCATTGGCGCAATTGCTTCTGGCATTGTCGTCTTCGGCGCCATCGGGAACGGGAACGAGAAGTCGCGCAGCGAGGCTGCGAAGGCGGCCTCCATCGACGCGGCACGGCAGAAGGCGGAAGCAAGTCGCGCTCATGAAGAGGACGTGTCCTCGCGCATTGCTGCGCTGGTTGCGTCGACGGCTCCCCAGGAGGCCGTCGACCTCTGCAACAGCTTTGGGGACGTCGGAGCCATCCCCGAGAAAAGCCGTGCCGGC…
9165	g.1144.pp.4	285647	286337	f					ATGAGCATGGCAGAATTGGATGAGGTGTTTCGGGACGTCGCATGCGCGCACCTCAAGGAATTCGTTCCTGGCAACGAGTGTCCCGATCAGTATGTGGCTGACCTGGGCCAGACCCCTCTCACCTTCGATAGGCAGTCAACCGATGAGGCACCGAGCGCTATCGCGCCGGTCATCCTCATTCTTGAATCCCCGCACTTCTTAGAATACGGCGACCGCGCCAACCCAGTCCCTGCATGCGGCAGGACTGGCGAGGGAATTAGGCATCATCTGCATAGGGCATTAGCACTTCTGGAAGGTGCTGCACTCGATGGTCGTCCGTTGATTCTGGCCAACGCCATCCAATACCAGTGCTCGTTGGCTGGTTCCGAAAAGCCCGGTATCGCTCCGAAGTTTCATAGA…
9166	g.1207.pp.8	0	933	r	SRAP	PF02586.13	Putative SOS response-associated peptidase YedK	COG2135	ATGTGCTACTCCGCCCAGATCACCGCCGCCTACCAGAAGCTGATCCGGATGACCGGCGCCACGCTGTCGCTGCAGGAGTTCGCAGCGCTGTACGCCCACGACCCCGGGAAGAAGCGGCCGAAGACCCCGAAGGCGATGGATGACGCCTTCCGCACCGGTGCGAGCCCGGCCGAGCTGGCGGTGTGGGCGGAGGTCGAGCAGTGGAACCGGGCCGAGGCCGCGGTGCTTGAGCAGGAGTTGTTCGCCAATCGCAAGCGCCTGGCCGACGCCGAGCGGGCACTGCAGGTGAAGGAGACGAAGAAGGCCCGGGAAGACGTGCGGATCGCCGGCAACAAGATCGATCGCGCCTTGGCGAAGCTGGCCGACCTGAAACGCACGGAACCCAAGGACCGCGACAGC…
9167	g.1207.pp.8	1060	1318	f					ATGCGGACAGCGCCCCAATCGACCAGTCCTCACCGGGCATGGCCCAAGCTGCAAGGCACCGGACAGCCGATCCTCTATCAAGCGCTCGTAGCGCTCTCCCTGGTGATGGCCGCAGGCGCCATGCTCTATCTCCCCGAGCAGCTGAAAGGCATCGCCATGATCGACGGCGCCGTCTACGTGGCGGTGATGGCGAGGATTCTGCAGGCGCAGAGTCAGCACCGGGCCTTCGAGCGCCTGCTATCCCCTCGCGCTCGATAA
9168	g.1207.pp.8	1370	1733	r					ATGTCACCGATTCTTTCCGAGAGCAACAACAACCGGGTCGAGATGTTGGCGACCCGGATCGAGGTTCAGTGGGATTTCCGAAACAACGATGGCCCGGTACTGTTCAACTTCGACCGGGTGGATTGGGACCCGGTCGCGAACCACGTGAACAGCCGGGAGTACGACCGAACCATCCCGGCGCGGATCCAGACCTTGATCGGTCGCGAGTACACCATCATCCACCCGGTAACTGGCGAGCAGGAGGTGGTGCCTGGCTGGAAGCTCATGGCGCTGATCAAGGCAGCGACGGACCGGGTCTGGGAGGCGGCGACCTCGCCCCCAGCGGTGGTTACGGCGCCGCTGGGGGATGGTGGGGCCACGTAG
9169	g.1207.pp.8	1734	6750	r	Phage-tail_3	PF13550.5	Phage-related protein, tail component	COG4733	ATGGGCCTGATGCACACGCCTACCGATGCCGGCCGTCTGATCATCACCCCGCATCCGGTGATGCTGGATGGCCAGCGCAACCTGCAGGCCGACCTGCGCCCGGGCGAGAGCCTCTATGCCTTCCTTGCGCGCCATGTGGAAGGTCTTGACGGGCAGGCGTGGCAGGTGACCATTGGCGGCCGGCCGGTTGAGCGGCACCTGTGGAGCAACGTGTACCCAAAGCACGGCCAGGTGATCGAGATCCGGGGCGTGGTCGGCAAGAGTGCGATCCGGCTGGTGGCCCAGGTCGCGCTGGCCTACTTCACCCTCGGCGGTGCGGCGATTGCCGGTTTCAGCATCGGCACGTCCACGGTGCTGGGTACGACGCTTGCGCGCGTGGCTGTCTACGCCGCCGGCAGC…
9170	g.1207.pp.8	6740	7136	r					ATGCGCCTGGCCGAGATAGAGAAGTACGTGGGCGTCCCCTACGACGAAGACGGCTTCGACTGCGCCGACCTGGTGGTGCTCGTGCAGCTGCAGCTGTTCGGTAGGGCGATCACCCTACCGGGGCGTCGCCCGCGCGGCCTGCAGGGCGCAGCTGAGCTGGGGGCATTGTCGCGGCCCTATGCCCATCGCCGAGACGGACCGCCCGAAGACGGCGACCTTGTCCTGATGATCGATCAGGGACACCGAAACCCCGGCCACGCCGGGGTTTTCTTTTTCCTGGCCCATGAAGGCTGGGTTCTTCACAGCAACGAGCGCAACGGCTGCAGCGTGCTGCACCGCGTGCGCGATCTGCCCGACTTCGGGCTGCGAATCGAGGGTTACTACGCATGGGCCTGA
9171	g.1207.pp.8	7135	7597	r	DUF1833	PF08875.10			ATGAGTACGTTCACTGAGCGCCGGCAGCGCACCGACGACACCACCGGCATCCTGCTTCTGCTGGAACTGAGCGCCCCGTCGTTTGTGGAGGTGCTGCGCATAGTCAACGACACGGCCGATTGGGTTAGCCAGGGCAAGTCTTACATGGGTTTCCCGTTCGGCTTCAAGCTGCCTGACGACGTGGGAGGGCAGGCGCCACGGGCGCAACTGGTGCTGGACAATGTGGGCCGTTCGATCACCGAGGATCTGGAGCGGTTGCAACCGGGGGAGTTGGTCACGGCGCGCCTGATGATTACCGACCGCGCCGATGCCAATGTGATCGAGTCGAGCTACGACCTGCCGATGACGCAGGTCGTGGTGAACACCCGCTCGGCATCGGCCCAGCTCGGGGTGGACTTC…
9172	g.1207.pp.8	7593	7950	r					ATGGAAACCTTCCCCAGTTACGCCGAAATCCGCTTTGCGGACTATGGCGAGGAATTCGACCCGGCGGTCGAGCGTACGGAAATGGAACGGGGCGTGCCTCGGCAGCGCTTGCTGAACACCCACGTCCTGCAGACCATCGAGGCATCGGTGCAGTTCAGGTCGGCGCAGGCGGTGGCTGACTTCGAAGCCTGGTACTTCGATAGCCTCAAGCGAATCGGCTGGTTCAACATTGAGCACCCCCGCACGGGCCAGATCATTCGTGCCCGCTTCCAAGGGGGCAAGATAGGCAAGCTGCAGCCGCTCAACACGCTGTTTCGATTCGCCAAGCGCGACCTGGTGCTGGAGTACCTGCGATGA
9173	g.1207.pp.8	8013	11676	r	Tape_meas_lam_C	PF09718.9	Chromosome segregation ATPase!!!Phage-related minor tail protein	COG1196!!!COG5281	ATGACTTCGACGGCCGCTACCATTGACGTGCAGCTGCGTGCGAACACTGCCGCCTACCGCGCCGAGATGGTGAACTCTGCGCGCACCACTACGCAGCAGCTTGGCCTGATCCGTAAGGAGGCCTCCCAGACAGCGGTTTCTATTGCGAACCTCAACAAGGCAGCAGTCGGTTTCGTAGGCTTCGAAGCGGTCAAAAGTGGGGTGTCGGCACTGCTGGACGCACAGAAGTCGATCCAGCAGATCCATTACGGCCTCATGGGTGCAACGGGATCCGCCCAAGCGGCAGACAAGGCCTATGGATTCGTCGCACAGACGGCGAAGGACCTTGGCCTGAACTTGGAGGAGGCCGGCAAGAGTTTTACCAGCATGTCGGCGGCTGCGACCGCCAATGGCATTGCT…
9174	g.1207.pp.8	11742	12219	r					ATGCGACATCGGGTGATTCTTGTCTCGTTGATGCTACTCGCTGGGGGCTGCTCCCCAAGCGCTGAGGAAGTTGAAAAGCAGAAGACGGAGGCAATCAGATCCAAAGTTGACGCTGGCGTTCGTCAGGCTCTAAAGGATCCTGACTCCGCCAAGATCGTTGTTCGTCAGGTCTTTCCGCTCTTTGACGGGATAGTTGCGTGTGGAGTGGTGAACGCAAAGAACAGCTTCGGCGGTTACACGGGCGACATGGCGTTCAACATTGGTGTCAACGCCGATGGAAGAGCAACAACGCCAAATATTGCGAATGACGAGATGAGTAGCGCGGTATCTGCAGCCATGTGCGACTTCGAGAAGGAATATGCCTCGCTTCCAGGCCATTATGGGAAGCCGGCAACTTCG…
9175	g.1207.pp.8	12253	12508	r					ATGCTGGCGGGGCTGGATTCCCGCCAGCTGACGGAGATGTACGCCTTCGCGCGCGTTGAGCCGCTGGACCAGCCCCTCCAGGACATGCTGGCCCAGCTGACCGACGTGCTGGCAAGGGTCCATGGCAACGAGACCAGCCCGAAGGACTTCCTCTTGGTGCGAGAGCCACCGCAGCCAGTGGACGAAAGCGCTGCCCGTGCGCAACAGATTGCCGAGCTATTCCAGGCGGCGTCGGCCAAGAACTCCATTCACTGA
9176	g.1207.pp.8	12576	12924	r					ATGACCCTGCTGAACAAGAGCCAGATCCTCGCCGCCTCCGACCGCAAGACCGAAGACCTGGAGGTCAAGGAATGGGGCGGCATCGTCCGCATCTCCACCATGTCGGCCAGCGACCGCGACAAATGGGAGCAGGACACCTACGGCGGTGAGAAGACGAAGACCGAGGACTTCCGCGCCCGCTTCGTGGCGTTGTGCCTGGTGGATGAGAAGGGCGACCGCCTGTTCACCGACAAGGACGTGGCCCAGCTGGGAGCCAAGTCGGCCGCGGCACTGGATCGCGTGTTCCGCGCCGCGCAGAAGCTCAACGCGCTGGGCGATGCTGCGATCGAGGAAGCTGAAAAAAACTGA
9177	g.1207.pp.8	12927	13380	r					ATGGCCAAGAACGAAGCGATCTCCGCGCAGGACTCTGCGCTCTACGTGAAGAAGGGCACGGAGCCCACGACCCCGAACGATCCGACCGGCTATACCGAGGTCGATGGCCTGACGGGCTTCCCGTTCGGCCGTGGCCAGGCCAACACGCTGGACGCCACCAATCTGAAATCCAAGCAGGTCGAGAACATTGCCGGCCTGGCTGGCGGCCAGACCGTGCAGGTTGCCGGCCACCGCTGGCCGGTGGGCAAGTCGGCTGGCCAGGAGATCCTGCGCGATGCCGACCAGGACGAGGACCTGCACTTCCTGATGGTGCTGCCGACTGGCGACGCCGCCACGTTCGTCGGCAAGGTGGCCGGCTTCAATGTCACCCCGGGCACCAATGCGGTCCTGACCTTCACT…
9178	g.1207.pp.8	13447	13783	r	DUF3168	PF11367.7			ATGAACCTCGATACCCGGCTGGCGGCAGCTGGCAAGTCGGTGACCGCATCGTTCAGACCGTTCCCGTACAAGGATCCGCCTGCGCTCTACGCGACGTATCAGCGAGCGACAGGGCGCCGGCATAGCACTCTGAACTCCGGTGCAGGCGCTGAGCGTGCAACCTTCCAGATCGATGTGTGGGGCAAGGCTAAGGGGCCGGTTCGAGAGCTGGCTGATCAGCTCAAGGACGCGTTCCCGGGGCTGCTCAAGGTCGGGGAGATCACCGACAACCCTGACGACTACGAAAACGATATCGAGCTCCACCGCGCCAGCTTCGACGTAACCGTCTGGGCCTGA
9179	g.1207.pp.8	13779	14181	r	HK97-gp10_like	PF04883.11			ATGACTGATTTCGACATTCATATCTCCGGCCTGGCTGAGCTCGAGCGGGCGTTGCTAGAGCTATCGGACAGGGCCGCTCGCCGCGCATTGCGGAAAGGGATGCGCCGCGGTGCCATCGTGGTCCGAAACGACGCCAGAAACAGGGTCAGAATCGCGCGCGGGAAACTGCGCCGATCGATCCGGGTTCGGGAGCGGAGCGAAGAGCAGGGCTGGATGCGTTTCGCCGTGGAGGTGCCGCGCTCGGCCTTCTACGGCAAGTTTGGCGAGTACGGCACATCGAGGATGGCCGCCTGGCCGTTCATGCGGCCTGCAGCTGAGTCGAAGACCGAGGAGGCGGTAAGCACCATGCGTGATGCGCTCGGTGAGGCAGTGCAGGAAGAGATGCGGAGGGCACGCCAA…
9180	g.1207.pp.8	14173	14506	r	Phage_H_T_join	PF05521.10			GTGAGGCGGGCCGGGAAGTACCGTCAAAGAGTGACCATTCGGCACCGCACCCTGATCGAGGACGAGTACAACGACCAGATAGAGGTGTGGGCGGACTGGCGAACCGATGTGCCGGCCGAAGTCGTTCCCTTGTCAGGGAAGGAGTTCATCGAAGCCGGCGCGAGCCAAGACCAGCTGAGCGCACGCATCGAGATCCCGTATCTGCCTGGCGTGGACGCGACCATGCGAATTCTGCATGACGGAAACCTGTACGCCGTGCAAGCCGTGCTGCCTGATCCAACAGCGCGACAGCACCTGACCTTAATGGTGGCCACGCGGAGGGGAAATGACTGA
9181	g.1207.pp.8	14502	14925	r	Phage_connect_1	PF05135.12			ATGCTGCGCACGTTGACCCCGGCGACTGAGGAGCCTGTGTCGCTGAGCGAAGCGAAGGCGCATCTGGTCGTGATACACGATGCCGACGATGTGCTGATCGGAGCATTCATCACGGCGGCAAGGGAGTCGGTGGAACGCACTACCGGCTACGCCTTGGCGGAGGCATCCTACGAGTGGACGCCGGTCGGGGAGGGGCGCACGCCGCTCCCCATTGAGCCGGCAGTCTTGGATAGCGAGGTCGGCGCCTACCCGGTGAAGTTCAAGACCACACCCGGCCCGTTGCCGGGACCGCTGCGCGCGGCGGTGCTGCTGCTCCTGGGGGATCTGTACGCCAACCGCGAGGCTGTGGTGGCCGGCACGCAGCTGGCTGAGAACCCGACGCTGGACAGGCTGATGTTC…
9182	g.1207.pp.8	14928	15342	r					ATGGCAAAGCAGAAGAACACTCCAGCGCCGGTGGAGCCGACTGGGGATGCCGCGCTTGTTACCCCGGAAGCGCCCGCTGCGGCGGTTGACGCTGCTACCGGTGAGGATGAGCAGCCGAACACCCAAAGCGCCGACGCTGCCGCGCTGGCCGCTGCCGGCGAGGGGGGTACGGAGGAAAGCGGCTCCAGCCAGGCAACCGACACCGTAGATGCGGACAGCGACCGGCCGCCATCGGATGATGAGCTGGCTCCGCCAAACGGCGAAACCGTTCCGGCGCTGGTGCTCAGCGACAACCACCTGGGCAAGGTCGGGCAGGTGATCCAGGTCAATGCCGCCCATGCGGAGGCGTTGCGCCTTGGCGGGCTGATCGACCCCCACCCCAACGCCATCAAGGCGGCC…
9183	g.1207.pp.8	15399	16644	r	Phage_capsid	PF05065.12	Predicted phage phi-C31 gp36 major capsid-like protein	COG4653	ATGCCCTTCAACATTCAGGCCGAGCGGGAGCGCCGCACCGCGCTGGCAAAGGAAACCCGCAACCTGCTGGACACCAGCACCGGTGACGGCAACAAGTGGACGCCGGATAACCAGGCCAAGTACGACGACAACATCTCCGAGATCGAGCGCATCGACGCGGCGATCGAACGTCACCAGAAGGTCATGGACCTGACCGCCGACGAGGCACTGCGCGAGCAGGGCGTGCGTGAACACGACACCGCCAACCGCGGCGGCCGCAACCTCTCGAACGAGGAGCGCCTGTTCGACCGCTGGGCGCGCGGCGGCGACAGCGCCCTGAGCGCCGAAGACTGGAAGCAGGTCAATGCGGCCATGTCGGGTAACCCGAACGTGAATCCGGAGCAAGGTGGCTACACGGTT…
9184	g.1207.pp.8	16712	17450	r	CLP_protease	PF00574.22	ATP-dependent protease ClpP, protease subunit	COG0740	ATGCCGATTCCTAAGCTGCTGCAGCTGGCCAAGAACAACGCCGGGCAATCCAAATCCATCCGGGCGGAGACCGAGGGCAAGGAGGCGACCATCTACCTGCACGGCGTCATCGGCGGGTGGTGGGGCGATATTGACGAGACGATGTTTGCTCAGGCCATGGCCGGCATCGACGCGGACGTGATCCATCTGCGCATCGACTCGCCCGGCGGCGACGTGTTTGCGGCCCGATCGATGATGACCGCCATTGCCCAACACAAGGCAACGGTCATCGCCCATATCGATGGCTTGGCCGCCTCGGCTATGACGGGGGTTTGCATGGCATGCGACAAGGTCGAGATCAGCCAAGGCGCCGGTTTCATGATCCACAACGCGTGGACGATCACAGTCGGGAACAAGGCA…
9185	g.1207.pp.8	17436	18759	r	Phage_portal	PF04860.11	Phage portal protein BeeE	COG4695	ATGAGCGCACAGATTGCGAAAGACCGTCTCACCATTGCGGTTGGAATCGATCGCGGGATCAGAGCGAACGCGGCGAGCATGAACGCCCTGGTCGGTGGGGAGGTGATCGAATCGTCAAGCCTCCGCATGTTCGAGGTGTTTGGAAATCCGACGACGGCCTCCGGTGCTGTCGTCAGCCCCGAATCGGCAATGCGGGTCTCGGCGGTGTTCGCTGCCGTTTCACTACTTGCCGGTGCGATATCTCAGCTTCCGCTGCCCGTCTTCGAACGGGTGGACGGGCACCGCACGCGGGCTGAGCACGATTACTGGTGGCTGCTGAACGAACAGTTTTCCTCCGGTTGGTCGAGCGCCACCGGCTGGGAGTTCACGGTCGGCCAGATGCTGCTGCGCGGTGATGGT…
9186	g.1207.pp.8	18758	20429	r	Terminase_1	PF03354.14	Phage terminase-like protein, large subunit, contains N-terminal HTH domain	COG4626	ATGACGCCCACCGAATCAGCCAAGGCCTACGCCAAGGGCGTGACGGCTGGGAAGATCATCGCAGGCGAGTACATCCGGTTGGCGTGCCAGCGGTTCCTCGATGACCTGAAGCGCAAGGGGGCCGACTGGCCCTACAAGTACGACGCCGACAAAGCCGATCGTGCGGTACGTTTCATGGAGAAGATGCCGCACACCAAGGGCAAGTGGGCTTCGCAGAAGAAGCTGCTGGTGCTGGAACCCTGGCAGCGGTTCATCGAGTGCAACCTGTTCGGCTGGGTCCACAAGAAGACCGGGCATAGGCGGTTCCGCCGGTCCTACGAGGAGATCGCCCGTAAGAACGGCAAGTCGCTCCGGCTGGCCGCGCGCGGCCTGTACCTGTTCTGTGCCGACGGTGAGGCT…
9187	g.1207.pp.8	20432	20813	r					ATGGCCAGGCACAAGCAGCCCGCCGAGCTGGCCAAGCTCAAGGGGGCGGACAAGCGCAACCCGCAGCGCTACAAAACAGAGGTGCCGAAGACGGGGAAGGCCTTGGGCACGGTGCCCGGCCATCTACCGGACGAGGTTGCCGTGGTCTGGAAGGAGCTGGAGAAGTGCGCCCTGCCGGGTGTCCTGACCAGCGCCGACCGTTTCATCATGGAAGTGGCGTCCTCGCTGCTATCCGAGTTCCGTGCCAACCGAGGCGAGTTCGTCGCGGCCAAGTACTCCCACCTGATCGGCTGCCTGGCGCGTCTGGGGCTGACCCCGGCCGACCGCCAGAAGCTGGGGACCGAGAAGACCCCGGAGGGCAACCCATTCGACGAGTTCTGA
9188	g.1207.pp.8	21293	21584	r					ATGGACGCTGCACGGATTGAAGAGGTGGCGGCTGCATTGTCTGCTGAGCAGGTGGCGCGCGCTGGTGCCGACGCCGCCCTGGCGGCGCTTATCGAAGACAGCACCGACAGTCGAATCGACCGACTGGTCGGGATCATTGAGCAGCAGGGCAAGCAGATCGCCGAGCTGGCCATGCATGTGGGGCTGCTGGTGCAGGCCGTGGCCCAGCTGCTGGGCGAGGAAGCCGGCGCGCCGGTGCAGGAAGAGGGTGCCGAGCCTGCGCGCCTTGACCTGGACGGGAAGCCCTACTGA
9189	g.1207.pp.8	21564	21747	r					ATGCACGCGACAGTGACTGCGTCGGTCCGCATGCGCTGGTGGCTGCGTTGCTATCTGGCTGCCGTGGTGTGGACTGCCCGGGCGACGGGTTTGGAGCCGAACTGGGAGCGGGTCGAGCGGTGGATACGCCGCGGCCTGGTACTGCAAACGACGAGGGTTGGTGATGGACGCTGCACGGATTGA
9190	g.1207.pp.8	21746	22046	r					ATGAACAAGACCGAGGCGGCCTATGCCGAGCGCCTGCGCGCGCTGGAGGCATCGGGACAAATCCTCTGGCACAAGTTCGAGGGCCTGAAGCTGAGGCTTGCCGACAACACGTTCTACACCCCGGATTTTGCTGTAGTGGCTGCTGATGGCGTAATCGAGTGCCATGAGGTGAAGGGCCACTGGCAGGATGATGCGCGGGCCAAGATCAAGATCGCAGCGGCCCTGTACCCGTTCCGCTTCATTGCGGTGAAGGTCAAGCGCAAGCGCGACGGCGGCGGCTGGGCAGTGGAGGAGTTCTGA
9191	g.1207.pp.8	22119	22356	r					ATGAAGAAGACCGCACTGCGGCCGCGACCGTCCCTGCTGCTGTTGTGGCTGACCTGCGCTCTGGGCGTCTCCAGCTGCGCGACGACCTCGCCACCTGCAGCACCAGCCTCCTGTCCCAAGCCGTCGCCGGCGCCGTCGAACGTGATGCGCACGCCGAACTACGAGCAGAGGTTGCGGGAGCTGCTGTTCAAATCGGTCGCGACGCCGACGACCACGTCCGCGGCACCCAAGCAGTGA
9192	g.1207.pp.8	22560	23025	r	Phage_lysozyme	PF00959.18	Phage-related lysozyme (muramidase), GH24 family	COG3772	ATGAAGGGCAAAATCATCGGGAGCAGCGCGGCCGCCATCATCGCGCTGGCTGCGGCAGCACTGGTCAAGCCGTGGGAAGGCTACTCGCCCACCCCCTACGTCGACATGGTTGGGGTTGCCACCTACTGCTATGGCGATACCGGCCGCCCGGAGAAGGCGGTCTACACCGAGCAGGAATGCGCCGAGAAGTTGAACAGCCGGCTGGGTCAGTACCTGACCGGGATTCAATCCTGCATCCGCGTCCCGCTGGAGCCCCACCAAGCTGCCGCGTTACTGAGCTGGACCTACAACGTCGGCGTGGGCGCAGCCTGTCGCTCGACGCTGGTGGCTCGTATCAATGCAGGCCAGCCCGCCGCGAGCTGGTGCGCTGAACTGGACCGCTGGGTCTACGCCGGCGGC…
9193	g.1207.pp.8	23021	23249	r	Phage_holin_2_2	PF10746.8			ATGCCGAACCGGACGAGCCACGGGGCCACCATGAAGGACGAAATCATTGGCACTGCTGCTGGTGCTGTAGCGAAGGCTGCACCCCCGGTAACGGTTGCCAGCGCGGTTGCCGCAGGCGCGGACCTAGATCGCGTAGTGGTGGTGCTGACGATCATCTATCTGGTGGGCCAGATCAGTTACCTGGCCTGGCGATGGGTGCGGGAATGGCGACAGAGGGCACGCGCATGA
9194	g.1207.pp.8	23409	24114	r			DnaJ-class molecular chaperone with C-terminal Zn finger domain	COG0484	ATGGAAATGATCAACGCACGCGAACTGCTGTCCAGCCGGACCGGGCCACGGACCATGAGCTTTGAAGGGGGCGTCGGCGGCCCCTCTACCCAGGAGATCGTTGCTGCGTTGGCGGATGTCCCACATGGTCTCGGGCATGAGCTTCTGCAGGCGCTGTGGTGGCCCGAGAGCGGTCAGCGCCGTCGCGAACAGCTGCGCCAGGCAGTTGTCGGCCTGGTGGCGCCGGAGTTCACCCGTCAGATGCATGCCCTTGCCGATGCCCGGACGGAGTTCGGGATTGCCAAGGCCAGTATGGGCTGGGGCGGCGGCACCGTAACTGATGTGCAGCGCCGCGAGCTACGCCGCGCGGAGCAGGCGCTGGAAGACGCGCGGGCAGCGGCCTGGCCGAACAACACGATG…
9195	g.1207.pp.8	24203	24470	f					ATGGTCGGCTGTAGCCTCACCGTCACCATTCGGGCGTACACCGGCCTCATGCTCCAGTGCATCCGCTGCCATATCGCGCTCGCCGGATTCGACCAGGTCGAGCCCAACGTCGACGGCTTCGGGTTGCACTTCATGTGCCCCAGATGCGGACGCCGCAACGACCTTCACGTCGTCGGCAGGGATGAGTGCGGAGCGCTGATCGACCAGTTCCCGCTCCCCGGCGGCTCCCATCAGGACGCCCCCGGCCCAGCGGGCTCTGCGGCATAG
9196	g.1207.pp.8	24433	24811	r					ATGAGCAAGCGGAAGATCATCGCAGCGGCCAAACGCCGTGGCCTGTCGGTCGTCAACGCAGCTTGGGAATGGACGGTGGGTGGTGGCGAGCGCTATCCCCAATGGGTTGTCGACTTCGGACCGGAGATCGATGAGCTATACGGCGAAAGCGAGGAACAGTTCTTCGAGGACACCGACACAGCCCTGCAGTGGCTGGAGGACCTGATCTCGCTTCCGCCGAGGCCCGAGTGGCTTCCTATCGCCGAGGCGCCGCAGGACGGCACGCGGCTGATGCTGTGGGACTCGGTGAGCAAGCGGCCGGTGTTCGGCAGCTGGCGGGGTGACAACCATGCAATCACGCACTATGCCGCAGAGCCCGCTGGGCCGGGGGCGTCCTGA
9197	g.1207.pp.8	24807	25320	r					ATGATGGAAAGGAGTAAGACCAATGCAGGCCGAGTGCGCGCGCTGTTCGAGCGCCAGCCATCCGCGGCGCTGATGGCCCGCGAGATCTACCAGGGCGTGGGGGCAACGACGCCCACCGACCGTGATCGAATCCGCTGCGCGCTGCGAGACCTGACCGAGGCCAGCTACCTGGTCAAGGATGGCATTGGCCAACGGGCGGTGTTCCGCCTGTCGGGTATCGGCATGCCCCGGGCGTTCGTTGTGACGGACGAGCAGCGCGAGCACTGCCGTCTCGACAAGGCACACAAGCAAGCGCTGCGCCGGGCCGCGAGGCGAGGCGGGGCGGCAGGCCTGCGCACGGCGGACAAGATGACCATCAACAGGGCGCAGGTGGAGCGGCTGTCCGGCCTGGCCCCGGCG…
9198	g.1207.pp.8	25322	25685	r	RecA_dep_nuc	PF16786.4			ATGTGGTCGAAGGCACCGCCGCCGGCGAAGGAAGAGGCCGCCCGTATCGAGCTGGCCAAGACGGGCCCTTGCATGGCCTGCCTGGCGCTGCTGGAGCAGCAGCTGCTGGAGGCGGAGCTGGTGGTCTACGGCTGCGACTACAACCACGCCAAGAGCGGGAATCTGCGGCGCGGTCACATGTTCGGCTACGCCCTCTGCAAGTGGCACCACATGCGGCATCCAATGGAGGGGAACACCTTCGCGACGATGCGCCAGATCTACGGCCCGAGCCTGATGGATGGCTCGCGGACCTTCCACGAGACGTATGGCTCCGATGACGAGCTGATTGCCAATCAGACCTACGTGAACGAATTGAGGGCATGA
9199	g.1207.pp.8	25684	25882	r					ATGAGGAGCCCCGATCACTTCGACGTTGAGGTGCGCCCGGTGAGTGAGCCGGTGGCCGTGGCCGGCTGGTATCTGGCCTATGGCTATGGGGTGAAGCCGCTGGTGATGTACGCATCCCGCGGCATGACAGTGTGGCGCGATGGCATGCGGCAGATCCCGATCACCCGGTATGCCGGCCCGATTCCGGAGTTGCGCTGA
9200	g.1207.pp.8	25878	26541	r					ATGCTCACTGACGCAGAGCAGGATCAGCTGGTGGACATGCTGACCGCTACCGCCGAGGTCATGGGCGAGCAGATCACCTCAAACGCGGCGACGTACATGGTGCTGGATCTGGTGGCGTATCCGCTGCGGGTGCTGGCCGCTGCGCTTACTGCCTGCCGCCGTGAGGTGAAGGGTCGACTGAGCCTGGCAGCGATCTTGGAGCGGATTGACGATGGCCACCCGGCCCCCAACGAAGCTTGGGCATTGGCAATCCGGGCGGCTGACGAGGCGGTTACGCTGGTTTGGACCGAGCAGACCCGGGATGCTTGGGCAGCCGCGCTGCCGCTGGTTCGGGCGGGCGACAAGATCGCAGCTCGGCAGGCGTTCCTGGAGGTGTATGCGCGGTTGGTGAAGGAGACG…
9201	g.1207.pp.8	26530	27421	r	HTH_36	PF13730.5	DNA-binding transcriptional regulator, ArsR family	COG0640	ATGTCGACCATCATCATGTCGCAGTGCTGGCCGCTGCAGGGCCTGAGCGTCACGCAGAAGGCCGTGCTGATCTCGCTGGCGGACCAGGCCAATGACGAGGGCGTGTGCTGGCCGGCCATCGCTACGATCGGCAAGCGCTGCTGCATGTCTGCGCGCGCTGTGCGCACGGCCATGGATCATCTGGAGGTGGTTGGCCTGCTGACTCGCGAGCGTAGGTTCAACAGCAGCAACGTCTATGCGGTCACGCCGGACAAGTTCAACGCCGATGCCGCCGCGGCGAAGGGCAAGCGGAAAACGGCGAAGGGTGGGGATGCACGGGGCGCAGGTGATGCGCCCCGTGCAGGGGGTGCGCCCGATGCACCCCCGGGTGCGCCCCATGCAGTGGGGGATGCACCGGGC…
9202	g.1207.pp.8	27422	27737	r					ATGAGCAGCCTACGCGCGCGCTCCACCGATCCGCACACCAGCCACGCCGCTGCTACCGACCTTGTCGCCAGCGGTGCGTTGCGCGTCCAGCATGCCAAGACGGAAGCCGCGGTGATCCGTCATCCGGGGCACAGCAGCCTGCACCTGTCGGCGCTGACCGGCCTTGACCGCCACATGTTGGGCCGTCGTCTGCCGGAGCTGGCCCGCGAGGGTCGCATCTGGCGCGGCCCGTCAGCGCCTTGTGCCACTACTGGCAAGCCGGCCTGCACCTGGTGGCCGGTGGCCCCGGGTCAGAACATGTCGCTGGGGCTCTGA
9203	g.1207.pp.8	27742	27934	r					ATGGAAATTCAGCTGTCGCGCGACCAGCGAAAGCAGCTTGATCAATACGCGGCCTCGCGGGGAATCACTCCCGAGGAGGCCGCGACAGAGCTGGCACGCGGCGAACTTGGGCGCCGCTACCGGCTCCCGCGAAGCAACGGCGAAGTGGTCCCTTTTCAGGGACTGAAACGGCCCGAAGACCCTACGAGGTAG
9204	g.1207.pp.8	27963	28149	r					ATGTACGCAGATCCTTCGAACCTTCGTGACAACCCGATCAAGGTCCGGTTCAACGACACGGAAAAGGCCTTGATCGATGCGGCAGCGAACTTCAACGGGCGTCAGCCTGCGGTGTTCGTTCGTGACCTGGTGCTGGCCGGCCTTGCCGCGTTGGAACAGCGTAGCCCCGACCGTGATGTGGCCTGA
9205	g.1207.pp.8	28207	28372	r					ATGCCTGACCAGACCCCCGAGCAGGTGCGGGAGCACCACCTGTCGCGCATCCGCGAATACGCGGTGCAGCACGACCTCGCTGGCGAGGATATCGCACTGATCTTCAACGCGGGGTTGGCCGCAGCCAGAAGTCTCCGGCCGGACCTGATCAAGAAACGTGGCTGA
9206	g.1207.pp.8	28364	28598	r					ATGGGCTACAGCCGAACCAAGCGCTCCCCAGTCGCGACCACCTCAAATCCGTCTGCGACGGCATTGACGGCGCTGCCGTCTCCGAGCGTGTGCCTTGCCATCCCCTCGATCCAGCTTGGCCCGTCGAGGTCCGAGGTGTCGATGCGTGTGAAGTGCTTGATGACCCACACCCTGCGGCCGTCCGCGCCGCGAGTTTCGATTTGTTCCGTCTCCATGGAGAACCCCAATGCCTGA
9207	g.1207.pp.8	28597	29146	r	YdaS_antitoxin	PF15943.4			ATGACCGAAACGGTATTGCGCTCGTATAACCGAAACGGTAATGTGCAGGGTATGAACCTCACCGACTACGCCATATCGAAGGGGGGCACCGCCAAGATCGGGTGCCCGGTGTTGGGCAGCACGGCGTCTAACGCCAGATGCAGCGCCGCCACTCTCTACATGATCGCCAGGGGCCACAAAACGGTAAGCGCCAGACTGGCCGTTCGGATCGCGGACGCGACCGACAATGCCGTTGCAGCTGCTGACCTTCGCCCGGACCTGTTCCGGGCCGCCACTCCAGCAGCCATGAGCGGCGAGTCTGAGCCCATGGTCGATGCGAAGTGGACGAAGCGCGCGCTGCGTAGCTATCTGCACATGGCAAACGACGGGCAGCTGGCCAAGGTTCTGCAGTTGCCTGCC…
9208	g.1207.pp.8	29181	29679	f					ATGGACGCCAGCACCCTCAGAACCATCAACATGCGCCAACGCGTGGCCGCCGCTGGCGGCCCGGCCGACTGGGCACGCCAGTTCGGCGGAACTCGCTGGCAGCAGCCGCAGGTCAGTCAGTGGATCTCAGAGACGAATCCGAAAGGAATCGGCCATCGCCTGGCGCGCGATCTAGAGGCAGCGATGGGCCTCCCGACCGGGGCTCTCGACCGTGCTTCCGGCGAATCTCAATCTATGGGACTCGACGTTCCTACTCTTCGCTCCGCAATACGGCTGCTGCAGTTGGTGTCAGAGATCCGCGGTGGCGGCCCTGTACCGACCATCGACGCCAACGCCCTCGCCATCGCTTACGAGACGATTGCGGCAGAGGCGCGGACGCTCGATGACAACAACGTGTTG…
9209	g.1207.pp.8	29755	29989	f					ATGAACAGCCTCACCAAGGACTCGCATTACCGCATGATTCGCCACTATCGGCGGCATTGGGGACCTGCGATGCAAATGCTGATCGATCAGGCGTGCTTCGGGCTAACCGGCATTGAAGAACTGGAGGACAACCAGCTCATTGCCCTGCACCGCGACATGGAACGAGGAATGGAGTGCATGCGCGACGGCGTTTCATTCGAGGATGCGGGCCTACTCCGCCCCAGGTACGAATAG
9210	g.1207.pp.8	30165	30354	f					ATGGCCACCATGTCTGTCGGCGTCAGCAAGGCGCCACCCTCCGTAGTCGCCATGCCCGCAGTGGGCATGGTCGCAATCAAGGTCGGCGCCGCCAGCCTGTACGTTGAGCAGGAGGAGGCGGATCGCCTCGCCCTGGATATTCAGCAGGCAGCGCTGGAGCTGCGCAGCAGTACGGCGGCCGCCGCATGA
9211	g.1207.pp.8	30562	30859	f					ATGAGCGCCGCCGCCCCGAGCCTCCCCGTCATCGAAGTGCCTGGCTGTGGCATGCGCTTGCGAGTGATGAAGGATCCGGCCGGCTGGAGCGTGTCGGGCTGGCGCCGGACGAAAGGCGCAACGGCCATGGCCGTGTACGTGTCCACCGACTCCGCGCCGACTTTCATGGAGACCGCCGGCCAGCACCACGTCATTGCCGGTCGCACCTACATCGCACTCCCGCCAGCGAGCCAGAAGAAGCTGCGGGCGTTCATTGCCTCCACCGAGGGCGCAAGCGCTCAGGATGGTGTTGCATGA
9212	g.1207.pp.8	30855	31074	f					ATGAACCGCTTCAAGTGCGGTGATCGAGTGCAGGTCACGGCATCCGAGTACGACCAGCCGAACCTTGCCGTAGGGCAGACCGGAGTTGTCGCCGACACCTTTGGTCGCAATTCGCTGCTGGTCTGCATGGACTCAGGGCCGTACCGCACCCCGCCGGACGGCGACGGTTGGATCTTCCTTGTCGAGGAAGTGCGCAAGCTCGAAGGCGGTGCCTGGTGA
9213	g.1207.pp.8	31183	31426	f					ATGCGCCACCTGGCCCTGCCCTTCTTCTGCGCCGTCGTGGTTGGCCTGCTGCTCGCCACGCTCTCTTGGGCGCTGCGCAACCAGCTCGAACCCGTTGCCCTCGCCTGCGCCATCGGCGCCGTGTTCTTCGCATGGCGCTGCTGGGAAGACCTCCAGACCACTTGGCCAGCCTTCAAGGCCGAGATGCAGCGGCGCAGCGCCGAGCGCCAGCGCGCACCACTGGCCGCAGACGACACCCACTGA
9214	g.1207.pp.8	31502	31733	f					ATGCGCAATCAACTCGACATCTTCGACCACGACCCGGCACGCCTCGCAAAGGCAAACCGCGACGCTGCCGAGCATGCCCTGACTGACGTGCAGTTCTCCCACAAGGTCCGCCAGGAACGAGCAGCCCACTACACCGCCGAGGCGGTGCGTCTGGAAGCCCTGGCAGCTCTCTGCAGTCCAACCCGCGCCGCCGAAGGCGGCACCCACCGCAACGCGAGGAACGCACGTTGA
9215	g.1207.pp.8	31729	32281	f	DUF1566	PF07603.10	Uncharacterized conserved protein!!!Uncharacterized conserved protein YjdB, contains Ig-like domain	COG5276!!!COG5492	TTGAACGCCATCACCATCCGCACCAAGGGTGAATCGGAGATCTCGATCTCCGCCGGAACCTTCCAGCCCGGGCAGCTGATCGAACTCAATGCTGACCAGGCTATCCACCATCACCCCACTGGGCACACGAAGCTGTTCGCCGACGGCACCAGCGCTGCGGGCACCGACCCGCGCACCGATCACGTGGCGGTGATCGACCACGCCACCGGCCTGATGTGGGCGGTCAAGTCCATCGGCGGCAGCGATGGGGACCCGATGAGCCAGCCCGACTGCGAGAAGGCCTGCATCGAGCTTCGCCTGCTGGGCCATGACGACTGGCGTCTTCCCACCCGCGCAGAGCTGGTCGCCCTGGTCGATGACACCCGCCATGAGCCTGCCATCGATACCGCGCTGTTCCCC…
9216	g.1207.pp.8	32313	32739	f	DUF1566	PF07603.10			ATGAACCCCATCATCCTCAAGAAGATCGGCGCCGACCGCAACCAGCTGCCGGACGATTCCATCGACCACGTCGCCGTGTTCCTGCCCGACTACGGCCTGACCTTCACTGCCACCAGCATCGTGGAAAGCGATGTTCCGCATGCTGACTGCGAATCCGCCGCCAAGGCCCTGGACCTGCTCGGCCACACCGACTGGGATCTGCCGACCATCGAGGAACTGCAGCTGCTGATCGACCGCAGCCGCTACTCGCCGGCCATCAACACCGACTTCTTCAAGGACATCCAGAACGACTGGTACTGGTCGAAGACCCCGGCCGCCTGGTCCTCGGCGTCCGCGTGGGGCGTCGATTTCAACCTCGGCTACGTCAGCTACGACCACCGCGGCAGCCACGGGTTCGCG…
9217	g.1207.pp.8	32771	33197	f	DUF1566	PF07603.10			ATGAACCCCATCATCCTCAAGAAGATCGGCGCCGACCGCAACCAGCTGCCGGACGATTCCATCGACCACGTCGCCGTGTTCCTGCCCGACTACGGCCTGACCTTCACTGCCACCAGCATCGTGGAAAGCGATGTTCCGCATGCTGACTGCGAATCCGCCGCCAAGGCCCTGGACCTGCTCGGCCACACCGACTGGGATCTGCCGACCATCGAGGAACTGCAGCTGCTGATCGACCGCAGCCGCTACTCGCCGGCCATCAACACCGACTTCTTCAAGGACATCCAGAACGACTGGTACTGGTCGAAGACCCCGGCCGCCTGGTCCTCGGCGTCCGCGTGGCTCGTCTCTTTCAGCTACGGCCTCGTCTACGACGGCCTCCGCCTCACCAACGGGTTCGCG…
9218	g.1207.pp.8	33229	33655	f	DUF1566	PF07603.10			ATGAACCCCATCATCCTCAAGAAGATCGGCGCCGACCGCAACCAGCTGCCGGACGATTCCATCGACCACGTCGCCGTGTTCCTGCCCGACTACGGCCTGACCTTCACTGCCACCAGCATCGTGGAAAGCGATGTTCCGCATGCTGACTGCGAATCCGCCGCCAAGGCCCTGGACCTGCTCGGCCACACCGACTGGGATCTGCCGACCATCGAGGAACTGCAGCTGCTGATCGACCGCAGCCGCTACTCGCCGGCCATCAACACCGACTTCTTCAAGGACATCCAGAACGACTGGTACTGGTCGAAGACCCCGGCCGCCTGGTCCTCGGCGTCCGCGTGGTTCGTCGATTTCTACGACGGCCTCGTCGGCGACTACCGCCGCAGCGACGGCGGGTTCGCG…
9219	g.1207.pp.8	33687	34113	f	DUF1566	PF07603.10			ATGAACCCCATCATCCTCAAGAAGATCGGCGCCGACCGCAACCAGCTGCCGGACGATTCCATCGACCACGTCGCCGTGTTCCTGCCCGACTACGGCCTGACCTTCACTGCCACCAGCATCGTGGAAAGCGATGTTCCGCATGCTGACTGCGAATCCGCCGCCAAGGCCCTGGACCTGCTCGGCCACACCGACTGGGATCTGCCGACCATCGAGGAACTGCAGCTGCTGATCGACCGCAGCCGCTACTCGCCGGCCATCAACACCGACTTCTTCAAGGACATCCAGAACGACTGGTACTGGTCGAAGACCCCGGCCGCCTGGTCCTCGGCGTCCGCGTGGGGCGTCGATTTCAACCTCGGCTACGTCAGCTACGACCACCGCGGCAGCCACGGGTTCGCG…
9220	g.1207.pp.8	34145	34571	f	DUF1566	PF07603.10			ATGAACCCCATCATCCTCAAGAAGATCGGCGCCGACCGCAACCAGCTGCCGGACGATTCCATCGACCACGTCGCCGTGTTCCTGCCCGACTACGGCCTGACCTTCACTGCCACCAGCATCGTGGAAAGCGATGTTCCGCATGCTGACTGCGAATCCGCCGCCAAGGCCCTGGACCTGCTCGGCCACACCGACTGGGATCTGCCGACCATCGAGGAACTGCAGCTGCTGATCGACCGCAGCCGCTACTCGCCGGCCATCAACACCGACTTCTTCAAGGACATCCAGAACGACTGGTACTGGTCGAAGACCCCGGCCGCCTGGTCCTCGGCGTCCGCGTGGCTCGTCTCTTTCAGCTACGGCCTCGTCTACGACGGCCTCCGCCTCACCAACGGGTTCGCG…
9221	g.1207.pp.8	34603	35029	f	DUF1566	PF07603.10			ATGAACCCCATCATCCTCAAGAAGATCGGCGCCGACCGCAACCAGCTGCCGGACGATTCCATCGACCACGTCGCCGTGTTCCTGCCCGACTACGGCCTGACCTTCACTGCCACCAGCATCGTGGAAAGCGATGTTCCGCATGCTGACTGCGAATCCGCCGCCAAGGCCCTGGACCTGCTCGGCCACACCGACTGGGATCTGCCGACCATCGAGGAACTGCAGCTGCTGATCGACCGCAGCCGCTACTCGCCGGCCATCAACACCGACTTCTTCAAGGACATCCAGAACGACTGGTACTGGTCGAAGACCCCGGCCGCCTGGTCCTCGGCGTCCGCGTGGTTCGTCGATTTCTACGACGGCCTCGTCGGCGACTACCGCCGCAGCGACGGCGGGTTCGCG…
9222	g.1207.pp.8	35061	35487	f	DUF1566	PF07603.10			ATGAACCCCATCATCCTCAAGAAGATCGGCGCCGACCGCAACCAGCTGCCGGACGATTCCATCGACCACGTCGCCGTGTTCCTGCCCGACTACGGCCTGACCTTCACTGCCACCAGCATCGTGGAAAGCGATGTTCCGCATGCTGACTGCGAATCCGCCGCCAAGGCCCTGGACCTGCTCGGCCACACCGACTGGGATCTGCCGACCATCGAGGAACTGCAGCTGCTGATCGACCGCAGCCGCTACTCGCCGGCCATCAACACCGACTTCTTCAAGGACATCCAGAACGACTGGTACTGGTCGAAGACCCCGGCCGCCTGGTCCTCGGCGTCCGCGTGGTACGTCTATTTCAGCAGCGGCGCCGTCTACAACAACCGCCGCCACGACCTCGGGTTCGCG…
9223	g.1207.pp.8	35513	35957	f					ATGACCTCTCGTTTCCAGCCCCCACCCATCATCAAGGCCGCCGAACACATGGCGGTCGAGATCGAGAACGCCGTGCGCCGGTTCGCCCGCTATCACCGCTACCAGATTGGCAGCGACTTGCGCGCGCGTTCCCAGCAGGTGTTCATCAACGCCAACAACGCCTGGCGTGAGCGCGCCGAGCAGGCGCGGTGGGTGGCGGTGCTGGTGCGGGATATTGATGCTCTCAAGCAGCTCCTGCAGATCGGCAAAAGGGTTGGCGCCTTCGCCAGCTTCCGCCAGTTTGAAATGCTTATCCGCCAAGCCGAAGAGCTGGGCATGCAGGCCGGTGGCTGGCGCCGCCGCCTGCGCGAAGTCTCCCATGCCCAGAATGCGCAAGCCGACGGCGTCGCGCAGCGTGGC…
9224	g.1207.pp.8	35953	37321	f	RVT_1	PF00078.26	Retron-type reverse transcriptase	COG3344	ATGACGAAGCCGCGCTATCCGCATCCGGGCTGCGCGGCCTGGTCGCAAGTGTATGGGGAGGCGGCCGCCTGGTCCTCGGCGTCCGCGTGGAACGTCAATTTCAACAACGGCAACGTCAACAACAACCACCGCAACAACAACGGGTTCGCGTTGGCCGTGCGTCGTGCCGGTGAGTTTCAGGGAGAGGTAGGCCTGCAGGAGTTGTACCAGGCTTGGCGGCGTGCGCGCCGCCAGAAGGTTCCGAGCTTCAACCAGCTGCGATTCGACCACCGCTGGGCCGATGGCCTGCTGCAGCTTCAGCAAGAGCTGGTGGCATGCCACTGGCAGCCGCGGCCCTCGACGTGCTTCGTGGCCACCCGGCCCAAGGCGCGCGAGATCCACGCACCAGACTTCGCCGAC…
9225	g.1207.pp.8	37313	37520	f					ATGGCTGACCTGCTGCTCACCGCTGCACAGGCCAAGCACACAGCGCGCGTCTTCCTCAGCGAGGCGCGAGCGCGACGGAATGGCCTCGGCTGCTGGTTCTCCTTCAACGCTGCACAGCGTGCACGCATCCGCGCCACTGCACCTGCCCCGCTTCCGGAACCGCCGCGCGCACCGGCACTGCCGGCCCAACTGGACCTGTTCGTATGA
9226	g.1207.pp.8	37516	38101	f					ATGACCGCACCACTGCCCATTTCCCCGGCCACCGTTGTCGAGGCCACCAAAGCGTCGTCGCCCGTCGCTGCGGTCGTCGCTGCCATGCGGCGTGTCGATCCCGCCGGCGGCGCCGTTGCCGCCAACCAGGTGCGCACGTGGGCCGACACCCTCATGACCGCGCTCTACTCCGCGCAGCCTGTGCGCTGGGAATACCGCCTAAAGGACGACTTCAAACCGGGTTGCTGGGCCCAGGCCGATGCAGGGCACGTGTATGCCGCCCACCAGCGTGGCCTCGTTGTCCGTGCCCTGTTCGAGACACCGCGCGTGGTCCAACCGGAGAAGCTGCACGAGTTCCGGGGGCGCGTGTGCGTCCGCTGCGGCGACAGTGAGGATTGGGCCGGGCCGGATTGTGAGCCT…
9227	g.1207.pp.8	38097	38418	f					ATGACCCAGGAACATATCAGCCACCCCGAAGGGTTGCCGAACTGCGCCGCCGGCCACCGCGCGCGCCACATCCACGACAAGCGCTGCGCATACGCCGGTGGCGGCCACCTGGTCGAATGCGCCTGCAGGTCGACCAGCAAGCACGCCGATCCCGACAAGGCCATCGCGGCATGGACCAGGCTCAACCGGCCGGCGCGCAGCGCGCGGGCATCGGCCTCGCCGGCTGTCGCCGACAACGTCGTGCAGTTCAACCTCAGCCTGGTCGAAAGGACCGCAAAGCCCACCCGCGTCAGGGCCAGCGCCGAAGGAGGCCGCCCGTGA
9228	g.1207.pp.8	38414	38645	f					GTGATCGGAGACGTTCTACAGTTCCGCGACCTGCAGGAGCTGTGCCGGCCCGGGAAGCGCCCACGGCTCGCCACCGTTGAGCGCTGGGCCAAGCAGCGCAAGATCCGCGTGCAGTACGACGGTCAGGGCGGTGTCTGGACCACTACAGCCGCCCTCAACGAGGCCCTGGGCCTCAGCACCACCGCCACCAGTGCTTTCGAGAACGAGAGCTACCCCGCTTCGCTGATCTGA
9229	g.1207.pp.8	38664	39870	f			Integrase	COG0582	ATGGCACGACCTCGAAAGGCCGCACCCAACCTGCCGAAGCACATTGACCACACCCGCCTCCCGGTGGGGATCTACTGGGATCCCACCGGGAGAGGTCGCTGGTATGTGCGCAACCCTCACGAAGAGGGCCACGGCTTCCGGAAGAAGACTGTAGCCGGGCCCAGCGCGCGGCTATCGGACCTGCACGCGATCATGGAGGCGCGCCAAGGCGAAGCACTGCGCGGCACGATCGCTTACGTCATCGACCAGCATGCCAAGAGCCTTGCCTTTGCGCAGCTGGGCCCGAAGACGCAACAGGGCTACAAAGAGTACGCGGCCGCAATCAAGGTCTATCCGCTGAAGAACGGCACCAGCCTTGGCGATGCAGTGGTGGATCGCCTCACGCCAGGTTTCATCCGG…
9230	g.1207.pp.8	39880	40810	r					ATGAGTCGGTACTCGGACGTTCCGGCTGAGGGGCGACGCGGAAACTTTGTTTCCCGTTCACCTGATCTTGTTTGGCCGGACCTCACGGATTGGATGAATGACGGCGAGATGGCGGTCGTGGTTTTTGCCAGAACCAAAAAGAGCGCGTTCATCAATGCGGCTAGCAATTGGCCCGGCTTGGATCTATCTAACGGGAATGTAACTGTTCGCCAATTAGACTTGACGGGTCAAAGCGACCATTCAGGTCCTACTGATATGGTGTTGGAACGGGTGAAGCCTTCGTCCGCGACGTTACCATTTCTTGAGCATGATCCACGCACTCAGGGACATGTTGATGATACGAGGGAAGATGGTCGGCCAGAACCTACCGAAAGGGATGTCCGTTCCAAGTCCGCTTCT…
9231	g.1207.pp.8	40815	41163	r					ATGAGCAAGACGATTCCCACTGAATTTGCTAGTGCGCTCGAGATTGGCGGGCCAACCCCGGACGGGCTGATCCATCTGACCTTCACGAGGGCCGGGATTGGCGAAAGGCAGACTGGTGTTGAGCGCCGGTCACTTTCAAGCGATGGGTACGAGGCGGAGGAAATCCCAGCAGTTGCGAGTGTCGTACCAGTAGCCACGATCATGATCCCCTACCCGATTTTCAAGAAGTTCGGGCCCATGTTTACGGAAATCGGCGCTCAGATCGAGGAGAGGCGGCGTAGAGAGCAGCAGCTCAAAGCGGCGAGCAAAGCTGCTAAGGCCGAAGGCACTTCGCCATCTGAGGACTGA
9232	g.1207.pp.8	41715	42474	f	BaxI_1	PF12811.6	Uncharacterized membrane protein, YccA/Bax inhibitor family	COG4760	ATGCGCAGCGGCAACCCGGCTCTTTCCGAGTCGACCTTCCTCGACCTCGCCAGCGGTTCGGTGATGACCAGCCCCGGCCAGGTGATGACCCTCAACGGCACCGCCAACAAGACCGGCATCCTGCTGCTGTTGACCGTGCTGACCGCAGCCTTTGCCTGGAACCAGTCCGTCAACGAGTACGGCGAGGTCATGGGCGCAGCCAAGCTGTATGCCATGGGCGGCGCGATCGGCGGGCTGGTGCTGGCACTGATCACCATCTTCAAGAAGGAATGGTCGCCGGTCACCGCGCCGATGTATGCGCTGGTCGAGGGCCTGTTCCTGGGCGCCGTGTCGGCGCTGTTCAACATGAAGTACCCGGGCATTGTGTTCCAGGCCGTGCTGTTGACCTTCGGCACCCTG…
9233	g.1207.pp.8	42533	43283	r	TauE	PF01925.18	Uncharacterized membrane protein YfcA	COG0730	ATGGAGTCGGTCTATCTGCTGGTCGCGCTCGGCGCGATTGTCGCCGGATTCGTACAGGGCTTGTCCGGTTTCGCCTTCGGCATGGTGGCGATGTCGTTCTGGGCGTGGGGCCTGGAGCCGCGATTGGCGGCGACGCTGTCGGTGTTCGGTGCGCTGGTCGGCCAGCTGGTCGCGGTGTTCACCGTGCGTCGCGGATTCAACCTGCGCCTGCTGCTGCCGTTCGTGCTGGGGGGCCTGGCGGGCATCCCGCTGGGCGTGATGGTGCTGCCACAGCTGGACATGGAGTGGTTCAAGGCGTTGCTGGGTGGCTTCCTGGCGCTGTGGTGCCCGGTGATGCTGATGGCGCGCTCGTTGCCGCCAATCCGCGTCGGCGGTCGCCTCGGTGACGCCATTGCCGGC…
9234	g.1207.pp.8	43308	44217	r	LysR_substrate	PF03466.19	DNA-binding transcriptional regulator, LysR family	COG0583	ATGGATCAATTCGCCGCCCTGCGCGCGCTGCGTGCCATCGTCGATGCGGGCAGCTTCACTGCGGCCGCCGAGCGCCTGGGTACCACCCACTCGGCGATGTCGCGACAGCTGCGGCAGCTGGAAGAACATCTGCAGGTACGCCTGCTGGACCGCAACAGCCGCCGCTTGTCATTGACCGAGGCCGGACGCGGCTACTACCGCGAGGCGGCATCATTGCTCGATCGCCTGCAGGAAGCGGATGAGCAGGCGCGTGCCGGACAGGCCCAACCCAGTGGCACCGTGCGCATCAGCGTGCCGCAGGTGGTGGCCAGCCAGGAGCTGCCGCATTGGCTGCCCTCGTTCCTGCAGCGCTACCCGCAGGTGGCGCTGGATCTTTCCGCCGATGATCAGCTGGTCGAT…
9235	g.1257.pp.4	0	273	f	Iron_traffic	PF04362.13	Fe-S cluster biosynthesis and repair protein YggX	COG2924	ATGGCACGTACTGTTCAATGTGTTCTGCTGAAAAAAGAAGCGGACGGTCTCGATTTTTCGCCCTACCCCGGCGAACTCGGCAAGCGAATCTACGAGCAGGTCAGCAAGGAAGCCTGGCAGCAATGGCTCAAGCACCAGACCATGCTCGTCAACGAAAACCGCCTGAATCTGGCCGACGCACGCGCACGTCAATACCTTGCGCGCCAGATGGAGCGCTATTTCTTCGGCGAAGGCGCCGACCAGCCGACCGGCTACGTGCCGCCCACGGCCTGA
9236	g.1257.pp.4	425	872	r	Phage_tail_APC	PF16778.4			ATGGGCAAGTGGAGCTTTTGCGACGCGGGCGGGGTGTTCACGGGCGCGATGTACTCGGGGCCTGAGGATTTGCTCGAGATCAACACGCCTGCCGGATGCGCTGCCATCCCGGGCGATCACGACCACCTGCGCGTCCGCGTCGACCTCGAAACCGGCGCAGTCGTCCCGTACCGGCCGCCCCCGCCGGCTGACGACGATTGGCAGACGTGGGCGTGGGATGAGACCGCGGAACTGTGGGTGAGCGTCCCCACGCTGGCTGCAATCGCCGCGACTGTGAGGTCTGAGCGTGACCGCAGGATGGCTGGCGCCGACTGGGTCACTCTGCGCGCCATGCGTCGCGGCGAGCCCGTGCCTACAGAGTGGGCAGCCTACCTGCAGGCGTTGGCTGACGTTCCAGCG…
9237	g.1257.pp.4	880	1150	r					GTGAAGTTTTCGGGGGTGTGGGCGACGTACTCGGCCGACTACGGGTCCAGCACGTGGAAATTGCGGTTGTTGGCGACCGTCACGAGCGGTGCTCTTGTGCAGACAGCCGTCCTCGACATCGTCGGCCCGACGGCAACGTTTGAGCTGGACTACACGGCAGGGCAAAGCGTCTCGGTCGGCATCACGGACCTGAATTCGTTCTCGATCGTCGGCGCGGGGTCGATCAGTGCAACCAAGCTGCGCATCAGCTGCCAGCTGTTCATGAGATGA
9238	g.1257.pp.4	1207	6955	r	Phage-tail_3	PF13550.5	Phage-related protein, tail component	COG4733	ATGAGCTTCATCAGCAACTTCTTCACCGCTGCGGTCGCGTTCGTTGCGTCGGGCTTCAATCCCTGGGTGGCTGCGGCGGCATTCGCGGCCGGAACCTACAACGACATGGACGTGCGCCGCCGGCAGCGCAACGCCCGCAAGGCCTACAACGACTCGCTCAAGGACCGCTACGCGATGGTCAAGAGCGCGACCGAGGCGCGCAAGGTCGTCTACGGCCGGGCCCGGGTGTCCGGCCCGATCGTGTTTGCGCACTCGTCGGGCGACAAGAAGCAGTACTTGCACCTGGTCGTCGCGCTGGCCGGGCATCAGATCGATGCCGTCGAGACGATCTACCTCAACGACGTTGCGCTGCCGGCGCCGAACGCGAGCACCGGCTTCATCGAGTCGGGGGAGTACTTC…
9239	g.1257.pp.4	6951	7521	r					GTGACCCGCGCACTGACAAGCCCTTTCGCTGCCGCGCTGGCGGGCGCCCATGTGACCGCGTTCCCGCTGATCGAGCTCGGCTTCGCGTCGGGCACCGACTACGTCTGCGGCCTGGCGCACGACGTGACCTGGTCGGGCAACACCTACAGCGCCGCGCAGGGCCTGATCAGCATCGAGGCGCTGGAAGAGACCGCTGCATCGGCACAGGGCCTGCGCATCCTGCTGGCCGGCGCGCCGGGCGCGAACGTGGCGCTTGCGCTGCAGGAGAAGGTGCAGGGCCGGCCGGTCACGGTGCGCCTGGCGGTGCTCGATGCGGCTGGCGCGCTGCAGGTCGACACCAACGTCTGGCAGGGCCTGATGGACACGATGCAGATCGACGACAACGCCAGCAACTGCGTC…
9240	g.1257.pp.4	7517	8144	r					ATGACGACCTACACCTACCCGACCACCGGCAGCGCCTTCGCGCCGGCGGGTCTGACGTGGACCCAGCGCCACAACACCCGCGTGTCGACCTCATCGCTCAACGGCGCGACCCAGACCAGCAGTCTGCCGGGCAGCCGATGGGCGGTGTCCCTGGACTACCCCATCCAGACCTATGCCGAGCGCGCGCAGATCGAGGCCTTGCTGACCCGGCTCAGCGGCATGGAGCACCGACTGGCGCTGTGGGACGTGAGCCGGCCCCAGCGCCGCGGCACCTGCAACCTCACCGGTGTGACGGTCAGCGCCGTGGCGGCGCAATTTGCAGCCGGCCTGGTCCTGGCTGGCTGCGGCGCGTCCACCACGCTGCTGGCGGGCGACTGGCTGCGCGTGACCACCAGCAAC…
9241	g.1257.pp.4	8151	11493	r	TMP_2	PF06791.12	DNA repair exonuclease SbcCD ATPase subunit	COG0419	ATGGCTGACATCGGCGCCAAGATCATCATCACATCGGATGTGACGGGGGCGCTCAAGGGCCTGCGTGACGTCAAGGACTCGGCCACACAGCTGGGTGCCACGTCGGCCAACACCGGCCAGCAAGGCGCTGCCGCGCTGGACCGGCAAGCCACCGCGGCATCCACCGCTGCAGCGGCCACCGGCGCGGCCGCCACGCAGGGGGCTGCCGCTGCAACCACGGCGGCAGCCGCCACCACGCAAGGCGCTTCCGCCACGGCCGCAGCTAGCGCCAAGGCCACCGAGGCCATCGATCAGCAGGGCAAGGCTGCAGGCGTGAGCGCGGCGCAGACAGCGGCCGCCATGCGCACGTTGCCGGCGCAGTTCACCGACATCGCCACCAGCCTGGCCGGTGGGCAAAGC…
9242	g.1257.pp.4	11508	11889	r	DUF1799	PF08809.10			GTGGCCCGCGCGGTGCTCGCCGGGCCACCGCGCCCCACCGCTGCCGCGCGCAGCGACTACGACGCCGCGCTGGCCGCCTTCGGCACCACCGACCCGGATGCGGCCGATTTCACTGGCCGCGCCACGCAGGCCAACCAGGACACCACTGAGCTATGGCCCGAGCACCAACCCGCCTACACGCTGTTCGACGCGATGCAGACCCAGTGGCGCACCGCCAGTGGCGGTGTGATCGGGCTGGACTACGGGCCGCTGGCCTGGGTGTGCTCGCGGGTGGGCATCTCGCCGGCCGACGAGGCGCAGGCGTTTGCCGATCTGCGGGTGATGGAGGACGAGGCGCTGGTGTGGTTTGCCGAGCAGGCCGAGCAGCACCGATCCAAGTGA
9243	g.1257.pp.4	11894	12245	r	Phage_TAC_4	PF08748.10			ATGATCAAGCTCAAACCGAACCCCACGTTCAAGCACACCGTCGCGCTCACGGTGGCCGGCAGTGCCGAAGGCGCCAAGGTCGAGTTCACCTTCCGGCACAAGGGCGTTGCGGCGCTCGATGCCTGGGTGAAGAAGCCCGGCCTGATGGCCCGGGACGGCGTCACGCTCAGCAGCGTGCAGTACCTCGACGAGGTGATCGAGGCCTGGTCTGGCCCGATCAACGACGACGGCACCGACGCGCTGTACTCGCCCGAGGCGCTGCAGAGGCTGCTCGATGCCTACCCGCCGTCGGCGCAAGAGATCTACGACGGCTACCGCGCTGCGCTGGAAACGAGCCGCGCAAAAAACTGA
9244	g.1257.pp.4	12255	13221	r					ATGGCCGGCAGCATTCAGAACAGCGTCATCCTCGCCAAGATCGAGGTGACCAGCGGCACCGATTCGGCGCCCACCAACACCGCGGACGCCGTGGCGATCCGCGTGACCAACCTCTCGGCCAAGATCGAGGAGAAGTTCGCCGAGCGCGACGTCATCACCGGCGGCTTCTCGGCGCCTGACAAGCTGCCGTACACGCGCCGCGGCACGATCAGCTTCAGCTGCGAGATGCAGGCCAGCGGCACGCTGGGCACCGCGCCGCAGTGGGGCGACCTGCTGCAGGCCTGCGGTTTCAGCGAGACCGTGACTGCGACCGCCCGGGTGGACTACCTGCCCGCATCGACGGCGCTCAAGACGCTGACGATCTGGGCCTACATCAACAACCGGCTCGAGAAGTTCACG…
9245	g.1257.pp.4	13259	13478	r					ATGGACAAGCGCATCGCACCCGTCATCGACGCCGAGACCGGCAAGGTGATCGAACTCAACCCGCCGTGCGGCGGCAGCTGGCTGCGCGACGCCGACGGCGGCTTGACGCCTGGCGATGCAGCCACCGCCAAGGCCGCCGGCCTGCAGTGGGGCGATGCCCCGGCCGAGCCCGACCCGGAGATCGTGCCGGACCTCGTGCCGCGCAAGACCGGCCGCTGA
9246	g.1257.pp.4	13511	13973	r					ATGAGCACGGCCTTCACGCTGGTGCGCGACGCCGTGGCAGCTGCGATGGCGCAGGCCCCGGCTCTGGCCGGCGGGCGCATCACCGGCGGCCTCAAGCGCCCGGCGATCAATGAATACCCGTCGCGGGTGGACGTGCAGTTGGTCAAGAGCAAGGGTCGATACGACCTGGCCGGCCCGGGGGCTCCGCGCACCTGGGTGACCCTCATTGCCGTGACCGCCCTGGTGCGTGCAGCCCCTGGCGACACGCCCGACGCGACCCTGGATGACCTGGTGCTCGGCATCTCCGAGCGCCTGGACACGCTGAGCGCTGCGGCGCTGGGCGCCCAGTCCATCGACCTCGACCCCGAGGTGACCTGGGGCGTGATCGAAGGCGGCCCGAACAGCCCGAATTTCGCGATG…
9247	g.1257.pp.4	13969	14383	r	DUF1320	PF07030.11	Mu-like prophage protein gp36	COG4387	ATGCCCTACGCCACGCAGCAGGACATGATCGACCGCTTCGGGTCGCCGCGCCTGCAGCAGCTCACCGACATCGAGGAGCCGCTGCTCGGCGCGATCCGGCCGGCGGTGATCGCCGCCAAGCTGGCCGACGCCGATGCCGAGATCGACGGCTACCTGATCGGCCGCTACGAGCTGCCGCTGGCGGCCTGGCCGGCGATCCTGAAGGTGCATGCCTGCTCGATCTGCTGGTATCGCCTGCTCGGCAGCTCGGCAGACGAACCGGCCCGTCGCGACTACGAAGACGCACTGGCCTACCTGGTCAAGGTGGCGCGCGGCGACGTGGTGGTGGTGGCGCCTTCGGCCGCGCCGCCGGTCAGCGGTGCCGGTGCGGTGCTGTTCGATGCGGGCAGCAAGGTGTTC…
9248	g.1257.pp.4	14392	14611	r					ATGGCCACCAAGCCGAAGACCCTCCCTGCCATCACCGTCACCAGCCGCAGCCCGCGCGGCAACCTCTGGCGCGCTGGCCGCGACTGGAGCGCGCAGCCCACCACGGTGGCCATCAGCGAACTCAGCGATGCGCAGATCGCGGCGCTCAAGGCCGAGCCGCTGCTGCTGGTGCAGAACGCCGAGATCACGCCCGACGGCGAAGTCGGCCAGGTCGAGTAA
9249	g.1257.pp.4	14738	15620	r	Mu-like_gpT	PF10124.8	Mu-like prophage major head subunit gpT	COG4397	ATGATCCTCAACGCCGCCACCCTTGCCCTGCTCGCGCAGACCGTCGACATGCGTTTCCAGGCGGGCCTGGCCCGCGCCGTGACCGCGTGGGACGCCGTCGCGATGACCGTCCCGAGCGCCTCGGCCGAGAACATCTACCCGTACCTGAAGGACGTGGGCGCCATCCGCGAGTGGGTGGGCGATCGCGTGATCCAGAACCTGGCCAAGGGCGAGTTCTCGATCAAGAACAAGTCCTACGAGCAGACCCAGGGCGTGCCCCGCACCGCGGTGGATGACGATGCCTACGGTGTCTACGGCCCGATGTTCGAGAACATGGGCCTGAACGTGGCTTCGTTCCCGGCCGACCAGATTTTCCCGACCCTCAAGGCCGGCTTCACCACGCTGGGCCCCGATGGCCAG…
9250	g.1257.pp.4	15661	16075	r					ATGACCGCCACCACCACTGACCGCAACACCAAGGCCCGCTCGGGCCGCCAGCGTGTGTTTGGCCTCGCGGCCGCCGCTGTGATTCCGGCGGGCGTGATCGCCTGCCTCAACGCCGCCGGCGAGCTCGTCAACGGCGCCACCTCCACCACGCTCAAGTGCGTGGGCGTGAGCATGGGCAACTACAACAACGCCACGGGCGCAGCCGGCGCCGTCAAGGGCGAGGTGCAGAACGGCGTCTACGGCCCGTTTGCCAACAGCGCCTCGACCGACCTGATCGCCCTGGCCGACGTGGGCAGCACCTGCTTCATCGTCGACAACCAGACCGTGGCCAAGACCAACGGAACCAGCACGCGCAGCGCCGCGGGCGTGGTGTTCGACGTCGACACCGATGGCGTGTGG…
9251	g.1257.pp.4	16128	17250	r	Mu-like_Pro	PF10123.8	Mu-like prophage I protein	COG4388	ATGCCTTCCAGAAAGCCCCGTTCCACCTACATCGCACTGCTTGCCGCGGCCCTGAGCCTGGGCGCGCAGGCCGAGGTGCAACTGCTGCCCGCGGGCGAGTTCGCCGCCCGCGACGGCCGGCCTGGCAACGGCAAGGCCTGGACGCTGAGCGATGCCCAGGGCGCCAAGCTGGCGGCCGACCTGACCGCCGCATCTGCCAAGAGCGCCTTCGTCTTCGACGTCGATCACCAGACCCTCCGCGCCGAGGTCAACGGCCAGCCGGCACCCGCCGCTGGCTGGGCCACGCAGTTCGAGTGGCGCGCCGGCATCGGCCTGTTTGCCACCGACGTGCGCTGGACCGAGCAGGCCCAGGGCTGGATCGAGGGCGGTGCCTACCGCTACGTCAGCCCGGTGATCACG…
9252	g.1257.pp.4	17316	17895	r	Phage_tail_S	PF05069.12	Mu-like prophage protein gpG	COG5005	ATGAGCACAGAGCGCCTCATCAGCATCACGGTCAGCGGCGCCGAGCTGCAGGCCGCGCTCGATGCCGCGGTGCAGGCGCTGGCCCAGCCGCGCGAGCTGCTCGACAGCGTGGGCGCGGTGCTGCAGGCCAACATCAACATCCGCTTCGACACCAAGACCGACCCCAGCGGCCAGCGCTGGGCGCCGATCAGCGCGCTGACGCCGCAGTTCTATGCCCTCACCCACAACAGCAAGGGCCAGCCGCGCAAGCCGACCAAGGAGGGCTGGGCCTCGCTGCGTGCCGGCGAGCAGGACGCCACGATGCCCGGCACCTTGCTGATCCGCACCGGCCAGCTGCGCAACAGCCTCACCCGAAACTCCGGTGACGACTTCGTGGACATCGGCTTCAACCGCGCCACG…
9253	g.1257.pp.4	17900	18656	r	Phage_Mu_F	PF04233.13	Uncharacterized conserved protein, contains phage Mu gpF-like domain	COG2369	ATGCCGACGCCCATCCCCACCGACTTCACCCTCGGCGCCGTTGCGCCCGAGGAAGCAATGGCCGCATTCCAGGCTCGTGGCCTGCTGGAGACCACCTTCAGCTGGCAGGACTTGTGGCACGTGGAGCACACCCGCGCTTTCACGATCAGCCGCCTGGCTGAAACCGACCTGCTCGACTTCGTGCGTGCCGAGCTCGACAAGGCGATCGAGGCCGGCACCGATTTTCGGGACTGGGCGGACACGATCCAGCAGCGCTTCGAGGCGGCGGGATGGTGGGGCAAGCGCCAGGTGGTCGACACCGCCACCGGCGAGAAGGTCAGCACCACCTTCGATCCCAAGCGCCTGCAGCTGATCTTCGAGGTCAACACGCGGCAGAGCTACGCGGCCGGGCGCTGGGCC…
9254	g.1257.pp.4	18658	20413	r	DUF935	PF06074.11	Mu-like prophage protein gp29	COG4383	GTGGCATCGAAGATCCTGGACCAATACGGCAAGCCGATCGACCTGGCCGCCATCCGCGAGCCACAGACCGAGCGCGAAGCATCCGCCACCGGCGGCGCCGCTCGCGTGGGCTGGCTGCACCGCGAGTTCGATGCGCACCCGGGCCGCGCGCTCACGCCGGCACGGCTCAACGCCATCCTGACGCAGGCCGAGCAAGGCGACATCACTGCGCAGCTCGAGCTGGCCGACGACATGGAAGAGCGCGACGGACAGATCTTCTCGGAGCTCGCCAAGCGCAAGACCGCCGTGACCACGCTCGAATGGGACGTGGAGCCGCCCGACGACGCCAGCTCGGCCGAGCAGGCAATGGCCGACCAGGTGCGCGACTGGATCAAGCAGATCCCGAACTTCGAAGAAGAC…
9255	g.1257.pp.4	20570	22253	r			Mu-like prophage FluMu protein gp28	COG4373	ATGAGCGACGAGGTCATCCACGGCCTGGTCGTCGACGTCGGCACGGCACTCGACCGGCTTGACCACATTCCCGCTGGCAGCGAAAAGGTCGACGCGCCGCCGCCGGTGCTCATGGCGTATCAACAGGCCTGGATCGCCGATGAGGCGCAGCTCAAGGTCATGGAGAAGAGCCGCCGCACCGGGTTGACCTGGTGCGAAGCGGCCGACGACGTGCTGATCGCGTCGGCCGAAGGCGGCAGCAACGTCTTCTACATCTCCGCCAACCAGGACATGGCCCGCGAGTACATCGAGGCTGTGGCCATGTGGGCAAAGGCTTTCTCGTACGTGGCCAGCCAGATCGGCGAGGGCATCTACGAAGACGATGTCGACCCCGAGAAGGGCCGGCGCTACATCAAGACC…
9256	g.1257.pp.4	22249	22471	r					GTGAGCGAGCCCGTCAATCCGCCCTGGGGGCTTTCGCCAGGCCAAGCGGCAGCGGTGCAGGCCGTCATCGACACCGGCTGCAACAAGGGTGCGGCGCGACTGCGCGATGTGTCGGTCAAGACCATCGAGGTGCAGGCCGGCGACGCGTTGCGCAAAAGCGGCAAGAGCAATCGCTTGCAGATGCTCATCGCCTTCGATCGCCACATGCGAGGTGCGGCATGA
9257	g.1257.pp.4	22467	23040	r	DUF3486	PF11985.7			ATGCCCCCCGTCGGCAAGATCGCCCAGCTGCCCGAAGAGATCCGCGCCTGGCTGCACGCCACGCTGGTGAAGCGCTCGTTTGGCGACATCCACGGCGTGACCGACCAGCTGCAGGCGATGCTGCAGGAAGCCGGCATTGCGATGTACATCGGCAAGAGCGCCGTGGGTGCCGAGTCGCTCAAGATCAAGCGGGCCCAGGAGAGCATCAAGGCGTCGACCGAGGCGGCCAAGCTGATCGCCGAGAGCAGCCGCGACGATGGCGACGCACGCGGCGAGGCGCTGATGGCCCTGATCAGCAGCGACATGTTCGACTGCCTGATGAAGGCCCGCGAAGCCGAGAGCGAAGAAGACCCGATCGCCCGGCTCGGGATGATGGGCGAAGCCGCCAAGGCCGCCACC…
9258	g.1257.pp.4	23043	23349	r					ATGAGTGCGACGCCCAAATTCGCCGAGTTCCAGCAGATGGACCGCCGGCTGTCGATCCTGCAATGCCTGGCCGCTGCGGCGCAGTACCGGGTCAACGTGGGGCTGATCCAACGCTACTGCGATGCCGTGGGCCACGCGGTGAGCCGGGATCGCCTCTACGCCGATTTGACCTGGTTGAGCGAGCAGGCCCTGGTCGAAGTGAACGACAGCGGCGTGTGGGTGACCACGCTCACCGAGCGCGGGCTCGACGTGTCCAGCGGGCGCGCCAAGTGCCCGGGCGTGGCGCAACCGCAGCCGGGGACCTGA
9259	g.1257.pp.4	23345	23699	r					ATGCCTGCCATCCCCCCTGAATTCAAAGACTGGATCAACCTGATCCAGTGGCTCGCCACCGGCGCCATCGGCGTGACCGTGTGGCTGCGCAAGCCCGGCCAAGACGCCGCCGAAGCGGTCACGAAGCTGCGGGCGGAAGTGCTGACGCTGCTCTCGCGCATCACGCACCGCGTGATCACGGTGGAGGAGCACATCAAGCACGTGCCCACCTCGGCCGAGCTGATGGAGCTCGAGGGCACCGTCAAGGCCAGCGCGGCGCAGACCGCCGGCCTGGTCGAGAGCATGTCGACCATGCGCGTGCAGCTCAACCGGATCGAGGCCTATCTGCTGAACGCGAGGGATTCCCGGCTATGA
9260	g.1257.pp.4	23756	24098	r					GTGGATGGCATCACGTTCGTCAGCCTGCCCGACGGGGCCACGCTGCCGGAAGGGCAGCCCGAGCAGATCGAGGCGCAGGCGGCGCCGCTCACTGCTGAGCAGCGAGACGCGATTCGCGCGGCCAGTCCGCATGTGAAGCTGATTGGTCAGCGCGTGGTCGATCACATCCGGGCGATGTACTCGCCTGACGACGAGATGTACCTGGCGCGCATTGGCACCGGGGCGGCGCTGGGGGTGTACGAGCTCGAGGCCGGCGAGCGCGAGGAGTTGGCGCGGTATCAGGCGCATGTGGAGGCGTGCCGGGAGTGGGGGCGTGCGCAGCGTGTGGCGCTGGGGGTGTAG
9261	g.1257.pp.4	24120	25404	r	RVT_1	PF00078.26	Retron-type reverse transcriptase	COG3344	ATGCTGTGTCCGATCGCCGGCGGGAACTGGACGAACTCGTCTACGGCCGGCGTGTGGGCGGTCAACTGGAACAACGCGCGGTCGAACTCCAACGACAACGTGGGGCTCCGGGCCGACTCCGCACTACCTCGCACGCCCGATCGTGGCGATGGTGGAGCAGAGGGAGGTGCCTTCCTGCCTTGGGCGAAATCGTGGTGCCCGCCGTTTTCCAGTAGCTGCTGCTCGTACGGCGGCGATCGTCAACGGTTCCGTCGGGTTCGAAAAATGAAACGCATCGGCAACCTCTATGCCCAAGCCACCTGCCTGGATGCGCTGCACCAAGGCTATGTGGACGCCCGCAAGGGCAAGCGCGCCCGCTTCGCCTGCCACGCCTTCGAGCGCCGCCTGGGTGCCCAGCTC…
9262	g.1257.pp.4	25405	25831	r	23S_rRNA_IVP	PF05635.10			ATGAGCCTGCATTCCGAAGCACAGCTGAACCGCAAGTTCACCGAGTTCGCGAAGCTCATGAACGTCTACCTGGCGCACTTCCCGAAGGCCGAGAAGTACGGTCTGGCGCAGGCGATCCGGGTGGCCGCCTACGACGTCTATGCGCTGATCGTCGAGTGCCAGAAGCGGTATCACAAGAAGACCACGCTCACGAATCTGGACGTCCGCCATGAGCAGTTGCGCATGCTGCTCAGCCTGGCCAATGACCTGGGGTACTTCGGGTTTCATGGCGGAGTCAAGGCGGCTCCGGATGATGGCCCGGCTTCGGCGGTGCGCCGCTACGTGGCGATTTCGAGGCTGGTCGATGAGCTGGGCCGAATGATCGGAGGATGGGTCAAGAGCGAGCGCAAAGACTCGCAG…
9263	g.1257.pp.4	25867	27412	r	E1_FCCH	PF16190.4	Flp pilus assembly protein TadG	COG4961	ATGGCCGCCTCATCGCGCGGGGTACCGCTCACCGGCGGCGTCACCCCGGTATCAGCCCCCGCATCAAACGACATCGGCATGCAGGGTCTGCAGGGCTTTGGCGTCGGCATCTGCCCGTCGATCCCGGCCGGCTTCGCGCTGCTGCCCGGCACTTCGGATCCTGCCTCGCCGAACTACGGCAACTACCAGTGCGCTGACGGCTCGGTGATGGTGTGGGTGCCGGCCTTCTGGTATCGCATCGGTCACGCCGCCAACCCGACCTATGCCACCTGGCTGCTCAACAGCATCGACGTCGAGCCGTATTCCGCCTTCGCTGACGTGGCTGCTGCTGCGGCTGCCGGATACGCGCTGCCGCGGGCGTTCTACAACGCGGGGGCCATCCAGCCAGGCTTCTTCGTC…
9264	g.1257.pp.4	27411	27717	r					ATGAGTCTTTCCATCAGTGGACGCGACGGCGTGCAGATCGACGTGACCGCCGTCAGCTCGGCAACGCTGATTGCGGGCGACGACTTCGGCCGAGCCTGTGAGTACTGCGTCGTGCAGAACACCGGCGCATCGGCCTGCTGGGTCAAGGCGGGTCACGCCGATGCGGCGGCCACGGAGCTGTCGATCCTGATGCCGCCGCAGTGGCGGGAGGTCTTCCACAAGGGCACGGCCACGCACCTGGCTGCCGTCTGTGCGCCAGGCGAGAACACGACGTTGGTGGTGGCGCCGGTTGGTGGGCGCGCGTGA
9265	g.1257.pp.4	27740	27953	r					ATGAACGAAACCAAGCCCTGGTGGCTCAGCCGCACCCTGATCGTCAACGCGCTGCTGCTCAGCCTGGCAGCCGCCGAAAGCCAGTTGCAGGTGCTGCAACCGCTGATGCCCGTGAACGTCTATGCGCTGCTGGCGTTCGTGCTGCCGATCGTGAACGCCGCGCTGCGGGTCGTCACCACGCAGCCGCTGGGGCGCACGCCTGCCGGCCAGTAG
9266	g.1257.pp.4	27949	28438	r	Peptidase_M15_3	PF08291.10	Uncharacterized conserved protein YcbK, DUF882 family	COG3108	ATGCCCGAATCCCCACCCCCAGACATCCAGCTCGCCCCGCACTTCCGGCTCTCGGAGCTGGTGATTTCGCCGTCGGGCGAGCGGGCCGGTTTGCGCAACGAGCCGCAGGCCACCCAGGTGCGCAACCTGCGCCGCACGGCCCAGTGGCTCGAGACCCTGCGCGGCGCGCTGGGCTGCCCGATCACCGTGCTGAGCGGCTACCGCTCGCCCGCCGTGAACAAGCTCGTGGGCGGCTCGAATCAGAGCGCCCACCTGCGCGGCCTGGCTGCCGACTTCATCGCCCCGGCCTTCGGCAGCCCGCGCGCCGTTTGCGAGCGGGTACTGTCGTTGGGCCTGTCGTTCGACAAGCTGATGTTCGACCAGCTGATCTACGAGGGCAGCTGGGTGCATGTCGGCCTG…
9267	g.1257.pp.4	28862	29453	r					ATGTGCCAAGAAGTCTCCCCCACCCGCAAGCAGTACAAAGGCGTCTTCACCATTTTCAAGCGGTACTGGGGCGCCTACGGTGGATTGCAGGCGCTGCTGCGTTCGCCGTACCTGCACTTCTCGATCGTGTTGTTGGTGGCGACGTCGAACACGTGGATCAACGCGGGTTGGTGGGAGCAGTCGATCGGTGTGCTGCCAAACCTGCTGGGTTTTACGCTAGGTGGATTTGCGATCTTCATCGGGTTTGGCGATGAGCGATTTCGTCAACTGCTTGCTGAGCCCGACGAGAGCGAGGAGACCCACACCGTCTATGTAGGTCTTTGCTCCACGTTCGTCCACTTCATCATCGTGCAGGTGCTTGCCTTGTTCTGCGCGATCCTCGCCGAGGCGTGGTGGTTC…
9268	g.1257.pp.4	29460	30252	r	DUF4747	PF15931.4			ATGATGCGCGATGCCTTCAGCCTACGCGCGGTTGTACCGGTGGGAGGGGTGTACGGAGCCTTGATCGGATCCCTTCACGTGGCAGAGCCAGAGGACCCGAGAAACGATGTGACCGGGGAGATTTATCGCTTCCTCAAGCTGGACCCGAATGAGCCTTGGTTCAATGCGGAAACTCGCGAGGCTGCGACGGCCAAAGAGTTGCGGCAAATCAGCATTCCTGAACACCTGCTGCCCCATTTGCAGCGGATCCCCTTCGTCTTCAGGCCGAAGGTGCACAGGCTTTACTTCGTGGCAAGGGATCGCAAGGACAGCCTCGCGCCAAGTACCGCCAAGTTGCTCTTCGAGGCAGTGCTGAACCGTTTGACCAACGAGCTGAACTATCCACCCTTCGAGGTCACC…
9269	g.1257.pp.4	30352	30601	r					ATGTCGAATCACAGTACGGCAGCCGGTGACACGTTCGATGTCCAACTGCGGATGCTCATGCGCCTGATCGTGCACCTGGATGAGCGCGGCGCCGTGAATGCGCAGGAGTTCCTGGCCGACCTGGCCAACGCGGCGGGCCAACTGCCGCCCGGTCCTCAGGTTGCGCAGCGGCTGGTCGTGGATGCGACGCTGGATCAGCTGAATGCCTCGCGGCAGCTCAGGCTGGTGCCGTCGGCGGGCCAACACTGA
9270	g.1257.pp.4	30661	30988	r					ATGAAGGTCTGGAGAGTCGTTGGCCTGGTCGTCTGGATGCCGCTCGTGGTGGGTTGTGCCGCCTTGCCGACCGAGGGATTTGGCATCGAGCAGACGAACAGCTTGCCCAGCCAGGAATGCCAGCGCGTGGGCCGCGTCGAGGGCAAGAGCTACTTCGGTGCCGGCGTCGTGGGGGCCGGGTCGGGGCACTACCACTCACGCAGGGCTGCCCTTGAAGAAGCGCCCGCCGGCCTGGTCGCCAAGGCCACGCACGTCGTGTGGGAGCCGCCCGCAGGCTTCGGCGTGGATCTGGCGGTCGGCGTGCTGTTCAGGTGCCCGAAGGTGTAG
9271	g.1257.pp.4	31043	31487	r					ATGACCCAGCAACAGGTGGCGGACGCGTTGTCGATTCGCCGCGAGATGTGGGCGAAGTACGAGGCTGGCGCTGAGCCGGGCGCGTCGGTGCTTGGCCGTGCTGCTGCATCAGGGGTCGATGTGCTCTACGTCCTCACCGGCAAGCGCCCTGAAAACGCGCCGAGTGCCGACGAGCAGCGCCTGCTGGCGCTCTACCGGCTGGCCGACATCAAGGTGCGCCAGGCGGTGCTGGCGGCGTTGGCCACGGGAGAGATGCCGGCGGCCGCGAAGCCATCAGCCGTGACGCGTGTGCCTGCTCCGGCGGCCAAGACGGTCAAGCACGGTGGCATCACCGTGCACGTGGCCGGTGGCATCGGCCAGCAGGTCGAGGGCGGCATTCACTCGCCGCAGACGTTCAAC…
9272	g.1257.pp.4	31865	32150	r					ATGGACACAGAAGACGTCGAGGCACTCAGGGGGCGGATCGAGGCGGTTGCGCAGTTCGCTGTGGCTCTGGCCGCTGAGTTGCACCACGCCTGCGTCATTGACGTGACCCAGGTCCTGACGCCTCTGGCGCAGCGGGCGCTTCGGTTGCAGATGGAGAGCCCGGTTGCCCAGCAAGAGGCGCGGGCGGCGCTGGTTGATCTGCTGCACTCGCTGGCCGCGACCCTCCAATTACGGGACGATCAGTGGCAAATGCCGGGCGTTCCCTTGCCGGAAAAGCGGCCATGA
9273	g.1257.pp.4	32189	32417	f					ATGAAGCCAAAGCTGAAGACCGCTACTGAGGCCCGTGCCGAGTTCGAGCACAAAGGCCTGTCGATCGCCGCCTGGAGCCGCGCCAACGGCCTGCACCAGAGCCTCGTCTACGAAATCCTGGCCGGGCGCAAGAAGTGCCACCGCGGCAAGAGCCACAAGGCCGCCGTGCTGCTGGGCATGAAGGCCGGCGAGATCGTTGACCAAGACCCGTTGAAGCAAGCCGCCTGA
9274	g.1257.pp.4	32473	32965	f					ATGACCCACCACATCCCCCAACGGCCGAGTCGACGCGCCATCGAGCGTGTGCTAGCCGGCATCTGCACCAGCCTGGTCTCGACCCTGGCGATCGTGCTGGGTTCGTGCGTGGCGCCGCAGTCGGCACACGCGGCTGAGCCCGTCACGGTGGGCCTGCACCTCGCCACGGCGCACACCGCAGGTGGCTACAACCCGGTCAACCCCGGCCTCTACATCCGCACCGCCCGCGGCCTGACGCTGGGCATCTACCGCAACAGCATGCGCGCCACCAGCGCCTATGCGGCCTACACGCACGAGTGGCTCGGCGGCCACCTGGCGCTGACCGCCGGCGCCGTGACCGGCTATGCCGCGCTGCCCGTCGCCCCGCTGCTGGTGCCCAGCGTGCGCCTCGACCTGGTC…
9275	g.1257.pp.4	33003	33378	f					ATGAACCAACTGCACGTCGGCAGCCACTCGCCCGCGCCGATGCCCCCCCTGCGCCTGCTCGGCCAGCGGCACCTCGGCACCCATGCCGATCTGACCCAGGCCCTGCTGGCCCTGGTGGGTCACGTGTCCGAGCTCAACACCCAGCACACAGACGCCAATCGGCAGCGCGGCGTCACGCAACGGCAGCTGGATCGCCAGAAGACGATGGCCCTGGCCCTGCTGGTGATGCTGCTCGAGGACATGCGGCCGGGCCTGGGCATGCTGATGGAGCGCCTGGTGATGCCCGATGACGTGATCGATGCATCGGACGATGACCTCGATCTGCACGAGGCGGTCACGGTGCCTGCCCCCTTGTCACCGCTGGCGGGGCTGTGA
9276	g.1257.pp.4	33377	33644	f					ATGGCCGGCACATCCACCCCCAACCCCACCACCGCGGCTGCTGCCGAGATCGTGGACCGCCTGCTCAAGGACGCCTTCGCACACGGCGACCCGCGCAGCCCGGAATACCACCGTGGCGCCCGCGCCGCCCTGGAGCGCCGGCTGATGGGCCGGCAAGTGCTCAACCCCTACGCGATGGGCAACGCACGGGCCGATGCGTTCTGGGCCGGCGTCGACCGCGGCAACGCGATCTGGGTGCGCCACGTTGAAGGGGACCTGACGGCATGA
9277	g.1257.pp.4	33640	33946	f			DNA-binding transcriptional regulator, IclR family	COG1414	ATGAGCACGGCCTACACCCACGAGGGCCAGCAGCGAATCCTGCGCCTGGTGATGCTGCTGGCCGGCCACGAGATCACCGGCCTGGCGCCGGCCGACATCGCCAAGCAGCAGCAGTGCAACGCAAGCGCCGTCACGCGCGACCTGGCCAACCTGGCCGAGGCCGGCTTTGCCGAGCTGGTGCCCGAGACGGGCCGCTGGCGTCTGGCACCGCAGGTGGTGCAGATCGCCATCCGGCACATGACGGCACTCGACCGCGCGCAGGCGCGGCTTGATGAGATCCGCGGTCGATTCAGCCGGAGCGTGTGA
9278	g.1257.pp.4	33945	34221	f					ATGGACCTGCAATCTTTCTTCCAACACACGGTGGAGTCCGCTGCGGTACGGCGCTCCGTGGCATTGAAGTTTCAGAACGTGGCCGTTGCCCTGCAGGCCACCTCCTACAGCGACGGCATCAATCGCCTGATGCCCCACGGCAGTACCGCCGACAAGGTGGCCTACCTGAACAGCCTGAAAGACCTCTTCGCCACTGTGCTGGATCGCATGGCGGACCAGGTCGAGTACGAAGCGCTTGAGCAGGCCCTCATCAACAAACTGAAAGACGAGCAATGA
9279	g.1257.pp.4	34217	35234	f					ATGAAACAACCCGAAGACAACAAGACCATCGACCTGCTCACCCCGCAGCGCGGCCGCAAGCCGCTGACATCGACCGAGCCGGTGACCGATGTGATCACCGCCGCAACGGCAGCCGCCTACAGCCGTGCGGCCAGTCAGGTGGTAGCGCTCGACAACGCCGTCAGCGCCGAACAGATCGACTTCAGCCAGTGGGTTGGTGAGCGGCTGGGGCGCAAGAAGACCGCTGACCTGATCAAGAAAATTGCTGACGTCAGCGATTTGCTTGAGCTGCAACAGATCAAGGAGTCCAGGAAATACAAGGACTTGCGTGTTTCCGTCGGCGGAAAACTGCTGACCGTCAGCACTTGGGATGATTTCTGCACCACCGTCGTGGGCCGTTCGCGGCAGCACGTTGACGAT…
9280	g.1257.pp.4	35264	37058	f	rve	PF00665.25	Transposase InsO and inactivated derivatives	COG2801	ATGAACGCAGCCGAGTGGGAACTGATGCTCAAGGCCCGGGACATGCTGGTGAACGCACCTCATGGCGCCAAGGCCGAGGTGACGGCGCGCGCCGCGCAACTGCTCGGCTGCAGCACCGCCACCGTGTACCGCAAGCTGGAGAAGGCAGGCTTGGACCTGGGCCGCAAGCGGCGCTCTGATTCGGGCAGCAGCGCCGTGAGCCAGGACGATCTGCGGCTGATCAGCGCCACGCTGCTGGCCAGCCGGCGCGACAACGAGAAGCAGCTGTGGTCAGGCAAGCGTGCCGTGAACGCCCTGCGCGCCAACGGCCTGATCAGCACCGAACTGAGTTCGGGCCGCCTGCTGACCAAGCTGCGCGACCACCACCTGCACGTCGAGCAGATGAGCCAGCCGCGCAAC…
9281	g.1257.pp.4	37100	38399	f	AAA_22	PF13401.5	Type II secretory pathway, component ExeA (predicted ATPase)	COG3267	ATGGACGCAACTCTTCTGACCCCCGAGGTGCCCGATGTGGCGCCTCAGCTCCCGCCGCGACGGCTGGGCGTGCTGCATGTGGCCGGTGTGGCGCACGACGTCTACACGCTGGCCGAGATGGCCGTGCTGCTGCGCGTGAGCCTGAGCGATGCCGCACGCAGCATCAAGCTGCCCCGAACGACGGTCTACCGGCTGTTCAACCTCGGCGAGTGGCCCACGCGCATGAGCGACGAGATGCTGAAGGTGACGGCCAACCGGCTGATCCTGCTGTTCAACAACCGCGGCGGCAAGCGGCCCGAGGTCGCTCGCATCGTGCGCGCCACGCTGCCCGGCGCCCTGGTCATCGAGCTCGATGACGAATCCGAAGACACCCCCGACACCAAGAAGGACGAACCCATG…
9282	g.1257.pp.4	38428	38761	f					ATGAAAGACGAACGGAAACTGTTCATGGACCTGGCCACAGACGACCGGCGCGCCGTGCGCCGCAATGCCGCGCAGATGCTGGTAGCCGTGCTGCTCGCATCTGGCGCATGGGCACTGGCCGCGCACATGGCCGAGATGCAGCAAGACGAGCTCGAGCAGGTGCGGCACGAGGTACGCATGGCCGTGCACGCCAAGGCCGCCATCGAGGCCCAGCAGGCGGCGCAGTCGTACTGGGTGCCGCGCGTGGCCGTCGCCTATGCCCAGGGCGCACGCGACGAGTGCGAGCGCCAGCGCATGGCCAATGGCAGCCACCTGCCGTGCGGAGGTCAGTGA
9283	g.1257.pp.4	38760	39090	f					ATGGCGCGCCGCAAAGTCGAGCCAGGCGCATTCATCCCGCGTTCGATGCGCAGCGCGTCAGACGGCGCCGGTGTGACCGCATCCGGCTGCCGGGTGGTGATCCCCGAGGGCGTCAAGGTGACGGTGTACCAACGCCCGCCGTCTGACCCGAACCGCATCGACATGATGGCTGGCAACTGCCCGCCCGACCGCTTCGTGCCGCGCGCCGGCTCGCAGGATCACCTGGCGTGCCCCAGCCGCAATGGCAATCAACGGGTCTACCGCACGTCGGTGCCGGCGTCGCCTGCGCCCGAGGGCTGGACGGATGGCGAGGAGCCGTCATGCGCCTGA
9284	g.1257.pp.4	39080	39716	f					ATGCGCCTGAAGTGCCCGAGCTGCAATGCCGAGATGGACCTCGACGTGCTGCTGGCCCACGAGGAGGGCCGCCACGTGCTGGCCCAGCTGCTGCAGATGGGCGTGCCGATGGGGGCGCTGCTGATGCGCTACATCGGCATGTTCCGCCCGGGCAAGCGGGCGCTGGCGATGAGCCGCACGCTGGCCCTGCTGAGCGAGCTCTGGCCCGACATGACGCGCGGCGCCATCACCCGCAAGGGCCGCGACTGGGCCACCACGCCGGCGCAGTGGCAGCAGGCGATCGAGCAGGTGATGGCGGCGCGCGACAAGGGCAACCTGACGCTGCCGCTCACGAGCCACGGCTATCTCTACGAAGTGCTGCTCGGCCTGGTCGACAAGGCCGAGTCGCATGCCGAGCGC…
9285	g.1257.pp.4	39712	40072	f	HTH_11	PF08279.11			ATGACAACGACCGCCGCTCGCCAGAAGCCCGCCCTCAAGGCGCCCGACTGCACATCCCTGCTGCAGGCGATGGCCCAGCACCAGGGCGCCGGCCGCGGCATCAGCGCCGCCGAGCTGGCCACGCGCCTGGGCCTGACCCGCCGCATCTTGCGCAAGCGCATCAGCGAGGCCCGCTGCCAGGGCTTCCTGGTGTGCGGCCACCCTAAGACGGGCTATTTCATGGCGACCACGGCGGACGAACTGCGCATGGCGACGGCCTTTCTCGAACACCGGGCCCTGCACAGCCTTCTGCTGCTCAGCCGCATGCGCGGCGTTGGCATGCCGGAGCTGCTGGGCCAACTCAAGCTCAACCAGGCTTAA
9286	g.1257.pp.4	40110	40296	f	DUF3164	PF11363.7			GTGACCGAAACCACCATCCCCACCATTCCCGCCGGCTACAAGCAAGACGCCAAGGGCCGCCTCGTGCCCGAAGGCCAGATCAAGCCCGTCGACCTGATGCGCGACCAGCTGGTGCACGACATCGCCGACGGGGCCAAGAACCTGTCGGCCATCCTGGCCACGTTCAAGCGCATTGTCATGGTCTAA
9287	g.1257.pp.4	40341	40641	f	HTH_Tnp_1	PF01527.19	Transposase and inactivated derivatives	COG2963	ATGAGCAAGAGAGAACGAAGGACATTCAACGCGGAATTCAAGCTGCAAGTGGTGCAGATGATTCGCGAGCAGGGCTTGAGCGTGGGCGACGTCTGCCGCGACATGAAGCTCGGCGAGACGGCCGTGCGGCGATGGCTGGCGCAAGCCGATGAAGAGGCTGCAGGCCGCCCCGGCATTGGCAAACCGCTCACCGCCGAGCAGCAACGCATCCGCCAGCTTGAGGCCGAGAACAAGCAACTGCGCGGCGACGTCGACATCTTAAAAAAAGCATCGGCCTTCTTTGCCCGCGAGCTTCGATGA
9288	g.1257.pp.4	40637	41525	f	rve	PF00665.25	Transposase InsO and inactivated derivatives	COG2801	ATGAGCTACCAGTTCGTCGAGCAACTGCACAAGAAGGCCGTCACCGTCGAGCGTCTATGCCGCGTGCTGGGCGTCAGCCGTTCGGGCTACTACGGTGCCCGTCAGCGCGCCAAGCTCGCGCCCAAGGCCTGCTTGGTCAGCACGCAATTGAAGGCCGAGTTCGCCGCCAGCGGCCGCGTCTATGGCAGCCGTCGCCTGTGCGCAGTGCTGCGCGCTCGGGGGCTGGGCATCGGGCGCCACCGGGTGCGACGTTTGATGCGCGAGAACAGGTTGCGGGCCCTGTGGCGACGCAAGTTCATGCACACCACCGACAGCGGTCATGCGCTGCCCGTCTCTGACAACCTGCTGGCACGGCGCTTCAATCCGAGCCGCCCCAACCAGGCCTGGGTGAGCGACATC…
9289	g.1257.pp.4	41534	41990	f	DUF3164	PF11363.7			ATGGCGTTCGCCGACATCGCCGCCTTCATCGAGACCAGCGCCGAGGAGTACGGCGCCAAGCTGCGCGGCGCCAAGGGCAACACGGTGCTGTACACCTTCGATGGCCGCTTCAAAGTCGAGCGCCGCTTCGCCGACAACATCACCTTCGACGAGCGCCTGGCCGCGGCGAAAGCGCTCATCGATGAGTGCATCACCGAGTGGAGCCAGGGCAGCCGCGACGAGATCAAGACGCTGATCAACGATGCGTTCCGTGTCGACCAGCAGGGCCAGGTGAGCACAACGCGCGTGCTCGGCCTGCGCCGCCTGAACATCGTCCACCCGACCTGGAGCCGCGCGATGGAGGCCATCAGCGACAGCGTGCAGGTGGTCGGATCGAGCAGCTACGTGCGCGTCTACGAG…
9290	g.1257.pp.4	41998	42256	f					ATGACCACCGCTACCCCCGCACCGGCACTCCCCGAAGTGCACCTGCAGATCAACAACAGCGGCGCCTGGAAGACGCTGGCCGTCGTGGGCCTGAACAGCATGGAGCGCTGCCGCGGCGCGGTCGACGTGCTGTGCCTGGCTGACAAGCGCCAGCAGCTCGCCCGGCGTCCGACGTATCGGCTGGCCATCGCCGGCCAGGGCGGCCTGTTCGAGGTGCTCGAGTACCGCCACCCCGCGAACGGCTGGTACCAAGCATGA
9291	g.1257.pp.4	42464	42941	f	DUF1018	PF06252.11	Mu-like prophage protein gp16	COG4382	ATGCCCGCACACGTCAACGCCGACACCCGCCGCCTCGACCTGGCCCGCATCCACATGCTCAAGGCCGAACTCGGCTGGGACGAAGACCTGTACCGCGACGTGATGGCCACCGTGTGCGGTGGCATTCGCTCATCTGCGCAGCTCGACATCACCGGCCGCCAGCGCCTGCTGGCGCACATGCAGGCGTGCAAGTCCCGCGACCTGGTCAAGGTGCCCGGCAAGGCCCCCGCGAAGGCTGCACGCAAGCCGCTGTCGGCCGCCGGCAAGAAGCTCTGGAGCCTGTGGATGCAGGCCGCCGACAAGGGCATGGTGCAGCACCGCAGCATGGCTGCGCTGAACACCTGGGTGCAGCGCCAGACGGGCGTGGAGCGCATCGAGTGGCTCAAGGGCGCGCAGGCG…
9292	g.1257.pp.4	42937	43300	f	Mor	PF08765.10	Transcriptional regulator, Middle operon regulator (Mor) family	COG5566	GTGAGAAAGGGCAAGCCGAAGCCGGCCGAGATCATCGGCCGCCTGGTCGACATCGGTGTCGAGCGGCTGGTTGCCGATGCAGGCATCGACGCCGACATGGCCCGCACGATCATTCGCGAGGTGGCGCACATTTTCTTCAGCGAGTACGGCGGCAACGAGATCTATTTCCCGAAGGATCTGGCGTTTCCGCTCTATCGGCGCGATGTGGCGATCTGGCGCGAATTCACCGGCACCAACGGCTGGGAATTGGCCCGGCGCCACGGCCTGAGCGAGCGGCAGATTCGCTACATCTGCGAGGCGATGCGCAAGCAGGCCGTGCGGCTGAACCAGCTGGAGTTGCCGGGGCTGGATGAGCCTGATTGA
9293	g.1257.pp.4	43462	43666	f					GTGACCAAGAAAGTACGCATCGAAAACGCCGACACCAGCAACTACAAAGTGATGGTCGAGATCTGGGACAAGGGTTACCCGGAAGGCCAACCCGACACGCTGGCGAAGACCATCAAGCTCGACCACCCGACGCAGATGACTGGGGACGACTGCTACCTGACGAGCACGCGCTACATCGTCGTCAAGGAAGCGCCTGCAGCCTGA
9294	g.1257.pp.4	43810	44011	f					ATGCCCAGCACCACCATCAAGTACTTCGCCTTCGCTCATCTCCCGCTGCACCTGCAGACCGTGAGCAAGCCAATCGGCGAACTCGCCGACCAGTTCGAAACCATGCTGCCAGACGGTCCCGAGAAGAGCGCAGGCATGCGCAAGTTGTTGGAGGCGAAGGATTGCTTCGTGCGGGCCGCGCTGGACGTGCCGAAGGCCTGA
9295	g.1257.pp.4	44013	44223	f					ATGCCCCGCACCGCTATCAGCGATCGAGAGCTACTGGAATGGATGCTTCAGCAGGACCAGTTGCGCATCGAGAAGTGGCATCACCCTGGCGGCAAGCAGTCCGTGAGCGTCTGGACCAATCTGGACGATGATGACGCCCCCAGCGGCGTGGCGACCACCGCACGCGGGGCGCTGGTGATGGCCATTCAGCATCAGCGTTCCCTGAGCTGA
9296	g.1257.pp.4	44520	45576	f	SBP_bac_8	PF13416.5	ABC-type Fe3+ transport system, periplasmic component	COG1840	ATGACACAACCGTCCCGTTCGACCCCGTTCGCAGCCATCGTTCTGGGTGCTGTCGCGCTGTTGGGCTTCCCCTCGGCGCACGCCCAGGAGCAGGTGCTCAATCTCTATTCGGCTCGCCACTACCAGACCGACGAGGCGCTCTACAGCAACTTCACCAGATCCACCGGCATCAAGATCAACCGGGTCGACACCGACGATGCCGCGCTGATCCAGCGCCTGAAGACCGAAGGCGCAGCCAGCCCGGCCGACGTGGTCCTGATGGTCGATGCGGCGCGACTGTGGCGTGCGGAGACCGACGGGATGTTCCTGCCAATCAAGTCGCGTGTGCTCGAACAACGCATTCCGGCCACCTTGCGCGGCAAGGACGACGGCAACGGCTCGCAATGGTTCGGCTTCTCG…
9297	g.1257.pp.4	45657	45996	f	Histone_HNS	PF00816.20	DNA-binding protein H-NS	COG2916	ATGTCCACCTATCAAGAACTGATTGCCCAGCGTGCTGCCCTTGAAAAGCAGACCGCCGATCTCGAAAAACAGATCGCAGACACTTTGAAGGCTGAACGCAGCAATGTGATCAACCAGATCAAGACGCTGATGGCCGACCATGGCATTACCGCCGCCGATCTGGGCGGCAAGGTCGGGCGCCCGCCCAAGGCAGCGGTGGCCGGCGCGCAGCCTCGCAAGGTTGCGGCCAAATTCCGCGACCCCTCGACCGGCGAAACCTGGTCCGGCCGCGGCCTCAAGCCCAAGTGGCTGACGGCCGCACTGGAATCCGGCCGCAAGATCGAAGAATTCACTCTTTGA
9298	g.1257.pp.4	46250	46979	f	NLPC_P60	PF00877.18	Cell wall-associated hydrolase, NlpC family	COG0791	ATGCTTCAGATTCGCACCTTTTTCAGACTTGCCTGCGTGGTCGCCCTGACCGGCCTGGGCCTGGGTGCGTCTGCTGCGCCGGTCGACGCCGGCGCCGCGCCTGTCGTGTCGACCGCCGTCCCCGCCAAGCCGACCAATCTGATCGGCACCAGCGCCGACGCCGTGGCGCGATTCCTTCAGGAGTCCGGCGTGCTGGCCAGCACGGAGACTGCCGGTGCCTCGACCGACGCGCTGATGCAGCAGGTGCGCAACACCGCGTCCGATCTGGTGGTGTCGGCGATGGATTTCCTGGGCGTCCGGTATCGGCGTGGTGGCACGTCGGCCGACACCGGCTTCGACTGCAGCGGCTTCACCCGTCACGTGTTCGAGAACAGCGTCGGCCTGCTGCTGCCGCGCCGC…
9299	g.1257.pp.4	47045	48191	f	Mob_synth_C	PF06463.12	Molybdenum cofactor biosynthesis enzyme MoaA	COG2896	ATGTCTGAACGCAACATCATCGCGATAACGCCCCTCTCGCCGCGCGGCCTGCGGGTGGCGATTCCGGCCACGAGCCCGGACGACGCGGGCAGTCCCCTCGTCGATGCGCTGGGCCGGCCGCTTCGCGATCTGCGGATCTCGGTCACCGACCGCTGCAACTTCCGCTGCAGCTACTGCATGCCCAAGGAGGTGTTCGACAAGAACCACCAGTTCCTGCCGCATGCGCAACTGCTGAGCTTCGAGGAGATCACCCGTCTGGCGCGCATCTTCGTCGAGCGCGGCGTGCGCAAGATTCGGTTGACCGGCGGCGAACCCCTGCTGCGCAAGAACATCGAGCGGCTGATCGAGATGCTGGCGGTGCTGCGCACGCCCGACGGCCAGGCACTCGATCTCACCCTC…
9300	g.1257.pp.4	48192	48690	r	YgbB	PF02542.15	2C-methyl-D-erythritol 2,4-cyclodiphosphate synthase	COG0245	ATGACTTCGACGAAACTGCCGGCCCTTCGCATCGGCGAGGGCTGGGATACCCACGCGCTGGTACCTGGGCGCGACCTGTGGCTGGGCGGCGTGCGGATCCCGCACACGCTGGGTCTGCTCGGCCACTCCGATGCCGACGCGCTGTTGCACGCCATCACCGATGCGGTGCTGGGGGCCGCGGGGCTGGGCGACATCGGCCGCCACTTTCCGGACACCGCACTCGAGCACAAGGGCGCCGATTCGCATCGGCTGCTGAGCGTTGCGGCGCAGCGTGCTGCCGAGGCCGGCTGGCAGGTCGTCAATGTCGATTGCACCGTCGTCGCCCAGGCGCCGCGGATGGCCGCGCACATTCCGGCGATGTGCCAGCGCATCGCCTCGGCACTGGCCGTTGCGCCCGAT…
9301	g.1257.pp.4	48708	49836	r	Epimerase	PF01370.20	Nucleoside-diphosphate-sugar epimerase	COG0451	ATGAAGGTGCTTGTCACGGGTGCGGCCGGTTTCATCGGCATGCACGTTGCTCAGGCGTTTCTTGCGCGCGGTGACGAAGTGGTCGGCATCGACGACCTGAGCGATCAATACGAGGTGGCGCTGAAGTACGCGCGACTGTCGCGCATCCAGTCGCATCCGCGATTCCGTTTCCTGAAGATGGACGTGTCGGACCGGCCGGCCGTGAATGCGTGCTTTGCGGCGAACGGCTTCGAGCAGGTGGTCCATCTGGCCACCCAGGCCGGTGGCGGGCGGGCGGTGAGCCACCCGCGCGAAAGCGCCCAGCCGAATCTGGTCGGCTTCATCAACATGCTCGAAGGCTGCCGCCAGCACGGCGTGCCGCACATGGTCTATGCCAGCAGTTCGAACGTCTACAGCGGC…
9302	g.1257.pp.4	50299	51001	r	IspD	PF01128.18	2-C-methyl-D-erythritol 4-phosphate cytidylyltransferase	COG1211	ATGCCGATCGACATCCCCTCTGATTGCTACGCCCTGATTCCTTGCGCGGGCGTGGGCTCCCGCGCCGGTGTCGACGGTCCCAAGCAGTATCACCCTGTCGCGGGACGCGCGGTCGTGGCCCATACGCTGGCCGCACTGGGTCAAGTGACCCGTTTGCGCGCGATGCTGGTGGTGCTGTCTGCGGACGACACCCAATTCGAGTCGGCCGTGCCCGGCTTCGATGCGGCCTGGGTGGCGCGTGCCGGCGGATCGACCCGCGCCCGGACCGTGCTTGCGGGCCTTCATGAGCTCAGGCGTCGAGGGGCCTGCGAGCACGACTGGGTCCTGGTGCACGACGCCGCCCGGTGCCTGATCCGGCCCGAGTGGGTCGACCGCCTGATCGACGCTTGCAGCGGCGAC…
9303	g.1257.pp.4	51031	52216	r	Response_reg	PF00072.23	Response regulator c-di-GMP phosphodiesterase, RpfG family, contains REC and HD-GYP domains	COG3437	ATGAACAAGACCGTCCTGGTGATCGATGACTCGAGCGTGCTGCGCGACATCATGCGAGAGGTGCTGGAAGACGCCGGTTTCAATGTCATCGAAGCACCGCACGGCCAGCTCGGGCTGGAGCGGGCCCAGCAGCTGGCACCCGACATCGTGCTGTGCGACATCAACATGCCGGTGCTCGACGGCTACGGCTTCGTGCAGGCCGCGCGCGCCCACGAACACCTGCGCACGGTGCCGATCCTGATGGTCACGGCGATGGCCGAGAAGAAGTCGATGCGCCGCGCGATGGAGGCCGGCGCGGACGACTTCCTGAGCAAGCCGTTCACGCCCGAAGAACTGGTGTCGGCGGTGACCGGCCAGCTGGCGCGGCGCGAGCGCCACGAGGCCGACACCGAGCGCAGT…
9304	g.1257.pp.4	52212	52971	r	HATPase_c	PF02518.25	K+-sensing histidine kinase KdpD	COG2205	ATGGGTTTCATGGGGCATGGGCAGGTGTCGGAGGGGGCGGTCGTCGAGTTGCGTGAGCGGCTTGTGGCGACCGTCAGCCACGAGTTCCGCACGCCGCTGGCGGTGATCCAGGCCAGCGCCGGCCTGATCAGGCGCCGCGTCGGCACGCTGTCGGTCGATGAGCACGATGCCCGGCGCATGCTGGCGTCGTGCGAGCGCATCGAGCAGGCCACGTCGACGATGGTGGCCGCGATCGAGCGGGTGCTGCTGATCGACCGCATCGGTGCGGGCGACGAACCGCACCGGCCGCGCCTGTGTGTGCCCGGTGACGTGCTGATGTCGCTGGCCGCCAGCCTGCAGGAGCGCGGCGACGTGCCTCGCGAGGTGCGGCTCGACGTGCAGCAGGCGCAGGTGCAGGGT…
9305	g.1257.pp.4	53737	58690	f	An_peroxidase	PF03098.14	Ca2+-binding protein, RTX toxin-related!!!Ca2+-binding protein, RTX toxin-related	COG2931!!!COG2931	ATGCAACTCGTCAGACACGACCTCGAATTCATCCTGCAGCAGATCTTCATCGCCGAGGCACACGCGGCCGGTGGCGACCTGCTGACCCTGGTGACCAGCCCGCTGCTGCCATACGGCCTGCGCACGGTGGACGGCAGCCACAACAACATCGTGCCCGGCCAGGAAGAGTTCGGCGCCGCCGACCGGCCGATGCCCAATGCGCTGCAGCAGTTCTTCAGAACCGCAGAAATGGGCGATGTCGACGGCCCCGGACCGGGCGGACTGGTGCAGACCACCTACGCCAACGCCACCGGCGGCCTGGTGTTCGACTCGCAACCGCGCGTCATCAGCAACCTGATCTCCGACCAGACCATCACCAACCAGGCCGCGGTCGATGTGGCCACCCGATTTGCGGACGGT…
9369	g.1293.pp.2	0	1524	f	DUF1566	PF07603.10	PKD repeat	COG3291	ATGCAAAGAAAAAAAAGACATTTTTTTAGGAACACCATACTAACAGCCTTTTTCTCCTGTTTGATGCTGTCGAGTGTGCAGGCGGCCAAGCCTTTATGGACGTTTGTACCACAAACACCGACCGACATCACCGTAGCTAAGGGGGGTAGTGCGCAAGTTGTTTACACTGTACAAAATCAATCCTCGAAAGCCAAAACCCTGATGATGAAACTCATTGCAGGGATAAGTCAAAGCGCACCCTGCAATCTTCCTGCTAAAGGAAGTTGCACACTGACGCTCAACGTGAATGGCGCTACCTTGCAGGGGAATGTCGTGGGTGGCCCTATATTGTGCCAGCAGGGTAATGACTTGCAGTGTTACCAGCCGAGTTCTGCCAATATCTTGCGTATTCGCCTCACA…
9370	g.1293.pp.2	1607	1964	f	23S_rRNA_IVP	PF05635.10			ATGATGGCGCTATACACCGAGTTGCCGGTTTATCGGGATACATACCTTTTGACACTAAAGGTGTTTGAGGTAACGAAAGATTTCCCAAGGGAATATAAATACACCCTGGGCCAGGATATGAAGCGTGATGCCCTTCACTTGCTTCGATGCATTTACCGGGCCAACAAGCATCAAAACAGAATAGAACATTTGGAGGTGTTTTTAGATGAGATGGAGTTATTGAAATTGGAAATTCGCCTGTGTGTCGAGATGAAGCTGATATCACTTAAAAGGCAAGCCCTGTTAAGTGAACTCTTAGCACGCATAGGCAAGCAGGTGACCGGCTGGCGTAATGCCAGCCGAAAGCCAGAATCATGA
9371	g.1293.pp.2	2303	3503	f	RVT_1	PF00078.26	Retron-type reverse transcriptase	COG3344	TTGGCAGAAAAAGAACATAAGCATGTGGAGCAAGGTGCAAACCTGGAGTCCTTATTCCAGGCCTATTTTGATTGTCGCAAGAATAAGCGTAATACCATGAATGCACTCCGCTTTGAAACGGATTATGAAAGCAATCTCATCGCTTTGCGAGATGAGCTCAATTCCAGCACCTGGCATCCTGGACGCTCCATTGCTTTTGTGATTGATAAACCGGTGAAACGCGAAATCTTTGCAGCAGACTTTCGTGACCGTGTGGTGCATCACTGGTTAATTAATCAATTGAATCCGCTGTTTGAGAAAACCTTTATTTATGACAGCTATGCGAGCCGCAAAGGACGGGGTGCGCATCTGGGGATTGCACGTGCCGCACAATTTATCCGCAAATGCTCCTTAAATTAC…
9372	g.1293.pp.2	3521	4982	f	DUF772	PF05598.10	Transposase and inactivated derivatives, IS5 family	COG3039	ATGAGTTTAGATGTAGATGGCTTCGATGAACCGGTCGCAGGTGGCAGCGTCACCATTGCAATCAGCAATGACCATCGCCTGATGAAGCTGGCCCAGAAACTTCCTTGGGAGGAGATGCTGAAATTAGTATTGCCCGATTTACAACGTACGGATAGAAAACATTGGTGGATGGGCAGGCCCTTACGCGTACGCATTCATCTTGGTGTTTATATATTACAACAGATGTTTAACCTCACTGATCGCGCAACAGAACAACAAGTACGAGATAATGCCGCCTTTCAATTGTTTTGTGGTTATGGTCTCATCAAGAAATGGCATGCGCCAGACCATACCAAAATCGAGGCGTTTCGTTCTCGATTAAGCCCTGAAACACAACGCCGGCTTGCTAATTTGATAACG…
9373	g.1293.pp.2	5183	5846	r	HTH_3	PF01381.21	SOS-response transcriptional repressor LexA (RecA-mediated autopeptidase)	COG1974	ATGGATATTAGAGAGCAAATAGGTAATCGTATTACCAAAGCCCGTAAAGAACTGGGTATTACGATTAAAGAATTAGCAGCAAGAACAGCAGAACTATCTCCTGCAAGAATTAGTAATTGGGAGCAGGGAACGCGAAGCCCTGGGCCGTTGGAAGCTAAATTGCTTGCAGATCAGTTAAATGTATCTGCTGCTTATTTGTTATGCTTAACGGATAATCCGCAAGGCGATTTGATTCAGAATCCTGAAAATAGATTTCGACACATTCCTATATTGAGTGTGAAGGACGCGCCACATGCAAAAGAAATTTTAGGGCAACAAGAACCCTTTATTTTTGAAAAAACAATTTTGATTGATTCGTTAAATCCTTCGATTAAAAGTCCAGCGTTATTTGCCACCTTA…
9374	g.1293.pp.2	6030	6903	f					ATGGAATTTTTTATTATCACCCATCAGGAACTTTCTGCACTTAGTGGTTTACCATATCTACAACAATTAACTTATCTTCAAGGCATTAAACCCTACGTTGATTACAAAACAGGGTTAGTCGGTATTCGTCGTGGTATTAGTTATCAGTCATTAAGTGAAGCGCTTTACATAGAACCTCATTCAGGTATTAGAAGCGGTAGCCCAAGTAAAGATCAATTGCGACGTGCTTTGAAAGGGCTTGAGAAGGCTGGTTTAATTCAAATTCAGTCTTGGGAAAGGAAGCTTGTTTTACGTTGTTTATTACTGGACAGGCATGATTCTGCTCATAATAAAGCCGCCATAAAAGCACATGACTATAGCGCATCTCAAGACCCACAAAAAAGTCTATTAGATTCAACA…
9375	g.1293.pp.2	6847	7231	f					GTGAAAGCTCAAGTTTCAGTGATGCGGAGTTCCAAAACCTCTGGAAATTGCATTGAGCAAGTCAACAAACTGTTTCTGAAATTTTCAACCTTCTATGGACATATATGGCGTAGCCAATTCAAGAATGAAGCTTATTCAAATTTTGCACGCCAAGAATGGTCAAAAGCACTAGAAGGATTCGATGTGCAGTTAATTGATCAAGCAATTGATGAGTGTCTTAAAAACCGCGAAATGCCACCTGCGCTGGCGCAATTTATTGAGTGTTGCAAGCAACTATCAGCCAGAAAAAAACAGTGCTTTCACAGAGAACCTTACAAACCTTGTGACCCTGTTGTTGCCAACACACACCTGAAAAAAATAAAAGCAATCTTAAACATGAAATAA
9376	g.1293.pp.2	7250	7448	f	CsrA	PF02599.15	sRNA-binding carbon storage regulator CsrA	COG1551	ATGTTGGTACTGACAAGAAAAAAGGGTGAGCAAATATTAATTGATAAAGGGCAGATTGAAATACACGTCATTTATCAACGAAGAGGCGTGGTCGCTTTAGGTATTAAAGCTCCAGCTCATATTGATGTTGATAGAAAAGAAATTTTTTTAAGAAAGCAAACCAATCCTCAAAACACCAATATAGAGGAACCAAAATGA
9377	g.1293.pp.2	7444	7879	f					ATGAAAATAAGTGCTCAACTCTCTGTAATTGGCGTACTTAGCCTGGCAGTCTTTTCTTCTATGGCAGCTAATGTTACTCAAGTAAACCGCTACGCGACTGTTGCTAACAAACCATTAGCAGCCCAGATCAATCCACTCCTTGCCATTCAACAAGTCCATTTTCCTCATGAAGTACAAACCATAGGTCAGGCAGTTGAATGGTGGTTGAAGTTTTCAGGATTTTCTCTGGTATCAAAAGAAAAACAACCTGAAAGCCTGCAAACTGTCATGCGCCAAGCCTTACCTCAGATTGACAGAAACCTCGGCCCTTTGACTGTTAAGGACGGTCTTGAAGTCCTTGTTGGCCAACAATCTTTTGTCTTGATCGAAGATCCCTTATTGCGGCAGGTAAATTTCAAA…
9378	g.1293.pp.2	7875	8484	f					ATGATCAATCGCGCAACAACCTTAAAGTATTTATTGGCAGCAGGTTTAGGCCTGGCAGGTGTCATTGTTGGCATTAACTCTGTTCCAACAAATAAAATGAATGATTCAGATGTTATTTCACATCGTCTTGATACGTTGCAAGCACAGCTTGGTGCTTTGCACGAGGAAGTTAAAAAGCCCGTTGAGACAGTAGATTTAACCGCGATTAACCAGGATTTTCATAAACTGACCTCCTTGATTGAACAGCTCAAAAATCATAATGAAACAGATATTAATCGCCTGATCAATGATAATCGTACTGAATTAACACAAAAGTTGGATGTCTTGCATGAAATGGTGAGGTCTTTGGATAAAAAGCAGCATCCTATTAAATACCTGCCCATTAACACCTTACCGTTT…
9379	g.1293.pp.2	8476	9313	f					ATGCTTAAGTATTCTGCTTTCCTGATTCCAATATTAGCCTGTCATGCAGTACATGCTGAACTGACTATTCCAGGATTAAATCAACAGCCCTTAAATCACTTTGCCATTGAAGATAAAACATTGGCAAAAACAGGGTTAACGGTTAATGAAGACGAGCTGACCTCAGAGCAAGACATCAATAAAATTACACTGACCGATACCCAACTGCATGAAGCTAAAGTGTGGGGATTAACGCCTGACGAAGAGAAACGTTATGTCCTACTCATGCAAAATAAAAGTAAATTCTACTACAAAGGCTTAAGACAAACACCTATTGATATTCTGGGTATTAATGCCAGAAATGAAACCGAACGCAACCATTTTGCAGAATTAGCAGCAAGACAGGAAGCCCAGAAAGTA…
9380	g.1293.pp.2	9314	9773	f	DUF2859	PF11072.7			ATGAAAAAGTCCGCCATACTCTTTGGATTGTTGATGATTACCTCCTGTTATGCCTGGCAAGCCATTAACATGGAGCAATTCATTAAAGAAAGCCAAGCCCAGATCACCGAAGAATCTTTAAAACTACAAGAAAAGTTGGATGCAAGACTGCCCGTATCAAGTAAAGCCACTACTGGCAAAGTAGAAAAGCGAAAACTAACACTTGCTAATTTCTCAAACCCTGTGTTCATCATTGGGGATGATACGGACTCTTACCAATGGTTGCAAAAAAACGCGAAAAAGCTGGAAGAAGCACAAGCCTTGGGCTTTGTCGCCAACATTAATACCAGTGAACAACTTCAAGCATTACAACACCTCACCAAAGCGCCTTTATTACCAGCTAACGTTGATGACTTAATG…
9381	g.1293.pp.2	9763	10462	f	DUF4400	PF14348.5			ATGGCAATAAGGACTGCAACGCCCAAACCCTCCAAAAAAACGGTCATGAGTTTTATGCTGCTTGTTTTATTGGGCTGGTTAATCCTTATGGGTTGGGTATCCAGTCTTTGGTGCTGTTTAGGATTTGAAAAAGCGTTTAGTTCAGTCACCACACTTTCCCAAAAACAAACGCAAGCAATTACCGCATTTAACGGAGTGATAGTTGCTAACACTATTAAATCCTGGTTAAAAACCATTCCTACTCAAGGTGTTGCCAACAAAGCGGCGCAAACAGGCTCCCTGATTAAAAAAGGGCTGGATGAGGTGATGCCTGATGAAACCAACGATTTAAATGAAATAGCACAAGATTTTATCCTAATTGCCAATCAAGTTTGGTTACTGATGGGATTAACTACTCAA…
9382	g.1293.pp.2	10471	10795	f					ATGAAACGATTATTGTTATTACTCATATTAAGTCTGCCAATGGCCTCTCATGCGAGTGACGATGCACTCAACCAAACGCTAGTCAGAATAATTAATCAGATTAATGCCATCATGCCTTTGCTTGATGAAGCGAAAACGGAAATTGAACCCAATACCCGCATCCAATTGCATATAGATCATTTTGAAGGCTCTGATGGAAAGATACACGCAGGCCTTCGTACCGATTTACTGTCCATTCGTAATGCGCTGATTGATTACATCAATAAACCAGTCATTGAACCTAAAACCATCAAGCCGTTAGCGTTGGATTTTATAGGAAAGTGA
9383	g.1293.pp.2	10797	11061	f					ATGAGCAAAGTAGATATTGCCAAAACTTTTGCTTCCAGTTTTAAACAAGCTGCGGGCGATACAACTGCAAGTGCCTACTCAAGCAGCATCCGATTTGTCGCCATCATGCTAGTCATTATTGGCCTTATTTGGTGCATTAATCAATTCATGGGCAATTCAGAAAAAGAACAAGAAGGATTTCTTATCCTTCTAGGTTCCCGCTTAATCCGCATTGTTCTTGGGTTTTGTTTATTCATTCTAATTTTAATTGTTAAGGGGAATTAA
9384	g.1293.pp.2	11063	11450	f					ATGAAAAAGTCAATTGCAGACATCAAACAATGGGGGCAACGAATAGGTGCAGGACTCATTACTTTAAATTACGCGCCCGCATTGTTTGCCGATAACTGGTTTCCAAAAATCTCTAATGCCGATGACATCAGTGATGGTAATAAAAGCATGATGACAGTTACAAGTAACTATGTTCGTCAAGGCTTGGGATTATTGCTTTTTATTGCTGCTGTCATGAGTTTTATTAAATTCATCACCACCATTCAGCACGGCATTGAAGAGTCCAAGAAAAATGATGGTTCTATGGTGGCCTTTGGTACGTTTGCGGTAATGGGAATTACTTATCTTGCCATCAGCATTGTAGCAGGTTATGTCGGCTACAGCATGATTACCAAATTCAAGATTTAG
9385	g.1293.pp.2	11458	11809	f	DUF3487	PF11990.7			ATGAATCAACCCTCCTCACGTCATCTGTCGTTTGATTATGAAGCCTATAAAGGGTTAAGCCTAAGGGAGCTTTTCTGGATAGTGGTGGTCACAACACCACTAATTAGCATGGGATGTGCTTTGGCAGGACTTTTTATTGGCTATCCGTTGGCCTTCGGATGTATTGGTTTCATTGTTGGTTTTATTGTGTCCATTACTTTTTGCCCTAAACGAGCAGCTGCCATTAAAGCGGGTAAACCGCATGGCTATTTAATGAAAAAAACCGTGTTGTTGATGGCAAAGTGGGGGTTAAGACACTCGCCCTACATTCACCATCAAGGTGTCTGGCAAAAATCAAGACTCGTGAGGTAG
9386	g.1293.pp.2	11813	12476	f	DUF2895	PF11444.7			ATGTTTCATTACTGGAAAAAAGTGGACAGTTTAAATCATATCAATCGGTTGTTATTAGCCTTTGTATTCGTACTCATTTTGATTGTATTTGGCCTGATCATTACGCTGGCTAAAATACCCAATCGTTTTGAATTTTGGCTAACACCTTCTATGAGTAGTAATGGTGGATTAGTCAAGGAAAACGCCATACCCAAAGAGTACGTTCAGGGTTTTGTTGCCACACTGCTACCCACCTTAAACACCTGGTCACAAGGTGGTAAAAAAGAATTTGCTACTAATCTTTCAGGCTTTCATTACTACTTCACTCCACGACATCAGGCATTAATGGATAAAACCTTGATAGCTTATAAAGATGCTCAACTTTTTAATCGCATACAAGTAGCAAGTCTTTATCGGTTT…
9387	g.1293.pp.2	12462	13245	f	DUF3438	PF11920.7			ATGACAACAACTAAATGGTTACTCACCATAATTGCCTTAATTAGCAGCCAATACGCGCTAGCTCTGGATGCAGAACATGTCTTGTGGGATAAAACACCCATCCCTGTCGAACTATCCTTGAATGAGGAAAGGCTCATCCATTTTCCTCAAGCCATTAGTATTGTAGATAATGAAGCAGCCTCTCAAACCGCGCTTTTGAAAATTCAGGATGCTTTGTATCTGAAAGGCAAGGACGTTTTTAAAAACAAAAGGCTCTTGGTGCAGCTCATGCCTCAAGGTGAGGTCATTATCTTAAACTTAAGCGTTAATGATAAAACTCATGATGTAAAACCAATAGAAGTACTTTTGGAATCCAAAGAAAATACCAACTCCCCTCAAGAAGTGGTTAACCCGCTGGAT…
9388	g.1293.pp.2	13241	14555	f					ATGAAAAAAAATGCTGGACTCAAAATATTAACCGTAACAGTGATCGCTGTTGTTGCACTCATTATGATGAACAGCAAACATCATGACCGTGAACCCGAAGTCACTCGCCCCGATCCCAATAATCTGAATGAAGCCATTGCCAGCCAGTTTAATGACAACATCCGTGATGTTGCTGCAAGACTACAGGAAACCGAAAAGAAACTTGCCAATCTTGAGTCGGAAAACAAGCAACTCAGAAGCAAAAAAGAAAATGTGCAGGCTTCTTATAATCCTGAGGTGATTAAAGAAATAGAACAACTAAAATCCGAATTGGCCAATGTCAAAACCAGTCAGGAATCCCAACAAAACTCTCAACCCTACACCGTCAATGGAGAATCGACTCTTGCTAAAGAACAAAGT…
9389	g.1293.pp.2	14511	14901	f					ATGGCCATTTACAACAAACTGCACATGATTTTAGCCTTAGGTAGCGTCTTGGTGCTTAGTGCTTGCGCCTCAAAGACAGTTGGTTCCACGGCTATTCCCGAAGGAGGATTGACTGTTAGCCAACTTTATCAGCACAGCCTTGGCGAAGCCATGCCTGGCTGGTCTGTACCTAAAAAACAGGCGAAGACAGTGAATTATTCAGGGTATACACGAGATGCTTCCAACGAGATCCAACATTTGTTCAAGCCTTTGAATAACCCACAAGTTCCGATTTATGTGTTTCCTCATGTTGCTGTCATTGGTGATGAGCAATTGTTAAAACCAGGGTATACCACAGCCTTTTTTCTCTACAAACAAAATCAATTTGCACTAGCTTCCGAGCACTATTAA
9390	g.1293.pp.2	14911	17686	f	TraC_F_IV	PF11130.7	Type IV secretory pathway, VirB4 component	COG3451	ATGAAATTATTCAGCCAAGTAAGTGACTGGCTGTTAGGACAACCCAATAAACCAGCATTAACGCAACAAAACATAAAAAAAAGATTTGAGAATCACAACCCTTCCTTTGCCAATCAATTGTCTATGGTGGATTTCAATGATGAACTCAATCTCTTTTTACTCAATGATGGAGTCAGCATTGGCTCAGGTTTTGAATTAGCCTCCATTCCAGCAGAAGCTACATCTACTGAACATTTACACGCTGTATTTAGCAAAATTCGAGATACTTTTGCCACAGTCGTACCTTTGCATAAAGAAGATCCTTGGGTAATGCAAATGTATGTCAATGACGAATACAGTTTAAAACCTGTTCTCACCCATATTCAACAAAGCATTGCACCGGACATTGCTGAAACATCC…
9391	g.1293.pp.2	17675	18656	f	TraU	PF06834.10			ATGATGATTAGCTTACCCATCCATGCAAGAGAAAGCATAGAGCCACCCCATCCTATTAGTAGTTTTGGTATTGCCACCAAGGTATTGGGCAGAATCTTTACCAACAGTCACTACAAGGTAATTGGTTCCTGTACTTGGGCAGTAGGAAAATTTCCGCCTAAGCTGGTAGCTGTTCCTGCAATCGAACAGTTTTTACCTGACTTAATTGTCACAGTGGCCAATCGCCCCGAAACCAATCCATGGATTGAAGCGCGTGCCCTTTATGAAAACCCGGCAAGCCAAGCCTTGTATCAAAAGACCTATCTACTAGCGACTGGTTCAGCGCTAGGTTTTGGCGATGATGCAGGACAAACCTCAGCCATGCACATCAATGAAGAACGCACACGGGTTGTAGATGTA…
9392	g.1293.pp.2	18665	20048	f					ATGCACAAACTGTCTATGTCTTTACTGGCATTGATGCTACCAAAAATGCTCTTTGCCAGTTCTTTTATGCCTAATGAATCGGATTATTATTACAAGTTGGGTGGCTCATCCAATCTATATGTACCCCCTGTTAATAATGACCAAACCATCACTATTGGTGGTAATGTCGATGGGCGGCTTGGCTTTACCTGTAATGGGTTTAATCCTGTAGTCTCCATTACTAATACATTTCAGGATATGAAGTCTTCTGCCATGAATATTCCTGGCGGTATTATTGATAACCTCAAAGGATCTGTTGCAGGATTTCCGCTGTATAAGCTACAACAATCCATGCCTGCGCTTTATAACGTACTGCAAAATACGGCCAGTTACGCACAGAATGAATTTAGCGTCAAAGTT…
9393	g.1293.pp.2	20049	21618	f	TraG_N	PF07916.10			ATGGTTGTATTTAGCCCTTTATCCTTGTACACCACCTATTTAGGCTGGCAGCAATATGAGGTTATTTTTAATGCCCTGTGGCAAACCGGTTTGTTATACCTTGGTTTTCTTATGGTAGGGTATCGATTCTTAAAAAATGTGCTGGCACCTTCTGGTGCTACACATCACGCGGCAGAATATGCCTTGAATCATTTTCTTTATGAATTGGCAATTACTTTTTTGATTTGCGGCATCTTTATCTACCCCTGTGTGCCATTGGAAGAAAAAGCCATGAGTTTTAAGCCTATGTGCGGTATAAAAAAAGGAACAGATGCAAAAACCTCTACGTTAAAAGATACAGGTACTACTTATGATGAAGCATTTGCAGACGTACTGACCCCCAATGTCAAAATGCCTATT…
9394	g.1293.pp.2	21620	21830	r					ATGATTAGGAAGAACAACCCAGTACAGTCGGTGATTTGGAAGGGATTGAAAATATTTGGCAAGGTAAGTCTTCTTGTTTTGCAAGCGATCGTTGCCTTTGCTTCCGATGAAAAAGATAAACCACACTATGTTGCGGGGAAGGCAACCGAACTTTATGAAGATGGTGCAATCAGTGGATCTGAATACGCCAGACATATTCATGGAGACTAG
9395	g.1302.pp.2	0	936	f	Phage_integrase	PF00589.21	Integrase	COG0582	GTGGCCTCGGCTGACTACATCTCCCAACACCGCGCCGGCTGGAAGAACGCGAAACACGCTCAGCAGTGGGAAAACACGCTGGCGACATACGCCAACCCGATACTCGGCGATCAGGACGTGCGCGACGTAGACACCGCCATGATCGTGCGCGTGCTGCAGCCGATCTGGATCTCGAAGCGGGAAACCGCGTTCCGGCTGCGCGGCCGGCTGGAATGCATCCTTGACGCCGAAAAGGCTCTCGGGCACCGGGAAGGCGAGAATCCGGCGCGCTGGCGCGGCCATCTCGACAAGCTGCTGCCGAAGCAGAATCGCCGCAAGAAGATCAAGCACCACCCGGCGCTGCCGTGGCAGGAGCTGCCGGAATTCATGAGGGAACTGCGCGCCGTGGCGGATTCAACC…
9396	g.1302.pp.2	1193	1784	r	GTA_holin_3TM	PF11351.7			ATGCTTCCAATCGCTCTCGCACTGGCGCAGTTCGCGCCGATGATCGCCGGCTGGCTTGGCGGCCAGAAGGCCGAAGAAGTTGCTGGCAAAGTGGTCGGCATTGCCCAACAGGTAACAGGACAGTCGTCACCCGACGCCACGGTGGCCGCACTGGCGGCAGATCCGAATCTAGCGTTTCAGTTCCAAAAGGCGGTGCTAGATCAGCAGGCGCATCTGGCAGAGATCGCCGCTGACGTGACCAAGGCAGAACTGGCCACCGACACGGCACAGGTGCAAGCGGTCAATACCACGATGCAGGCTGAGGTTGCCAATTCTGCCAATGAATCGTGGTATCAGAAGGGCTGGCGCCCGTTCAACGGCTTTGTGGTAGGGCTCGGGTCATTCGTGGCAGTGTGCTTT…
9397	g.1302.pp.2	1783	2266	r	Glyco_hydro_108	PF05838.11	Lysozyme family protein	COG3926	GTGAGTAGCTTTGATGATGCTTTTGACGCCCTAATTGGGAATGAGGGCGGCTACAGCAACAACCCGGCTGACCCGGGAGGGGAAACAATGTGGGGCATCACCGCCCGCGTAGCCCGCGCAAGTGGCTATACCGGCCCGATGCGAGAACTGCCCCAAGTAACGGCAAAAGCCATTGCCAAGAAGCTCTATTGGGATCCGTTGCATCTCGATGAATTAGATCCGCGTGTGGCGTTTCAGATCTTCGATGCCAACTACAACGGTGGTCATCCGGTGATCTGGATGCAAGGCGCGTCCGGCGCCAAGGTCGACGGTCTGCTCGGACCGCAGACAATCGCCGCAGTGCAAGCGACCGATCCCCTACGTTTCATGATGCGCTGGAACTCGATCCGCCTGCGTTAC…
9398	g.1302.pp.2	2451	2559	r					ATGGAAAACGCAATTTACTGGAAAGGCGTGCAGGTCGGCATTGAAGTCTCCGGCCGCTTCTTGTGGTTCCCTTCAGCACCACAAGAAGCAATCTCGGCTTATTCGTAA
9399	g.1302.pp.2	2567	4511	r	Pectate_lyase_3	PF12708.6			ATGCCACAACTTCTGCCGAACGGTAAGCAGACATTCTTCTATCAGAATGGCTCACCACTTGCGAACGGATCTGTGGCGTTCTATCTGCCCAACACGACGACGCCCGCGACGACATGGGCAGATCCTGGGAGTCAGACGCCGAATCCCAATCCGGTCCCGTTGGACGCGAATGGTCAAGCCATCATCTACGGAAACGGCGCCTACCGACAAATCGTCAAAGACGCCAATGGCGTCACGATCTGGGACCAGCAGACAGCAGCGGCGGCTGGCTATGCGGATCTGAGCGCCAATGGCGCGACGAATCCCGGTGCTTCTTTGGTTGGCTTTGATGGGGGAACCCTCGCAACCAGCCTGTTGAGCAAGATAAACCGCATAGTTGACTCTATCTCGGCGCTGCGG…
9400	g.1302.pp.2	4589	4967	f	DnaJ	PF00226.30	DnaJ-class molecular chaperone with C-terminal Zn finger domain	COG0484	ATGGACTGCAGTTATTACGAGGTCCTGATGGTGACGCGCGACGCGTCTCCGGAGGTCATCAGAGCGGCATACAAAGCGCTGTCGCAGAAATGGCATCCGGACCGCAACGAACATCCGGATGCCCCGCAAATCATGACGTTGCTCAACCAGGCGTACGAGGAACTCTCCGACCCTGATAGGCGGCTTGCATACGATGCTTGGATTGCCGCCGGATGCCCCGCGGACCCGATTCCGGAACCGCCCAAGTCTCAGGCTTTCGATGTTGATGAAGAAAAGCTGCGCGAAGGCCTTGCAGTCCTCGAGGCCCGCAAAAAGAAATACCCAAAATTCGGAAAAATGATGATCTGGGCGCTCATCGTGAGCGCCATCACTTCGTGA
9401	g.1302.pp.2	4956	7620	r	Glucosaminidase	PF01832.19			ATGAGCGACATCAAGAAGTTCATCCAGGACAACCTGGCAGCAGCTCAGGCTGTATCAGACAAGATCGGCGTTGATCCGTCCGTCATTCTTGGCCAGTGGGGTCTGGAGACTGGCTGGGGCAAGTCTGTCGTGCCTGGGACGAACAACTTGGGGAACATCAAGGGCCCAGGCGTTGCCGCCACTGACAACGTCACGGGTTCTACCGATCAGTACCGCGCATACCAGAATCCACAGCAGTTCAGCTCCGACTTCTCGAACCTCATTGCGAACAAGTTTCCCGGTGCGGTCGGCGCTGGTCCTGATGCCGGCGCTTATGCGAAAGCGCTGAAGCCGGGACAGAAGGGCGGCTACGCCGAAGATACCAACTACGGCAGCAAGCTCGCCGACGCAACCCAGAGT…
9402	g.1302.pp.2	7616	9005	r					ATGCCACTTGATCCCTCGATTCCGCTCAAGCTAGCGACGCCGGAAAATAACCCTCTGCAGACAGCGATGCAGGCTGCTCAGTTCAAGTACATGAACCTGAACAGCAACCAACTGCAGCAATCGATGAACGCGAACCAGGCCGTCTCTCAAGCAATCCAGCGCAACACTGGAGCAGACGGTTCTGTGAATCTCAGTGGTGTTCAGTCAGACCTCGCGCAAGATCCGCGCGCAGCCTACAACCTTCAAGCTGCGACTGGCACGAATCTGCAGCAGCAGGGTTCGCAGATCCAGAATGACACTACGTCGCTAGACCTTAAAAAGCAGCGCCTTGGGATGATCACTCAGCAGATGGGCACGCTGCTGAACAAGCCCGACCTCAACCGTGATGACTTGATCAAT…
9403	g.1302.pp.2	9010	10096	r					ATGCTCTACATGAAACGCAAATTGCAAGGCCACACTTTCGAGGTGGCCGCAGCGATCGGGGTTTCTGCCGCGGCTGGTCTTGCCGGCGCTGCAATGTCTTCTGGGGCCGCCAGCGACGCTGCTCAGACTCAGGCTGATGCCGCCAATCGCGCTGCGAATATGCAGAACGCGCAGTGGCAGCAGACGCAAGCCAATCTGCGGCCATACCTGAATCTCGGATCGTCCGCGATCAATCCGCTGCTGCAGGCAATGGGTTATCACGTGAATCCCAATGCAGCGCCGATGCAGACGCGAGATCAGATCTATCAGAACCTATTGCCGCAGTACACGCACACGACTGAAAGTGGCGTAACCATCGATCCCAATTTCAGGACGTGGGGCGGCGCGGATAACGGATGG…
9404	g.1302.pp.2	10097	10559	r					ATGATCACTGCACACGTCGAGCCGTTCATGTCCCAAGTGGAAGAGTTGAAGCGCCTACTGGGCACGCACTACGAAGAGCTGGCCCTGAACAGGGACAAGGTCCCCCTCCGACCTCAGTGGCATGTCTATGACGCTCGTGAGCGTGCTGGAGAACTGATCTACGTGACGTTGCGTGAGGCGGGCCAATTGATCGGCTACGTCATCGGGTTCATCGCTCCTGGGCTGCACTATGAGACTTGCCTGACATGCCACATGGACATTCTGTTCGTGCGCCCCGATCGACGGGATGCGAATGCGAAAGGTGTCCTGCTGATGATCGACCGGATGGAAGCGGAACTGAAGCGCCGCGGCGTGCAGCGCTGGTTCATGGGAACAAAGTTGCACAAGGATATTGGCGCG…
9405	g.1302.pp.2	10555	11134	r	Asp_Arg_Hydrox	PF05118.14			GTGAAGCACTTCATGCAATTGGCTGGAGGGGTCGACATTGTTCCGCTGTTGCTGGCGATTCAGCGCCGGCCGGAACTGTGGCAAGTAGACGACTATCTGCGCAAATATCCGCAAGGCCCGTTCGGTGAAGTCGAAACCATCTTCCTTCGGTTTCCCGAGCGGCACACGCTGTCAGACGAGGATGTTGAGCTGTATAAGCAGAACAAGTTGCCTGGCTACGACCAGCACGAGTGCATCGACTACCCGGCGTACAAAACGTTGCACGAAGCGCGCCCGCTGATCATGAATCTGATGACGCGGGTCCAAGGCGAACGCCTCGGTCGCTGCATGATCAATAAGGTCAATCCTGGCGGCGGCATCTATCCGCATGCTGACACCGCAGCTCACGCCGAATACTAC…
9406	g.1302.pp.2	11413	11746	r					GTGACTGTTACCGCAAAGCCGTTGATTGAGGGAAAGCTCGCTGAGAACGCACAGACCACGCAATACACCGCAACGGGCGTACGCACGATCATTGACAAGTTCACTGGCAACAACTCCAGTGGGGCCCCAGCGACGCTGACGATCAATCTTGTCCCCTCTGCTAGCGCTGCCGGGACAAGCAACCAGGTTGTCAGCAAGACCCTTGCGGCGGGCGAAACCTACACCTTTCCGGAAGTAGTGGGGCATGTGCTTGCTGCTGGCGACTTCATCAGCACGCTGGCCGGCACAGCATCCGCGATCTCGATCCGTTCGTCGGGTCGGGAAATCAACTGA
9407	g.1302.pp.2	11742	12141	r					ATGGCGAGCAATACATTCACGCTTCTGGATATCGCAGTTCCGTTTGTCGATATACATACCGGCCAACTGAATCCAGTATGGTACCGCTTCTTGATGAATCAGTTCGTGCGTGGTGGCGGGGCCGTCGCCCCAACCAACAACGAACTGAGCATTGAGTTACCGGAAGACGCTGGCATTGAAGAACTCAAAGCCTCCCTCTTCGCAGTGGCTGATCGCCTGGATGCGCTCCCAACGGCAGCTTCTGTGGCGGCTCCAGATCAAGATTTCCCACCTATCGCGCAGCCTCCTCTCTTTCCCGATCCAGACACCGGGCCTGAGGCGCGCATCGCTGCACTTGAAGCTGCAGTGGCAGCACTGAGCACACAAATCGCAGAACTTCAGCAAGGAACTTCATTGTGA
9408	g.1302.pp.2	12140	13577	r					ATGACGCGTCTGACGCTTGAAGGGGGCTTTTATCTCGCCCGGAGCCTGATCGCGGATGCGCAGCGCTGCGTGAATCTGATTCCTGAGCGCAACTCTCGTGAATCCGAAGTCAGCACCACGCACTATCCGACGCCAGGCAAGACACTGCTGGCTACGGTGGGAACCGGCCCAATTAGAGGGGCCTATGCCGCAACCAACGGGATCCTTTACGTCGCCAGCGGGAGTTCCCTCTACATGGTCTCGTCGTCGTGGATCACGACGGCGGTATCTGCTCTCACAACATCGTCTGGTCCGGTGTCCATGAAGGACAACGGAACATCCATGATTGTTGCCGATGGCTCGCAAACGGGCGTCAGAGTAAAACTGGCGACCAACATCGCGACGTTCATCACGTCGACC…
9409	g.1302.pp.2	13573	14290	r					ATGAGCCAGCAAGTCGGCATCGATGCGAACCGGATCATCCGCCTCGCAGCAAAGGATGCGACCATCCTCGGTGTTGGGCAGACGCTATCCGGGGAAGACCTGCAGGACTGCTTCGACACGCTGAACATGATGCTCGATGAGTGGTCGGAGCAACGGCCATGCGTCTATCAGCTCGCGGATGTGAACTTTGCGTGTGACGGCTCTCAGTCGTACACGGTCGGCCCTGGCGGCAAGATCAACTTGTCGTACGTGCCCATCCGCATCGATTCCGCGATCTTCACGAACAACGGGGTGAACTATCCCCTTCGCGTCGTGCACGCCAAGGAAGACTTTCGGCGGATTGCATTACCAACGTTGACCAGCTTTCCGGAATATATCTTCTTGGACACCGGGTGGCCG…
9410	g.1302.pp.2	14293	14638	r					ATGTTCCCCGTCAACACACTGCTTCGCCCCAATGGCAAGACGGTCGCGCTGTCGGTCGCTGCGACCTCGCACGCTGCGGTCACGGTTACCGCAGCCGACAACACCCAGCAGGGCTATGCCGCCCTCCTGAACACCGGCACGACGACGGTCGCCATCACCATGGATCCTTCCTCGGCTCCCGCGGCCGTGCTACCGACTGATGGGTCGCCTACCGGGACGATCATCCTGCCGCCCAGCATGACACAGCCGCTGTACGTACCGACGCCTGGCGCGTCGTTTTCGGTGGCGGCAATTGGCTCAGGGGCAGGCCCTGCCCTGGTCTACATTACCCCGATGGCGGTGTAA
9411	g.1302.pp.2	14646	14904	r					GTGATTGTCGGTCTGGATTACGACGGCACATGCACGAAAGCACCAGCGATCTGGGACCGCTTCATCGCTGACTGCACGGAAGCCGGCCATACCGTCGTCTGCATCACGATGCGCACGCCGGACGAAGCAGTCGAGATGCCTTGCGAAGTCATCTACACCGCTCGCAAAGCAAAGATTCCACACCTGAACAGCTTGAGCCGACGCGTCGACATCTGGATCGATGACGCGCCGCATTGGTTGTTTCAGGATGCTCTATAG
9412	g.1302.pp.2	14900	15227	r					ATGCATAAGAACAACCTTCTGGAGGACGAGTACGTGTCCGCCTACGTTCCCGCATTTCAACCCCACGAATTCCACGAGTTTCCGAAGTGGAAGCACCACGCCGGGGGCTCATCTCAGATCGTCAACAGCGCCGAGGAAGAGGCCGATCTTGGACCTGACTGGTATGACACCAAACAGCCGGTCGTCGAAGCCGAAGAAAAGGAAGAAAAGGCCATCGAATCCGAACTTGACGCGCTGATTGTCCGCGCTGGTGAGCTCGGTATCACGATTGACAAGCGCTGGGGCATCAAGCGCTTGCGTGAAGAGATCGAGAAGGTGTCCGCGTGA
9413	g.1302.pp.2	15288	16554	r	P22_CoatProtein	PF11651.7			GTGGCAAATACGATCCTCACGATCGACATGATCACGCGCGAAGCACTGCGCCTGTTCAAGAACTCGAATGCGTTCCTCAAGTCGATCGACCGTCAATACGACGAAGACTTCGCCAAGTCCGGCGCAAAGATCGGTTCCGCACTGCGCGTGCGCCTGCCGAACGACTTCACGGTTCGCCGTGGCGCTGCGGCATCGGTGCAAGGCACGAACGAACAGAAGACCTCGCTGGTGATGGCCAACCAGATCGGCGTGGATATTCAGTTCAGCTCGGCCGAGCGCGCCCTGTCGTTGGACGACTACAGCGAACGCATTCTCAAGCCCGCAATCAACGACATCGCAGGTCAGATCGCCGCGGACATCATGGGTGGCATGGACGGCCTGGTGCCGGCCGGTACGCTG…
9414	g.1302.pp.2	16559	17393	r					ATGGCCGACGTACCGGCAGCAGAAGCACAAACCGTGATCCCGACGGGTGAGCAATCGACTCAACAGCAGTCGACGGCAGGCGAACTGGAGCATCAGCCAGGTAATCAGGACAGCTCGGCAACTGGCGCTGAGCAGCACTCCCAACAGCAGCAAGTCGACCCGGAATCGCAGCATCAAGGCGAGCAGGGCAAGGGGGATTCCAAGCGTACCCCTTGGTACCAGCACCGGATCAACGAACTGACGCGGGAGCGGAAGGAAGCAGCAGAACGCGAGACACGTGAACGCGAAGGCCGCGAGCGCGCTGAGCGAGAACTGGCAGCACTGCGCCAGGGATCGCAAGGCACTCAAGACCAGCAGTCGTACACCCCCGCGCCTCAATCGGCCACGCAACAGCCGGTC…
9415	g.1302.pp.2	17522	18830	r					ATGTCCTATACCGGTGTCGCGCGCGACGACCTTACCCTTGCCAGCCTCACCGTGACTGGCCTGGTGCTTGACTCATACCAATCCGGTATCACGGCCGGCACCACGCGTACGCAGGCCGGCGCAACGGCGCTGACGGCCCAAATGTGCCGCGTTGATACGGCCACGGCTCCGGCGGCTGGCGCGATCCTCGGCGACGGCGTGATGCTGTTGGCAGCGCAGAAGGGGCTTAAGCAGGAGGTCGTGAACAATACGGCCTATCCGATCCAGGTCTATGGCAATACTGCCGACAATGCGACGATCAATGGCGTTGCCGGTGCCACTGGCGTGACGCTTCCGCCTGGTGACTGCGCTGACTTCGAATGCATGCAAGCCGGACAATGGCAGTTTGAAGCCGGCGTT…
9416	g.1302.pp.2	18901	21031	r	P22_portal	PF16510.4			ATGGCCGAAGACCAGCAAGAACAGAAGCTCTCGCCTGACGAGCAGATCATTCAGGAGGCGCGCGATCGCTTCCAAGCTTGCGAAGAGTGGGAATCTGACTTCTGGAAGCTGTTCATCGACGACGTCAAGTTCGCCAATGGGGATGCCGACAACGGCTATCAATGGCCAGACTCGATCCGCAAGAACCGTGAAATCGATGATCGGCCGTGCCTGACGATCAACAAGACCAAGCAGCACTGCCTGCAGGTCATCAACGACGGGCGTCAGCACGCCCCCCAGATCAAGGTGCATCCGATCGACTCGGGCGCGACTGCTGAGGCTGCAAAGCTGCTGGACGGCCTGGTGCGCCACGTCGAATATCGGTCAAATGCCCAGGCGGCATACAACACGGCCCAGGAG…
9417	g.1302.pp.2	21030	21192	r					ATGACCACCCAAGTCGAAGAACGCATCCGCCAGCGCGCGATCGAGCGCGAGGCGGTGGAAGCATTGCGCCGCGAGTGCCGCGATCAGGATGAAGTCAATGCTTTGCTGTGGGCGATGGTGAAGAGCCTGCGTGAAGCGAAGAGCGAGACAGCCGTCCAATAA
9418	g.1302.pp.2	21194	22670	r			Phage terminase large subunit	COG5362	GTGCCGACAGCAAGACAGCTGTGCCGGACTGACCTGTTCTTTCTGCTGCGCTTCGCTCTGGGGCGCAAGGACATCGAGCGGCAATGGCTGTTCGATAGGTGCCGTGAGGTGCAGGCAGCCCCGAACGGGTATCTGGATCTCTGGGCGCGCGAGCACTACAAGTCCACGATCATTACGTATGCGAAGTCCATCCAGGACATTCTCGCCAGCCACGGCGAGGATCCTCTGCCGATGTGGAACGGCCGTGAAGCGACGATCGGCATCTTCAGCCACACGCGGCCGATCGCCAAAGGCTTCCTGCGTCAGATCAAATACGAGTTCGAGCGGAATCAGCTGCTGAAAGACTGGTTCCCGGACATCCTCTGGCAATACCCCCAGAAGTCAGCCCCAAAGTGGTCG…
9419	g.1302.pp.2	22638	23082	r					ATGGCGTCTGGTGGCGCGCGTAAAGGCGCTGGCCGCAAACCTGGAGCCAAGACAGTCAAGACTCGCGCGGCAGCGGAGCGCATTTTGAAAAGCGCGAAGGTCACGCCGCTTGATGTGATGGTCGGCACGATGCAGGAACTTTGGCAGCAGGCTGAAGAAGCCAAGCGCGCGCAGCAGACCAAGGTGGCGATTCCTGCTGAGGGCGGCGGTGAGAAGGTCGTGTCGCTCCACGAGCTGCGCATGCTGGCCGTCGAGGTGGCGAGCAAGGCCGCGCCGTATCTGCATCCTCGCCTGGCGAGTGTCCAGGCAGAGGTTGCTGGAAAGGGCGGCGGACCGTTGGAGCACAATGTTACTCACGGACTATCTCGGTCGACTCAAGAGTTTCTTGCAGACATTACC…
9420	g.1302.pp.2	23264	23717	r					ATGGGTATCTACGACGGCAATTCCAACATGCCGAAGGCAGCGTTCCCGCTGACCGGCAATGAACAACTCCCGGCAAGCACGGGGCTGGCAAATGGCCTCAAGCCCCAAGACGAAACCATTTCACCCATCCAATTGTCGGTCTTCGGCACGCCGGCTGTGGCACTCACCGATGGCGCCAACATCGCAATCGATGCGTCGCAGTCCAAGCTGTACACCGTGACACTCGCCGGCAACCGCACGCTGTCCAACCCGACCAACCTGCAGGCCGGTCAGCGCTGGGACATCATCGTTACCCAGGACGGTACCGGCAACCGCACCTTGGCCTATGGCGCCGCCTATAAGAAGGTGGGCGGCGCTGTCACGCTGTCGACGGCGGCTGGTGCTATCGACATCCTGCAC…
9421	g.1302.pp.2	23777	24401	r					ATGGCTGGTAAGCCAACGTACATCGCCGAACTAATACGTGAGGCAAAAGCTGCAGGAAGGACGCGATATTTCACCGGCAAGCCATGCCGGAACGGTCATGTCGCTGAGCGTTTGGTTTCTACTCGCGATTGCGTGCAATGCAGCTTAGAGCGAACGCTATCTCACCGCAAAGCGCACCCGGAACATCGGAAGCAGAGCGATGCTCAATATCGAGAACGTCATCGCGAGCGAGTGAACGCAGCAAGCATTAGCTACTACTGGCGCAATGCGGAACGGCTTCGGCCTGTGTTGGCGCAGTGGGCGAAGAAGAATCCGGAACGTGCAAAAGCAGCGCAGATTGTCTGGAAGGCGGCAAATTTCGCTAAACGCAATGCTCATGAAGCGAAACGACGCGCTCGA…
9422	g.1302.pp.2	24400	24673	r					ATGGCCAAGCTTGACGCGAAAGAGCGCAACGCTCTGCCTAAGAATGATTTCGGCTTGCCGGCTGAGCGCAAGTATCCGATGGAAGACAAGAATCACGCCCGGAATGCCAAGACCCGCGCCAGCGAGGAAGAGCACAAGGGTGTGATCTCCAAGAGCACGGAAGAGAAGATCGACAAGAAGGCCGATCGCGTGCTCGACAAGGGCAAGAAGAAGGAATCCATGGAGGAGTTTGCGGATCGCCGCAACAAGGAAGAGAAGGCCAAGCGCCGCTGA
9423	g.1302.pp.2	24672	24852	r					ATGCGTCAGGAAATCGAAGACAAGATCGGCGCCCTCGAGGCGCAGAAGCAGCAGATCGAAACCGACCTGGCTGCCGAGAAGCAGAAGCTGCAGACGATGCTGGACACCGTTCCGGCCGAGTTCCATTCCATGACGGCTGAGGTCTTCCAGAAGATCAAGGCCTTCTTCGAGGGGCTGTGA
9424	g.1302.pp.2	24885	25176	r					ATGGCAAAGACCAAATCCAGTGCTCCCGCCGTTGCGGCGATGGGCCAATCCTCTGACGAGGAACGCAAGTGGCGCGCTCGCTCCGACATGCGCACGCTGACTGAAGCCGAAGAGATCAAGCGCGACAAGAGCCGTCACGACGCAGCTCAGAAGATGGCTTGCGAAGAGCTCGAAAAGATGCAGGCCATCGCGAAATCGGCTCCGAAGGACACCACTGAGCCCACAAAGAAGTCCGGTGGCCGCGAGACCATGGACAGCTTCGTGGCCCGCCGGGAAGGCAAGAAGAAGTAA
9425	g.1302.pp.2	25504	25918	r					GTGGACGACAAAGAACTGCACGAGAAATGCCTGGAGTGGGCCCACTGGTGCCACACTAGGAAGTACTTTGCGCCCCCTGTGCCACAGAACATCCTGGCGCAGTTCCAGGCGAAGAAGCGTGCAACCAAGGAGCCGGATGGTCCCCTGAGCGCTGACCTGGCATTCCTGAATATGGCCATTCATGGTCTGCACGACCAATTCCCCGAGGAAGGCATCTGCTTCAACCTGTATTACTTCTACCAGTTCAGGCCAGTCAAGGCGATCTGGCGCGCTCTCGATATTGGGGAGCGCACTTTCTATGACCGCCTCCATCGTTTCGCACGTCGAGCGCTCAAGTTGAGCAAGACGATCAAGCAGATCCACACCGCAAACATTGCGGATATATCCGCAGAAAATAAC…
9426	g.1302.pp.2	25918	26119	r					ATGACGCTGCCGTCCTGGATGTTCAAGGATCCGGCAGAGGTATTCGAGCAGACCGAATCCCGCACGTGCAAAGGCTGCATGTGGGAGAAGTCCGCCAAGCTTCTCGGCAAGGTGCACACCGTCTGCACCAAGCTGTTGCCTGGTGGAAAGCGACGGGAGCACGGCAAGCGGTGCAGTAACTACGACGATGGAGAGGGCTGA
9427	g.1302.pp.2	26115	26388	r					GTGAGCATCTTCTCTCTATCCAGGCCAGCCGTAGAGGTGCTTCCATCTGAGACGCTTGATCGCCTTTGGGCAGAGGCCGAGCGCTTGGGGCGCATCGAGGTTGACCACTCGCTCTCCAATCGGGATGACTACCGTGTCCGTATCCGGTTCGAACGATCGAGCGGAACAGTGGTTTGGGTTCAGGGTGCAGATAAGAACATCGCGTTCGCCATATCTGCAGCAATCAACGAAGCGCGCGAGATGGGCGCCAGTGAAATGCCGGTGGCTCAATGA
9428	g.1302.pp.2	26384	27182	r					ATGACCTATCGTCGCCTAACCGACAACGACACGCGAATCGGGCCTTTCATCGTGCTCGGCAAGACCGGCATCGACTACAGGCCTGTTGGATTCTCATTGGACTCAGGAGACAGTGAATACCCCGGCTGCTCGCTGAATTTCCAGGCCTTTGGCTTCTGGCTGCAGATCGCAGTCCCACAACTCATCAAGCCATGGCGCCAGTGGGTTGATCTGAGGAAATACGACTGGGCGCACAGCAATGGCTACTGGGACGTGCACGCGCGCAAGTACGGTTTCAGCTTGAGTGATGGCTTTATGCAGGTCTTCTATGGGCAGCAGACCCACGACAGCTCCACCGACAAGGTTTGGTGCAAGCACTTGCCGTGGACTGAATGGCGCTTCGTGCGATTCAGTCTGTAC…
9429	g.1302.pp.2	27178	27466	r	DUF968	PF06147.10			ATGACGTATCGATCTGAACCGTTGCGTCGCGCGGTGGCCAGTCTGCCGTGTGTGAATTGCGGACGGCATGGCGCTACTCAAGCTGCCCACTCGAATTTGCAAGAACACGGTAAAGGCATGGGCCATAAGGCGAGCGATGCCGCAATCATGGCCCTGTGCACTGTCTGCCATACCGAGTTCGACCAAGGCAAAGGCCTGACCAAGGCCGACCGCCGCGAACTCACATTCCGCTGGATCACCGCCACGCTTATCGCGCTACTCGAGCGCGGCCTTCTGGAGGTTGCATGA
9430	g.1302.pp.2	27462	27888	r	NinB	PF05772.11			ATGAGTGCTCTGTACAAAGAGTTCACGCTTCGGTCGCCTGGCATCTGGCCGACAGTGCTTGCTTTCATCAAGGCCAACGCACAGGCCTGCCTTGAGCGTGGGCATCCATTGCGCATCATTGTGACCGCTGAAGAGCGTCGGCGCACGTCAGAGGCCAACAAGTTCTATTGGGGCGTCGTGCTGCGCGACATCTCTGAACAAGCCTGGGTGCAGGGGAGACAGTTCGACACCAGCACCTGGCACGCCTATTTCGCAGAGCTCTACGGCGAGAAGGTGGAGATCACGCTCCCCGACGGCCGCATCCACGTGACGCGTCGCTCGACGTCTGACATGTCAGTTGGAGATTTCAGTGAGTACTTAGCCAAGGTGCAAGCGCATGCAGCCAACGAGTTCGGCGTC…
9431	g.1302.pp.2	27884	28196	r					ATGAACTACCCGCCTGTGCGCATCGCGAAAGCCGGTTCGTTCATTTTCGATCCGAACGGTGTCTTGTCCCTTCAGGGATGGACGTTCGACATGTGTGGACGAGCAACTCCGGAGGGCGTTCATCCATTCGTCTACTGGCGCGACGATCTCATCATCGCTGCGTGGGCGCATCTAAACGACTACATCGAGTGCAAGCTCGGCATCACAGTCGTTAAAGCATCTGATGAGCCAGTTAATCTGGCCTCTGTGGATCTTGAGATCAGTGCGCAGCAGGTGGCCGAAGCGCTCATCAAACGGGCGAAAGAAGCATGA
9432	g.1302.pp.2	28201	28561	r					GTGAAATGGTGCGACCAACTCGCCCTCCAGGGCGAAGAGAACATTCGGCACATCATCAATTTGATGGAAGAGCTGGGCCGCCCTGTAGGCGCTTACGAGGTCGCTGAATATCTCGGCAAAGAGCACACGACCGCGCGAGGTCTGTTGAACAGGTGCGTAGAACGCGGCCTAGCGGTCAAGGAGCATAGCAGCCGTAAGAACATCCACGGCACCCGCTTCTGTTGGAGGCGGACTGATGTCCCGTACGTGCCGGCAGTTGGTCTTGATACCGATGGCTACAACTTCGCAGACCTTCTCGACGTCTGGCACATCAGCGCGCCTGTTTCGCCAGTGCGCGGATGCATCCATCGTCAGTGGTGA
9433	g.1302.pp.2	28557	28830	r					ATGATGCGCGCCTTGACCATCTTCATCGCTTGCACAAGCGCAATTGCCATCGTTGCCGCAGCTGCGTATTGCGGTCATGCATTCGGTTTTTCACATGGCGTTGAGTCTGCATGGAATGGCGTGCAAGCGACGTGTGAAGACCCTGAAGCCCAGACCAAGATCAACGGCCGCACCTACATGTGCGTGACGAAAGAACAGTGGAACGAAGTGGCCGAGCGAATCTTTCGTCAAGGCGTTGCGCTCGGCGTGAAGCGTGCACGGGAGGCGACGTGA
9434	g.1302.pp.2	28942	29275	r					ATGGTGGACGTGAACGCGCATATTCGTTCCGTAGTGCTGGCGGCTCAAGAGGCCGGTGGGAAAACCACCGTAGTCCATGCGCGCATCGTCATAGGCGTCAGCACAACGTCGACACGCCTTGTTCTCGCAGAAGCCGTAGCGCTTGGCTTCCTGACCGTTACCAAGGCATTTCATGCCGACGCTGTCTACCAGGTCACTGGGAAGCCCTTGTCGGACCTCGTCGAAGAAGGAAAACCGCTGCTGGCACGATTCGAAGAGCTTCTGCAGGTTTGGGGCATTCCGATGCTAGCCCCTGAAGGCAGTCCTGGACGCGTGCATCTGGCGTTTTCTTGA
9435	g.1302.pp.2	29262	29463	r					ATGCCCTGCTGCCTCTGTGGTTCACAAGAGCACACATCTCCGCATTGCCGCTGGATAAACATCTACCGCGACAAGAACGGCAAGTTCCGCTGCAGCGAGATTGGTTTTGAAACCAAGGCTGCAGCAGTGCAGGTTGGTGAAGAGCATGGCGATACGTTCCTCGGGCCCGTGCACGTGGAGTGGAGCGAATGGTGGACGTGA
9436	g.1302.pp.2	29472	30054	r	RNA_ligase	PF09414.9	tRNA-binding EMAP/Myf domain	COG0073	ATGGAATTCGTTGAGTTTCCCAAGATGGCGCGTCTGTCGCGGGAAGTGATTGTGACCGAGAAGATCGACGGCACCAATGCGGCCGTGGTGATCGATCCAACATGCCGCCCAGATATGGGTGCGATTGCGACGGTCGGAGGCTTTGATCTCTTTGCTCAATCACGCACACGATTCATCACGCCGAGCGATGACAACTTTGGCTTCGCTCGTTGGGTGGTTGAGCACGCCGAAGAGCTGATTCGGCTCGGCACCGGCCGCCACTTCGGCGAATGGTTCGGCTCTGGTATCCAGCGCAACTACGGTCTGAGCGATAAGCGCTTTGCGCTGTTCAACACATCGCGCTGGAGTGATCCCGCTGAGCGTCCGGGATGCACGACAGTAGCGCCCGTCCTGTATCAG…
9437	g.1302.pp.2	30077	30554	r	RusA	PF05866.10	Holliday junction resolvase RusA (prophage-encoded endonuclease)	COG4570	ATGCCAAAAATCACGCTAAGCCTCCCGTACCCGATCAGCGCGAACCGCTACTGGGCTTCTCGCATCGTCAAGCCTAAGAGCGGTCCGAGCTTCGTGAGCACGTATGTGACGCCCGAGGCGAAGGCTTACAAGGAACAGGTCGCTTGGCTTGCGAAGTCGGCAGGCGTACGCGAACCGCTCGCCTGCCGTGTGCAGATCGACTACACGCTCTATCCGAAACGTCCTCAGGACTGGGAGCGACGTGTCGCAAAGGATCCGCTGCAGTGGGACAACACCGTGCAGTGCATCGATCTCGACAACGCCCAGAAGGTTCTGCTCGATGCACTCAAGGGCGTCGTCATTCAAGACGACGGCTGGCAGGTTCGTCGCATCCATGCCGAGCGCGGCGTTCCCGATGGT…
9438	g.1302.pp.2	30561	31956	r	DnaB_C	PF03796.14	Replicative DNA helicase	COG0305	ATGACTGGCCCGGACGATCTTCCGCAAGCGCGCCCACTGTACGCGATCGAGGCCGAACAGGCGGTTCTTGGCGGCCTCCTGCTCGACAACAACGCGATCGATCGCGTTGGCGGTCTTGAGCCGGCGCACATCTATCGCCATGACCATCGCGAGATTCTCCGCGCGATCGTGCGTCTCATCATTGCTGGCAAGCCTGCCGATGTCGTGACCGTGTTCGAATCGCTGCAGGCTGCAGGAAAGGCCGTGGATGTTGGTGGCCTGTCCTATCTGAACTCGCTGGCACAGAACACGCCGAGCGCTGCCAACATCGCGCGCTACGCCGAAATCGTGAAAGATCGCGCGCTACTACGCGAGACCCTGGCCACGGCCCGCAAGGTGCAGGAACTGGTAGAGACGCCG…
9439	g.1302.pp.2	31952	32858	r					GTGCCAGCTAGGCTAATCCGGGAAGGCATCTTGACGAGCGAGCGCGTAGATCAGCTCACCGCCGAGGCAGAGGTCTTCTATCGTCGCTTGTTGTCCGTGGTGGATGATTTCGGGCGCTACTTCGCCAATCCGAAGTTGCTGCGTTCTGCCTGCTATCCCCTCAAAGACACGATCACCGCGGAGTCCATCACACGCTGGCTTGACGAATGCGTGCGGGCAGGCTTGCTCGTGGTCTATCGGGATGACAACAAGGACTACTTGGAAGTTGATCGATTTGGTCAGCAGGTGCGGGCAAAAACTAGCAAGTACCCGAATCCGATTGCACCTGCTGGGAATTGCTTAGCAACTGCTAAGCAAGAGCAAACAGACGGTGAGCAAGTTCCAGCAACTGCTCACTTA…
9440	g.1302.pp.2	32857	33019	r					ATGAAGCGAGACCTCTTCAACCTTCACCGCGTCGAGCAGCAAGCCAAACAAGACGCCATGGCGAAGAACATCAGCAAGCTCAAGTCCAAGGACGCGAAGAAGGCTCAGGTGCATGTCTTGTGCCGCTCCCTCGTGGCCATGATGAAAGCGAGGGTCAAGTAG
9441	g.1302.pp.2	33015	33192	r					ATGATTTCCATTGCCCCAATCGATCAGTTGCGCGAGCAGGGAAAGCAAGCCGCGCGCGACGGTCTTCCCATGTCGGTCAATCCCTATCCGTACGGCAGTTGTCACGCCATGCAGTGGGAGCACGGCTTCATGTGGCGGTTGCTTGATCCGGTCGTGAAATCCCTGGAGGCAGCATGA
9442	g.1302.pp.2	33188	33593	r					ATGCAAGAAAAACTGTTCTACGAGAGCGTCTATGACGCTCTGGCTGAAGTGATCCGCGCTGCAGGGGGAACGAAGAAAGTGGGCGCCATGCTGTGGCCTGAAAAGTCGGCCGATGCTGCCGGCGCGCTGCTGAAGGACTGTCTCAATCCAGATCGCCGCGAAAAGTTGGACCCAGAGCAAGTCGCGTTTGTCCGGCGTCTTGGTCGCCAGATCGGCTGCCATGCGTTGGTGAATTTCGAAGCCCAAGACGCAGGCTACGAGGCTCCGAAGCCTGTGAACAGCGAAGAACAGGCTCGCATGCTCGTGGACATCATTGCTGCACAGCAAGTGAATCTGCAGGCATCGATGCAGGCATTCCAGCGCCTGGTTGAACAAAATCCTTCCGTCCTACGGGCGGTC…
9443	g.1302.pp.2	33851	34760	f	HTH_3	PF01381.21	Phage repressor protein C, contains Cro/C1-type HTH and peptisase s24 domains	COG2932	ATGGTCGACTGGGAATTTCCGGAGCGACGAGCGATCTCCTGCTGCGTCAACCCACGGGCGAGCAATCGCTCGATGATGGTCTTGGCGTTCATGAACACCAGAATATTGCATTTGTACTTGGTAAGCAAGTACCAAAGCGATTGCGCCGGTAAGTACGATTGCGATATGGATACCTTCGCTAACCGCGTCTTGGCTCGGCGCACCCAACTAGAGATGTCTCAAGAGGCACTTGCCAAGAAGGCGCGTCTGTCTCAGTCGACAATTGCGCAGATCGAACGGGGCAGGAACAGGGGATCGAAATACGTCGTAGCACTCGCAGATGCGTTGCTGGTACCAGTCCGGTGGCTTGCTGACGGCGGAGACATGCCCCCCAGGCCGAGCGAGGTTGAAGGACTATTC…
9444	g.1302.pp.2	34767	35049	f					ATGAAAGACACAGGTGGAATTATTGGCGCCTTCGCCGTCTGGGCCTTCATCTTCTGGGGCGTCAACCACGTGTGGGTGCATTGGGGTATCAAGGACTGGATAGAGGTGAATGTGACCTGCACTCACAAGAACTTCATAGGCCATTGCTTGACCGACGATGAGTATCTCAGACAGGTCGCTCGCGATGCAGCAAACGATGCCCTCTTCGAACTGACAACCTACTGCGGCTGGTCTTTCCATCGCGGCGAGTCCCGCTGCCTAGCCTTCCACCCAACGAATTGA
9445	g.1302.pp.2	35057	35348	f					ATGAGACGCGCAGGGATGATTCTTTCATCGGCCATGCTTCTTTCCGGATGCCAAACCGTTTCGGAGGTTGTGCCGGCGGGAAATGGAACCTACATGGTCGGCTCAGAAGTTAGAGGAGGCTTCTCTTCCTGGGCTGAAGTTCGTGCGCTCACTTTGAATCGGGCAAACGAATACTGCATGACCCAAAACAAGGACATGGAGCAAGTCGACAGCAAGACCCATGGGGCACGCGGCTGGACTCCTCAGGAGGCTGAGCTGACATTCCGTTGCGTCGATCGTAAGAAGTCATAG
9446	g.1302.pp.2	35532	35781	f					ATGCACTTCCCCACGTTCACACCCGCAGCAAGCCCGATCACCCGCCTCGGTCACGTGCGCATCGTCACCACGAATCTGGTGGCCGCGAAGAACGCAGCGGCGCGCATGGGTCTTCTGATCAACGAGGTGTATGGCACCGAAGGCAAACGCCATTTCGATGTCGCTTGCCGTCATCTCGGCCCGATGGGCAATCACGAGCCGAAGTGGACCGCTGAAGAGCGCGACCAATTCGCCGCTCTCGGTTTCTGA
9447	g.1302.pp.2	35793	36117	f					ATGATCAACGCCCTCACCTCAATCGAGCGCCAAGTCTGCGAAGCCATGTTGAGCGACGACACGTTCTGCATGGAGCGCGGCCTGGATGAGCCGCAGCCGTACATGGCTGCAATCGCACGTGCCATGCTCAACAACGAGCTGGACGACAACGCAATGGCCGCTCTTGGCCGCGCCATGGTCCAGCAGTTCCAGCGCGATATCGCTGACGCAGTCGCCGAGCAGGAATGCGACAACGAGATGGCTGCGGACATCCTCGAAGCCGAAGAAGAGGCTCGCGCGAAGTGCGAACGTAGCCTGGGCATGACGGTTATCGCCATTCACTGA
9448	g.1302.pp.2	36127	36361	f					ATGACCGGCACCCAATTCCAAGGGCTGATTGTTGCTCTGATTCTGATCACCCTCGCTCTCTGCGCTGCTGCCATTGCCATCAAGGTGATGCCGCACCTAGCAGACGAGATCGAGTTCGTCTCCGATGAAGAACGCAAGAAACGCAACAACCGCTTGCTTGGCATCGCTCTCCTGGTCGTTGCGGGGATCGTTGCCGGCCACCTCATCATCTTCTACGCGCTGGGTCTGAAATGA
9449	g.1302.pp.2	36357	36450	f					ATGAAAGCGCTTGATTGGATATCGACCTTCTGCTTCACGGTCGGCATGTTAGCTGCGACCTATCTGGTCATCGAATTCTCCAGAGCCATCTGA
9450	g.1302.pp.2	36488	36872	f					ATGGAAACCGCACTCAAGACTGCAGCCGAGATCTTCGGCATCAAGCACGCCAATGACGAGAACTACGGCGGCCTGATCCTCAACAAGGACGCCATGCCTTCGCACCACGTGATCCTGCTGCCGGAGACACGAGTCCTCGACTGGGATGCGGCGCACGAGTGGGCCAAGAAGGAAGGCGCGAACGTCTTCAATCGCCAGGAAGGCCATCTGCTGCAGGCCAACCTCGGCCATCTCTTCGAGAAGCGCTGGTACTGGTTGGAAGAGCAGTACTCGGCCTACCTCGCCTGGACCCAGCACTTCGACGATGGCTGCCAGGACGGCGCGGGCAAGGACGGCAAGAACCGGGTTCGCCTCGTCCGCAGATTGCCCTTCATTCATTCATGA
9451	g.1302.pp.2	37239	38625	f	TROVE	PF05731.10	Secreted protein containing bacterial Ig-like domain and vWFA domain	COG2304	ATGAAGCTCAACACCGTCGCAGCTTCGACCCCTACGTACACGCATGAAGATGTTCTTGCCTCGCTGCACGTGAAGCCGATCGACCGGCTGCGCCGCACGGTGATGGCATGCCTTCTATGGGAATCGCAGTTCTACGAAAGCGGCGAGAGTATTGCCGACCGCATCAAGAGCCTCGTTTCTCAATGCGACGTGCAGGAAGTCGCTGACCTGGCCATCAAGGCTCGCGAAGACATGAAGCTTCGCCATGCGCCCCTTCTCCTGGTACGTGAGCTTGCACGTCATCAAGGCGCAGGCTCGATCGTCGGGCGCACCCTCACTCGCGTCATTCAGCGCGCCGACGAGATCGGCGAGTTCCTGGCGATGTACTGGCAGGACGGCAGGTGCCCGGTGAGCAAGCAA…
9452	g.1302.pp.2	38626	38953	f					ATGAAGACCATCGAGATCAAAGGCTGGATCTTTGCTGAGCCGAACGAGTGGGACGGGACCCTTCAGTACAAATTCAGTTCGATTGACTATGAGGCCTGGGCGAAAAACGGTGACGCTCACTATGGCCGATATACCAAGGTGGCTGAACACACGATCGTTGCAGAAGTGAAAGATGACGTCGACCCAGCTGCAGCCATGATCAAGGCACTAGAGGCAGAGCGTGAAGCTCTACGCGCCGCCTTCACCCTGAAGGTCGCATCTATCAACGAGAAGATCAGCAAGCTGCAAGCGCTTCCATTCAACTCCGCAGAAGTCGTGGAGGCCTGA
9453	g.1302.pp.2	38954	39440	f	HNH	PF01844.22	5-methylcytosine-specific restriction endonuclease McrA	COG1403	ATGGTTGTCGCATCTGACGTTAAGCACGTAGCCGCCAAGTTCCGTGCATTCCTCACTGAACGTGGTGCGGAGGTCCTGAAGCCGACAAGCGAGTGGGAACTTATTCGCTTCAACTGTGCGGCCGGTGTCGCCATTGTCTACACCGATGCTCGTGGGCGTACCACCTTTACTGGTGAGTCGCTAGCTGCATGGAACGCATTCTGCAGCAGCGGCGCATGGAAAGCAGGCGTTGCCAAAACGCGTAAGAAGCGCAGCCCAGTTGTGCAGACGCTTCTCGATCGCGACGGCGATTGCTGTTTCTACTGCTGGAAGGTCATGGAACCCACCGATCAAAGCGTCGAGCACTTGGTGCCGGTTGTTCATGGTGGCCCCAACCACATTAGCAATCTCGCGCTCGCT…
9454	g.1302.pp.2	39442	39820	f					ATGAAGAAGATCTCCCTGATTTTGATCGCTGCAGCTGCCCTTTCTGCATGCAGTCGCGATGCAGATGTGGCATCTCAAAACCTGTCGGTTGCGGCTGACAACTTCCAGATCAACCGCAGGATCGTGTTCTACAACGGCATCACTGGCGAGTACATGCTCACCATTGAAGGCCTGTGCTCGAAGGACAACACAAGCACGGAGAGGACGCTGGCGATCGTCTGCAAGACCGGCCCCGCTTCCTACAAGAAGCACTTCCTCGGCCTATCGAACAACGTCACGTACTTCATCGAACAGATCGAAGGCGCCAACGTCAGCGCCTATCACTACAAGGTCATCTTCAAGCCTTCCGTGATCGTGCCAGACATTGAAGTTCGATAG
9455	g.1302.pp.2	39836	40082	f					ATGCACATCACAGACACCCAAGCCGCAGAGCGCCAGGCCGAACATGCCAACGGATCTGTTTCGGCAGCCATCACGCTCGCTCGGGCTGCGCGAGTCATCGAAGCGCTTCTTGAGAATGCCGCCTTCGATGGCAGCACGGTGCTTCTGCAGTTCAAGAACAGTGGCCAAGCATTCGAGATCGTGCGCGAAGCCCGTGAGGCGATCAAGGCAGCCCGCCACATTTTGACAGGGGTGAAGCCGTGCTGA
9456	g.1302.pp.2	40081	40267	f					ATGAGCCACTACCGAACTCGAGACTACAGGACGGCGCGCACTTTGAACGAGGCAATGGGCCCGTACGCACAACTGAACGTTGAGCCAGCGCGTCACAGCTTCCGCAATTGGGCTTGGGCTATTGGCGTGGGCATCGCTGTCGGAGCCTACCTCTATCTAGTTGTCGCGATTCGCGCCAGCCTCTAA
9457	g.1302.pp.2	40293	40572	f	KTSC	PF13619.5			ATGACCGCAACCATTCAACCGTCGATCACGATGCAGCCAGTCGAGTCGTCGCAGATCCACAGCATCGGCCATGACCCGGCCACCAATGTGCTGGCCATTCGCTTCAAAAACTTCAAGGGCGAAGCCAGCAGCCTTTACCACTATCAGAACTTTACGCCCGAGCAATTCGAAGCATTCCGCAATGCAGAGTCGATCGGCTCGCACTTTGGCAAGCACATCAAGCCGTTCGATGACAAGTTTCCGTACAAGCGGATCGACCCGAAGCCGGAGCAAGTATGA
9458	g.1302.pp.2	40568	41399	f	ERF	PF04404.11			ATGAGCACCGCGACCGTGACCGATGTCACCGACATCGAAACGACCAGCATGCGGCACACCGAAGCATTGCCGGCACATCGCCAAGCTGGATCTATTGCCGTTACTACGCCCGCCGATCTGCTGCGCATCGCAGTGGAAAGCAACGCTGACCTCGACCGTCTTGAGCGCCTGATGGAGTTGCAGGATCGCTGGGAGGCCAAAGAAGCCAAGAAAGCCTTCGACGCTGCATTCGCAGCCTTCAAGGCTGAAGCGGTCAAGATCATCAAGGGCAAGGACGTCACCGATGGTCCGCTGCGCGGCAGAAAGTACGCGGAACTGCATGACGTAGTCAACGCGGTGACACCTGCCCTCTCTAAGCACGGCCTGTCGTCCTCTTGGCGATTGACCAAAGATGACAAG…
9459	g.1302.pp.2	41429	43061	f	YqaJ	PF09588.9	Uncharacterized protein YPO0396	COG4913	ATGAACATCGTGAACGTCGTGCAAGGCACTCCCAAATGGATGGCTCACCGCACGAACTTCTTCAATGCGAGCGACGCACCAGCGATGATGGGCATCTCGCCCTACAAAACCCGTTCAGATCTGCTGAAAGAATTGGCCAGCGGCATTCGCCCCGAGGTCTCCGAAATCCAGCATGATCTCTTCAACGAGGGACATCGTTGCGAAGCTCTATACCGTTCGATTGCTGAACAAATCGTAGGTGACGAGCTATATCCGGTAGTAGGCACTGAAGGCAAGCTGTCGGCCTCGTTCGACGGCCTGACGATGTCAGAGGACACTGCATACGAGCACAAGCTGCTAAATGATGAGCTGCGCGCTGCGTTCGACGATATCGACACCGTCTCTCCGGAACATCGTGAT…
9460	g.1302.pp.2	43115	43619	f					ATGCTCGAAATCGACAACACCCTGGTGAAGATCCTGCACATCAACACGCGTAATGAGAAGCACGGTGACGAAAAAGTCCTGGGCGTCGACCTGAAGCTGCAGGTCAAGTTGTCGAATGACGAACTGGCGCAGTTCTCCCCGACGCTCAAGGCGAGCTTCTACCACAAGGATGAAGCCGTTCAAGGTGATCTGGTGACTGACGCCGGCCACCTTCCAAACCTCAAGAACCCGCAGCTCGGCGCGATCAAGTGGGCTGGCGACTACGAGAACCAGCGCCTGGAAATCCATCACGGCGTGCGCGCACAGGACGACATTGTTTTGTCCGACATCCGCGTGAACAAGTTCGTTCTGGACATGAAGGAAGGCGGCACGGTGTTCGTCACCTTCCGCGCGCAGATC…
9461	g.1302.pp.2	43749	44358	f	DUF1566	PF07603.10			ATGAACTCAGTTGTGAATGGCATCGTTGTCCCGACCATCATCGGCACGTCGTGGGAAGGAGGTTTCTATGCTGGCCTGATCAGCTATGGCGGTGATGTCTATGCGCAGGTCACTGCCAACAAGGCCGAAGGCGAGCACAAGCCGGCAATCTGGCTGCCTGACTACACCGAGATCAAGGGCGCCGATAGCTTCTTCGATGGCCTGTCGAACACCAAAGCGATGGCCGAGGCCGGCAGCGAGATTGCGCAGTGGGCGCTTGAGTGCCGCATCGCTGGTTTTGACGACTGGGCCATCCCGGCTCGCGATCAGCTCGAGCTTCAATACCGCGGTTTCAAGCCCACCGATGACGAGAACGATGTCTACCGATACGGCGATAACCCGAGCAGCCTGCCGCCTGGA…
9462	g.1302.pp.2	44411	45002	f	DUF1566	PF07603.10			ATGAGCGAAATCACCATTCCCTTCCACGGCGGAAAGCTCGTGGTGCCCGAGAGCGAGGCTGCGCGCGCGTGGCTCGACAAGGTGCTCAGCGAGCCCATTTATCCCGCCAAGCTGAATATCAGCTTCCCTCCTGCGCTTGGCGAGTACTGGGCAGGAGAAGGCGGCATCTTTGCGGGTTTCATGCCGGACGGTATCGGCGGCCAGTATCCGCTCGTTGCATCGGTCGATGATTTCGACCCTGTCGAGTGGGGTTCCTATGGCCAGGATGAACCGGACGCCAAAAGCGACATTGACGGTCGCGCCAACACGCTGGCACTGATCGAGAGCAAGCACGATCACCCTGCAGCGCAGTTGGCTGTCGGCTACCAGAAGGACGGCCACAGCGACTTCTTCCTGCCG…
9463	g.1302.pp.2	45011	45383	f					ATGGCCGCCGCCAAACACCTACCTGTCTACAAGGTGGCTTATGACCTGTTCGGGGTTGTCACCGGGGCTGTGCGGAACATGCCGCGCGACTTGAAGCAGATTGTCGGATCACGCCTCGCAAACGAGGCGATGGAAATCGTGATGCTGATATTTCGCGCCAACTCAGCCGCCAACAAGGTGCCGCACCTCGATGACCTGCTCGAACGGCTTGAAGTGATCAACCTGTCGTTGCGCCTAGCGCATGACATGCAGCTGATTGGAATCAAGCCGTACGCCGCAGCGATTGCACTTACGGATCAGGTTGGGAAACAGGTAGGTGGATGGCGTAAGCACTCCGCATCGTCGCCCGCTGCACCACGGTCAAGGCCGTGA
9464	g.1302.pp.2	45583	46765	f	RVT_1	PF00078.26	Retron-type reverse transcriptase	COG3344	ATGGCTACCAGAACAACGCGAACAAGGACAACAAGAACCGGGTTCGCCTCGTCCGAATATCAGTGCGATGCAGAGGGCCTCCTTTCTTTCGAGGCGCTCGTACAGGCCTATTTCGATTGCCGGCGTACGAAGCGAAATTCGCGCAATGCGCTGGAGTTTGAGCAAGACCTTGAGCGCAACCTTGGACGCCTGTACGGCGAGCTGCGCGATGGCTCGTACCGTCCAGGCCGTTCGATCTGTTTCGTGGTCACGCGACCGAAGCCGCGCGAGGTTTGGGCGGCAGACTTCCGTGACCGTGTGGTGCATCACTTCCTCTATAACCACATCGGCGCGCGCTTCGAGGATGCGTTTATCGCAGGCTCGTGCGCGTGCATCAAGGGGCGCGGCACGCTCTACGCG…
9465	g.1302.pp.2	46761	47136	f					ATGAGAACAGAAGAAATGAAGGATCTGCTGCAGCTTGTGCAGTTCGACGACTATGCCTTCCACGTAACCGAAGCTAGCGAGGGAAACATCTATCTCCAGGCCTCGTATGTCGACGCTGACATTGTGACGGGAAAGATGGAAGTTCAGCACACCCGGAAGTGGAAGCTGAGCCCTCATATGACGAAGTCTGAGCTCGTGCAGACGGCGTTCAAGCTGTGCATGACCAGTATGGAGCACCGTTGCCGAGAATCCTTCCTGTATCAAGGGCGACGAGTCTTTGGTCCGCACTTCGATATTGATCGGCTTTGGGAATTGTGCAGATCAGAAGGTGCGCATGACTATCGCAAGGAGCTGCAGCAGGAGGTCGCGCGATGA
9466	g.1302.pp.2	47132	48812	f	DNA_methylase	PF00145.16	Site-specific DNA-cytosine methylase	COG0270	ATGATCATCCGCCGCGTCTACAACAGCTTCGGCATGTGCAGCGGCCTCGGTGGCGGCGCTAAGGGCTTCAAGAAGGCCATGTCGCAGGTGGGTGCCAAGACGGCCACCTGGAAGTGCATCGGCGGTATCGATAACGATCCTGCTGCGGCGCGAGACTTCCACAAGCTGGTCGGCGTGCCGTGCACGGTCATGGATCTGTTCACGCGCCAGCAGTACATCGCGTTCCACGGCAAAGAGCCGCCGCATGGTTGGCGCGAAGCCACCGCCGAAGACATCCGCCGCGCGGCCGGCTATGAGCACCCGCATAGCGTGTTCATCTCGTCGCCGTGCAAAGGCGCATCTGGCTTGCTGGCCGAAAGCCTCAGCCGCACGCCGAAGTATCAGGCGCTCAACGAGCTG…
9467	g.1302.pp.2	48808	51373	f	N6_N4_Mtase	PF01555.17	Superfamily II DNA or RNA helicase, SNF2 family!!!DNA modification methylase	COG0553!!!COG0863	ATGACGGCGCTGTACGACGAGTTTCTACGGGCCAAGGTGAAGCTCGCAGAGCAGTTCGGGTTCGACGTGGCCGACAGCGACGTCAACCCGATTCTGAAGCCGCACCAGCGCGATATCGTGCGCTGGTTGATCAAGATGGGTCGCGCGGCGTGTTTCGCTGCTTTTGGCCTCGGCAAGAGCGTCATCCAGCTTGAGGTGGTGCGCATCATCCTGCAGCTGCTGCACGCGATGGGGCAGCTCAACGCGATGGGCTTGATCGTTATCCCGCTGGGCGTGCGGCAGGAGTTCCTGCGCGACGCTGCGATGCTCGGCATCCGGGTGAAGTTCATCCGGCGCGCGGAAGAGGCGGATGACCCGACGGTCATCTACTTCACCAACTACGAGACCGTGCGCGACGGC…
9468	g.1302.pp.2	51438	51720	f	DUF4031	PF13223.5			ATGCTCGCGGACACCACCGACGAGCTGGTCGAAATGGCGCGTCGCATCGGTGTTAATCCGAAGTGGATTCAGAAAGCCGGCACCGAGCGCGAGCACTTCGACATCGCTACCAGCAAGCGCGCGCTTGCAGTGGCCACTGGCGCGATCGAGATCACGATGAAACAAGCGGCTGCCATGTGTGCTCACCGTCGTGAGTTTGGACTGCTTGGCGAACCAAATGCGGCGATGTCCTGGTTCCTTTGCCGCGTAGAGGCTCGCGCATTGGACAGGGTAGAAAAATGA
9469	g.1302.pp.2	51716	51941	f					ATGAAGGACTTTGGCCAATGGCTTGCCGACCAAGGCAAGAAAACGGCAGAAAAATCACACATTGAATTGTTTGAAGAGGCTGGCGTAATTCGCGGAGACAAGTCCGTTGGTTATGAAGCCAAGTGCGTGAAATGTGATCAGTGGAGGGAACTCTACTGCAACCCATCAGAGATTGATGAGACATACGAGCACTATTGCGGCGGATCTCCGCATTGCTGCCCGTAA
9470	g.1302.pp.2	52141	52390	f					ATGCTTAGTGACGCCGAGGAATGGGACAGGAAGCTAGAGGCATGGCTCGCCTGCTACCAGCACCTTGAGCCGCAGATGAAGGATGCCGAGCGGTGGCGCTATGTCCGAAACAGCATCAATCCTTCTCACGTCATCCATCGTTGGGATGATTCTATCAAGGATTGGAAGAACATCGGCGGGTCATATGTAGCACAAGAAACCATCGACGCCGCCCTCGATCTGCAGAAGGAGAAACAAGATGCTGAGTGA
9471	g.1302.pp.2	52379	52940	f					ATGCTGAGTGATGATCAAATTCAAGCGGTGTGGGAAGGCTTGCAGTGGAAAGACCTTGATCCGCTGCACCCGGATTTCAATAAGCGCCTGAATCTACGGTTTGGGCACGCCGTAGAGGATGCTGCCCTCCGCGCGCAGGCTGATGCCGGGCCGGTGGGGGATGAGAGTCAAATGCCGCGTGTGCACGGGGTATCTCGCATTGCAGACAATCCATGTTCCGTGCTTGTGATGCTGATGGCTGAACCCAGCGACGATGCATTGCGCGAAATCCACGATCGCCTCCGCGCCCAGTCCGGCCAGCGGGCGGGCGTGGCGGAGGGGTGGCGCCTCTACTCTGCTGACTTCAGCATGAATGCCCGTAACCCGGCGAACTGGGGCACTGTCATGCTCACGCGGGAT…
9472	g.1302.pp.2	52936	53164	f					ATGAAACTGAAAAAGAGCGATCCAAACCATCCTTATGTCCAACGCTACGTTGGATGCGGTCATGGGCGGCTATTCACCGAACCCTGCGTTGATTGCGAGATCGTCGGGGTTCTTGATGAGTACAAACGCGCGATCAGGACCGTTCAGCGCAGTCGTGATCGGCTGCGAGCTTTGGGAGTGAAACTACCCGGAAATACGTCAGCCGCAGCCCTTGGAGAGAGCAAGTGA
9473	g.1302.pp.2	53160	53550	f					GTGAGCACGCAAGCCGAGAAGGCATTGGCGGCCTGCCTTGAATACGACCGCTGGATGCGCGAGATTGCCGGCTTGAGCGCCAAGATCGGCACTCCGCCGTCAGGCTGCTCGAATGCAGTCATGACAGAGTTTGGCTATCACGTTCCCAATGGGGGAACGCATCTGGATGAGGTCTTTCGTGGCTACGACGAGGATGGCGCTTATGAGCCGGTGCACCACCACTGGTCGCCGCAGGAGGCCATCGAAATTCTGGACGGCTGCCCACACTGCTCAGCGGTCTATGCAGCCATTCAGGCGCGCAAGCTAGCTCGCCAGGAACTGGGCATCACGAAGCGGAAGATTCGCGCTATCGCGCGCGCAACCGGCCGCAACGCCGGAGGCGAGGAATGA
9474	g.1302.pp.2	53546	53777	f					ATGAGTGAGATGACCGCCAAAGAAATGGCCGAATCGTCCGGTGCACCTCGCGTGGAGGAATGTATCGCGCGGATGATGAAGCGCTTCCCCGGCGTCAGCGCCGCAGCGCAAGCGCGCTACTACGAGGAGGTGCATCAGGAACTCGCACCGCTGGCGCGAGAACTGGAGCGCGAGAACATTGCATTGCAGAGGCAATTGGGCTTCGCACAAACGCCCGCGATGACGGAGTAG
9475	g.1302.pp.2	53781	54030	f					ATGCCATACAAGGGTAAAAAACTCATCGTCGGCCACCGTCCGTGGTGGCGTCATCCGATCTTTCCGTGGGGATGGTACTCGCTTAGCAAGGATCGGTTTGATGGTGCATCGCCTCTATGTGTCGACGGCTATCACGCACCTAGTGATGGCGGAGGCGGCAAGTACGAATATGTGGTGCCTCACCACAGCAGTGGAGATGGCGGAGACGTGATCATCGAGCCCGCGATGACGGGGAGGGATGATGAGTAA
9476	g.1302.pp.2	54022	54262	f					ATGAGTAACTACCTAATGTTCTGGCTGAGCAAGAGCATTGTCGAGTTCGGAATTGCGCTTGGCATTTTGGCGATTAGCGGCATCGTATTGCTTGCACTGTGGCTGCCAACATGGCGAAAACAATCAAAGTGCTCGCATGACCGTGTGCATGAAACTCAAGCCTGCGATGCGATCTGCCTGCGGTGCGGGAAGAATCTTGGGTTCATCGATACATGGCGGGAACAGCAGCAATGCAAGTAG
9477	g.1302.pp.2	54316	54547	f	Phage_AlpA	PF05930.11	Predicted DNA-binding transcriptional regulator AlpA	COG3311	ATGAAAGCACTTCGGATAAAACAGGTAATCGAGAAGGTTGCCCTGAGCCAATCGACCATCTACGCAATGATTGCCAAGGGAGAATTCCCGAAATCGTTTGAGCTCACGCCTGGTCGCGTGGCGTGGCTTGAGGAAGACGTCGACGCTTGGCTAGCGGAAAAGGCCGGGCGCAACAGTGCAAACGCAACATCACTTGTGGCAGTCGGGATAGGGATGCCGCAACTGGGGTGA
9478	g.1302.pp.2	54741	55191	r					ATGGATTTGATTTGCAAGGTCAGGTTGTACCAAGATCGCGGTAATTGTTTTGCGGTGTTGGTAGCGCCGGGCGCGATGTGCTCCAGCACCGGGCGAAACGTCGCCGAAGCGTTAGCAAATCTGGGTCGCTCCATGGCCGAGAATCCTCTTCCTCAATCGGTAGATCTTCCGATCAAGCCGAAAGAGCGCAAGAAGAGAAGTCCGGCAGGAGGACTGCCGTCGGATCCTCGTGAAGTTTCCCGCGCTGTCCCACTCGTTAAACGCCTCCTTGAAGAGCGTTTCGGGAAGACCACTCTGCGTGGGCTCTCGGAAAAACTGGGTTTGGACGACGTCACGCCGCAATTGCTGTCGTCTTCCATCGCGGGCAATGGAGCGAAGCGCGTTCGCCTCGCCATTGCC…
9479	g.1302.pp.2	55848	56433	f	PAS	PF00989.24	DNA-binding response regulator, NarL/FixJ family, contains REC and HTH domains	COG2197	ATGGAAGTCCTCAAGGATGTAAGCGCGATTGCTTTGGCCAATAGTCTTCCAGACGGCGTCTTTCTGGTCGACGAGCGTGGGCGGATTCGTCACGCCAATGCAGCGTGGGAAGACATTCTTGGTTATCGGCCATCCGAGCTGCTGGGGCAAACCATGCTCGAACTCGTGGCGCCGGACGACCGCGACAGAACGCAAAAGCAAGCGGGTCGGGTTCAGGCGGGAGTGAAGTGCAGCGGATTCGAGAATCGCTATCGGCACCAGTCGGGCACCGATGTCCATTTGTCATGGTCGGCACAGTGGAACGTGGAGCATCGACTGCGCATTGGCGTGGCGCGCAATGTCACCGCATTGAGGACGCTGGCGGAGCCCAGTCCGCTGGCGCAACTGCAGGCGCGTCTG…
9480	g.1302.pp.2	56747	57155	f					ATGCGCCACGCCTTTGGTCGCCTCGAGGACACACAATCTCCTTTCCCAGATACCCTCGGTAGTCAAAACGACGTGGCCGAGCCGCTTCAACAGCAACGCGCCGACCTCGTGCGAGCGTTGGCAGCGGCCGAAGCATCCGTAAGAACATTTCCCATCGGCTCATTGCAACAGGCCAACGCACGGGCCCGCGTCACGCGTTTGCAGAGAGCGCTGCGGCGCTTGAAAGCCGCGCTTGGCACGTCAAAGCGGCATCAGGACGTTGGCGACTTCCTGATCGAAATGTTTCGCGAGCGCGTTTCTTTCACCGAATGGCAGTCCATCGTGGCCGAGGCGCGACGCCGCCATGATTCAAAGGCGACGGAAGGTCAAATCGGTACGCTCGCTGCGGGGCCGGGCGCA…
9481	g.1302.pp.2	57190	57823	f	DUF2968	PF11180.7			ATGTCTCTCGTACTCCGCCGAACCGTTCTCACGTTCGTTGCCGCAGCTTCGGTTGCGGGCGCCGGCCTCGTCCACGCGCAAGCCAGTGCGCCGCAAGCCCCTGCAGTGTCCACGGCTGCATCGGGCGGCACCGTCGCTGAACTGCAGCAGTTGCTGGCGCAGAAGCGCCTGACCGAACTGCGCACGACTTACAACGGCGACTACGGCACGAGCCTGCTGCTGGTCAACGAAGACACCACAGCGTACGTCGCCCTGTCGTATCGCAAGGAACTGTGGCGTGTGTACAAGTTTGCGTCGGTCGCTCCAGCCGAAGGCGCATACGAGACGCTGACCGGTCAGACCCGGACGTGGGCCGAAGATGATCTGCGCCGCGCCGTCACGGCGGGCCAGAAGGCGCAA…
9482	g.1302.pp.2	58018	58744	f					TTGGAATCCCCCAACTTCATCATCGACGGACACCTGCGCCTACCGGGCTTGGTGCGTATGCCGCCGCCTTTCGGGCCTGCACTCGACAGCGCGCAGCCCGGCGCCGCAACACAGGTCAGCGCGTCGATCGATCCAGCAGCCCACACGTGCGGTAGCGCCGGTACAGCCCGCCATAGGCAGTGGCCTCAACGCATGACCGCGCTGTCGGTTGGCATGGCATGCACGCTGGCGGCCGCGCTGCTTGGCTGGCAGACCGGGCAGCATCGCCAGCCAGCCGCAGAGTTTGATCAAGCAACCGTGGCCGCCATCGCCCAGCCGACCACACCGATCGTTCTGCTCGAGAACCCTCCTGCCGAGCCCGTCGCGTCAGCGCAAACCCAAGAGCCCGAGGAATCCGAA…
9483	g.1302.pp.2	58769	59417	r	Peptidase_C15	PF01470.16	Pyrrolidone-carboxylate peptidase (N-terminal pyroglutamyl peptidase)	COG2039	ATGCCTACCGTCCTCGTCACCGGTTTCGACCCGTTCGAGAACGAACCCATCAATCCGTCGTGGGAAGCCGTGCGCACCCTCGATGGCCAGGGAATCGCCGGCGCCGAGATCGTCGCGCGACAGTTGCCGACCATCTTCGGCGAATCCAACAAAGTGCTCGGCAAGTTGCTGCAGACGCTGCAGCCGGAGGTGGTGATTGCCGTGGGGCAGGCTGGCGGCCGAGCCGAGATGGCCATCGAGCGCATCGCCATCAATGTTGACGACGCACGCATTGCCGACAACGCCGGCAAGCAACCGATCGATATCGCCATCGCAAGTGACGGTCCGGCCGCGTATTTTTCAACGCTGCCGATCAAGGCCATCGTGCGCGAACTGCGTGCGGGTGGCGTTCCTGCGTCG…
9484	g.1302.pp.2	59495	60491	r	DctP	PF03480.12	TRAP-type C4-dicarboxylate transport system, periplasmic component	COG1638	ATGTCGGGACGCCGCTTTTTTTGTGTTCTCGCAGCCAGCGCGCTGTCGTTGATTTCCGCCGCGCAAGCCAGCGCGGAAACGCTCCGAGTGGCCACGCCGTATCCGGCCGTCAATTTCCATACGCAAAACCTGCAGGCCTTTGCCACCGCAGTCAGCAGCGCCACCAATGGCGGGCTCAAGCTCGAGGTCTATCCGAACGGCACGCTGCTCAAGCCGGCCGCCATCTTTGACGGCGTCAAGGACGGCAAGGCGGAAGCGGGCGAAGTGATGCTCTCGACGCTGGCTCAGCGCGATCCGCTTTTCGGCGTGGATTCGATTCCCTTCGTGGTGTCGGGCTACAACGATGCGCGCCTGCTGTGGGATGCCTCGCGCAGCCACATCGAAGCGTTGATGAAGGCC…
9485	g.1302.pp.2	60662	61619	r	DUF979	PF06166.11	Uncharacterized membrane protein	COG3817	ATGATTCTGTCGATCAACTATCTGTACTGGCTGGCCGGGATCATCCTGACGATCACCGCGCTGATGACCTTTGCCGACAAGAACCACCCGCGTCGCTGGACCACGGGCCTGTTCTGGGCGATCTTCGCCGTCATCTTCCTTGTTGGCGACAAGATCCCACCGATCGTGGTTGGTGTGGGTGCCGTGGTGATGGCACTGCTGGCCGGCACCGGCGGCGTGACGCTGGGCAAGCACGGTGAACTGCCGGCAGAAGAGCGCCGCGCATCGGCCAAGCGCCTGGGCAACCGTCTGTTCATTCCGGCGCTGACCATTCCGCTGGTCACCGTCATCGGCAGCGTGTTCCTGAAGGACGTGAAGATCGGTGGCGACCTGCTGCTCGATCCGAAGAACCAGACCTTC…
9486	g.1343.pp.3	0	114	f			Type VI protein secretion system component VasA	COG3519	TTGAAGGAGGAAGGTATGGAGGCTTTTCAATTTTATTACCACTGGGAATTAGATTATCTGCGGCAACTCGAAAAACTGGTCGGTGAGGAAAAGGGTCATGTATTAAATGATTAG
9487	g.1343.pp.3	531	807	r	HTH_Tnp_IS1	PF12759.6	Transposase	COG3677	ATGGCCAAAGTTGATGTCTATTGCCGTTATTGCCACAAATCAGAACAGGTCAAAGGACATGGGAAAGGAAATGGCGGACATCCTCGTTATCGCTGTTATAGCTGCTGTAAGGTCTTTCAGTTGGCGTATACCTATCAGGCCTGCAAACCCGGCGTTAAAGAACAGATTGTCGATATCGCGATGAATAACGGGGGAATTCGTGACACCGCTCGGATCCTGAAAGTCGCCACCGCCACCGTCATGAAAACATTAAAAACCTCAGACCCCGAAACGTAA
9488	g.1343.pp.3	882	1068	r	HTH_Tnp_1	PF01527.19			ATGAAACGAAAATCACCCCAAAAATTTACCGATAACTTTAAAAGAGAAGCGGTCAATCTGGTTGTTGAACAGAGCTATACAGTCCCACAGGCAGCTGAAACCTTAGGTATTCCAACAAAACTCCTGTATACGTGGCGGAAACATTATGTTGAGCAATCTAAACCCAGTGCTTTAACCCCCCGATGA
9489	g.1343.pp.3	1427	1988	f	MepB	PF08877.9	Uncharacterized protein	COG4815	TTGTTACCATTAGAAAATTTTAGTTGGTCATTACCATCAAATACAGATCATCTTCCTAATTCCTTTATTGAAATAGAAAAATCCTTCTTACGCCCCGCTGGGTTTCAATTCAGTGCCATTCCCTACCAAGAAAAAGAGAGCCATGAATACAGTGCTATACGCTTTGGAATTAATGGTAAAACGATAGTTTTCCGCCAAGCAAAAACAACACCGAATAAAATGGGGCAATTTGTCACACTATGGAAACGACCTACTCCTGACTCAGAAATTATGCCCTTTGAGCAAAGGGATAATATCGATTTCTGCATGATTGCAACACACTCTGGTAACCAAAAAGGTATTTTTTTGTTCAACACTCATATTCTGATTAAAAAAGGCATTTTTTCCACTCAGGATAAA…
9490	g.1343.pp.3	2144	2435	f	ABM	PF03992.15			ATGTATCAAAGCGGATATTTTGTCACAGCAGAAATTAAAGCCAGAGATAATGTTAATCTCAATATCGTTGTCAAAGCACTTAAATCACTACAAGAAAAAACATTATTGGAACCCGGATGTGAAATATTTTCCATACAGCAATCCAATGAAAATCCAGCCATATTTGTTATGTGGGAGAAATTCATTGACCGTGATGCATTAAAAAAACACTATGAATATGAACATACTAAGTATTATTTTTCATTAAACTTCACTGATGTCGTACAAATTTTTACCGCAGACACCATTTGA
9491	g.1343.pp.3	2727	3009	r					ATGAAAAAAATTATATTACCACTACTATTATCTATGTTTTTGGTTGGGTGTGGTGGCGAACCAACATTTGATGCTTCGAATGATGAAGCGATGAAAGCCTCGGCTGAAAAAATGGCGAAAAATATGTCACCTGAAGAAATGGAAAAATTTGAAAAAGCGTTTTTGAAACTCTCCATGCAGTCTGTTTTGGTTGCCAAAGATGGAGATGATGCGTTAACGCTTATGAAGGAAAAACTTAACGGCAAAACGGCAAAGCAAATTATTGAAATGGCAGAGAAGTAA
9492	g.1343.pp.3	3383	3866	r			ATPase components of ABC transporters with duplicated ATPase domains	COG0488	ATGCGTATATTGATGATGTTAGTAATTAGCATGGCACTGACCGGGTGTGTCACTAATGCACAAGAGTGTGATCCCACGGCAGGGGATATGAGTATTATTACGAAATTTAATTGTAATTACTCTGGGACTTGGGATCAGAGAGTCGTTGATAAAGAAAAAGTGCTACAGCATGAACAGACACTGAATAAAGAATTCAAAGCGGTTTATGACGCTATCGAGCGCGAGAAAAAAGCAGGTCAGACGAATCTGGAAAGTAGAAAACGCTCTCAGGTCGCATTGCAAAAGTCGTTGAATCGCCTGTTTAGTCAATTGAAAACTAAAGCCGCAGGCAAAGTGAAAATGGAAAAACAGATCGCTGAACTGGAAAAACGTATGCGTGAAGCGCAGCAGAAGCCATCG…
9493	g.1343.pp.3	3878	4586	r					ATGGTACTGCAATCCATGCGTTCTATGATTTCTCTCTGCATGATTTTTCTACTGGTCGCCTGCCAAACGCCGCAAGGCCCTTCCGCGCAGACGGGAAAAGTCGATTCCCGTCTGACTCAGAGTCAGGACGTTGAGTTTTTTAATAAATCAGGCTGGCAGGCTTGTGCGGCGGGCGCGGCGGCAGGGGCACTTGCCTGTCTGCTCATCAATGGCGACCATCAAGCGATATGTATTGCGGCCGCCGCTATTGTGGGCTGTGGCGTAGGGGTAGGTGCCAACGCCTATCTGGATAACCAGCGCACAAAATATGCCAGCAAAGAACAACTACTGGCCGCCTCAATTAATGATGTTAAAGCAGAAAATCAACGTATTAAAAACGTGACTGCTACAGTCAAAGAG…
9494	g.1343.pp.3	4622	6173	r	FGE-sulfatase	PF03781.15	Formylglycine-generating enzyme, required for sulfatase activity, contains SUMF1/FGE domain	COG1262	GTGAGATTTAATCATGGTTTGAATATAGCATTGGCAGGGCTTTTTCTGGCAATACTGCCGTTTTCTGCCAGTGCCGTCTGGGAAGAAAAATACTACAATCCCAAGCCACTACCCGATGATGTAATATTGCCGATGCCCTGTGAGGGCGCGATGGCGTTTCGTAAAGTTTCGATTCCCCTTAGTCAGCCGTTGCAGGATTACAGTATTACCCTTGGCGGTGGGGCAAATGACGAATGGGGTTATTTAGAACAGGCACGTGCGGAACATATTGCGGGTAGTTTTGCCGAAGGTAAATCCGGCAAGGGGCGTTATTTCCTGATGGCGAAGTACGAGCTGACAGATTTGCAATATCAGGCACTGACAGGCCAGTGTCCTACACCGAATATGAAACTGCGTTTG…
9495	g.1343.pp.3	6162	7401	r	FtsX	PF02687.20	ABC-type antimicrobial peptide transport system, permease component	COG0577	GTGTCTTTACAACCTGTTAATGCTAATACACGACCCTCTCGCTTGCTTTTGCCCCGTATGGCGCTGGCTGATTTAATTCACGATCGCAAAGTTGCGCTTTGTATTATTTTTTCGCTGATTGCCGTGATCACGCCTCTGTTACTACTGTTCGGGCTGAAAAATGGCATAGTGAGCCAGCTTCGTCACACCTTGCTGGATGATCCACGCACACGGGAAGTTCGTATGCTGGGTAATGGTAACTATAACCACACATGGTTGATGCAGCTTGCGGCTCGTCCTGATGTGGATTTTGTCATTCCGCTGACTCGTTCCCTGAATACGCAGGCCGATCTGGTCAGAGATACCCAGCGTTTTGTCAGCAATGCTGAAATTATTCCGACTGCTTTACATGATCCGCTG…
9496	g.1343.pp.3	7381	8077	r	ABC_tran	PF00005.26	ABC-type lipoprotein export system, ATPase component	COG1136	ATGTTGTACATCCAATCGATGCAGATACAACGCGGGCAGGCAGATCAAGGTTTTACCGTCAGCCTGCCCCGGTTGTCGCTGAATGCAGGAGAAATCGCTGCGTTAACAGGGCCGAGTGGCTGCGGCAAAAGCACTTTGCTGGAGATGATCGGCGGAATACTCCGGCCTGACAGTTTGGAATGTTACCAGTTGGGAATACCGCCGCGTGATATTACTGCCTCTCTGCTGGAGGGTGAGGAAAATCAGCTTGCCCAAGTGCGTGCCAAGGATCTCGGTTTTGTGTTGCAGCATGGCGGGCTGCTTCCTTGGCTCTCAGTCGAACAAAATATCCAGTTGCCCCGCCAAATAGCCGGGCTGGTGGCGCGTTCTGAGTGGCTGGATACGGCGATTACCCGTTTA…
9497	g.1343.pp.3	8076	10068	r	VWA_2	PF13519.5	Secreted protein containing bacterial Ig-like domain and vWFA domain	COG2304	ATGAAACACCTTAACTGGCTGAAGGCGGTTTTTTCCGCCTTGGTGTTGATGGCATCGGCAGGAGCATTGGCAGCACAGAAACCGCTTTTACAGGAAGGAAAGCAAACACTCTATCAGCGCGTACTCACCTATCCAGGCTGTGAGCTGTCGGCGAAGGTCGGTGAAAAAGGGAAGATACAACCTGCTTTCAGCCGTTTTTACGTCTACCAGCGCGAAAAACAGGGTAGCGAAGAATGGCTATGGGTTGGTCCTGATAGCTATGGAAATTCCCGTGGCTGGATGAAAGCCAACTGTAGCGTAGATTGGAAAATGCAGCTCACTTTGGCTTTTACCAACCCTTCAGGTCGTAACCCGATGTTGTTCTTCCGTGATAAAACGGATGTGGAAAAGATCCTGAAC…
9498	g.1343.pp.3	10077	11079	r					GTGATTAAACCAGAGCTGAGGCCTTATGAACCGGTTGAACCCGGATATGCTGTGTTGCGCATTGAGGATTGGCAGGGAGCTACTGAAGGCGTCAGGGTATCCATCCAGCGTAATCAGGATCGCTGTTTTCTGAATGGTCAGGGGCAGTGGGTTAACAATGAAGAGTGGCTGATCTTGCCTGAGTTGCAGGAAGTCGATGGTGCGGTAGAAGCCCGTGTTGGCCCTGAATTGGTTGATGCGCTGCTGGCGGAACGTCAGGTGGCGTATCGCGTTACGGTAATAGACGATATACAGCGTGAGGTTGGCGGGCTGAAAATTGCCAATGGGGTTTTAAGTTCCTTAGCCAAAGGGGAGCATACCCCTTCTGACAACGTGAGTGAACATGTGCCTCCGGCTCAG…
9499	g.1343.pp.3	11085	13767	r	Virul_Fac	PF10139.8	Uncharacterized protein!!!Uncharacterized protein	COG4458!!!COG4458	ATGAAACATTTTACTCCCGAACAATTAAAACAAGCGTGGCTTGACGTGGCGCAAGGGGCAGGTCAGGCGATTGAATGGGTTGAAGAGGTTCGTGGGAATGCCCCGCGTCTCAACACAGAAGCGGATCGGTTGAAACTGAAGCTGCGCCGTAGCCGGAATACCGCGCAGAGATTGGCCAAAGCGGCTACTCATCCCATGACCATTGGTTTTTTTGGTTTATCTCAAGCAGGGAAATCTTATCTGATCTCCTCATTGGCAGCCGGGGAGAACGGCCGTCTGGAAACCCAGATGGGGTCGTATCAGCTTGATTTTCTCGAACATATCAATCCCCCGGGTGGCGGAAAAGAAGCCACCGGTCTGGTTACACGCTTTAGCCGTCACGTGCGGCCATCTAACCCT…
9500	g.1343.pp.3	13766	16787	r	SrfB	PF07520.10	Uncharacterized protein	COG4457	ATGCTGGCAACGATTACCGATTTCAAAGAAAAAGTGACATTGATTCGTGACAGTGGCATTCAGTTTCTGGATTTTGCTTTCGCGTTACCCAAAAAAAAAGAATACGGTGAATTTTTACTGACTGAGGAAGATAACCCGGTCATTCGTCTGGTATATAACGAAAGAGATGAGAATTTTCTTGTACCTTCAGCGTCAGGTTCGTCTGCATTCGCTGCGGACTCCGATTACTCGCTGGTACTGGAGAAATCCCTTGAAATATACAATGACATATGGTTACCGCTGCCCTTCTTCCGTTTTAACTCGTCACGGAGTTTTGCACAGGGGCCGACTAACTGGTCGCGAGTGAAATTTCACGCACTGGATACACCGGATGAGCAGGGAAATACCTGGCGGGTGACT…
9501	g.1343.pp.3	16791	18177	r					GTGAAAAAAACTTTTTTACGTGGTGATAAACTCGAAAGTTATCTGCCGCTGGGAGAAAATGGTCAGGCTGTGCATCTCTCCGCATTACAGTTGCGAGAAACCTTGCGCCTGCGGCAGCTCTCTGATGTTGCTAATTCACTGGCAATCCCACAAGGCAATGAGCAGGGTGATCGGATAGATTGGTATGCCGGCTTTTCAGGTAACGTCGTTCCCTGGTCGGCCGCAACGTATGATGAACGTCAGTCAGCATTGCGGCAACTGGAAGCTCATCAGGCTGCTATCGAACAGCTCAGTGCACAAATGATCCAGCAAAAGGCGCATGAAATGCGTCTTTTTGGCGCTTTGCTGAGTAAAACTATCCAGTTCCCCGATCAGGAGCACATCTATTTGGTCGATGGC…
9502	g.1343.pp.3	18350	18923	r	VWA_2	PF13519.5	Secreted protein containing bacterial Ig-like domain and vWFA domain	COG2304	ATGTCTATCAGTGTGGATGTCACTCCACAAGAATTACAGTATTTGTTGCAAAGAAAAGCCTTCGAATACATCGAGCGAGAACCCAGCCGTATTACTCTGGCCAAGAAGTCGGCGAAGAAGATTATCGATAAATTGCCTTCAGATATGAATATCAGTCTGGTGGCTGCGTTCGATTGCAGGCATGTTTCCGCGTCATTACCTTTTTCGCCTACGCAGCGGCCAGTATTGAAACGGGCGATTGATCGTATTACTCCGGATGGAAAAACTCCGCTGGCACTGGCTTTGGAAAAGGCTGGGGCTCTAGTGGATGGTGTGAATCGCGATGCGATAATCTTATTAATTTCAGATGGTGATGAAACTTGTGGCGGTGATCCCTGTGCTGTCGCCCGTGCGTTGAAA…
9503	g.1343.pp.3	19215	20220	r	Transposase_20	PF02371.15	Transposase	COG3547	ATGCAAAACGTTACGCTTATTGGTATTGATCTCGGCAAACATTCTTTCCACGTTCACTGTCAGGACAAATCAGGAAAGGCCCTGCTGCGTAAAAAATTTACCCGCGCCAGACTGATGGAGTTTTTAGCGGGATCGCCATCAGCGACTGTTGTAATGGAAGCCTGCGCCGGTGCTCACTTTATGGCTCGCCGGATCGCTGCTTTTGGTCACGAAGCGAAGCTGATTTCTCCACAATTTGTTCGTCCTTTTGTAAAGAGCAACAAGAACGATTTTGTGGATGCTGAAGCCATATGCGAAGCTGCATCTCGTCCCTCCATGCGATTTGTGCAACCACGAACAGAGGCGCAACAAGCTATGCGCGCCCTGCATCGGGTCAGAGAATCACTGGTCAGAGACAGG…
9504	g.1343.pp.3	20261	21062	r			Secreted protein containing bacterial Ig-like domain and vWFA domain	COG2304	ATGATAAGAATAACGCGTACAGTAGCGCATGAAAGCGCTCAAAGTGAGTATCTATTACGTCACTATGATGCCCTACACTCTGCGTTAGTTCAGCATCTACCGATAAATTTTTCTACATTATTTGCTAAACCTGCCAAAAGCAGTGATGGTGCCATTGAATGGTACAGTGATTTACAAGGCCAACCTGTCCCTTTTGCTCAGTTATCTGCGATAGAACGCGATAAGATCCAGACGCAAATTGCCCGTCAATTGGCGGTATTAGCTCGCCTGCGTGAACAGCTCAGTGAAAAAGAGGGTGTGGATAACGAATTACTGACGTTACTGGGAAAAATCAGCCAGTTTCCTGCTGAGGAACACATTTGGAGTGTGGATAACCAACCCGTTATCCTTTGGGAGCCG…
9505	g.1343.pp.3	21520	21733	r	S4_2	PF13275.5	Ribosome-associated protein YbcJ, S4-like RNA binding protein	COG2501	ATGGAAATTTTTTGTTTAGATGGACACCCTTATGTAGAGCTGTGCGATCTACTGAAACTTCAAGGGTGGTGTGAAAGTGGTGCAGCGGCAAAAGCGATGATTGCAGAAGGTTTGGTTAAAGTTGATGACCAAGTTGAAACCCGCAAGCGCTGCAAAATTATCGCGGGTAAAGCAGTGGCCTTTAACGGCGAATCGGTGCGCGTTGAAGCATAA
9506	g.1343.pp.3	21732	22608	r	THF_DHG_CYH_C	PF02882.18	5,10-methylene-tetrahydrofolate dehydrogenase/Methenyl tetrahydrofolate cyclohydrolase	COG0190	ATGTCAGCAAAAATTATTGATGGGAAAACGATTGCGCAGACAATCAGAAGCGAAGTTGCAGAAAAAGTCAGGCAACGAATCGCCGCTGGAAGACGTGCTCCAGGTCTTGCCGTTGTTTTAGTCGGAGAAAATCCGGCCTCCCAAATTTATGTCGCGAGCAAACGCCGTGCCTGTGAGGAAGTCGGTTTTACTTCCCGCTCTTACGACTTGCCAGACATCACCAGCGAAGCCGAATTACTTTCCCTAATTGATAACTTGAACGAAGATCCGGAGATCGACGGCATTTTAGTTCAACTTCCCCTACCTGCCGGCATTGATAATGTCAAAGTACTGGAACGCATTCATCCTGATAAAGATGTGGATGGTTTCCACCCTTACAATATTGGCCGCCTGTGCCAG…
9507	g.1343.pp.3	22885	24043	r	Phage_integrase	PF00589.21	Integrase	COG0582	ATGTCAATCTTCCGTAGAGGAAATACGTGGTATGGGAACTACACGACGCCAAGCGGCAAAAGAATTAAGGAGTCTCTTGGGACAACGGACAAAAAGCAAGCTCAGGAGTTGCACGACCGAAGAAAGGCCGAATTATGGCGCATAGAAAGGTTGGGTGATTTCCCTGATGTGACCTTTGATGAGGCATGCTTGCGATGGATCGAGGAAAAAGCTGATAAGAAATCACTGGATGATGATAAAGGCCGTATGGCGTTCTGGTTGGAATATTTCGAAGGAGTAAGACTAAAGGATATCACCGAAGCCAGGATTTATACGGCAATCAGCAAAATGAGAAACCGCAAATCTAAGCAGCGATGGGAAAGTCGTGTTACAGCAGCCCAGAAAAAAGGAAAAGAAGTC…
9508	g.1343.pp.3	24510	24687	r					ATGAAAGTAACTATCGAGATGAATAACAAAGAGGTTCAGGAGTATATTGGTGGCGATTATCTCTCTCCGGAATTTGAATACCAATCATTAATTCAGAATGACGCCAAGGTTATTTTAGAAAACTCTGGATTTCAGGGAATAGAAACGGGAGATATCACCGTAACCATCCATGACTAA
9509	g.1343.pp.3	24683	25220	r	Dam	PF05869.10			ATGAAAACTGATTTCGGAGGAAGTAACACTCCAAAAGAACTACGCGACCTCTGGCAAACTCCACTTCCTTTATTTACAGCACTCAATTTAGAATTTAAATTCAAACTAGATGCCGCCGCTGATGCTCAAAATACCCTGTGCAGCCACTATCTCACGGAACGAGATAATGCACTGGAGTGTGATTGGGAAAGTTACGGCTCTATATTCTGTAATCCACCCTATTCCAAGATTACGCCGTGGGTAGAGAAAGCAGCCATTGAATGCAGGAAGCAATGCCAGTCTATTGTGATGCTCGTCCCCAATGATACCTCAGTAGGCTGGTTTAAATTGGCAATGCAAACGGTTGATGAGGTCAGATTAATAACGGGTGGTCGAATTCAATTTGTGCCAGTGGAACAG…
9510	g.1343.pp.3	25209	25464	r					ATGAGCGGGATAGGCGGAGAAATGACAAACAAGAATGATGATGTGATGACCGACCGTGAATTAGTCAATGCTGCAATTAAATTGGCAGGTAAATTTTATAATATTATGGGATATCAGCATCGGGATGGTTTTGAATATTGGAAATCTCCTCACCCGCAAGAACAATCAGTTTTTGAGATGGCTATTCAGGCATTTGAGGATATCAGAGGCTCTGATGTTTGGGATGCCATTGAGAGTTTAGAAGATGAAAACTGA
9511	g.1343.pp.3	25636	26053	r					ATGAGCAAAGATATGATTGAGCGGTTACAAAACCGAATAAAAAAACAATTGACTAATTTTGAAAATATTAGATTTACTGAATTAGAAGGTAAAGAATTATTGGAATTATTAAAACGTCTCGCTGATTATGAGATTATTATTAATGCGTACCATCAGGATGATGCGGACTGGCATAAATTAGCTGATATAAATGGCTCAACAACATGTGCATTAGTTGATGGAATTATCAAACTGCAATCGAAATTATCTGAATATGAAAATATGGAGCCTGTGGCGTGGGCGCGTAATACAGGTATACAACGGATTCTGGATTTAACAGATCTACCGGAACGCGTATTCGAATGGAGAGAATACAATGAATCGCATCCTGATATTGCTGACGAAATATTCCCCCTCTAC…
9512	g.1343.pp.3	26033	26222	r					ATGAGAAATGACAAAATAGAATGCGCTAAACGCAAATGTAAACATATTCATTATGAAAATGATCGAATTAAAGTTCCAGACCCTGAATTTCCAACATGGTTAATTTCTGTTTGTCCAAAATGTGGCGCTAATGATTTTTATATAATAGAGAAACTTGAAGGAGATAATAATGAGCAAAGATATGATTGA
9513	g.1343.pp.3	26256	26550	r					ATGAACAATGATGTTATGACTAATTCAGATGTATACCAATCAACTACAATGAAAACCACTAGCGACGTATATTTTTATTATGCAACCAGAAACGGAAATATAAATAAAATAAAAATCAATGGCTATCATTTTGATAATGAAATGTCAGTTGAGAAATTTGCTCCAATAACCATTCCTGAGAAACATATCCGAATTCTGCACTGTAGATGTGGCTCTAATGATTGGGGGGAGGATGGACGTTATATTAACGAATATTGCTGCAACGACTGCGGGCAATACATTACTGTTTATTAA
9514	g.1343.pp.3	26556	26757	r					ATGAAAAAACTGACAACAGCCAGTGAGTTATTGAAACGCGTTTATGATTCGCACTACGCACGATATAGAAAATATTGGAAAAACACCCGAAATAAACCCCATCGGCGTCGTTTTAAAATGACTCAATCTCGGCGAGACAGGGTATTGAGACAAATAGTAAAACGTGATCTGGCAGCAGGAACCCTGATTTTTAGAGGATAG
9515	g.1343.pp.3	26753	27179	r	DUF3268	PF11672.7			ATGCAGTTCACCCCATGGAACTCAAACCCCAGAGCAATTCGGCGAGTCAATGACCCGCTCCCCATCCCCACCAAATGCCGCTATTGCTGCGGTCACGTCACAATAGCCCATCACATGGAGGTGTTTGGGGAGGTTCGTAGTCGTTGGCCGTGGCTCTATGTCTGCTGGTCATGCGATGCGCGCGTGGGGATGCACCCAGAAACCAATATTCCATTGGGATATCTGGCTGATGAACCGACACGGAGAGCGAGGCGGAGCGGTAAACAGGAATTTGAGGATATGCGAAAGAGAGGGAATTTTGAACGCACGGAGGCCTATCGATGGCTGGCATGGAGGCTGGGAATTAGTTTCAGGAAATGTCATTTCGGCTGGTTCAGTGCCGAGATGTGCCAACGGGCA…
9516	g.1343.pp.3	27249	28101	r	PAPS_reduct	PF01507.18	3'-phosphoadenosine 5'-phosphosulfate sulfotransferase (PAPS reductase)/FAD synthetase or related enzyme	COG0175	ATGATCAATGTCGTCTCATTCTCTGGCGGCAGGACATCGGCGTATCTCGTCTATCTGATGGAACAGCGCCGCAAACAAGGTGAGGATGTCCGCTATGTGTTTATGGATACGGGGGCGGAGCATCCCATGACCTACCGATTTGTCAGAGAAGTCGTGAAATTCTGGGATATCCCGCTGATAGTATTGCAGGCTGATATCAATCCTCAGTTGGGTGTATCGAATGGTTATACAGTTTGGGAACCGAAAGATATCCAAACACGGATGCCAGCATTGAAGCCATTTACAGATATGGTTAAAAAATATGGCACACCCTATATCGGTGGCGCATTCTGCACTGACCGCCTGAAATTGCGGCCATTCAGAGATTACTGCAATGACCATTTCGGGCGGGGTAATTAT…
9517	g.1343.pp.3	28164	28662	r	SSB	PF00436.24	Single-stranded DNA-binding protein	COG0629	ATGGCTAGCCGCGGCGTAAATAAAGTTATTTTAGTGGGTAATCTGGGACAGGATCCGGAAGTTCGCTATATGCCGAATGGCGGCGCAGTTGCCAATATTACTCTGGCAACATCGGAACAGTGGCGCGATAAACAATCGGGTGAGATGAGAGAGAAAACCGAATGGCACCGAGTGGTGATATTCGGCAAGCTGGCAGAAGTCGCCGGTGAATACCTTCGCAAAGGCTCTCAGGTTTATATCGAAGGTTCTTTACAGACTCGCAAATGGCAGGATCAACAGGGACAGGACAGATACACAACAGAGGTGACGGTAAATATTGGCGGAACCATGCAGATGCTAAGTAATAGACAGGGAAGTCAGCAAGGACAGCAGCCCCAGCAGCAGTATTCAGGAGTACCG…
9518	g.1343.pp.3	28654	29350	r	YqaJ	PF09588.9			ATGGTCAGCTATGAGTCAGTCCTCACCAGAGCAGGGATTGATTTAAGAAATGTTGAACAAGGATCGTTTGACTGGCACAAGTTGAGGCTGGGAGTTATTACAGCCTCGGATGCTGGAAAGGTGTTATCGAAATCAAAAGACGGCAAAAAATGGACAGATACCAAGGCGACATATTTCTACACGTTACTGGGTGAGATCTGCACAGGGAATGTAGTTGAAGTAAATGCAAAGTCACTGGCATGGGGCAAGGAATACGAAGAATCAGCGCGGGCAACATTTGAATTTGTGTCTGGTGTCGATGTAATGGAAGCCCCTATTTTGTTCAAGGATGATTCGCTCAGGACAGCATGCTCACCCGATGGCCTGTGTAGCGATGGCCTCGGCCTTGAGTTGAAGTGC…
9519	g.1343.pp.3	29336	30119	r	ERF	PF04404.11	Recombinational DNA repair protein RecT	COG3723	ATGAGCATGCAAGAGGTTGTTACTCGTGAACAGGATTACCATGTCGCGGAACCCACAGGGAATGCAGCAGCAGCTCCAATGCGGCTTATTGAGATGGCTGTATCATCAAATGCCGATATTGATAAGTTAGAGCGATTACTGGAGCTACAAACCAAATGGGAAGCGGGACAGGCAAGAAAGGAATTTTTGGATGCTATGGCAGCATTTCAAAGCGCACTGCCGACCATTAAAAAATTGAAACAAGCTGATTTTGGAGCAGGCAAGGCTAAATATAAATATGCATCATTGGATGATATCTCAGAGCAGATAAAGCCATTTTTGCAAAAATTTGGATTGTCTTATCGATTTGAACAAAAAATGGAAAGCGGAGTAATTACCGTTAAATGCATAGTTAGCCAT…
9520	g.1343.pp.3	30115	30376	r					GTGAGATACGAACGCAACCCCTATGGCGCTCAGGATGAGCAATGGGAACAAGAGGAAGAAGCCGCCGCGTACAAAGAGGCACTGGAAACCGATCTGGATAAACTGGCAAATGACCGTCTTGGTAATTTACCGGACAACACTCTATCCGATAGGGTTAATTCTCTATTAGAAAGAACGGGTGATAAACGTTCTGAACTGATGGATAAATACCACGAATGGCTGTTTGATGTATGTCGGACAGTGGAGGAGCAGAGGATATGA
9521	g.1343.pp.3	30372	30591	r					ATGCAAATATTCGCACCATCGGTCAGTAGCCGACATTATCGAAACGGAGTCAATATCATTGAATTTCCTGATGGAGTAAAGGGAATGGATTGCACAATGGAAGAACGCATGAACTCAGGGCAGTGGTCGATGAATGAGTTAACGGATTATCTCATTGATAGGGATTTGATGGGTAGCTTCATGGAAGAACTGAAAAAAGCGCAACGGAGGGTCGCGTGA
9522	g.1343.pp.3	30776	31211	r					ATGATGATGCTGAGTGATAAAAAACAGGAACTCGTTTCTGAATCATCTGGGCAGCTCAATGCACTAGGTATTAATCATACCATTGATATCTGTGGAACTATAACGGTACAAACAAAACAAGGAAAAGTTATTTACTATCCAACAAAAAACAAAATCCAATATAAAGGCACGGTCACCGCAGGTGGATTAAATAACGTTAAAAATTTGGTTGATTCATTAGGGTTATCTGGCGAAATAGCCCCACAAAAGAATAAACCGGATGAGATAACATTGAGGGATTATTTCGCAGCTCGGGCTATGGGCGCAGGTATCCGGCGTTACGATGGTTCGAAATTTGGTGGCGGTCAAAACGCACCGGATTATGAATATCTGGCCGTCGAGTCCTATCATATAGCGGAT…
9523	g.1343.pp.3	31207	31429	r	DUF551	PF04448.11			ATGGATTGGATTAAATGTAGTGAGAGGTTGCCTGAAATACGAGACGACAGTGTAATAGTGTATTTCTCGAATGGAAGTATGGATATGGTTCATATTGAAGACTGTTTCAGAGATATTGGCGCTGGTGTCGATGAAAACGGTAATCAGCTCTGGACTAAATGGTATCTCAGCATAGGTATTACCCACTGGCAACCACTCCCAGAACCACCGACAGAAGAATGA
9524	g.1343.pp.3	31481	31724	r					ATGAGTGAGAAAGTTGAAATTCGAGTAGAAGCACGCATCACGCGACAATATAACCAATGCTTTGAAATACCAGAATCAGAATACGCGAAAATTTGTGAAATAGAAGATTCTGATTTATCCATTTATGCACGCGAGCGGGCAATAGAAAAAATTTTGTTTGCAAATGGTTTTGAATACGATGAGTTTTATTCAGATGAAGATGAATCCGAAGATATTGAAGTAACATTAGAAGATAATGAATAA
9525	g.1343.pp.3	31780	31990	r					ATGAATATTGAATTTATTAACGAAATTCGGGCATCAATGAAACGTGACCGTCAGTCTGATATTCGGTACGTAATTGAATGTAAAAGAAATTATCTAGATTTTCGTCAATGGGCTATGGATCATGAGCCACGTTCTGCTAGTCGTCGTGCATTGAATAGATTAGCTTGGCAACAGCGTAAATTCTACCGTAAGTGGATGGCTCTCAGTTGA
9526	g.1343.pp.3	32003	32267	r					ATGAAAATCGTGAAATCAAATCGGGTGGTTATTATGTACAGAACGGCAACTCAAGTTTCGCGGGTATCAAATGAATTAGCGGGCGGATTTATGTATTTCGCTAATGCACAGGATGCGATGGATACTGGGTTATTTTGTCAGAAACTGGTTTTTGATTATTGGTCTGGAGATGAACGCTGCGACTTTCTCGACAAGCTATTTGTCATCAAAAATTGGGATGAGTTAACTCCCGACGAAAAAAATATCGTCAATCAACAACAGTAA
9527	g.1343.pp.3	32268	32577	r					ATGACAACAGTAACCGTTATACGGAGTGACTACGCAACTCGTCGTTATGAGCGTAGAGCTGCTTTCTTGGCAAAGAAACAGGCAGCACAAAACCTTCAAAGCCGCTCAGTGGAAGAAATTATCGACTCAATTATCAAACCAGTAGACGAAATTGACGTACTGACGCAACTGATGATTGGGTTGAAGAAAGATATCAAGGACGACAACAACAGCGGATCTTGCTGCATGAGTGACGTAGCTCTTTACTCAACCAAGCAAAGAGCTGGCAATCGGATACTGGAGTCAGGCGGCGTTACTGCTAGGGGGTGA
9528	g.1343.pp.3	33017	33773	r	DUF1828	PF08861.9			ATGATGTGCTCAACTGTGATATCAAATCTAGGGTTCGAATGCCACCCAATTGGCTCTGAGCTACTGAGAATAATTAGCCCCTTCACATATTGTGATGATGGCGAGCATGTTGGTGCCTTTGTCAAAGAGATAAATGGTAAGTATTTAGTAAGTGACAGGTGTGATACTTTAATGAACATGGAAGCCAGAGGAATCTCACTTACAAAAAAAAGAATCGAAGAAATCAGAGCCTTCCTAAAGAACCAAGGCTCTGAATTGAATGAAAGAGGTGAGATTATTGGTTGGGCGACAGAAGATACTGTTGGCTCCGTAACTTCTGGCGTTATTAGAGCTGGAATCATAGCATCCACTTTATCACAAGATTGGCACCAACCAGTGCAAGCAGAAAAATTTGAAGGT…
9529	g.1343.pp.3	33769	34330	r					GTGGCAAAATCTACAGATTACCTTCCTAGTCAGGCAGAAGTTGATAATGTGCTTTACTGTAAAAAGCAGGTTGATTTTACTGGTGTTAGATGGGGGGAGAAACCACCCCCAAATAAACCTTTTTTATGGTTACAAATGAGCCTGCTCCCAACAGACTCTGATGGTATACCTATTCAAGGGTTATCTGTTCTTATCCAGTGGAAACCAGATCATGAACCCAAACGGGAAGGAGATCCGGTTTATCCAAAGATAAATATCGTAGCTTTTTATAATAAAAAACGAGTTTTTGCTGTTGATACATATCCATTTGATGGACATACAAATCGTTACAGAATAGACCACCCAGACTTTAAAGAGTATGTATTAGGCGCTCATTATCATATTTACTACGAAGAAGCA…
9530	g.1343.pp.3	34542	34989	r	HTH_3	PF01381.21	Transcriptional regulator, contains XRE-family HTH domain	COG1396	ATGGTACAGACAGAAAAAACGCGCGAACAATTTTCCCAGCGGCTGGCGCAAGCCTGTGAGCGGGCTGGTCTAAATGAACATGGTCGGGGAGCTGCGATAGTCAGAGCTTTAGGGGTGTCATCTAAGGCGGTGAGCAAATGGTTTAATTCGGAATCTTTACCTAGACAGGAAAAGATGAATGCTCTCGCTGATTACCTTAATGTCGATATCGTCTGGCTACAGCATGGTATAGATAATACCAGCGATAACGCTCGCCCAGAGAAAACACGGGAAGTTAAACCACTAGTTAGAAATCTAACTAAGGAACAAGAAGAACTATTAGAACTATTTGATAGGTTGCCGGCAGAAGAAGCTAAGCGTTTTTTGAAAGAAATGCAGACAAAAGCGGCACATTTTGAT…
9531	g.1343.pp.3	35069	35297	f					ATGCGATCTTTGGAAGAACCAATTAAAAATATTGGCATTACCGAAGTAGCTCATGCATGTGGAGTTAGCGAAAGAGCCGTTTATAAGTGGCTTAAAAACGGATTTCTCCCCAAGACAGAGTTTTTTGGTAAGACCAACTATGCCGAGAAGATCCAACAAATTTCTGATGGCAAATATCAGGCGAACGATTTGTTAGATATCAGCAGGAAAAAACTGCTCTCAGCATAA
9532	g.1343.pp.3	35436	35799	f					ATGGAAGTCGCAAAAACTCGCAATACTCGCGTTACGTGTAAACCCCAAGAGCTGGAAACATTTTGGTTCAAATCAGCCGCGGAAACTGGAAACAGTCCGTTAGCCAGAGACATGGGAATTCACCCAACGGGATTGAGTCGGGAAAAGAGCCGGATCGTAAAACTGGCTAGCAGGTTGGTTGTGGAATTGGGGTTACCAGAAGGAAGCGTTGCAGCGCCGGGATGTGAGGCGAACATTGTTCTGACAGGCATTGAAGCCAGCCAATTGTTATCAGCATTGGATAACCTCAGATACCCAAAAAGAAAAACCTCGGCTGTTCGAGCAACCGAGGCTTCTGAAATGCAACTTGAGATGTCGATTTAA
9533	g.1343.pp.3	35858	36026	f					ATGAAACCGAAATTTAATCACAGCGCAGTGCATAAAAATCTCACGCGCGAACGGGAGGCTCGTTTAGTCACCGAACAGGGATGTGAAAAACTGCGTGATGCTCTGGAGGATGCCAAATTGCGGCTGGAGCATCGCGAGGAACTGACCGGAGGGAAACGCCATGAGTAA
9534	g.1343.pp.3	36018	36864	f	Phage_rep_O	PF04492.12	DNA-binding transcriptional regulator, ArsR family	COG0640	ATGAGTAACGTTGCATACGCTGATTTTGGAGCTAAAAACAGGCAAGAGAGGCCGACGGTGACAGTGGCGAATCTTGAAGATGGGTTCACCAGAATAGCAAATGACATTCTTGATGCCGTTTTGTTGTCTGGCTTCAATGCAACGCAGTTGCACATTTTGATTGCTATCTGGAGAAAAACCTACGGGTTTAATAAAAAAATAGACTGGATTGGTAATGATCAGTTCGAACGAATGACCACCAAAGACAGCACTAAATGCTCTACCGCAAAAAATCAGTTAATCAAGATGAAAGTGCTGATACAAAACGGTCGTCAGGTGGGCATGAACAAGAACATTTCGGAGTGGGAGACCAAGTTTAACGGATTCGGTAAAAGTTTTACCAAATCGGTAAAGAAAAGT…
9535	g.1343.pp.3	36856	38227	f	DnaB_C	PF03796.14	Replicative DNA helicase	COG0305	ATGAATAATTACGATTTTGAATCCAGTGTGATTGGCGGATTGTTGATTAGTGGACTCACACCTGATGCCAGTGATGTATTGGCAACACTGGAGCCAGAGGCGTTTGCTACCCCGTTCTACCGAGAATTATTCAAAACCATTCGCTCACAGGCCAAAACCAGAGGGTTAATTGATTCTCTGATGGTGGCTGATGCGATGGGTGAAAATCATTTCGCCAATGTCATGATGACTGCCAAGAACTGCCCCAGCGCCGCTAACCTTACTGGCTATGCGAACACAGTTTCAGCCAACTATGAGCGCAGGCTCATGATTGAGTTAATTGATGAGGCTAAGGAACGCATTCTGAGTGGCACGGTTGAGAATGCAGCGGAGTCTATGGACTGGTTTATTTCCCAAGTT…
9536	g.1343.pp.3	38249	38525	f					ATGAGTCTAGATCTACTACATGAACGTGAAAAAGAAAGGGCAGCAGATGCCGTCAAAATCAACAATGGACGTAAGCCGCAGTTTGGTGACCACATGCGCAATCCGTGGGCGGGAGAAATTAACCCGCATCGGGATGGCTATTTTGTCAGAGCGCGACGTGTTACTGGAAAATTTAATCCCGGCTTGTGGTATCAGATGACCGACAAAAAAGGCCAGTTTTGGGAGATTGAAGGTAAGTACGCAATATTCATTGATCATTTGGAGGGGGTGAAATGA
9537	g.1343.pp.3	38521	38971	f	DUF2591	PF10765.8			ATGAAACTAAAAACGAGTGAGCTGACTGGTCGGGCGTTGGATTTTTCCGTAGCTAAAGCGACAGATATGGATATTTATATTTTTGGCCGCCCTAGTGATGCTGAATATGGATGGATTGGTAATAACAACGTCACAATGGAGTCATTTTTAACGTCCATAGTTACTATTGATTTTTGTGGGAAAATGCGTATTGAGTTCAACGGTGAAGCAAAATCTTACTCTCCATCAACTAACTGGTCTCAGTGTGGCGAGTTGATTGAGAAATACCATATTGAATTGTATTTTAATTCAGTAAACGAAGTCTGGTCGGCATACATATTTAATTATGAAAAGTTTGAAAGTGTAATTGAAGATGGCAGCACCCCACAAATCGCCATCTGTCGCGCGGTAGTGGCTGCT…
9538	g.1343.pp.3	38967	39138	f					ATGACACGGCTTGAGTTGTGTCCTGAATGTGACAGCGACGATTTTTTGGCGATAAATGGGATCCGCCCCTGTAATTTTGTAGAGTGTTACAGATGCGGCAATTCAGTTTATGGAACTGACGCACACGCAGCAATTCAGGCATGGAACCAGAGGGCAAATAACGGAGGTTAG
9539	g.1343.pp.3	39140	39584	f	NinB	PF05772.11			ATGGAGTGTAATTTTCTATTCCATGAATCAACCAAACACACCGCATGGCAACAACTCAAAGAAGTTCTCGCAACAAACCAACCTCACCGCATTATTATCAAACCGTGGAAAAACACCCGCTCATTATCTCAGAACGCGACCGCACATATGTGGTTTGGCGAGATTAGTCGTTTTCTGAAATCTAATGGCGCTAAATTCTCACCGGATGAAGTCAAGGAAATGATGAAACACACATTTTTGGGCTATGAGGCAGTGGAGCGGATTGATGCCAGAACTCAGGAACCAGAGCGTGTCAGGACACTGCGCCAGACCTCCAAATTGGACACAGGCGAGATGTTTCGATTCATGGAGCAGGTTGAACAATGGGCTGCTGGATTAGGTTGTTTTGTGACAATTCCG…
9540	g.1343.pp.3	39580	40249	f	Metallophos	PF00149.27	Diadenosine tetraphosphatase ApaH/serine/threonine protein phosphatase, PP2A family	COG0639	GTGAACGAAATCAGAAATGGAAATTACCTGAAAATCAATGGGGATCGATATCAGAGTATTTTTGTAGTCGGCGACCTCCACGGGTGCTATCAGTTACTGACGGATAAAATGCAACAGATTGATTTTAATTATGAAAATGATTTGTTGATATCAGTGGGCGACCTGATTGACAGGGGGGATCGAAATGTCGAATGCCTCGACCTGATAACTCAACCGTGGTTCAGGGCGGTTCGGGGTAATCATGAGCAAATGGCGATAGATGCGCTATTTCACAATGGCGATAGTGACCTCTGGTTCCAAAATGGCGGTCACTGGTTTCTCTACTTGGATTATGAGCAGGAAATACTGGCAAAAGCGCTCTTAGCGAAAGCTGAACAGCTGCCGTTAATTATCGAGGTC…
9541	g.1343.pp.3	40318	40606	f					GTGAAACAGAAAACCTACCGCAGTAAAAAATGGCTGGCAGCAGTTGGTCAAATTGAATGCTGTGTTAGATGTGGGAGATTCGGCATTCAGGTAGCCCACCGGAACGAAGGAAAGGGAATGGGATTGAAGGTTGATGATAGTCTCACGGCAGCTCTGTGTCCTGAATGCCATCATGCTATCGACAATGGAACCGACATGAGCAGAGACGAGCGTAGACACGAGATGGACAGGTCTATTGTTCTTACCGTCAAGGAACTGACCAGGAGGGGATTAATTGGAGCATTATGA
9542	g.1343.pp.3	40602	40962	f	RusA	PF05866.10	Holliday junction resolvase RusA (prophage-encoded endonuclease)	COG4570	ATGAAAACCTACAATCTAAAATTGCCGTGGCCTCCATCGAATAACACCTACTGGCGGCACACAAAGCGGAGTCACTACATATCAGAGAAAGGCATCACCTACCGACAGCAAATCAGTAACATCATTCAGCAGCAAAACCTCAATATCAGTACCCAGTCTCGCATCAAAATCTCAATTACAGCAAATCCCCCGGACAGACGACAGAGAGACCTCGATAACCTGCCTAAAGCGGTTTTCGACTCGTTAACTTATGCCAATTTCTGGGTTGATGACGGCCAAATTGATGATATGCGGATCAGGCGAGGTGAACGAGTTTCTGGAGGCTATTTGGATGTCCAGATATGGGAGCTGGAGACATGA
9543	g.1343.pp.3	40958	41312	f					ATGACATTCGACAACTTTAACGAGGCAATTTCCTATGCCAGAAGACGGCGACGGGATGAGAGGAAGCATTTTGCGGTTCGGCAACGTAGTAATCATCTCTATGTCACTAGGCTGACAGACTGCAAACGCCCTACATGGTCAACACTGGATGATCTGCGATTTGAGCGTTACGGCGTAAAACCTCACCCACTAGTTAAATTAGAGCTGTCTGATACCCCGCTCATCATCGGCTTACTGGCCTCTGGTCTGTCACAGCGGAGCGTGGCCAATAAATTTGATGTTACGCGTGGGGCGATACGGCGATTAGTCAACAGGGTAAAACAACAACACACAGTATTGCCGGAGGTGAGATGA
9544	g.1343.pp.3	41308	41902	f					ATGAAAAAGGGAGATTTTACGGATTTGGCCTATTTTCGGTCTGAAAATCAACTCCGTCAGAAATGGTGCAAAGGAGTGGGAAAAATTACGCCATCTGATCGCACATGGGTACGATACATGCTGATGCTATGGGGGGCTGATAATCAGGGGGATGATTTGCCGGATGGTGGGAATATCAATGTCATTGGCCGCCTGATGGTGAGGGATACGTGGGATGATGGAACGACTACCGCAATTAAACTGGTTATGATCAATTATGCGAAGTTAGGCTACACCGGAAAAGAATTACTGGAAAAAGTGAAAGAAGTCATTATGCCTCATCAGTCAACACTCGGTGCACTTCGCCTCGCCAAAGAAAAAGATGACGCCGAGTTTGTTGAGAAATGCATGACCGAAATA…
9545	g.1343.pp.3	42044	42239	r					ATGAACACGAACGCATACACCCTGATTGGACGCGCTATCTGTCAGTTATTGGATGACAATACGCCGATTTATAAAACGACTATCGGTGAGGCGATGTCGGATATTTTTAACGCCGAATATCGCGGCGTCTATGATGAACACTGCGAGGCATTCAACGATGCGCTGAAATTACTGATGAATAAAAATGAAAATTGA
9546	g.1343.pp.3	42840	43173	f	Phage_holin_3_1	PF05106.11			ATGAAAGAGAATCCTGATGTATGGGTACACCTCGGAGAGTGGCTCATATCGGTAAGAGAGCAAGGCATTTGGGCAACTCTTGCCGGAACGATGGCATTTTTTCGCGGTCGCTATAACGGTGGCGGCTGGGTAAAGGTTTCAATCGACGCTTTTATGTGTGCCATGTTCGCCTGGTTCATTCGTGACGTATTAAATTTCATGGGTCTGAATCCTGACCTGGCCTACATCGGCAGTGTGGTGATTGGCTATCTCGGTACAGACTTCATCGGTCAATTGCTGCGTAAGGCGGCAGAGAAAAGAGCGGGGGTATCCTCTGATGAAAATCAGCAATAA
9547	g.1343.pp.3	43156	43591	f	Phage_lysozyme	PF00959.18	Phage-related lysozyme (muramidase), GH24 family	COG3772	ATGAAAATCAGCAATAAAGGACTGGAATTCATTCAGCAATGGGAAGGCCTGAAACTGAAAGCCTACCCTGACCCGGCAACAGGTGGCATCCCGTGGACGATTGGTTATGGCCATACGAAAGATGTGAAGCCCGGTCAAGTAATCACAGAGCAGCAGGCCGAAGCTTTCTTGCATGATGACCTCATACCCGCTTACGCCACACTGGAGCGATTGGTTAAGGTGCCACTGACTCAAGGTCAGTTTGATGCCTTGTGCTCCTTTATCTTCAATTGTGGTACCGGCAATTTCTCCGGTTCTACTTTGCTAAAGAAAATCAATGCCGGTGATTATGCAGGCGCAGCGGCAGAATTTCCCCGATGGAATAAGGCGGCTGGTAAGGTGATGAACGGCCTGACTCGG…
9548	g.1343.pp.3	43587	44061	f	Phage_lysis	PF03245.12			ATGAAACTCACACTGACCCACTACACGATCATTGTTCTGTTTGTTACTACAGGCATAACCTCATTCGGAAGCTACCATTACAGTACTGAGTATGAGAAACAGAAAGAGGCTAATGGGCGTCAGGCAACTGAAATCCAGCAACTGACCGACACCCTAAACTACCAGAACACGCACATTGATATGCTGCATGAGATGGACACCAAGCACACTCAGGAACTCGACAATGCCAAATCTGAAATTGATACTCTTAGGGCTGATGTTGCCGCTGGCCGTCGCAAGTTGCGCATCAAAGCCATCTGTCCCGTGCCTGAAACCACTTCCTCCCGCAGCATGGTCGATGCAACCACCGTCGAACTCTCTGGAGAAACTGGATCAACTGTTCTCGATATCCGAGAAGAC…
9549	g.1343.pp.3	44057	44372	f					ATGAGAACAGAAGTTGATCTGGTCTACTTTGAGAAAGACAGAACCGAGCGAACGCAGCTCAGTAAATACTATGTATTGCATGACAATTTAGAAACAATTCTTGACCAAACACTCCTCATTAACAAAGACCAATTCGGTGAATACACTGCAAAAATGGAATTTGAAAACTTTCCGAGACTGGAGTCAGAGAAAGAAGCGGCGTTAAGACTCGCGGACTGGATGCGACGCATGAGTGAAGCGATAGAAGATCACTGGCAGGACAAGAAACAGTCTCCAGAGGCCGTTCAGTTTATTGGAGAACCTCAGAGTAAGTGA
9550	g.1343.pp.3	44931	45462	f	Phage_pRha	PF09669.9	Phage regulatory protein Rha	COG3646	ATGAAAGAAGTAACCGTTATCCCTCCATTCGATTTTCAAGAGATGGTAACAGCCGTACAAGATAAGGTAGTGACAACCAGTCTCAAAATAGCCTCATATTTTGGCAAGCGTCATGACAACGTTTTAAGAAAGATTCGCCAAGTTAGAGATGAGTGTCCTGATAATTTTGCCGCCCTCAATTTTGAGGAGGCTGATTTCATTGATAAAAATGGCGATGTACAACCGATGTTCAATCTAACAAAAGATGGTTACATATTGGTTGTAATGGGCTTTACTGGTAAAGCAGCGATGCTAATCAAGGTTAACTACATTCAGGCCTTCAATTGGATGGCGGAGCAAATTGACAGATGGAAAGACCTAGGCGAAGAGGCGCAACATCGTCATGCTCTGAAAGTTGCG…
9551	g.1343.pp.3	45815	45971	f					ATGAAAGAGATTATTGCTGCGATAATTTTCTTTGGGGTAATTTTTGGAAACGCTAATGCGGCCGAATTTACTTGTCAGTTAGAAAACAATAAATATGTAAATGTATCAGTGGAGCAAGGAAAGACGCCTGTTTATAGATATACCCGTCGTCATTGA
9552	g.1343.pp.3	46013	47051	f	DDE_3	PF13358.5	Transposase!!!Transposase	COG3335!!!COG3415	ATGAAAATTAATCTAACAGATGCCCAAAAAGACGCCCTCGAATTGATGCATGATACGACTCGCGATGGACGAGTACGTGACCGCATCAAGGCCGTGCTTTTGGCCTCAGAAGGCTGGACTGCCCAGATGATTGCTCAGGCTTTGCGGATCCATGAAAGTACGGTGAGCCGCCATCTGAAAGATTACTTCTCTGAGGAAAAACTCGCCCCTGAAAATGGGGGCTCTGAAAGCCGTTTGTCTGCCGAACAAACAACAGAATTAGTTGAGTATCTGATGGCAAATTTGATGCACACTACCGCACAAATTGTGGCCTATGTTCGGGCACGATGGCAGGTGACTTTCACTGTCGCAGGAATGACGAAATGGCTTCACCGTCAAGGTTTCAGCTACAAGAAGCCA…
9553	g.1343.pp.3	47100	47373	f					TTGAATGATAGTAAAAATGTATTTTACGGTTATCAGCTGCTTATGGGTGGGTCATCAACTTATGTCAGATTTAAAAATGGTGATTACAGCTATGTCGTCTATGCAGGGGGAAGTAAATATTGGGATTTTTCAGGGCTTGTTGTTTATAAAGGCGATAAAATTATCAATAAAAAGTCCTGCAAAGATTCCGAATCGTTAGGCCTTATAGATATAGGTGAATATCATATTCAAGAAGACCCAATGATTGAAAAGTATAGTTCAGCTCCAAATTGA
9554	g.1343.pp.3	47435	47948	f	Terminase_2	PF03592.15	Phage terminase, small subunit	COG3728	ATGGCACTCACCGACAAACAAGAAATGTTTTGTCGCGAGTACCTCGTTGATTTGAACGCCACACAAGCGGCCATTCGTGCGGGGTACAGCGAAAGGACTGCTAACCGCACTGCGTCTGAAAACCTGTCAAAACCTGATATTCAGTCGCGAATTGCAGAACTGAAAGCCGGTCGCAATGAAGAGGTCGGGGTTAATGCCACCTACGTATTAAAGCGGTTGGTCGAAATTGACCAGATGGACGTACTCGACATTCTTACTGATGGCGGTGAACTGAAACCGGTAAAAGACTGGCCTAAAGTCTGGCGTACCACTCTATCCGGTATGGAAGTGGTTGAGATGGGTTCACAAGATACCACAGCGTTACTCAAGAAAATCAAGTGGCCGGATAAAGTGAAGAAC…
9555	g.1343.pp.3	47950	49420	f			Phage terminase-like protein, large subunit, contains N-terminal HTH domain	COG4626	ATGAAGCCAGAACATTTAGCGTTACTGCGCGATAAACTCTGGCGGCTGAATCATCTCTACTGGATTACGGACAAAGAAGGTCGCCCCGTCAGATTTAAGATGACACCAGAGCAGCTGGAGTATTTCGAGGGCATCCATACCCGTAATATTATCCTGAAAGCCCGTCAGCTCGGTTTCACAACTGAGGTATGCATTATCCAGCTTGACGCTGCCCTATTCGAATCTGCCAAATGCGCCCTGATTGCCCACACCCTGAATGACGCAAAGCGACTATTCCGTGAGAAGGTTAAGTACGCCTATGACCAATTGCCGGATGAGATTAAAGCCGCCAATCCTGCCAGTAATGACGCAGCGGGTGAATTAGTCTTTCGCAAGGGCGGCTCGCTGTACGTATCAACC…
9556	g.1343.pp.3	49429	50854	f	DUF1073	PF06381.10	Uncharacterized protein	COG3567	GTGAGTGAAAAACAAGAATTGCTCGTTAATAGTCTGGTTGACACGATCGCCAAGCGGATGCTCTATGCGTCGGGTGGGATTAGCGGCAATACAAAACGAACCAATATTTATTCTGAGTTCGGTTATCCCGAGCAGCTCAGATTCAAAGAGTACTATAACGTCTATGAGCGTAATGCTGTAGCTCATGCCGCCGTGCATCGTTTGCTGGACGGGTGTTGGCAGGACAATCCGACCATTATTGATGGCGAGGAAAAGAAAGAGTCAGACGTAACCAGCGCATGGGAAACGAAAGTTACAAAGCTGCTAAAGCCGTTCTGGGCGAAAATCAAAGATGCTGATCGCCGCAATATGATTGGTAACTACTCAGCGCTGCTTATTCAGGTTAGGGATAGCAAAAAC…
9557	g.1343.pp.3	50810	51803	f	Phage_Mu_F	PF04233.13	Uncharacterized conserved protein, contains phage Mu gpF-like domain	COG2369	ATGACCCAGACCAAAATTGGAACCCCGATAATACCAAGGAATAAGCGTGACCCCACGCAATCATACCGCCCCGTTAACAAGATGTTTCGTGATATCGAACAGCGGTATTACGGCATCAAGGTGGCGCTGAAACAACTATTTAATGAAAGATTGGTTGGCCGAGAGCGTAGTGTTAATTCACTCTATGGATACATACTCACCCAAAATGCGGTAAAGCCTGACACGCTTTACCGAGTCAATGCCGGAACGTATATCTATGACATGACAGCCCAGCAACTGGCTGATCTGCTGGAGATAGTGCAAATAATTCTGGATGATTTTTTGCTTGCTGGTGGGAAAGATCAGCTATGGGCTTTTAGTTATGTAGCGGATGAGTATCAGCGAGGAACATTAAACGCC…
9558	g.1343.pp.3	51823	53212	f	DUF2213	PF09979.8	Uncharacterized protein	COG3566	ATGAAGCTATCCAGCGTTCATGTTAAATCCCTAGCCCTAAACTCCTCCAATATCTCAACTGAAACTATCGATGGTGATGCACATATTGTCATTCGTGGCGTTGTACCCGTTGTTGATGATGTTGTGATGAACGGCGGTCTTTATCCGGCTGGTGAGATTAACAAGAGCTACAAATCAATAGAAGGCAAGCAGATGCCTTTGGGACATCCCAGCATTGACGGCCAGTATGTCTCTGCGGATGTTCCCCGTGCGGTCAATCAGTTTCATGTTGGTGCATGGGCTGAGAATGTACGAAAAGACGGTGATCGGGTTGTCATGGACATGAAGATTAACCGTCGGTATGCGGAGTCTACGGAAAAGGGGCAGGTTTTACTACAGCGTCTGGATGACATGATCGCT…
9559	g.1343.pp.3	53217	53646	f					ATGGCTAAAGACGGAAAACATGTAATTCATGCGGGTGGTGTATTTACCAATCCGATGCTGAATCGCGAAGGTGCGGCGGCGGTAGATACGAAGCCCGGCACCATTGGGTATTTTGAGGCAGGCAAATTCAAAGCCTCCGTGGACGGCAAAGAATCAGCCATTTTGTATGTTGCCAATATCGACTATCTCCGCTGCCAGACAGTGGATGACGCTATCACGGCGGGTTCAGTGGTCATCTGTATTCACCCTATGGCGGGGGTATTCCTAAACGTTCGTGCAACTGAGGGAACGTATAAAAAGGGTCAGCCTGTGACGGCTGCTAACGGTCAGATTGCGGCGGCTGGTGATGGTGTTGCTGCATTTGCCTATGTCGAAGAAGACAGTATCACAGCAAAAGCG…
9560	g.1343.pp.3	53656	54733	f					ATGTTTTATTTTTCAACTAAACGGGCAACCGAAACCGGCAACCTTGAGGCTAATCAAGCTCAGTTTGGCGAGCTGACGTTAGCCCGTAATTCATCTGCTCAGGCGGTAGCGGCTTTTATTTCTCGCGCTCGCTTCCGTGGTGAGGATGCTCCGCGCCTTGATGCGGTTAATGCTATCGATGATATCAAGCGCCTGTATCGTGCGTATGACCAGACTGTGCTGGCAGAGTTTGAGCCTAACACTGAATTCACTCTGTTAAATGATCTGGTGGGATTATCTCGCTCAGTGCGTTTAGAAGAATCAGTGTATGAATATGCTCGTACTGGCGGCACTGGTTGGGCACATACGTCAATGTCTGGTCAGATTGGTGCAGCTCTGGATGCACGTTCTTACAGCTTT…
9561	g.1343.pp.3	54742	55132	f					ATGGCACTCGTAAAAATTTTGGTAACAAATCTTTTTGCCGGTGCCAACCTTCAGAAGTTGGAGGTTGGCCACACCTATGAGATTAATGACAGTATTGCTGTTAAGTGGATTGACGCTGGCAAAGCAGAAGCTTCTAAAGATAAAAAGGGGGAGAAATTAGTATTTGAAGTAGCGACACCTGCAACCATGAATTTTTCTGAAGATTCAGAACTACAAGCTGAACTGGATGACGCTAACGCTAAGATGCTAGCCATGATTGAGGCCGCTAAGGCAAAAGAAACGGAACTCACAGAAGTATTGGCGGCTGAAAAAAAACGAGCTGATGATGCAGAGAAAGCTCTTGCGGAAGCGGCCAGAAAGGCGAAAAAAGATGGTGATAACACTGAGTGA
9562	g.1343.pp.3	55112	55478	f					ATGGTGATAACACTGAGTGACATTAAGCCGATGATCGCCGAGTTGGGTTTCACATTGCCTGATTCTGTACTGGAATTGCTCTTGGAGCAGGTGAATGTAACCTCGGAGTGTATGACGGCTCAGGGTTATGAGGACAACCTGCAAAAACTCCTGCTTATCTATGCCGCTGTCCGTCTGGCTTCCCTGTCCGGTGCGAGAAAAATTGCCTCACAGGGTTCGCCCTCCGGTGGTTCGCGTTCATTCAATTACGATTCAGCCGGCACGGATTATTTGCTGAAACAAATCAGGATCTGGGATAAACAAGGCTGCCTGTCCGGTTTGCCGCTGGAAAGTAAATCAGTCGGCTTCTTTGATGTAGTGGGGTGA
9563	g.1343.pp.3	55480	55828	f					ATGAGCAGTGTTGCTAACTGGGCTTATACCGCCCCTTGTACCTTCTGGAAGCGGCTAGAAAATGATGAGTATGGTAAACCTCTTGGTTATGCTGAGCCACAAATCATCTTGTGTGATTATCAAGGTGGATTGTCCAGCAAAATATCTGGGGTTGGTGCTGAACTTGTTGCCAAAAACACATTCTGGACTGAGTTTGCTGATGCCTCTATAGGGGATTATATCCTGATTGGCGAGTCATCTAATCTGAATCCTATCGCGGCAGGGGCTGACGAACTCAAGCACATCGTGCGCTATGCCGACACATTTGAACGCATGGCGGATGATTACGCATTAGTGACGGGGGTGTGA
9564	g.1343.pp.3	55829	56201	f					ATGGGCGTGAAAGTCACCGGCATTCGTGAGGCGCAAACCAGACTTAATGCACTCATCGGCGATATTAGAGGGCGTAAGGTGGTTCGTGCCATGCATAAGGCGCTGTATATCGGGAGCGCTCAGGCTGCTCTTTATACGCCGATTGATACTGCCACCCTCATTAACTCTCAGTTCCGTGATGTTCGCTTTCAGGGAACACGGTTAACGGGGCGGGTGGGATATTCTGCAAACTACGCCGTTTATGTTCATGACCCCAAGGTTAAGCAAAACTTCCGCAGGGCAACCGCGAAAAAAGAGTTCTTGAAGCGCGGATTTAATGAAGTGCGGGCGCAGATCGATAAGGCTGTCATGGAGGAATTGAAATCGCTATGA
9565	g.1343.pp.3	56197	56572	f					ATGAGTATATTTGAACAATTCCGGCATTATCTGGCAACGGCAAGGCTGATTGATGGTTTCACGGTACAGATGGTCACTTGGATTGAACAGAAAGGCGATGGCGGGAAAGCGCAGTACATGGTCTTTCAGCCATCGGGTGGAACAGGACGACTGGATGATCTCAGTGCGGATGACAATGTGCAGGTGATACTGGTCAGTGGACAGAACGACCCACAGCCCGTTATCCAGCGAGCGCAGGAAATACTCGACTATGTGGCTGCTCATCCCGATGATGATTGCCTGAATGCTGTTTTCAATCTGGGCGGTATGCCAACCCCCATCCCGACACAAGAGAACCGATACATCATCCGGTTACTATTCCGTTGTACATCATAA
9566	g.1343.pp.3	56623	57376	f	Big_2	PF02368.17	Uncharacterized conserved protein YjdB, contains Ig-like domain	COG5492	ATGGCAAATTGCCCGGTAGAAACCAATAAACTTATTGGCCGTAATGCCATTATCCGTATTGCACATGGTTGTCCTGATGCAGTACCCGATCAATCAGCGTTTTTTCGGATTGGTGCATTGACCACCAAATCATTTGATCTGTCACCTAACACACTGACCTCAGAGGCGGATGATTCAAAGGGGCTGGTGGAAAGTGTCGTCACCAGCATGAACTTAACCATCTCATTTGATGGTGAGTATCGTAAGCGGGACAAGAAAGATGATTTCGGTCCATTGCGATTGTTGCAGGAAATACCGAGAGAGGTTCAGGCTGGCCGTCAGCCCTCGTATTGGGTACAGATGGATTTTACAGGCGAGAATGCCTTCGTTCTGCAAGGCTACATGGTCTTCACGTCGTGG…
9567	g.1343.pp.3	57425	58112	f					ATGACACCTATTTTTGAAATCGGCGAGATAGTTATCTCCACTGATAAACGCGATTTTTTACTTTACCCCTCATTCTCTTCAATGACGAGAATTGGAACGCCTCAACAAATTGTGGGGGCGTACACGTTGCTCAATGGCGCGGAGACGCAGGAACTCATTAACCGAGCAGTGATAGCCTATGGCACTCTTCCAGACTGGCTGATTAAGCTGATGCGTAAGCCCATTGGACGGAAGATTTTATCTACTGCCATAATGGTTATACAGGCTTGTTGTGATGAAGATGCAGACGAGCTCATCGGGGAGTGGCGACCGGGGCGAAGGGGTCTGGTATATCGACCGGGACGAATGCCCGTGAATGACATCATTGTGGTTGCTACTGAACTGATAACACATGGAGTT…
9568	g.1343.pp.3	58308	58950	f					ATGCCACAAAGATTGGTAAGTCCTGAAAAGATTAATGAAGTTTTCGCTCATTTGAACGAAAGCTCAGATAATCACACCCTCTACGCCTCTTTAATGGGTGGAGCAGATATCACAGGACAAATAAAAGGATTACCCCTTTCTCCTGGCTATCGCATGGTTCGTATTGATAATCGATTGACTAATAAGATTAGTCAGTCTCATTTTGAGCTGGCTCTGATAAACGACATATCAAAAGAGGTCGCTTATTATAACCGAGTGGTTATACAGCCTGACGTTGAGTTAAATTGCCGTCCTGTAACCCAAATTCTCGTTTGGCGCATTAGAACTCCTCAGCATCGGGCAGCTCTACGTGATTTAGCTGGTAAGGTGTTCTTTGATTATCTGCTGGAGCGCTATAAC…
9569	g.1343.pp.3	59099	59300	f					ATGATGGATAATACTGATTTAAAAAATAATCAAGGTGATCAAAAACCCAAACGACACCCTCAATCTCTAGGGTCTGAAATGTTACGCAAAATTTCTCGTAGGTTTCCCCATATATCTCAAGAGGTGTCCACTCCCAGACAAGTACAGACTGAGCGTATTCGATGGCCTACTGAGGGTTTTCCACCCCCTGTGAGGTTATAA
9570	g.1343.pp.3	59329	60100	r	KilA-N	PF04383.12	Phage regulatory protein Rha	COG3646	ATGATTACTAATCAATTAACCATCTCTAGCACATCAATTCATCAAGATAAAGATGGACGCTACTCACTGAATGATCTACATCAAGCATCTGGCGGTGAGCAAAAAAATAAACCAGTGCATTGGTTATCTACTCAGCAAGCTAAAGATTTGATTGAAGAAATTTCAAAGGTAGAAAATCCTACCTTTAAATCTGTATTCATAAAAAAGGGGCGCTATGGCGGAACTTACGTTTGCAAAGAATTAGTTTATTCCTATGCAATGTGGATCAGCGCCGCATTCGCCCTAAAAGTTATCAGAGCATATGATGACTTGGTTAATGGTCGTATTAGTACAGTAGAAAGTAAGACCACAGTTCAGCAACGGAACCCATTAAAGAACGCCGTTAACCTTCTGGTCAGC…
9571	g.1343.pp.3	60488	60758	f					ATGAAAAAGTACAACAAAGAAGTATTTGAACAGATCTCAAAACTACAATGGGTATTGGATATAGCCCAAGAGTATGAAGGAATTTGTTTATTTACTGAAGACACATTAACCATTGATTATTATGATGAATTTTGTCAATGTTCAGTGCATCTTGGATTTGATGATCAGTTTGCAATAAGGGATTCATTTGGTAACTGGCGGCAAACAAGTGCAGAAGAGTGTATTGAGCTTAGAGAAGGAAAACTAAAGGGATCAATGAAGTTAATGTGA
9572	g.1343.pp.3	60774	61026	f	Arc	PF03869.13	Plasmid stability protein	COG4691	ATGAAGAAAGTTAGAGATATCAGTCCGTACAGCATAAGGATGCCTGACGAATTAAAGGAAAAGCTGACCGATAGAGCGAGGAAGAACGGGCGCTCCCTTAATTCTGAAATGGTCATGATCTTACAAACTGCTGTAGACGAAGAATCAAAACCAAAGAACATAGACGAACTTGTGCAGTTAGAGTCTGAGAAGTTCAAAGAGTTGTTTATGAAAACAATCAAGCGGATGTATGAAGGGAAAGACAATGAATAA
9573	g.1343.pp.3	61018	61420	f					ATGAATAATGAAAGAATAGCGTTTATTCACCCGTATAATCCTGATAGCGATGAACAGCCATTGCTTGTTTTTGAGTGCGAAGAATTACCATTTATTGTTGATTTTCATTTCAAGGTTTTCATGATTAATTTAAAACATGATGAGCCGTATTACATACAAAGCCAGTTGTTTAGGGTTACAGATTCGAACCAAACAGAAGTGTGTGATAAAAAAGGCTTTTGGATGAAAACAGAAGATACGCAGGGGAAGCCAGATGATATCGCTGCATCTATCAGGCTCAGTTTTCTCAAGTCCATGTTTTCATATGAGGGCACGTATTTCGTTAGGACTGGCATTCTAGTCAATAACGAGGAAATTGATGGCAATGAGGCCTACTTTAAAGTGAGTCTTGTAAATGAA…
9574	g.1343.pp.3	61412	61988	f					ATGAATAAAATTACAGTTGATGCTAGATTAGAATCAAGAAACCGATTCAAGGTGGTTAAGCCTCATGAAAACTCAGATGATTATGAATCACAGCAATCTAAAATTGGTGGCAGTGGTGGAGGTGGCGGTATGGAATCACGAGTAGCAAGACTTGAATCAGACGTTGAACATATCAAAACTACCATGAACGATATGAAGTCTGACCTGAAAACAGTTACCGGTGATGTCGGCACAATGAAGACTGACGTTGCTGTTATTAAGCAAAAATTAGACGCAATCGACAGCGCTCTATCTAAGAAACCAAGCGAAGATCAGCTTGATGCTAGATTAACAAAGACAGAGAACAGATTTGACTCTAAGCTCACAGAAGTAGAGAACAGATTTAACTCTAAATTCAAA…
9575	g.1343.pp.3	62129	62672	f					ATGTCAGATATTTCAATACAGGGCGAACCAAGAGATTATTATAAAATTCTCATAAAAAGTGACGATAGCGAATGTTATCAGGCCAACAGGCGCACAATAAGAGAAATAATGAAAGTTATAAATGGAGCTACGGAAAAGTATCAAGAGAATGGTGATTCTGATACGGTTATTCAAATGCATCAAGATTATTATGATGCTTTTGATGTTTTCATTCTTAATGAGCCTGACGATGCAAAGATAGCTATGCGTAGCGTGCTGGCAGAAGAAATGAAAGCCAAAGAATGTGAGCTTAATATTGGCGGTGGTTCTATACCAAAAGTAATAGGTTTTCTATTAACATTTATTGGCCTATTTGTTTGCTTTTATGCTTGCACAATGAATATTTCAGTTGGGTATTAT…
9576	g.1343.pp.3	62768	66200	f	Phage_HK97_TLTM	PF06120.10	Chromosome condensin MukBEF, ATPase and DNA-binding subunit MukB [Escherichia coli str. K-12 substr. MG1655!!!Phage-related minor tail protein	COG3096!!!COG5281	ATGGCAGATCATCAGGTAGGTAATATTGTTTACCAAGTATCAATGGATGTAGCGCAATTGCTCACTGCCCAGCGCCAAGTAAATGATAGATTGGATGGTTTAGAACGCGGAATGGGTAGGGCAGACATGGCTACAAGAAGTCTAGGGAAGTCAATGTCATCATTATCTATGGTAGCATCAAGTCTTATTTCAGCGCTCTATATCCAACAAATTGCCAAATATGCAGATAGCTGGACTACTGTAAACAACAAATTAGTTAATTCCAAAAAGGCACATGAAGAGCTTGGTGAAGTGACTGCGCGTGTATTCGATATCGCTCAAAGGTCAAGAACTAGCCTAGAAGCCACAGCTACACTGTATGGTCGTCTTGAGAAAGCTACTCGCTCATTAAATATGGGC…
9577	g.1343.pp.3	66297	66660	f					ATGGATACTGAACCGAAGAGAATCGAAAGTAAAGAGAGGAAACTTTGGGAGAAATTTAAGTTGGTTACTGCTTTAAGTTTTTCTCAATTCTTAAGAAGTAGAGGGATACCCGCTATATCATGCGTAATGTGTGGCAATAAGGATGTTAGATTTCCTTCAATGGCTGACGGGACAGATGAAGAGTTCTATCTCATTCCGATAGAAGTTAACGAGGTATCCATTAAAAGTAAATATAATATAGCCAAATATAAATATAGGGGCATTTGTCAAAATTGTAGTCATGAAATGTATTTCAATGCCTATCATGTTATTAACTGGCTAGAAAATGGTGGCAAGCAGAGTACGGAAGGTAAGAATGGCTAA
9578	g.1343.pp.3	66652	66961	f					ATGGCTAAGCATTTAGAGAATGTAATCCCTATATTTAAAGATACTCCCTTGCCAGAAAATGAAACCAGTCACTCTGGAGGGAATGGTGGAGGTGGAGAGATGGAAACAAGAGTTAAAAAGTTAGAAGAATATGTACATTCCATCAAAGTAGATCTCGCTGTCATCAAATCAAACTATGCAACAAAAGAAGATATTGCATCGGTGAGAGTTGAAGTACAAAAAGCTATTGCAAACCAAACTAAATGGATAGCTGCGACCCTCATAGCCACAGCGAGTATTGCAATTGCCGTATCTAAATTGATTTTTTAA
9579	g.1343.pp.3	67015	67351	f	Phage_min_tail	PF05939.12	Phage-related protein	COG4718	ATGACAAAAACAGAATTCAAATGGCGGCCTCAAGATAACTATGAGGTCACACATGAGCCGCGTGTCAGGGTCGTGAAATTCGGTGATGGTTATGAGCAGAGAGTCAAAGACGGCATTAACAACCAGTTGAAGCGCTATCAACTCAGTTTTATTGAGAAAGTGGATACAGGGCGAGCCATTGACGGGTTTCTGCGAGCCAGAGGTGCGGTGGAGTCTTTTACATGGCTCACTAGTGACGATAACCAATTGCGTACTTTCGTTTGTCGTTCTTGGACGGTAAACAGGCAACAGGTGATCTGGTCTATCAGTTGCACCTTTGAGGAGGTAGTAGCGTGA
9580	g.1343.pp.3	67347	68052	f	Phage_tail_L	PF05100.11	Phage-related protein	COG4672	GTGAGAGACATTCCAAAAGAGATGCGGATTGCGGTTACTGAACTGAGCCAGAATGCCACGCTTAATCTCTATGAAATTGATTTAACCGCTTTCGGGGGTGATATTTACCGCTTTCATGACGGTATGAATGGAAAGTTGGAGCCGGTCATCTGGCAAGGTGTGCGCTATGAGGCTTACCCTGTTGAAGCGTCGGGCTTTGAGATGAACGGTAAGGGTCCCAGCGCCAGACCTAAAATGATATTTGCCAACGTCGATGGGTTCATTACTGCGATAAACCAAGATTTCAATGATGCTTTGGGAGCGGTTGTGACACGCCACCAAGTGCCGGAAATTTATCTTGATGCGGTCAATTTTCCCAATGGCAACCCACAGGCAGACCCAACCAGAGAAGCCGTGAGT…
9581	g.1343.pp.3	68056	68776	f	NLPC_P60	PF00877.18	Cell wall-associated hydrolase, NlpC family!!!Proteasome lid subunit RPN8/RPN11, contains Jab1/MPN domain metalloenzyme (JAMM) motif	COG0791!!!COG1310	ATGATTGAACGAGACATTATCGCCCACGCGAACGCGAAAGCGGAAGGGGTGAGGGAATCGTGCGGCTTGATTTCAGGTGGCCGCTATTTCCCATGCCGCAATATTTCGCCAGATCCTGAGAACTACTTCGAGATTAATCCCGATGACTGGATAACCGCAGAGTGCTTTGCGGATATTGACGCCATTGTGCACAGTCATCCAAATGGAAAAACCCGATTGAGCGCAGGGGACAGAGAACAACAAATCAAAACCGGGTTGCCGTGGTGGTTGGCCTGCGGTGATAGGGTACATAAATTCCGCCCTGTTCCTCGTTTATTGGGTCGAGAGTTCATACATGGCACACAGGATTGCTATTCGCTAATTCGTGACGCCTACCATCTCGCGGGCATCGAGTTAGCG…
9582	g.1343.pp.3	68718	69312	f	Lambda_tail_I	PF06805.11	Phage-related protein, tail component	COG4723	ATGGTCAAGCTACAGCTTGGAGGCCATCTTAGAAGATTTGGCCGTCGCTACGAATTAGAGGTTCGTGATGCAGCGGAAGCCGTCAGGTGCTTGTGCTACCAGTTGAAAGGCTTTCAGCAAGCGATTTCTGATGGCCTTATTCGTGTTCGCATTGCTGGGCGTGACATGACAGAAAAAAGTATTCCTGCTGGTATGAATCACCCCCTTAATGATGGCGATACGATCACTATCGTTCCGGTTGTTGGCGGTGCTGGTGGTAATGGCGTTGGCATGGCTATTCTAGGCGTGGTAGCTGTTGCGGCGGCATTCTATACGGGTGGGGGATCATTAGCTGCATGGGCAAGTGCGTCTGGTGCAGCAGCTACAGCTGCTACAGGCTTAGCAATTGCGGGTGTTGCC…
9583	g.1343.pp.3	69311	72449	f	Phage-tail_3	PF13550.5	Phage-related protein, tail component	COG4733	ATGGGTAAAGGTGGCGGGGGTGGCAGCACACCAACATTAGTCGATGACAATCTAAAGAATAAACAATTTTTACGGGTTGTTGATTTGATTGGTGAGGGGCAAATAGAAGGGCCTGTGGGTGGACTACATGGGTTCAGGGTTAATGGAACTCCTGTCGTTGATAAAAATGGCAATCCCAATATTAACGGTGTCACTGTACAGTGGCGGGCGGGTACTCAATCCCAAGAGCCATTAAGCGATTATCCATTTGTTGAAAGCGAGATTCCTGTTAGTGTTGAGGTGAAAAAAGATACTCCTATTCTCAGGATGGTTTCAAATAAAGATGTGGATCGCGTCAGGTTCACTCTGGGCGTTAGTCAACTGGTTCAGACAGACAGTAAAGGTAATCAGAGCAATAGT…
9584	g.1343.pp.3	72445	72745	f					ATGAGTGATTACGGGTTTGGGGTCTGGGATGAACAGGGGCGGCAGCGTAATACCGGCATTCGCCCCTTTCTTTATGCTGGCTTTATGAAGCTGGAGAGCGGGCAGACGACAGGTGCGCTCACTGTCCCCCGGGAGCCGATGAATGAAGGATTGCGGCTTTCTTATGTCTTTCTTTGTACTGACCGGGGATACCAGGTAGATAAAAAACGTCAATTTTTGGTAAAGGATAATCAAATCATCATTTCGGATGGCAACGACGACGCCGTTGAGGGATGGCTGATTGCTTACTACACTGCGTGA
9585	g.1343.pp.3	72753	73416	f					ATGGATTGGGGTGCATTTTTAACAACGGGTAACGGTGTTCCGTGGTGGACACCCAAAACGACCCCCCTTTCTTTTGTGAGAAAAGAATCGGTCTGGACTGACAGATACGTGAAGCGGATAGAAACGGGTATCAGCACGAAACAACCCTGCATGGCGTTTATGTGTGCTCACACCAGCAATGTCTGGTATGCACCTTATGGGGTCATGTTCGGGGGCGGTTCGGAATGGGGTATTGAGATAACCCGGGGCGAGAGTGGCACTGAGACTTCGATCTTGTGTGAGATTTATCTGTTCACTCTGGTTTATCCCCAGCCTGTCCCGGATTGGGGAATTGCTGTCTGGGACGAAGCAGGAAAATGTGTCATTACCAGCGATACAAGGCCTTTGAGTATCGAAGGG…
9586	g.1343.pp.3	73466	74966	f					ATGATCTACTCAGACGGCACAACAAATATCGTGTCAGGCTCGGCTATTGTCCGGGGAACGGGCACCCAATGGAAATCCAATATTAACGGCATTGCCGCAGGCCAGATTATCTCCATTCAATCCGGTAATACGGTGATTCAGAATGTCATCCGGTCGGTGAATTCAGACACGGAACTGGTGCTGGCCTTTGCACCCTCGGTCAACCTTGATAATGCAAACTATGTTATCTCAACCACCGTTCCCGATACGGTTTCCGATGGTGTCCGGCATATATGCGCCATTAACGCCTATATCATCTTGTTCCTGCAAAACATGGACCGGTGGATGAGTGAAAGCGGCAAGGTCGAAGTGGAGATGCCGAACGGGCAGAAAGTCACGCTGGACTCCATCCGGGCATTG…
9587	g.1343.pp.3	75296	75476	r			Predicted DNA-binding transcriptional regulator AlpA	COG3311	ATGGCGATAAGATACATTAAGCGTGAAGAGATGCAACGACTCACAGGAAAAAGCAAAACAACCCTTTGGAGAATGTACGCAAAAAGAAATGAGTTTCCTAAACCAGATAAGACTGCGGGTGGAACATTTTTAGGATGGACTGAAGAGGTCTATGAGGCTTGGGTGAGAGAGAAGAAGTAG
9588	g.1343.pp.3	75822	76203	r					ATGCGTACCTTTATTTCTGCCATCATCAATAAACCAGCAACAAAACAAAAAAAGGCTATCAACATTAATGGCATTGTTGCCAATATCGCACAAAAAAACAGCCTGCATACAGGAACAACACCTATCACCTTTTTGGCAGACCAATATCATCAGGGCAAAAACCAGAATCACGGCATGGGCATAAAAAATAAAGATGAATTTAAACATCATATATTAACGACGTATCGGGTCAGCCCAAAACATACAGAACCTGTTCCTTGCTATAATTTAGAACCGATTGTCGATTACGGTTATGCGCTCTATAAGCGGAGAGGACGATATATGCATTTAATTGATATCATTCCTCTGATTAAAGCAGACAAAAAACACTGTCAGTTATAA
9589	g.1343.pp.3	76479	77091	r	HTH_3	PF01381.21	SOS-response transcriptional repressor LexA (RecA-mediated autopeptidase)	COG1974	ATGACTCTTGCTGATAGATTAAAAGAAGCCATGGCAGATAAGGGGCTGACCCAATCTGCTCTGGCAAAAAAAGCCGGCATGGCACAATCCATGATATGGAAATTACTTTCCGGGAACGCCGTCAAAACAGGCCGGCTCGTTGATTTGGCCAAGGCGCTTGACGTGCGCCCGGAATGGCTCAGTGATGGCAGTGGTCATAAATCGCAGTCTGGTGATACTGATTTTGCTGTCAGACATAACAACCGTTATGTCCCGGTAAAAATTTATGAAGCAGAACAAGAAACCCCGGAGTTCTTCATGGTGCCGGCCTTTTTTGAACAGCAGGCCCCTGTTGAATCCTGCCGGGCTTATCGCATCACCCAAAATACCGGCTGCACTGAAGCGCCGGAAGGGACGGTG…
9590	g.1343.pp.3	77272	77527	f	YdaS_antitoxin	PF15943.4	DNA-binding transcriptional regulator YdaS, prophage-encoded, Cro superfamily	COG4197	ATGAAAAACAGTGTGATAAAAAAAGTGATAGATATCGCAGGCAGCCAGGCCAAGCTGGCTCAGGTTCTGGGATGTGCACAATCGCTCATCAGCGCATGGTTATACGGAAAAAAACGGGTTTCGGTGTCGTTGGTACCCGATATCGTGGTTTTGTCGAACGGGGCAGTCCAAGCCCATGAACTGCGTCCTGATCTGCCTACCGTTTTCCCACCACCTGAAGCCAAAGCCCATGAGTCAATTCCGGTCGGTGGCTGA
9591	g.1343.pp.3	77604	78363	f	HTH_36	PF13730.5	DNA-binding transcriptional regulator, ArsR family	COG0640	ATGAGTATGAGTCTAATGGCGAAGGCAATGAGTATCCGAGTGGGTAATCCCCTGAGAAAACTGGTGCTGATTAAGCTGGCCGACAATGCAAATGATAAAGGGGAGTGCTGGCCCTCATATCAGCATATTGCAGATCACTGTGAATGCAGCAAAAGCGCAGTGCGAAGCCACATTGATGCCCTGATTAAGATGGGCTTGCTTATCAAGGAAAACCGGCTCGGCAATCACAACGGGAAAGGGAATGCCTCGAATGTCTATTACCTGAATTTATCCGCTGACCCTGTGTCACCAAAAAGCATACCCCCTGTGCCACCTGCTGGCAGCTCTGTGTCATCTGCTGGCACCCCCATGCCGCCAGATGACATCCCCCCTATGCCATCAGATGGCACCAGAACCAGT…
9592	g.1343.pp.3	78378	78963	f	IstB_IS21	PF01695.16	DNA replication protein DnaC	COG1484	ATGGAAACAATCGATCTGGGCATATTGAAAATTGTTCCCCGCTTTGCGCAGGCCAGCTTTGCCACTTACCAACCGCAGAGCCTGAGGGCAGAAACCAACCTGAAAACCTGTCAGGGTTATGTCCAGACGTGGGAGGAACGCAAGCGGGCAGGGGAAGGCATGATCCTGTGCGGGCGTCAGGGCACGGGCAAAACCCACCTCGCCGTCGCCCTCTGCCGTGAAATCGCCACAGGCGGTGATGAAGCGGTTTTTATTACCACCGCGTCACGCATCATCCGGGCGTTTCGTCGCTCATGGAATAGCGAAGGTGAAATGAGTGAATTTGACACACTGAAATTTTACAGCGAGCTGGATTTGCTGGTGATTGACGAAATTGGTGTGCAATACGGCACGGAGTCT…
9593	g.1343.pp.3	78959	80321	f	DnaB_C	PF03796.14	Replicative DNA helicase	COG0305	ATGAACGTATATGATTTGGAAATGGCCGTCATCAGTGGTTTGTTATCGGGCGGGGCGACACCGGACGCTTACGACGTATTGGCAATTTTACCGGATGAGGCGTTCAGCTCCGTTCATCTGCGCCGGGTGTACGGGGAAATCAAAAAGCAGGCCCTGAGCAGTACCATTATCGATCCCTTTTTCATTGCGGATGCGATGGGTGAAGAACGCGGCATTCTGGCTAACCTGCTGGAACTGGCCAAGACCCCGGTCTGGCAGGCCAATTTAAAAGGTTATGCTGAAAAAGTCATGCGTTACTGGCGTGTACGTCAGGTTACTGATCTGATTAACCGTTACCAGAAAGAGATTCAGGTCTGCGGCAATCATACGCAAGCTGAAGCACTGATCGAGGCTTTTGCA…
9594	g.1343.pp.3	80339	80648	f	Phage_antitermQ	PF06530.11			ATGCGTGATATTCAATTAGTCATGGAACGCTGGGGCGCATGGGTGGCTGATAATCGCGACGGGGTTTACTGGTCCTCCATTGCGGCAGGTTTCAAAGGATTAATCCCGAACAGAGTGAAGTCCCGGGTACAATGTTGTGATGATGACGCTATGGTTATTTCCAGTTGCATGGCAAAACTGAATCAGCAGTCTAGTGATGCCCATGACCTGTTGTTTGATTATTACGTCTTTGGTAAAACGTTTATGCAATTGGCCCATGATCACCACTGTTCTGATACGCATATCGGAAAACGGTTACAAAAGGCCTAA
9595	g.1343.pp.3	80948	81149	f					ATGCTAAAACATGAAGATATGACAATGACAGCCGCCTGTGTTTTAGACGCCGTGCCTTTGCATACGTGGTTTTCTGTTTCTGAAGTGTCTAAATTAATGGGGCTGCCTGAACCCCGTTGCCAATTACTGTTAACACAATTTCGTCTGGCGGGTTTAATGGAAAGCCGGGAGGATGACACGTTTTTCAAACGTTCTCCCTGA
9596	g.1343.pp.3	81248	82286	f	N6_N4_Mtase	PF01555.17	Adenine specific DNA methylase Mod	COG2189	ATGGATCTACGCCCTGTCACCTTAGTCAACGATGACTCTCTGAAATTTATCAAAACTCTGCCGGATAACTGCATCGATTTAATCGCCACTGACCCGCCGTACTTTCGGGTAAAAGCGTGTAGCTGGGATAACCAGTGGGAGGACGTCACGGCCTACCTTGCCTGGCTGGATGAACTGCTTGCTGAATTTTGGCGAGTACTGAAACCGAACGGCAGCCTGTACATGTTTTGTGGTTCGCGTCTGGCTGCTGATACCGAGCTGCTGGTGCGGGAACGGTTTAACGTGCTGAACCAGATTATCTGGGCGAAACCGTCCGGCCCGTGGCGCAGGCAGAATAAAGAAAGCCTGCGCATGTATTTCCCGGCCACTGAACGCATCATTTTTGCCGAACATTACCAG…
9597	g.1343.pp.3	82356	82638	r	HTH_3	PF01381.21	Plasmid maintenance system antidote protein VapI, contains XRE-type HTH domain	COG3093	ATGAGCAGAATGCATAATCCCGCCCATCCCGGCATTGTCTTACGCGAATATTTAGGCGACATTTCTGTTACAGAAGCGGCAAAAGCGCTGGGCGTAACCCGTGTGGCTTTATCCCGTATTTTAAATGGCAGCGCAGGCATATCCGCAGATATGGCACTTCGTTTAGAAGCGGCATTGGGAACCAGTGCCGAAATGTGGACAAGTATGCAGTCCCAGTATGAGTTATGGCAGGCTTCTCAACAACAACGCCCCGAAATCAGGCCGATATTTGCACATCTATAA
9598	g.1343.pp.3	82649	82931	r	HigB-like_toxin	PF05015.12	Plasmid maintenance system killer protein	COG3549	ATGATTAAGAGTTTTAAACATAAAGGGTTAGAAAAATTCTTTAAAACAGGCTCTACAGCAGGCATTCAGGCGAACCATGCTGTAAAACTGAATATTCAATTAACCGCGTTAAACACCGCCAAAAAACCCGATGACATGAACGCGCCCGGCTGGAAATTACCCCCGTTAAAAGGTGCTGATTTAAAAGGCCACTGGGCTGTTTCTGTCAACGGGAACTGGCGGCTGACATTTCGCTTTGAAGGCGAAGATGCCATTTTGGTTAATTATCAAGATTATCACTGA
9599	g.1343.pp.3	83092	83425	f	Phage_holin_3_1	PF05106.11			ATGAAAGAAAATCCTGATATATGGGTACACCTTGGTAACTGGTTTGTTTCAATAAAAGAGCAAGGCGTTAGGTCAGTACTCGCCGGGACAATGGCCTTTCTTCGCGGCCGTTATAACGGTGGAGGTTGGTTAAAGGTGTCAATTGATGCCTTCATGTGTGCCATGTTCGCGTGGTTTATTCGTGATGTCTTAAATCTGTTTGGTCTGAATCCTGATTTAGCCTATATCGGCAGTGTGATGATTGGCTATCTAGGGACGGATTTTATCGGTCAATTACTGCGTAAGGCCGCAGAGAAAAAAACGGGAGCATCTTCTGATGGAAATCAGCAATAA
9600	g.1343.pp.3	83408	83843	f	Phage_lysozyme	PF00959.18	Phage-related lysozyme (muramidase), GH24 family	COG3772	ATGGAAATCAGCAATAAAGGCCTTGAGTGTATCAAACAGTATGAAGGCCTGAAACTGAAAGTCTACCCCGATCCCGCAACTGGCGGCATTCCGTGGACAATTGGTTACGGTCATACCAAAGGGGTTAAAAAAGGTGATGTGATTACAGAGCAGCAGGCTGAAGCATTCTTGCAGGATGATCTCCAGCCTGTTTACACCACATTAAGGCAATGGGTTAACGTTCCTTTGAATCAAGGCCAGTTCGATGCTTTGTGCTCGTTTATCTTCAATTGCGGTAGCGGTAACTTTTCTGGCTCTACTTTATTAAAGAAACTCAATCAAGGTGATTATAAAGGCGCAGCGGCAGAATTTTCCCGCTGGAATAAAGCAGCAGGTAAGGCAATGCGTGGGCTGGATAAT…
9601	g.1343.pp.3	83839	84313	f	Phage_lysis	PF03245.12			ATGAAGCTCAATTTCACCAAGGGTACGGTTATTGCGTTGATGATTGCTTCAGCCGCAACCTTCTTATACCGCTCTGAATATAAGAAACAGCTCGGTATTAATAACGAGCAGATAACAGAAATCCAGCAACTGACTGACACCATTGATTATCAGAATACGCATATTGAAATGCTGCATGGATTGGATAGCAAACACACTCAGGAACTCGCCAATGCCAAGATTGAAATCGATACTCTTCGGGCTGATGTTGCCGCTGGTCGTCGCAAGTTGCGCATCCAAGCAGCCTGTCCCGTGCCTGAAACCACTCCCTCCAGCAGCGTGGTCGATGCAACCACCGTCGAACTCACTGGAGAAACTGGATCAGCTGTTCTCGATATCCGGGAAGGCATCATCAACGAC…
9602	g.1343.pp.3	84423	84735	f			Cupin domain protein related to quercetin dioxygenase	COG1917	ATGGAGCATATAAAAAGTAAAGATTTTAAATCTGAGCGAGCATGGGATTCTCGGTTGATCTCGAATCTTGATGGCGTTACCGTAAAACTTCATTGGACTAACCAACCTTATATATGGCATATCAACGAGGGTGAAGAAGTGTTTGCGGTCATGGATGGAAATGTTGATATGCACTATAAAGAAAAAGGACAGGAAAAAATCGCCAAATTAAAAACAGGAGATATATTTTACGCTTCTATTGGCACTGAGCATGTAGCTTATCCAATAGGTGAAGCAAGAATATTGGTAATAGAGAAAGAAGGCAGTATTTAG
9603	g.1343.pp.3	84864	85215	f	HNH	PF01844.22	5-methylcytosine-specific restriction endonuclease McrA	COG1403	ATGCCACCCCGTATTCCAAGAGCCTGTCGCAAATCAGGCTGCCCTAAGACCACCACTGACCGTAGCGGCTACTGTATTGACCACCAGCACACCGGCTGGCAACGCTACCAGCAGGGCAAGAGCCGACATCAACGCGGCTATGGCAGCCAATGGGATAAGTTAAAGGTTCGTGTTAAACAACAGAATAACCACCTGTGTCAGTACTGTTTACGGCAGGGACGAGTGGTCACAGGCACCACCGTTGACCATATCCAACCCAAAGCGCATGGCGGCACTGATGCGTTAAGCAATCTACAGCTATTGTGTGAAGCCTGCCATCGACAGAAGACAGCCACGGAGCGATTACGCTGA
9604	g.1343.pp.3	85410	85905	f	Terminase_4	PF05119.11	Phage terminase, small subunit	COG3747	ATGGCGGGAACGATGGGTAAGTCAGGCCGTCGTCCCAAGCCAACGGCACGCAAAGAACTGGCGGGCAATCCGGGCAAGCGCAAGCTGAACCGGGATGAACCGAGCTTTACGCCACTGACCGGAGTATCACCCCCGGATTGGTTTGCTGAAAACGAGATGCTGCTGGCTGTGGTGATGTGGGAACTGACCAGCAAAGAGCTGTGCGCCCAAGGGTTACTCTGTGTCACGGATCTTGCGGTGCTCGAACGCTGGTGTGTGGCTTACCAGTTCTGGCGCAATGCTGTGATAAATATCGCCCGGCAGGGTAATACGGTAACCGGTGCGACCGGGGGACCCATTAAAAACCCGGAACTGACTGCCAAAAAAGAACAACAATCTGAAATGGATACTACCGGCGCG…
9605	g.1343.pp.3	85901	87632	f	Terminase_1	PF03354.14	Phage terminase-like protein, large subunit, contains N-terminal HTH domain	COG4626	ATGAGCCGCAAATCTTATCTGAATGTCAATACGGCGAACCAATATGCCCGTGATGTCGTGCGTGGCAAAATTGACGTTGGTCGCTACGTCAGAGAGGCCTGTCAGCGGCATCTGGATAATCTGCATCAGGAAAAGAGCCGGCAGTTCAACTATCGGTTTGATAAGGATCTGGCAGAACGCGCCGCGAAATTTATCCAGCTATTGCCGCATACCAAAGGCGAATGGGCATTTAAGCGGATGCCGATCACGCTGGAACCGTGGCAACTGTTTATTGTCTGCTCGGTCTTTGGCTGGGTGCATAAAGGCAGCCGGTTACGCCGCTTTCGGGAGGTGTATACCGAAATTCCCCGTAAAAATGGCAAATCGGCGATTTCAGCCGGTGTGGCACTCTATTGTTTT…
9606	g.1343.pp.3	87641	87818	f					ATGAAAGGATTAATGATTGCTGCCCTGCTAATCGGGCTGGCGGGCGGCGTTTTGCTGTCTTACGGCGCATGGCTGTTGTTACCGGCGGCCGGATTTATGGTGTCTGGCGTGTTGTGCCTCGGCTGGTCGTATCTGGTTTCACGTATGTTGAGCCAAACACTGGATAAGGAAGCCTGA
9607	g.1343.pp.3	87817	89050	f	Phage_portal	PF04860.11	Phage portal protein BeeE	COG4695	ATGTTTTTTCCCGGACTGTTTCGTAAATCTGCCGACCCGCTGACTTCCCGTGAGTTAAGTGAGCTGATTGGCTTGTCTTATGACACCTACAGCGGGAGGCGAGTCAGCCCACAGTTAGCCATGCAGTTAACTGCGGTGTTCAGTTGTGTGCGGGTGCTGGCGGAATCCGTCGGTATGCTGCCCTGTTTGCTGTATGAACAATTAGAACGTGGCAATCGGCGCGCCGTTAACGAGCGGCTGCATAAGCTGCTGTCGGTCAACCCCAATCACTACATGACCCCACAGGAATTCTGGGAGTTGCTGATTGCCTGCCTGTGCCTGCGGGGCAATTTCTACGCTTACAAAGTCAAAGCATTGGGGGAAGTGGTGGAGCTGCTGCCCCTCGATCCGGGCAGTGTG…
9608	g.1343.pp.3	89021	89678	f	Peptidase_S78	PF04586.16	Phage head maturation protease	COG3740	ATGCCGATGATGACCAAACAACGGCTTGATATGCCCCTGAAAATTAAATCTGTCAGTGATTCCGGCGAGTTTGAAGGGTATGGCTCAGTATTCGGACTGAAAGACAGTACCGACGATATCGTTTTACCCGGTGCGTTTGCCAATACGCTGAAACAATGGGGCGAAAAAGGCAGCTTACCGGCCTTGCTCTGGCAGCACCGGATGGATGAACCCATCGGTATCTATACCGAAATGAAAGAAGACGAAACCGGGCTGTATCTCAAAGGACGGCTGCTGATTGAGGATGACCCACTGGCAAGACGGGCACATGCCCATATGAAAGCGGGTTCACTCTCCGGCCTGTCTATCGGTTATGTGCTGAAAGACGGGGAGTATGACCGGACCAAAGCGGCTTTTTTA…
9609	g.1343.pp.3	89690	90902	f	Phage_capsid	PF05065.12	Predicted phage phi-C31 gp36 major capsid-like protein	COG4653	ATGGCTATTGAAGTCAAAGATGTACAGCAGGTTGCGCAGGAAATTCAGCAGCGTTTCGACGAATTTCGGCAGAAAAACGACCAGCGCATTGAGGCGATTGAGGCGGAAAAAGGCAAACTGGCCGGGCAGGTGGAAACCCTGAACGGCAGGCTGTCTGAGCTGGATGCCCTGAAAACCGCACTGGAAGAGGAGCTGGCCGGGCTGAAACGTCCGGCGGGGGGCAGCAATAACAAAGCCGTGAATGAGCATAAAACGGCGTTTGCCCAGTTTATCCGCAAGGGACGGGAAGACGGACTGGCCGAGCTGGAACAAAAAGCCATGCAGACCACGGCTGATCCGGAAGGGGGCTATGCCGTACCGGAAGAACTGGATCGCAGCATCATCAGTGCTCTGAAAGAC…
9610	g.1343.pp.3	90925	91228	f	Phage_connect_1	PF05135.12			ATGCCTTTTCCCACACTTGAGCTGCTCCGGCAGCAGTGCCGTATCGACAGTGATAACCATACCGAAGATGATTTATTAGACAATTATGCGCGTGCGGCCATTAAACGGGTCGAAAATTATCTGAACCGCCGCCTGTATGAGCAGGCTGTGCCGGAGGGTGATCCGGATGGCCTGTTAGCAACCGACGATGTCACATTGGCGATTATGCTAGCGGTGGGTTACTGGTATGAAAATCGGGAGGCACAGACCTTACCCACTGGATTTAAAGCGTTGCTGGAACCCTACCGTTTTATTCCGCTATAG
9611	g.1343.pp.3	91238	91565	f	Phage_H_T_join	PF05521.10			ATGAAAGCCGGCTCACTTCGCTATCGCATTAAACTGTTTCGCCCTGTCAAAAACCGTGATGATCTGGGTGCTGAAATCATTGGGCGGGAATATGTCACTGAAACTTGGGCACGGGCGGAAGCCATGTCCAACCACAAAATCCGCACGGCGGATCAGCAACACGTGATCGAAGTGCAACAATTTACGGTCAGGCCAAGAAAGGACGTTGAACCTAACTGGTTGGTTGAACATCAGGGACGGCTATTTACCGTTCGCGCCGTAGACCGCAACCGCACCGACCGAGCCATTATTACCACGGAGGCGGATGTGCGTCATGATAGAACCTGA
9612	g.1343.pp.3	91551	91938	f					ATGATAGAACCTGAACTTCAATCCGATTTAACGCGATTAACCGAACTGCCTGTCTATCCGCTGATACTGCCGTCCAGCGTGTTAGAGGGCGTGACCTACCAGCGTATCAGTGACGCGAAATTCAATTCTGGACTGGCGGCGACACAACTCATTGAGGCTCGCTTTCAAATCAGTCTTATCCTGCATGACTATAAAAAAGCACTTAAGCTGGAAGGTAAAATTTGCTCAGCATGGGAGTCGGTGCAACACGGGTTTATCGGTCATTATCCGGTACAGGTCGTGACGCGCGGTGCACTGTACCAAAATGCAGAAGAACTGACGGAAAATCGCAAGCGTTACCGTATCACACGGGACTTTATCATCACTTACACGGAGCATCTGACATGA
9613	g.1343.pp.3	91934	92339	f					ATGATCACCGCAAAAACAACGGGATGGACGGAATTGGGGCACAAATTGCAGGCGCTGGACAGTGATCTCCAGACTCAAATCCTGCGCAAAACCGGAAAAGTTGCCATGGAAATCGTCAAAGAAGATATGGAAGCCCATGCCGGCTATGACCGAAAAAGTGAGGGTCCCCATATGCGGGATGCCATCCAGATCCGTTCGACAAAATCGAAAAAATACAAAGGCGGAGTAATTATCAAGGTTGGCCCGACAAAATCCCATCGCATAAAAGCATTGGCGCAGGAGATGGGCACGATTAAGCAGGTGCCAAAACCCTTTATCCGTCCGGCGCTGGATTACAACAAAACCACTGTTATTAAAGTGCTCGCGCAGGAAATCCGCGATGCTTTATCAGGGTACAGT…
9614	g.1343.pp.3	92350	92812	f	Phage_TTP_13	PF16463.4			ATGGCAACTTCACCCGAATACGCCGTACTGCCAGCGGGTACACTCGTGAAATTTGGCAAACCCGGCGACAGCGTGGAACAGATGAAACCGCTGATTAACTGCAAGGCATTGGGTGCCACTGGGCTAACGGGCAGTTTTGTCGACTGCACCACCCTGATGGATACCAATAAACAGTTTATTTCCGATATGCCGGAGGGGCCGGAAAAATCCCTCGGCTTTATTGATGATCCGGAGAACTCCGATTTTGTTTCTTTCCTGAACGCGGCTGAAAAGCGCGACACGGTGCAATTTTACATCGCCCTGCCGAATAAGCGCACCGCGACAATGGTGCTGGCACTGTCCGGCTGGGAAATGAACGACATTAACGCCCCGGCGAGTGAAGTGATTCAAATCACCGTC…
9615	g.1343.pp.3	92808	93156	f	Phage_TAC_14	PF16462.4			ATGAAAACACTGAAAGCCGCCTTACTTACCCCGCGTCCACAGATTAAAGCGGTGGCGCTATTTGGCACCCAAATCAACCTGCGCCGGATGACGGCACTGGAATTACTGGAACTGGAAGAAAAAGCGGAAACGTTAAGTGATGCCGGAAACGGGCGCGAGGCCTCCCGCCTGAATATCCAGATGGTGCTGGATTGTCTGGTGGATGATAAGGGAAAACCCATTGATAAGGCTGACTTGCCCACCACCGATGAGTTAATGGCGATCCACGATAACGCCACCCTGATTGAAGCCATTCAGACCGTGAAGCGTCACGCCATCGGTACACTGGAGGAGGCCGAAAAAAACTGA
9616	g.1343.pp.3	93374	96710	f	PhageMin_Tail	PF10145.8	Chromosome segregation ATPase!!!Phage-related minor tail protein!!!Phage-related minor tail protein	COG1196!!!COG5281!!!COG5281	ATGGCTAATTTATCGACATTAACGGTCGGCTTGCTGGTCAATGCCACCGCATTTAAGTCCCAGATGATGGATGCCTATCGTTATGCCGGACGGGAGTCTGAACGTTTTAACGATAAATCGGTGGCAGATGCCAACAAGGTGAAAAAGAGCTATAGCTCTCTGGCATCACACATTAAATCTGTGTCCGGGCAACTGGCGTTACTGGCAGGAATGGGGTTTTCACTGAGCAGTATGATTTCCCATACCCGCCAATATGGTCAGGCATTGTCCGACCTGTCTGCCATTACGGGTGCCACGGGTGCGCAGTTAAAGAAACTGGATGAAACCGCCCAGCAGTTAGGCCGAACCACCGAATTCGGGGCAACCGGTATTGCCAATGCCCTGAAATTAATGGCCTCC…
9617	g.1343.pp.3	96709	97042	f	Phage_min_tail	PF05939.12	Phage-related protein	COG4718	ATGATAAAAACCTTTGATTTCCCTGCAAGGGTAGGTACAAGTGGGGAGTTTGAGCCTATTGTGCGTACCGTCCAGTTTGGTGATGGTTATAAACAAACGTCAGGCGATGGGATCAACACGCAGCGAGAAAGCTGGCCCTTGTCTTTTGTCGGGGCACAGTCAGACATACAGCCTATCATGGATTTTTTGCGTGAACATCAGGGCTGGCGCTCATTCAAATGGCGTAATCCGTTATCTGAACTTGGGTTATATCAGGCGGGAAAATTCACTATTCAGGCCAATGGTACTTATTTCACCCTTTCCGTGACATTTACCCGCATTTATCACCCTTAA
9618	g.1343.pp.3	97053	97791	f	Phage_tail_L	PF05100.11	Phage-related protein	COG4672	ATGACAATCAATGCCACTCTCCAGCAACTTGAGCCGGGGAGCAAAGTCTTATTGTTTGCAGTTGACGGTTCAGCGTTTGGTGGGCCAGAGCTGTATTTTCACAATCACCCTATCGTTTACACCGGGGCCGAACTGGAAAGTGCAGATAACTTACCCGCTAAATCCCTCTGGTGGCAGGGCGTCGAATATAAACCGTGGCCCGTCAGCATTGAAGGACTGGAAGTTACTGGCGATGGGCGGGCGGTGACACCGACCCTCAATGTGGCCAATCTGGACGGCTCGCTCAGTGCGTTATGTCTGGCTTACCAAAACATGGTGCAAGCGCGTGTCACGATCCGCATGACCTTTGCGCATTATCTGGATGCCCGTAATTTTCCCGGCGGCAACCCGCAAGCCGAT…
9619	g.1343.pp.3	97793	98540	f	NLPC_P60	PF00877.18	Cell wall-associated hydrolase, NlpC family!!!Proteasome lid subunit RPN8/RPN11, contains Jab1/MPN domain metalloenzyme (JAMM) motif	COG0791!!!COG1310	ATGACAATCCTGCGAAAATCCACGACCCGCGCCATCATGGCGCATGCTCAGTCCACCTATCCGGATGAATGTTGCGGGCTGATCATTCAACAGCATCGTCGGCAGCATTATCTTCCCTGTCGCAACACCGCACTGTCACCCACGGAACAGTTCAGTATTCACCCTGAGGATTATGCCGCTGCCGAAGACAAAGGTTCAATTATTGCCATTGTTCACAGCCACCCTGACGCGACCACACAGCCGAGCCAGTTGGATATCGCCCAGTGTGACCTGTCACAAATTCCTTGGGTGATTGTTTCGTGGCCAGAAGGGGATATCCGTACCCTGATGCCAATTGAAGGCATTAAACCACTCATTGGCCGCCCGTTCGTGCACGGTATCTGGGATTGTTATGCCATC…
9620	g.1343.pp.3	98536	99112	f	Lambda_tail_I	PF06805.11	Phage-related protein, tail component	COG4723	ATGAACACATTACGAACCGTGCGGCTTTACGGTGTACTGGGGACTCAGTTCGGGCGAGTACATAAACTGGCTGTCTCTACCCCGCAGGAAGCAATCCGGGCATTATCCGTGCTGATTAAAGGATTTGAACACTTCCTGCTGACTGCCAAAGAACAGGGGCTGACCTTTGCTGTGTTTAATGGAAAACACAATATCAGCCGAGAAGAGTTGGTATTTGTCGGGCAGGACGATATTCGTATTGCCCCGATGATTATTGGTAGCAAAAATGCCGGTGTTTTTCAGACCATTCTGGGCGCGGTGATGGTGGTTGCTGGCGCATTTTTGTGGGCGACCCCGTTTGGTGCGCCAATGGTCATGTCCGGGGTTGGAATGATGTTGGGTGGCGTGGTGCAGATGCTC…
9621	g.1343.pp.3	99129	101769	f	Phage-tail_3	PF13550.5	Phage-related protein, tail component	COG4733	ATGGAAAAGCAGCCAATTCAAGGTAATAAAGGCGGCCGTCAGCAGCCGCGCACCCCAGTGGAAGCACCGGACTCCCTGCAATCCACTTCCTATACCAAGATTATCCTCGCGCTTGGTGAGGGAGAATTTGCGGGCGATCTGGATGGTCAGCGTATTTTTCTGGATAACACGCCGCTTATTGGCTCTGACGGCAGACCCAATTTTGAAGGGATCAAATGGGAATTCCGCCCCGGCACGCCCTATCAGGCGTATATCCCCGGTATGCCAGCGGTTGAAAATGCCCGAACCGTTAGTGCGGAACTGGTTAGCTCATGGGTGACGACGGTGACCAATACTCAACTGTCAGCAGTTCGCCTGCGGTTATCGTGGCCTCAGTTGCAGAGGCAAAAAGAAAACGGG…
9622	g.1343.pp.3	102123	102669	f					ATGCGGGACAATATCTGGTTTACATATAAAGCACGTATTAATGCACATCATCGCCTGGAGTGGCTTGAAAAACACTCTCAGTTCATCCTCGTTTGGTATGCTATATTAAGTGCAGTGCTTTCAATCGTGACATTACGCTTTCCAAAAGTCCTAGGGAATAACACCGATATTCTTGCGACAATACTTTCGGTGGCTTTACTAGGTATTTCACTTGTAGTTTCAAACTTGGATTTCCGCGGCAGAGCAATATCCATGAGGAGGAATTATCTTGCACTACAGCGGCTCTATTCTGATACTACAATTGGGCAACCATTAACGCTTGAACAAAGAAAAAAATATCATGAATTGCTCGATGAAGTTGAGAATCATCTTGATATAGATGATCAAATCGCACGTGTA…
9623	g.1343.pp.3	102646	104017	f	RVT_1	PF00078.26	Retron-type reverse transcriptase	COG3344	ATGACTGCTGGTCGAATCTTTAAAAAATCCTTTTCGGAAAGAAACCTCCTCAAAGTATATAAGGAAAAAATAAAAGAATCCGGTGCTATTGGCATCGACCGAGTTCGCCCTTCTAAACTCGACTCAACGATAAAAAATGAAATTAAATTTATTTCTGAAAAAGTTAACTCTGGTAGTTACAAATTCACAGCCTATAAAGAAAAGCTAATATCTAAGGGAGCTAACTCTAACCCCAGACAGATCTCAATACCCACAGCCAGAGATAGGATTACTCTCAGGGCTCTTTGCGAATGTCTTACAGAAATTTATCCTGACTCTAGGTTGAGACTGCCACATAAAGTAATTGATTCACTGAAGGTTGCATTGAATAGCGGCCTATATACAGAATATGCTAAGATA…
9624	g.1343.pp.3	104234	104660	r	PIN	PF01850.20	Predicted nucleic acid-binding protein, contains PIN domain	COG1487	ATGTATGTACTCGATACCAACGTAGTGTCCGAGCTACGAAAAATTCGGGCCGGGAAGGCCGATCCAAACGTGGCAAAATGGGCTGAAAGTGTCGATGCAGCCGATCTCTTTGTTTCCGCCATTACCATAATGGAATTAGAGCTTGGCATTCTGTTGATTGAACGTAAGGATGCTACGCAAGGAACCCTGTTGCGGGCGTGGCTGGAACAACATGTCCTGCCGGAATTCACTGAACGCACGTTACCTGTTGATACCGCCGTGGCACAACGCTGCGCACGGTTGCATGTTCCTGACCGCGCCAGCGAGCGTGATGCACTGATTGCAGCGACAGCGCTTGTGCATGGAATGGCGGTAGTTACGCGTAACGTAGCCGATTTTCAGCCGACAGGTGTTACAATC…
9625	g.1343.pp.3	104659	104914	r	PhdYeFM_antitox	PF02604.18	Antitoxin component YafN of the YafNO toxin-antitoxin module, PHD/YefM family	COG2161	ATGACCATCACAACCCTATCCAGTCGGGAGCTCAACCAGGATGTTACCCGCGCGAAGAAAGCGACCAAAAACGGCCCCGTCTTTATCACCGATCGCGGCAAGCCTGCTTATGTGTTATTGAGCATCGAGGAATACCGGCTGCTGACCAAACAGCATCGCAACATCGCTGATTCACTGGCAATGCCGGGAGTTGCGGATATTGAGTTTGAGCCACAGCGCGTGACTATCGAAACCCGCCCTGCGGATTTCTCATAA
9626	g.1343.pp.3	105135	105465	f	SymE_toxin	PF08845.9			ATGGCTGACGCGCATTCTACTGCAGGCATCTGCATTTACAAAATTTCCCAACCCGAACGTTATCAGAAAGTGGTTTATCGTCCTAAGGGAGTTAACCGCACGATCCCTGCCATTAACTTAAGCGGAAAATGGCTGCTGGAAGCGGGATTTTCCATTAATGATCCATTAAAAATCAGAGTGATGCCGGGCTGTCTGATCATCACCAGCCAAAATTTCTATGAACTGTGGCACTGTTTAAAAAGCCTGAATGAAGGTGAATGGGATGATATCGCTGTGGCACACTGGCTGCGGCAATTTCCCGGAAAATTAACTAAGAAGCTGCCGAAATAA
9627	g.1343.pp.3	105604	105943	f	SymE_toxin	PF08845.9			ATGAAACTTCATTTTTCTACTGATAATGCTGAACTGCCGGAATGTGTCTTAAGCGGTGACGATATGCAACAGATGGGCTTTATGCCGAATACTTTGTTTCATATCCAGCAATATAATAACGGGCTGATGTTGACGTTGGCAGAGCCTGATGTGATTCCCCTGTCTCACACGGCGGAAAATGATCCGTATCAAGGCATCGATTGGGTGCGTGATAATGGCGAGCTGTATCTGGCTGGCGACTGGTTAACGGAAACCGGTTTGTTGGATAATCCCGTTCAAGTTGCTTTTGGCTACGGCAAAATTATGTTGATGACAGAATCTGATCTGATACCCGTCTGA
9628	g.1343.pp.3	106044	106341	f	Gp49	PF05973.13	Putative component of the toxin-antitoxin plasmid stabilization module	COG3657	ATGATAACCATTGAAAGGACGCAAGATTTTGAAAAATGGTTAAAATCCTTAAAAGACAGGATAGCAAAAGCCAAAATCTTAATCAGAATTGAAAGAATGGAAGAGGGGAATTTTGGCGATGTTGAACCTGTGGGAGCCGGGGTTTTGGAACTTAGAATACATTACGGGCAAGGCTATCGTGTCTACTTTGCTAACAAAAATAATGAAATCATATTATTACTCTGTGGTGGAGATAAAAGCAGCCAGCAGGCAGATATAAAGAAAGCAAAGCAACTTGCGAAAGAATGGGGATTTTAA
9629	g.1343.pp.3	106342	106627	f	HTH_3	PF01381.21	DNA-binding prophage protein	COG3636	ATGAAAACAGAACCAAAAAAATTTGATGTTGTGGAGTTTTTAGAAACGGAAGAAGATATTCAGGCCTACTTAAATGCGGCTATCGAAGAGAATGATACAAAATATTTATTTAAAGCATTAGGCAACATAGCCAGAAGAAAAAATATCAGTCAACTCTCGAAAGAATCAGGAATAAGCCGTGAAGGGATATACAAGGCGTTATCCGGTGAAGGCAACCCCTCGTTTAATACGGTATACAAAATATCAAAAGTACTGGGTTTGAAACTGCATTTCACAGGAGCTTAA
9630	g.1343.pp.3	106712	107096	r					ATGATAACGGTATATCAATATATTTATGACAAGATGATCAAAAAAAGAGAAGAGATGCGCAGCTATTTACTGGGTCCGTTGAGTGATGATTTACCCGAAGAATATAAACCGATACGTGAACTTTATTATACGGGTTCAGCCAAAGGAAAATCCTATGTGGAGAAAATGATCATCAAAACAGCCGATGATCTCCTTCTTTTACAACTTGAAAAGATGGATAAACTACGGTTTTTGGAAAATGGTCAGGACATGTTTTCAATGGAGTTAAAACTCAATGAATACAATAGCATTGTTCATGTACCCCAAAACCTCAGTTTCTGCTCAATAATGAAAGAGTTGATTGAGGAAGAAAACAATAACCATATTTCGCGATTTGTTTATTGA
9631	g.1343.pp.3	107349	107475	r					ATGAATAAAGAACAGTTACTTATAAAGATAGTGAAAGCAATAGATTTATTGGAGGAAGAAAAAAGAAATAATAAAAATCAGTTGCAATCAATAATAAATTTGTTCATAAAAACAAAAGAAAAATAA
9632	g.1343.pp.3	107837	108152	r					ATGGACTCTATTGAACAATCAAAAAAGTTAAGAGTCCTTTTCCTTTCACTATGGGAAATTATGCGTGTTAATGGTGGAGGAAATTGGATAAAGGGCATTGAGAACGTTATTACACTGCTGACGCCCCCAACATATGGGGGTACAAACGATGCACAATCTGCTATTGAAGATGCTCGCCGTGCATATGGATCTATGTTCGGAGGTTATGGTGGTTTTTCTGAATACTTTATTTGGCGGGATGATTTTAATGAACGACTTAAAGCCAATAAAGCATTAGATAAAATAAAAAACGATATCAATGATACGTTTAATTAA
9633	g.1343.pp.3	108299	108722	r					ATGATATATTTTAATGGTGATATAAGTCTAAATGGAATAATAATAAATCCATTAATTACATTGGATGACTTTCTAACCCTAACATTAGATCTTAATCCTAAAAAAATGTATGACTTTGAAGGTAGAGTCAGCTACTCAATAGATGACATTCTCTTTTTAGATAAAAATTATATTATCAACGTTGTTTTCCAAGATGGGATTATTGATTTTATTAAATTACTTCCATTTAATAAGGAAAAAGAGAATAAAATCAATGTATTTACCAACGAAAACCAGATGAGGAACAAATTGATTAATGATGATTTATTAAAATCATTATTTGGTTCATCAGAGAAACTATTTTTCCTATGGGGAAATATTGAGTCTGTGGATGATAATAAATCGGGTATGTCATACATC…
9634	g.1343.pp.3	108718	109408	r			Uncharacterized conserved protein RhaS, contains 28 RHS repeats!!!Uncharacterized conserved protein RhaS, contains 28 RHS repeats!!!Uncharacterized conserved protein RhaS, contains 28 RHS repeats!!!Zn-binding Pro-Ala-Ala-Arg (PAAR) domain, incolved in TypeVI secretion	COG3209!!!COG3209!!!COG3209!!!COG4104	ATGCAGGTCTGGACACAGTGGCTAACAACATGGGGGAAAGCGGATAAATCGCAGGTTATCGCGTCTAACAATCCGGATTTCCATGTTAACTGTAATCTGCGGTTCTGCGGGCAATATGAGGACGAAGAGAGCGGATTATATTATAATCGTTTTCGTTATTACTCCCCGGACACGGCGCAGTATATATTGCCCGATCCCCTGAATTTAGCGGGTGGTGTGAATCCATATGGATATGTCCACAATCCTTCGAAATTCGTCGATCCTTACGGATTATCTTCAACATCTGAAGTCAAAGCAGCATCTATTCAGTCACCATCAGAATTTGCTAGAAGTTGGCAAGGGCAGGGAGAGTACCCCGGTGTTGATCGCTTTAAAGATATTACGGTAAAAAAAGATACA…
9635	g.1343.pp.3	109486	109696	r					ATGACAGAAACAGAACTGCGAAAAAACCTTACATATCTAGTAGATAAGTACATGCCAGATAATGAAAAAAAAGAAGAGCTATACACTTATATCCAACGAGAAAATGTTCCAGTAAAAGGAATATTGGCAGATTTCAACGAATATAAGACAAGGACAGTCGAACAAGTTGACGGTAATCTAATCAGAGAGATATATTTTTACTATTGTTAA
9636	g.1343.pp.3	109700	114299	r	RHS_repeat	PF05593.13	Uncharacterized conserved protein RhaS, contains 28 RHS repeats!!!Uncharacterized conserved protein RhaS, contains 28 RHS repeats!!!Uncharacterized conserved protein RhaS, contains 28 RHS repeats!!!Zn-binding Pro-Ala-Ala-Arg (PAAR) domain, incolved in TypeVI secretion	COG3209!!!COG3209!!!COG3209!!!COG4104	ATGTCAGAAGATAAAGCTAACCGAGAGGACGTCTCGTCAGAAACGGGCGAATACGTTCCGCCACAACCCAATGCGGCCTTACCATCAAAACCACGCAGTGACAGCCCGACTGGTGAGGGCAACACGCTGGGTAAAATCATCGGTCAGGCACCACAGGGGGCGAGTCCGCCCCATGAGGCGAATCCGGTGGTGATACCGGAAAGCAAACCCGAAATGAGTGCATGGGAAACGCTGAAAACGATGGGAAAAGCGTTAGGAAACGCTGCCGTAGACAAAGCCAAAGAAACAAAACAAGACCTGTCAACCGTAAGCGGATGGGATCCGATTGAACAGCAGAAAGGCATTGCCAAAACCGTCAGTAATACCGCCGTGGGGCTGGGCGAAATGGCCATTAAGGGC…
9637	g.1343.pp.3	114310	114667	r	DUF4150	PF13665.5			ATGGCTGATAATTACATCGCCCGCACCGCAGGTGAATGGCTGATCATCGGCATGTTGCCCGACGTGTGCAAAACCCCGATGGGCGCGTCAACACCGCCGATCCCGTATCCGGTCATTGCGAAACTGGCAGGCAGTGACGCCCCCGTGAAATCGGTACGCGCCAATGGCCAACCCGTAGTGGTATTTGCCCAGAGCTTTGTGCCGACAACTCTCGGCGACCAGCCGGGCGTGGCCAACGGGATTAAGAGTGGCACGGTGGGGGCGAAATGCCATCCCAAAGCGCATACAAAAACCGTCCGGGCCGGCAATAAACTGGTACTGCGCCACGGAGATGAATTCTGGATGAATGGCGCATAA
9638	g.1343.pp.3	114659	115877	r	DUF2169	PF09937.8	Uncharacterized protein	COG5351	ATGGAATTTCGTAACCTGACCCCCTTTGCGGTGATGAACTATTCAATGCTGGATGTTGAGGATGTGGAGCACCACGTGGCGGTCATAAAAATCGGCTACCAGCTATTGCCTGTCGGACAAGGGGAATACAGTGCTGAATTACTGCCCGCGCCGCGCCTGTGTTTACAGGATGAATACCGTGAACAGATGAATGCCTCACAGGTGTTGCAGGAGAGTGATCTTGCCCCGTTTAAACCACGCTGTGACGTGATTGTCAACGGCACGGCGTATGCGCCGGATAACCGACCCTGTACTGAGTTTCCTGTACGGCTGCGGGTAAAGAGCAAACAGGGCCAGACCCTGCTCGACAAAACCCTGACCGTAACCGGTGAACGGGAATTTATTCGTGATGCTGGCGGT…
9639	g.1343.pp.3	115892	117890	r	Phage_GPD	PF05954.10	Uncharacterized conserved protein, implicated in type VI secretion and phage assembly	COG3501	TTGGGGCACAAAGAAAAATACCAATACGGCACACATGGTAACTTACGCCTGTGCCAACTCACCGATGCCCTGAAGCAACAGACTCACTATCGTTACAGCAACGACCATGCCAGCCTTAACGGCGGCAGCCTGACCGATGTTGAACTGCCGGATGGCACCACACAACAACTGGCCTATGACAGTGAGCGCCGTGTGGTGGCAGTCACTGACGGTGAAGGCCGTACCACCCGCTACACTTACGGCGCGTTTGACCTGCTCAATCAGGTTATCGACTTTCCGGCCGTACTGGATCGCACCGCCACGCTGACCATTCTGCAAAACGGTATCGAACAACGCAGCATCACGGGGATCGTTTCCCGCTTTGAGCAGGGTAATACCGGGTTGCACCAGACCACCTAC…
9640	g.1343.pp.3	117893	118259	f	HTH_3	PF01381.21	Transcriptional regulator, contains XRE-family HTH domain	COG1396	ATGGCAGCAGCAACAGAGAAGAAATTTGCACAACGCTTGCGGGAACTGCGCAGACAAAAAGGCCTCTCCCAGTCAGAGCTGGGCAAGCTGGCTGAACTCCATTACACCCACATTGGCCGTTTTGAGCGTGGCACTTCACGACCGGGCAGCGACACCTTAAAACGTCTGGCGGACGTGCTGGATGTGACCAGTGATTATCTGCTGGAAGGGGCAGAGACCGACGCGGCGAAAGCCCGGTTTGAGGACAGGGAACTGCTGCGGCAGTTTCAGGCGGTGGAACAGTTACCGGAGGAAGACAAGGAAGTGATTAAGAAGTTGTTGGATGCCTTTTTAACCAAGAAACAGTTACAGGCACTGGCAAGATAG
9641	g.1343.pp.3	118349	118670	f	SymE_toxin	PF08845.9			ATGGCTAAGGCGCATTCTAAGCAAAACCGTGCAGTAAATAAAGCTACAAAAATAGAACGTTATTACACCGTGGGATACGTGCCGCAAAATGACAAGGCCAACGCCCCGCCCGCGATCCATCTTAAAGGGCAATGGCTTAAGGCCGCGGGCTTTGAGATTGGCGGCTCGGTCACGGTGAAGATTATGGAGGGCTGTTTAGTGCTGATCCCTGACAGTGACGAGACCCACCGCCTCAAACAGCAATACCAGCGTCAGCGCGAGCAAATCAGTGAAATTAAGCTGAGGATGCGGGAGCTGATTGGGGATTATAAAAGCGGCTAA
9642	g.1343.pp.3	118758	119163	r					ATGACAGATGTTGATAAAAGAAAAATCAAAATAATACTCAATGGAGAAATGGAAGAAGCTGAATTACATATGATTACTTCTCCGAATAGGCATTGCTGTTTAAAAATATTTCATAATAATAATCAATTGGCAGAATCAAATGATACTGATTATTTTTCATGTTTTGCAGATTTAAGAAACCAATTAAAAAATATCATTTTTCTTTGCAAAGGAGCAAAAATAAATGTGTATCCGTCTGCCATGTCGAGGGATATGTCAGATGGTATAGTCGCTTATGAAACTACATTAGGTCAGCCAGGATTACCTGAAAATCAGGTTCATATATTTGATTTTGAAGATAAATATGTTGATATTACTCCAGAAGAGCAAAGAAAATTTCATTCTCAATGGTTTGAATCA…
9643	g.1343.pp.3	119159	123716	r	RHS_repeat	PF05593.13	Uncharacterized conserved protein RhaS, contains 28 RHS repeats!!!Uncharacterized conserved protein RhaS, contains 28 RHS repeats!!!Uncharacterized conserved protein RhaS, contains 28 RHS repeats!!!Zn-binding Pro-Ala-Ala-Arg (PAAR) domain, incolved in TypeVI secretion	COG3209!!!COG3209!!!COG3209!!!COG4104	ATGTCAGAAGATAAAGCTAACCGAGAGGACGTCTCGTCAGAAACGGGCGAACACATTCCGCCACAACCCAATACAGCCTTACCATCAAAACCACGCAGTGACAGCCCGACTGGTGAGGGCAACACGCTGGGTAAAATCATCGGTCAGGCACCACAGGGGGCGAGTTCGCCCCATGAGGCGAATCCGGTGGTGATACCGGAAAGCAAACCCGAAATGAGTGCATGGGAAACGCTGAAAACGATGGGAAAAGCGTTAGGAAACGCTGCCGTAGACAAAGCCAAAGAAACAAAACAAGACCTGTCAACCGTAAGCGGATGGGATCCGATTGAACAGCAGAAAGGCATTGCCAAAACCGTCAGTAATACCGCCGTGGGGCTGGGCGAAATGGCCATTAAGGGC…
9644	g.1343.pp.3	123727	124084	r	DUF4150	PF13665.5			ATGGCTGATAATTACATCGCCCGCACTGCAGGCGAATGGCTGATCATCGGCATGTTGCCCGACGTGTGCAAAACCCCGATGGGCGCGTCAACACCGCCGATCCCGTATCCGGTCATTGCGAAACTGGCAGGCAGTGACACCCCCGTGAAATCGGTACGCGCCAATGGCCAACCCGTAGTGGTATTTGCCCAGAGCTTTGTGCCGACAACTCTCGGCGACCAGCCGGGCGTGGCCAACGGGATTAAGAGTGGCACGGTGGGGGCGAAATGCCATCCCAAAGCGCATACCAACACCGTCCGGGCCGGCAATAAACTGGTACTGCGCCACGGGGATGAATTCTGGATGAATGGCGCATAA
9645	g.1343.pp.3	124076	125294	r	DUF2169	PF09937.8	Uncharacterized protein	COG5351	ATGGAATTTCGTAACCTGACCCCCTTTGCGGTGATGAACTATTCAATGCTGGATGTTGAGGATGTGGAGCACCACGTGGCGGTCATAAAAATCGGCTACCAGCTATTGCCTGTCGGACAAGGGGAATACAGTGCTGAATTACTGCCCGCGCCGCGCCTGTGTTTACAGGATGAATACCGTGAACAGATGAATGCCTCACAGGTGTTGCAGGAGAGTGATCTTGCCCCGTTTAAACCACGCTGTGACGTGATTGTCAACGGCACGGCGTATGCGCCGGATAACCGACCCTGTACTGAGTTTCCTGTACGGCTGCGGGTAAAGAGCAAACAGGGCCAGACCCTGCTCGACAAAACCCTGACCATAACCGGTGAACGGGAATTTATTCGTGATGCTGGCGGT…
9646	g.1343.pp.3	125309	127496	r	Phage_GPD	PF05954.10	Uncharacterized conserved protein, implicated in type VI secretion and phage assembly	COG3501	ATGTCAATAAAGAAGAACCTCGATAAATTGAAGAAAGGGCAAGCCCTTGTTCAGCAGGGGCAAGAGGCTGTTCAGAAAGCGAAACAAGTTGCAGGCAAATTGGGCAGCGGCATGTCAGGAACAGCAGGTTTAATCCCGGGTGGTGGTTTTGCCGGCGGAATAGGCGGCCGTTCAGGCAGCGGCATGACAAGCACCGCGGGCTTAATCCCGGGTGGCGGTTTTACCGGTGGGCAGGGGCTGGCAGAACGCTCAGCCGGGGGACAGAATGCCGCCACCAAAGCACTGGAAAAAGTCGGCCAGATGCTGATGGGCGGGCGTGACCCGAGTGGCCTGCAATTTACCCTGACCGCAGGCAGCTTACCGCCACAGACGTTTGTGGTGACCGATTTCACCCTGAAC…
9647	g.1343.pp.3	128063	129068	f	Transposase_20	PF02371.15	Transposase	COG3547	ATGCAAAACGTTACGCTTATTGGTATTGATCTCGGCAAACATTCTTTCCACGTTCACTGTCAGGACAAATCAGGAAAGGCCCTGCTGCGTAAAAAATTTACCCGCGCCAGACTGATGGAGTTTTTAGCGGGATCGCCATCAGCGACTGTTGTAATGGAAGCCTGCGCCGGTGCTCACTTTATGGCTCGCCGGATCGCTGCTTTTGGTCACGAAGCGAAGCTGATTTCTCCACAATTTGTTCGTCCTTTTGTAAAGAGCAACAAGAACGATTTTGTGGATGCTGAAGCCATATGCGAAGCTGCATCTCGTCCCTCCATGCGATTTGTGCAACCACGAACAGAGGCGCAACAAGCTATGCGCGCCCTGCATCGGGTCAGAGAATCACTGGTCAGAGACAGG…
9648	g.1343.pp.3	129574	130792	r	Arm-DNA-bind_3	PF13356.5	Integrase	COG0582	ATGGCTAGTACCTTATTGACTGACAGTAAAATCCGAGGTTTGAAACCCAAAAACTCAGCTTATTATACATGGCAAGCAGCAGCAACACGAGGAACCGGGAGGTTAGGAGTTAAAACATATCCATCGGGAAGAAAGGTCTTTGTCTATCGTTATTTTAAGAATGGAAAAGAAAAGTTCATAAACCTGGGTGATTTCCCTGCTCTTTCTTTGGCAGAGGCATTATCCAAATCACGAGATGCCGCCGCCAATGTTTCAGCGCCAGAAAAAGCCATCATAAATCACGCCACAATTGAACAGCTATTCAGCGACTATATTGCCGACCAGAAACGCCGTGGCAAGAGATCTTATGATAAAACCCAGTACAGGCTAAATCAGGTATTAGATAGCCAGCACATTGAT…
9649	g.1343.pp.3	131159	132050	f	Arm-DNA-bind_3	PF13356.5	Integrase	COG0582	ATGAAGTTAACAGCCCGGCAGGTGGACACTGCAAAGCCGAAAGAAAAACCCTATAAACTTGCAGATGGTGGCGGACTATACTTATTGGTTAACCCTAATGGCGCTCGCTATTGGCGGTTGAAGTACCGGATCGCAGGCAAAGAAAAATTACTCGCATTAGGGGTATATCCTGATATCTCCCTCTCAGACGCAAGAACCAAGAGAAACGAAGCCCGGCGGACGCTATCGGATGGCAATGATCCGATAGAAGAAAAGAAAGCTGAAAAAGCAGCCAAAGCGTTTGCGGTCAGCAATAGTTTTGAATCCATCGCCATTGAGTGGCACGAACATAAACGCCCCAACTGGTCAAAAGGGTATGCCGAAGACATTTTGGAATATCTGAAAAAAGATATCTTCCCG…
9650	g.1343.pp.3	132082	132373	f	Phage_integrase	PF00589.21	Integrase	COG0582	ATGAGCGAGGCCGCCATTAATCAGGTGATTAAACGCATTGGTTATGATGGCAGAGCAACCGGCCACGGCTTCCGCCATACCATGAGTACTATCCTGCATGAACAAGGCTATAACACGGCTTGGATTGAAACCCAGCTTGCCCATGTGGATAAGAACAGCATCCGGGGAACTTACAATCACGCCCAATATCTGGAGGGGCGAAGGGAAATGCTGCAATGGTATGCAGACCATATGGAGATGCTGGAACGCGGTGAAAATGTCTTGATCGGAAAATTTGGCAAAAGGGCGTAA
9651	g.1343.pp.3	132658	132865	f	Phage_AlpA	PF05930.11	Predicted DNA-binding transcriptional regulator AlpA	COG3311	ATGACAATGACAGCACCGAAAGAAAATCTTATTCGTTTGCCCGAAGTTCAGCGCAGAACGGGTTATAGCAAGGCGTGGATCTACAAACTGATTAGTGATGGAGAATTCCCGAAACAAATCAAACTCGGCTCCCGTTCCATCGCGTTTATTGAATCAGAGATTGATAACTGGATTGCGCAGCGGATCGCAGGATCACGAGCGGCATAG
9652	g.1343.pp.3	132973	135748	f	DUF927	PF06048.10	Uncharacterized domain associated with phage/plasmid primase!!!Uncharcterized protein, DUF927 family	COG4643!!!COG5519	ATGGCTGATATACAGCATACCCAAACTCACCCTAAATTTACACTTTCAGATAAGACCGCTCGTCAAAAAGCGCTCGATCTGATTCAGACCGTGAAAAAGTCCGCCATGTATCATTGGGAAAATCTGCTGCCTGCATGTGGCATTGATATTCCGGCCAAGGGTAAACATGGCGCTTGCCCGATCTGCGGTGGCACCGACCGTTTTCATTTTATTGATGATCACCATTACGGCAACTGGCATTGCCGCCAGTGTGACATTCCGAACTATGGCGATGGGCTGGATTTGGTAGCAAAAACCAAAGGAATTTCTATTACTGAGGCGGCGAAAATCGTTGCGGATGTACTGGCATTACCTTTGCCCGAACCTAAACCAGCCAGAAAAATCATTCAAACAACACAG…
9653	g.1354.pp.3	0	210	f					ATGCTGGAACGATGGATTGTAAAACATTGGATTGCATTAAGCGCAGGCTGCTTATTAATGGCGGCGGCAGTGAGAATGGCATATGCTCAGCGTGGATATGCAGCAATCGGTGGTGAATGGGCAATCATTCCGATTGTGTTCCTGATCGAATGGTTTATTAAAGCCAGACGCAGGGAGGCACGAAGAAAATGCAGGAATACGAGAGCGTAA
9654	g.1354.pp.3	188	407	f					ATGCAGGAATACGAGAGCGTAAAACAGCAATTAGAGAAAGACGGTTACAAAATATCAAATGCAGAGTTTTCCTGTTTGGTGGAATACGCCAAAAGAAAAGTAAAGATTGCAGGAAAAGATGAAAGCTATATTCCAATATTACTTCCAGATATGGTAAAAGAATACTTTTTCCGAATGGGAGTGAACTTGGAAACTATGTCAAAAATGATGAAGGAATAA
9655	g.1354.pp.3	427	1312	f					ATGAATGAAGTTCAGGTTAATTCACAGGGAAATGTCCAGTCAGTAGATTTTACCAGCCAGGAGCCAATACAGCCGCAGAGATCATCTCAAACAGAAATGATGGTAACCAGACAGGCACAGGAAGTACAGGTCGCAATGTTGGCAGCAAAGAAGTTCCCACGAGATCAGGTTGTGGCATATAACAACATTATGAGAGCTTGTCAGAGGAGAAAACTGGCAGAAAGTTCTATGTATGAGTTTCCAAGAGGAAATGAAAAAATCACAGGTCCTTCAATAAGACTTGCAGAGGCTATTGCGCAGAACTGGGGGAATATTGATTTTGGATTTATGGAACTGGAACAGAGAAACGGAGCCAGCCAGGTTATGGCGTACGCATGGGACCTTGAAACCAATTCCAGA…
9656	g.1354.pp.3	1308	2046	f	DUF3799	PF12684.6	ATP-dependent exoDNAse (exonuclease V) beta subunit (contains helicase and exonuclease domains)	COG1074	ATGATTTTGAATAATGAAAATTATTACAGCCCGGAAGCGAATCAGGAATACATGAGCGTATCGCAGTACAAAGCATTTATGAATTGTGAGGCAGCGGCTATGGCCAGTATCTCAGGAAGATATGAAAGGCCAACAACTAGGGCATTATTGGTAGGCTCATTCGTAGACAGATACTTTGAAGGTACACTCGATGAGTTCCTGAAAGAGAATCCAACCCTTTACACAAGAAAGCATGAGCTGAGAGCAGAGTTCAAGAGAGCAAACCAGATCATAGAAGCTGTGAAAACGGATCCGAAATTCATGGATGCCATGAGTGGAGAAAAACAGCGGATTTTCACCTTTGATTTATTTGGGGTGAAGTGGAAAGCGAAGCTGGACAGCTATAATCCGGGAAAAGCG…
9657	g.1354.pp.3	2050	3610	f	DUF87	PF01935.16	Archaeal DNA helicase HerA or a related bacterial ATPase, contains HAS-barrel and ATPase domains	COG0433	ATGAAACTTGTAAAAATTTTAAGCGATAAGGTTCAAATTAGATCGGACTACAAAGAATTTGACGATGCGCGGATCAATGATCTGATTGCTGTATCAGATGGAGAAGTGGAACTGGTTACCATGGTAAACACATTGACAGATATTGACACAGAGAATGAGGAGGAAATCGGAGAAAACGATTATATTTTGGAACATAGCAGTACAAAGATGTTGGAATGCTCCATTATCGGAACTGTAAAAGATGGAACATTCCAGAAGGCAATAGACAAATATCCAACCATGAAAGTAAGTGCACATCGAATTTCCAAAGAAGAATTTGCTTCTATGCTGAGCAGGTATACAGAAGGATTCTGCATCGGAGAATATTCAGCCTATGAGTTTCCGGCATATGTAGATGGA…
9658	g.1354.pp.3	3620	4079	f					ATGAGACTGATACGTTGCAGAAAATGCGGAGCAGCTCTTGTAACAGAAGATGCACTCATTGAAAGAATGAACGATACGATACATGAACTGAATGAAAAGGCCAGACATTCAAAAAATGGGAAGATCGCGAAATCATATCTTGCAGAGGCAGCAAGTGTTACAAAGATGATGAAAGGCATTCTTCATAATACAGCACAGATGGAAGCTAGGAAAAGCGGAAGCAGTTATGAGTTATCCGAAATTGTCCATTATATCAGAGAAAATGATCTTATTTCCGATGAAAAACTGGACGAGTTAAGAAAAACTGCAAGGGAAAGAGCGAAAATCCGTAATGAGGAAAATCAAAAAGAAATCGATCGGATATATGGCAAATATAGAGGGGGATATATTCCGAGCAAC…
9659	g.1354.pp.3	4085	4823	f			DNA replication protein DnaD	COG3935	ATGGCTCAGAAAAGAATGTTCACAATGAAAATAGTTGACAGTGATGCGTTCCTGGATATGCCAATGTCAGCCCAGTGCCTGTATTTCCATCTGAATATGAGGGCTGATGATGATGGATTCATAGGGAATCCAAAAAGAATCATGCGTACAGTGGGTGCCAGGGATGATGATATGCGGATCCTGATATCGAAGAGATTTGTCCTGACATTTGATAATGGCGTGATCGTCATAAAGCATTGGAGGATGCACAACTGCATTTCTCAGAACAGATACCATGAAACTCAGTATACAGACGAAAAAAGAACATTGCTTCTCAAGGATAATAAATCATATTCAACTACTCATGGTGTGCCTATGGATGATTCAAAGATGATAGAGGCACAGGAAGGTATACCTGCA…
9660	g.1354.pp.3	4838	5693	f	IstB_IS21	PF01695.16	DNA replication protein DnaC	COG1484	ATGGATGCAGCACAGTTTCTTCCTACGGAACCTTCATCTGAGGTTACTCAGATTCATGAAGGGGATTACAAAGACGCAGACGGATTATGGCATTGCGGAGTGTGCGGAAAGGCAAGGCAGAAAAAGATAAACAGTCCGTATTTCCATAAAACAGTCTGGTGCATTTGCGATTGCAGGGCAAGAGAATTGGAGGAACGGAGAAGGAAAGAGGAATACGAGGAAGAAATGCATCGTGTCCAGAGATTGAAAGATGCTTCTATGATGGCTAGTAAATTCAGAGATGCGGAATTTTCCGTATATCAGAAAAGAAAGGAAAATCAGAGGGCATATGATGTGTCCAGAAAATATGTAGCTCAGTTCAGACAGATGATTACAGAGGGAAACCCAAAAACCGGAGAA…
9661	g.1354.pp.3	5712	6126	f	HTH_3	PF01381.21			ATGGAAATGAGCGCAACACAGAAAGTAGGACAGGAAATTAAGAAAGTCAGATATCGCATGGGAATGACACAGAAAGAATTAGGAAAACTCATTGGAAAGAGCGAGAGCCAGATTGGAGCATATGAAAACGCATCTGCAAGTATTACACTGGATGTTCTTTTCAAAATTGCGGAGGTTACTAAAACCAAACCGGAAGAGCTGATTACTGGTCCAGCAAAGAAAGAGGTAAAAACAGGATGGGATGCAGAACTCAGAATATATGGTCTGGAAGATCGAAAAACGGTTATGACAATCCTGGCGGTGAATGGTTACGATGTAGGGCAGCACAAAAAGCAGGTGACGCCCACCGGAAAGGCAGTTGCATATTATGTACACGCCACTGACAGGAAAGAGAATGCG…
9662	g.1354.pp.3	6143	6422	f					ATGAAATATAAAAGAAAAGTTCCTACCGTAGAAGCGTTCCAGCTTAACAGGGATGCAGAAATAAATGCTCCGGGATGGTTTGCAAGAGATGTCAAAAAAGAGATGATCTATTTCGATAGATGTATTACCGATGGAGCAATCTTCATATATGGATGCACGATCAACACCGGATGTGGAAAGCTGAGAGCAAAGATCGGTGATTATATTGTGAAGGAAAGTTCAGGAGAAATCCGTCCGTATAAATCAAAGGACTTTGCAAGAATATTCGAGAGGATGTAG
9663	g.1354.pp.3	6426	6858	f	RusA	PF05866.10	Holliday junction resolvase RusA (prophage-encoded endonuclease)	COG4570	ATGGAACTAAAATTTACAGTACATGGGGAACCAAAGGGAAAAGGCAGACCAAGATTCAATACCAAAACAGGTCATGCTATTACACCAAAAGATACAGTGATTTATGAAAATCTGGTTCGTATGGAATATTTGAACCAGTGCGGAGAAACCAAGTTTCCGGATGATGCCATGCTGGATATGAGAATAAAAGCATACTATACAATTCCACCGAGCAGACCGAAAAAGAAAAAAGAGCTTATGCGAGCTGGGATTATCAGACCAACCAAAAAACCTGATATGGACAACTGCATTAAGATCATTGCGGATGCTCTGAATAAAATTGCATACCATGATGATACTCAAATTGTAGATTGCCAGGTAAGAAAATTTTATTCTGACGATCCCAGAGTGGAGGTCCGG…
9664	g.1354.pp.3	6880	7474	f					ATGGAAATTATGAACTGGCAGGAAATCACAATGGAGAGCGAAACATTCTCGAAGATCAGAGAATCATTCAATCTGTTGCTTCAAAGATTGTTCCAGAAAATGGAACAGAATCATTCTGACGAAGGAGCAATTACCTTAAAGGTAAATCTATCAATCAGTAAAGACTTTATTCCTGATGGAAACGGAAGTTCCAGAGAAGTACATAAGCCGATATTGAAATACAAGATTGACACGCAGGTACCAGTGAAAGATGGATTCGATGGAAAGAATGATACAGGAATGGAACTGGTCTATGATGATGAATTGAAACGCTATGTTCTGAGATACGTTTCGGAAGGAGGACAGCAGAGCATTTTCGATCCTGAATATGCAAATGTAGTAAATGGAGAGGCGACCATT…
9665	g.1354.pp.3	7489	7768	f					ATGAGATTAAAAAATTCATTTGGAAATTGCTCAAAATGCGGTAAGCAGATCATGTGGATAAAAACAAAAGCTGGTAAAAGTATGCCTTGCAATCCAAGTTTTGTATACTACAAAGAGCAGAAAGGAGGCAAGGACAGAATTGTCCTTACCAATGGAGAAGTGGCTGTAGGTACAGTACAGGATTATCCAGAACATGCAACAGGATTTGGATATATCTCACACTTTGCAACATGTGAAGCAGCACAGATGTTCAGAAAGAAGAAAAAGGCAGCAGTTTAG
9666	g.1354.pp.3	7782	8115	f			NTP pyrophosphatase, house-cleaning of non-canonical NTPs	COG1694	ATGGGAAAGATTAATGATATGGTAAAAGATGTACATGAAACAGCGGTACAGCATGGATGGTGGGACAAACCTCCGGAGTTTGGAACATTGATCGCATTGTGTCACAGTGAATTGTCAGAAGCATTGGAGGAATACCGAAAAGGTAAGGAACCAACTGAAACATATTACAGAGAAGACGGAAAGCCAGAGGGAATCCCATCAGAGCTGGCAGATACAGTAATCAGAATCATGGATATGTGCGGATATTACGGAATCGACCTGGAAGCAATGCTGATGGAAAAAGCAGAATTTAACAAAAGCAGATCATACAGACATGGGGGAAAGAAAATCTAA
9667	g.1354.pp.3	8227	8680	f					ATGACGGCGAAAGAATATTTAGAACAGGTGCGACACAAACAGGCAGAGATTGGAAATCTAAAAAGAGATAAAGAGGCAGTAAAAGATATGCTGTATTCATTAGGGGGAGGCGGCGAAGGCGAAAGAGTACAAAGCAGCAGAAACAATGATAAGTTCGGGACATTGTTTAGCCGGATTGATGAGATGGAAAGAAAAATTGATGATAAGATCATAGATTTGATGCAGTTCCGGATGAAGGTATCAGAACAAATAAATGCTCTGGATAATGTAAGTTATATCACAATATTGAATTGCAGATATATCCACTTTCAATCATGGGAGAAAATAGCCAGATCAGCATTTGATGAGGAAAGAAACGTGCGGAGTGTCCAGAAATTGAATGGGCTGGCGTTACAGGAA…
9668	g.1354.pp.3	9026	9779	f	ParBc	PF02195.17	DNA modification methylase!!!Chromosome segregation protein Spo0J, contains ParB-like nuclease domain	COG0863!!!COG1475	ATGGGTAGAATGCAGATTGTATATAGGAGTATTAAAGACATACTTCCTTATGAGAAAAATCCAAGAATCAATGACGAAGCAGTACCAGTAGTAAAGGAGAGTATCAAGGAATTTGGCTTTAGAATCCCTATTGTTATTGATGTTAATGATGTAATTGTCGCAGGCCATACGAGAGTAAAGGCGGCGAAAGAGCTGGGAATGGAAGAAGTTCCTTGTACTATTGCTGATGATTTGACAGAAGAACAGATTAAGGCGTTCCGACTGATAGATAATAAATCTGCTGAGATCGCCACATGGGATGAGGAATTGTTACAACAGGAATTGTCAGAAATTCTTGATATTGATATGTCGATGTTTGGTTTCGAGGAAGGCGAGACAGATTTTGCTGATGAGATAGAG…
9669	g.1354.pp.3	9771	10614	f					ATGCGTGACGATTTTGTAGTATTCATTATTACACATAAGCGTCCGGATAATCAGATTACATATAAGACATTGAAGCGTGGAAAGTATACAGGAAAGATAATCTTTGTTCTTGATGATGGAGACGATACCATAGATGCGTATTGCGAAAAATATGGTAAAGAAAATATACAGGTTTTTCACAAATACGAGGATTTTGATATTGGAGATAACTTGACAGATCATAAAGGCGTTCCTGTATATGCAAGAAATATTTGCTTCAAAATTGCCAGGGAAAAAGGATATAAATATTTCGTGCAGTTGGATGATGACTATCCGAAGATAGATTACCGTTACGTGAAGGATGGAAAGTTAAAAGCAAAGCCGGTATCAGATTTTGACAAATTGTTTGAGGCTATGTGT…
9670	g.1354.pp.3	10603	11461	f					ATGAGAAGTGATTTTGCTGTTTTTATATTGACGCATGGCCGAGCTGATAATGTGGCAACAATGGGAGCCCTGAAAAAAGGTGGATATACAGGAAAATGGTATATGATCATTGATGATGAGGACGAGACAGCAGAACAGTATCGTAAAAACTTCGGACCTGAGCATGTAATAATGTTCGATAAGCAGGAAGCGTATGATCGAGCAGACACAATGGATAATTTCAATGAGCATAGAGCAATTATTTATGCCAGGAATGAAACGTTCAGGATAGCAAAAGAACTGGGACTGAAATATTTCCTGATGCTGGACGATGATTACAAAGAAATAGATTTTCGATATGTAAACGGAAATAAGTTGTCAGCAAAACCGGCAAGGCAGATGGACAGGATTTTTGAAGAT…
9671	g.1354.pp.3	11462	12422	f	Radical_SAM	PF04055.20			GTGGAAAATATTGCAGGGGATAAGATGTTTGCTCATGTGGAAAGAGCATTGAACGATCGCAGGCCGATAACAGCAGATATATTCCTAACAAATTATTGTAATAATAAATGTCCATATTGCACCTACAGACGGTGGGAGCTGGAAGCAGGCGCATATTCGATGAGGTATGAGGAATTTGTTAGGTATGCGAAAAGGCTGCTTGAACTTGGCGTGAGAGGCTTTATTCTGACAGGTGGAGGCGAGCCTACATTGTGCAGGGATTTTAAAAAGATTACAGACTGGTTGGAGGCACACAATATTCACTATGGAATTAATACAAATTTCAATGAGGTGCAATACATAAGACCAGACTATTTGAAAGTTTCCCTTGATGGATGGGATGAGGACAGCTACGAAAAA…
9672	g.1354.pp.3	12459	12954	f					GTGCCGAATGAGGAAAACTTAAAAAAAGGTGAGCCATATCGCTTCCGAACAGGGGAACAACAGGTGGAAACAGCCCGAAAAGGCGGCATCGCATCAGGTGAAGCACGCCGCAGGAAGAAAGCCATGCGAGATACCGCTAAAATGCTGCTTGATATGCAGGTTCCGAAGGCTGCGAAAGAGTTGAAACAAAAGCTGGCAGTCATGGGAATATCTGAGGAAGATTTTACATATCAGACAGCGGTAATGGTGGGAGTTATCAATCAGGCAATGAAAGGCAACACAAAAGCAGCTGCATTCCTACGTGACACTGTTGGAGAAAACCCGGCACATGAACTCAGGGAAAGAGAGCTCGATCAGAAGATTGCAGAATTTGAATACCATAGACAGCAGGAGGAAGCA…
9673	g.1354.pp.3	12940	14350	f			ATP-dependent exoDNAse (exonuclease V), alpha subunit, helicase superfamily I	COG0507	ATGCTGAGCAATGAGGCTATTTTATATTATGCCAACCATCCGGTGGAATTTGTACAGGATATATTAAAGGCAGACCCGGATCCTGAACAGAAAAAGATATTGCGAAGCCTTGTTGAAAATCAAATGACAAGTGTTCGCTCTGGACATGGTATCGGTAAATCGGCAGTAGAAGCATGGTCCGTAATATGGTTCATGTGTACTCACCCATACCCGAAGATACCATGCACAGCCCCGACACAGCATCAGTTGTTCGATATCCTTTGGGCTGAGATCAGTAAATGGAAGCGTAACAATAAAACGCTAGATTCAGAATTGATATGGACAAAAGAAAAGTTGTATATGAAAGGCCATGCCGAAGAATGGTTTGCAGTAGCACGTACCGCAAGTACGCCAGATGCT…
9674	g.1354.pp.3	14353	15937	f	Phage_portal	PF04860.11	Bacteriophage capsid portal protein	COG5518	ATGAGTGGAAAGACAAAAGGACAGGTCAAGGCAACAGTGATAAAAGCTGCGGATCCTGTAATATCAGCACCGGTTAAAAAATCCGATGCACCATCTCAGGTTACGGTAGAGGAAGCGGTCAATGCTGGTGATTGGATAGAACCGCCAATGATGCTGGAAGGCCTGAAAAATATGGTAACAGAAAGTTCTATATTGCCACAGTGTATAAGGGCTTATAAAAATAATATTGCCGGTTTCGGAATTGGAATCCGATATACAGTAGATCAGGAGGAAACGCCAGAAATGAAGACAGAGTTCGATGCCATCACAGAGGTTGTAGAACTCCTGAATGTAGACCAGGACACAAAACAAGTATTTGAGAACATAGTGGAAGCCAGAGAGACATATGGAATCGCATAT…
9675	g.1354.pp.3	15926	16964	f	Phage_Mu_F	PF04233.13			ATGCAGCTTGATACGAAACCATTGATAGATGCAATAAACAGGCTGATTGAAAAAGCAGATGATGATCTGAAAGATTCTTTAGAAGCAGAGGGTTATGTAGCAGCCAGTGAACTTGTAAAGAATATCAACAAGTTAGAGGATGCCATAGACGATGCATTGGATGTAGATTCTTTGGAGTTCCTGGAAAAGATTGAGGAGGCAACAGGAGTAACCGACTTTATAACTGATATCTGGCCAGGAATAAAAGGCGCTGACGATCTGGAAAAGGCACTGAGAGAGATATTCAGGAAACAGTTTGACGATATGTTCAGGGAATTTACGTATCAGTGGGTTCTTGCCGAAGACCCAGTGCTTGCAACAGAGGTGGAGGAAATCACAAAGCCTGCAGAAGCATTCATT…
9676	g.1354.pp.3	16960	18388	f	Peptidase_S78_2	PF14550.5	Site-specific DNA-adenine methylase	COG0338	ATGAAGCGTAGGCGTTGGCATGGCACAAGGGCACCATGCTTTTTTAATGCCCTGAAATCGAAGATACAGAAATTTATGAAAGGAGCAAAAGAAGTGCCAAAGGGTAATATTGTGAAGTCTTATGCCATTAGTGATGCAAAAATCGGATTTGTTTCACTGGTGGATAAGGCAGCAAACAAGCATAAATTTTTGATCACCAAATCAGAAGGTGATACTGCTACGATTCAGATTTATGGCCGGATTGTAAAAGCGGATGAAGATAAGCATTACGTTACCGGAATTGTGTACGAACCTATGACTGAGGACACAGACGGAAATTACATGACGGAGGAGGAAATCACAAAGGCCGCCCACTGGTTTATGAAGAACTCTGGCAAGCCAGACATTCAGCATTGCTTT…
9677	g.1354.pp.3	18411	19350	f					ATGAATACAAATAAAGCGATTGTGAATAAGGCAGGGGCGATCACCACTTCCGTAGTAAGTAGTGGATTACTCCAGCCATATCAGGCAAAGAAATTTTTACAGCAGACTTTTGATGCCACACCACTGATGCAGGCTATCCGTCATGAGGTCCGTACAGAAAAGTCCGGCGAGATTGACAAGATTGGCATCGGTAAAAGAAAACTGAGAGGAAAGATAGAGAATGTAGACGATGGCTACAGAGCTGGCGTTGAATTTGGTTCCATTAAGTACGAAACTACCGCTGTACGTCTTCCGTGGGAAATTACAGAGGAAACCATTCGCCAGAATATTGAAGGTGAAAATCTCGAAAATGTTATCACCAATCTTATGACAAAACAGGTTGGTGTTGATAGTGAGGAC…
9678	g.1354.pp.3	19365	19773	f					ATGTTTCATTTGAGATTATGTAAAGGCCTTTCATATATGGGAATTGTCAGAGCAACAAAGGCTGAACCAGATGTTTATGTTCCGGAGGAAGAAAAGGCAAAAGCTCTTGTTGCGTCCGGCTATTTCGAGATGGTAACCAGTGAGGCTGAGAAGATTCAGCCTTTAACTGGTGATACCGAAAAAGCAGAATCCGCAGCGGATATGTTTGAGGAAGAATCCGAAGACGAGGCACAGGGCAATCCTGAGCTGATGGAATTGCAGAAAAAGAACAAGGCTGAACTGATCGAGTATGCCGGTCAGAATGGTATTGATATCACCGGTTGCAAGACAAAGGATGATATCTACCAGAAAATTGTTGAGGCTATTGCAAGAGCAGCAGCTTCAAGGGCAGCACTCAGG…
9679	g.1354.pp.3	19788	20181	f					ATGTTACTGAATGGTTATGATTTAGGCAAGTGTGGAATCGAGCAGGTGTTATGTGCTGGAAAAGTATCATTCGACACAAAGGATGTCAGTAAGGGCATTGTGCTGATTGAACTTCCCCAAAATATTATTATCACCAAAGCGGTTGCAGTGGTGAACACAGCATTTAATGCAGCAACAACCAATGTACTTACTGTCGGAACAAATGATTCTGCGGATGATTTGCTTGGTGCTGATGATGTGACGGAAGGAACTACTGGTACATATCAGAAGAACCTGTTCAAAATCATCAAGGGAGAGAAACCGAAGATCAAGGCTAAATTTACATCTACCGGGGCAGCGGCAACAGCAGGCGAAGCCGAAATCTATCTGAATGTTGTGAGAATCCCGGAATAA
9680	g.1354.pp.3	20200	20590	f	DUF3199	PF11436.7			ATGGCAGTAAAAAGACCTTGGGTTCTCCCGAATGATGTGAAAAGCTATACAAGCCACAAGGAAGTTTCCGAAAGATCAGATGAAAAGCTGACTTTTGATATTGCCAGAGCGGAGATGAAGATCATTCACATCACAAATAATAAATTTGCTGAATATGATGAGATTCCGGAACCGGTGAGGATGGCAGTCATACTCGTTGCGGAAGCATATGCAAAGAATGATATTGAATCAGCAAAGAAGAAAATCAAAAGCGAAACTTTTGATGATTATTCTTATACCGTAGAAGCAGGCACAATTAGTCTTGATAGTCTTGATCTTGAGGAATTACTGGCTGATTACATCATTACGGATGGAATTGGAAAAACAGTAATGAGGCTTAGAAGTTTGTAA
9681	g.1354.pp.3	20600	20960	f	DUF3599	PF12206.7			ATGTTTGAAGAATTTTTAAACCACAGATGTAGCATATACCGCCCTGAACAGGTGGAAACAAAAATAAAATACGGTATAAAAGCCGCTCAATCTGAAATGTGTAAGGCCACTCCTGATCTGGAAGATGTGCCTTGCCATTTTTATGTAAATTCATCCTTGGCGATAAAGCAAAATGAGCCTTTTGCATCTATTGAGGGAGAGGCAAAGCTGGCACTGCCATACGGTACCGATATCAGGGAAAATGACTTCGTAAAAAGTAGAGGCTATTTGTTCAGGGCTGGAATCCCAAAGGCGGTGCATGGCAATCATCATATTGTTGTCACTATACGCCGGGAGGATGGCATAAAGGGGGCGATTTAA
9682	g.1354.pp.3	20959	21445	f	HK97-gp10_like	PF04883.11			ATGATTGATGCAAGCCAGTTGGAAGCATTTGCAAGGAAAGTGGAGGCTGCCAGCACAGACCTAAAACCGTATATGGGAAAGACCTTGCAAGAAGTTGGAGAAGAATTTCTTACGATAGTGCAGGAAGCCATAGAAGGTGCAGGAAATGTAGACACAGGAAAATTACTTTCCTCATTCACGAAGGGAGGCTCCGGAAATGTTTGGAACCTTGATCTTGGAGGACTGACACTGGAAATCGGATCCACTCTTGATTACGCAAAGTACGTGAATGATGGACACAGACAGCAGCCTGGGCGTTTTGTTCCTGGATACTGGGAAGGAAATCATTTCAGGTACAGTCCTGGTTCAAAATCAGGAATGGTATTAAAAGCCTCGTTTGTTGCCGGTTCACATTTTTTT…
9683	g.1354.pp.3	21461	21635	f					ATGATAGCAATTTTATGTTTATTTTATCTTTTATACAATGGATGCAAGGCTTTCAAAAAGTGCAAAGATCAGGATGTTGCAGGGACAATTTTCTACTGCACGATGTTTATTGTATGGGTGATGGCTATTTGCAATTTTGATATTTTACCCAGCTTATGCTACTGGAATGTATGA
9684	g.1354.pp.3	21647	22130	f					ATGAATGTCAACCTAGAACAGAGCCTTGCGGCTGTAGTGAGGTTTATACAGGACAATTCAGAAGAGGGGACACAGTTGTACTTCGATGAGATACCGGAGAACTTCTATGTTCCCTCAGTTTATTTCCAGATACCGTATTCCGCAGGAAGAAAAGCAACCCTGAGTTCCTATTGTACGACTATGACAATGAATATCTGGTTCATGGCACATTTGGACTGGGATGCACAGGTCGTGGCAGCAAGTATGAGAGATGAAATCATGCTGAATGATTGCCAGGTCCCGATCGTGGATGAGGATGGAAAAGTAACTGGCAAGGCATTAAGGGTAACGCCCCCAACAACCAGAAAGGTTGATGAAGGAATTGTGCAGTTATCCCTATCGTTTGACGTGTATTTCCAA…
9685	g.1354.pp.3	22131	22380	f					ATGGCTACAAGAAAAAGCACTGAGGCCGCTGATTCTGCTGAAACTACAGTGGAAAAGCCAGCTAATGTTGCAAAAAACGAGCCAACGTATGCCGTAGGAAAACTCCGGGAGAAAAGCATTCTCCTGTTTGGAGTATCTCAGAGCACCTTTGATGGTGCGATGTATGGACATACTGAGGAGGAGTACACCAAAAAAGAGGTTGAAGCCATCATCAATGAATGGCTTTACGGAAAGGAAGGTAAAAAATAA
9686	g.1354.pp.3	22380	23727	f	Phage_sheath_1	PF04984.13			ATGGCAGGTGGAACATTTAAATTATCACAGCCGAAGGTAAGACCAGGCGTATATGCCAATCTGAAAAACGGAAGGCAGCCAACAGCTTCCGGATCCGCCAGAGGAACAGCGAGCATTCCATTGATTGGTTATGACTGGGGACCAAGAGGGAAATGGATTATCATTTCAGCCGATTCTCCGGATGGTCATGTAGCAGAGCTGGGACGTAGCATTTACGATGAGACTAACTCATCTATGATTATGTTACAGCTTTTACTTCTTAATGCCGCTACAGTATATGTATATATCCCAGATGGAGGAGCAGCAGCTAAAAAGACTATTACTGTAGGTTCTGGAAGTCTGACAGTAACCGCAAAATATAAAGGAACTCTTGGAAACACAGTGAAGATCGTATCAGTT…
9687	g.1354.pp.3	23745	24183	f	DUF2001	PF09393.9			ATGGCAAATGAACGTGTAAACAGAAGCCCCTTATCTGCAAGAGAAGGTAAGGTATATCTGGATGGAGCGCTGATTGCTGACACTTGCAAATTCCAGGTTGTATTTAAGCCGGATGTATGGTCGGGAAAACAGCTTTCTGAGCCAGGAACCAACCGTCGCTGGATTGGTTACGATATTGAGGTCACCATTGAGGAATGGAAAACAACCAGAAGATATCGCAATATGATCGATTCCTACTTAAAGGACGGAAAAACACCTGAGTTGACTATTCAGGGAGTTCAGACAGACAAAAACTCTGATTTCTATGCAACGAATAAGAGTGAGACAGTCACATGTGTTGGATGCGTACCGACTGATGATATCAACCTTATTGACATGGATACTGATGGTGATGTAGTT…
9688	g.1354.pp.3	24263	24944	f	Phage_TAC_5	PF08890.10			ATGGGTATCGACATGAAAGCGTTTATGAAACCGGAACTGAAAGATCGTGGAACAATGGAGTTTCCAGGCATTGAAAGATACAAGGATGCCAAAGGGAATGTTATTCCTTTTATCATCAAAAGACTTTCCATGAAGGAAATTAAAGAGATCAGAAACAACTACAAGACCAAAGAAGTATATCGAGACAAAAGAAATGGTGATCGCCCGATTATTGGAAACAACGGTCAGGTTGCAGTTATTAATGATTATGATGGAGATTCTGCAGGTCTTGAGATTATGGTGGAAGCATTCGTACAGCCGAAGCTGGACGATCCTGAACTGATGGAATATTACGGAGTGCACGATCGTCTGGATATGCCGAACATTATCTTCCCGGATAAGGACGATTTCAAGTATGCT…
9689	g.1354.pp.3	24961	29599	f	PhageMin_Tail	PF10145.8	Uncharacterized coiled-coil protein, contains DUF342 domain!!!Phage-related tail protein	COG1340!!!COG5283	ATGAGCGATGTGTCTGTAAGAATGACGTTGCAGGATGATGTAAGTGCGAAAATGCAAAGGATAACTGCTTCTGCAAGAACAGCAGCTACGCAGTTCAGTAATGCCGGTAGAGCTATGGACAGTGCTTTTCGTTCCAGTGCCGCCACTTCATTTGCAAGTCAGGCAGGAAGTGCCTTCAATTCAGTTGAAAGTGATGCGGAGGCACTTGGAAATGCCATTGATGATGCTGTAAGCGGTCTTGAAAGTTTTTCAGCAGGAGATACCAGAGGGATGGGCTCTGCTTTTTCCGAAGCGGCAGACAATGCAGATGATTTATCTGACAGTGCATCCAGGGCTTCTGAAAGCGTAGATGATCTTGCTGATGCCACTGGTGATCTGGGAGATGGTGCCGATGGTATG…
9690	g.1354.pp.3	29588	30317	f	SH3_3	PF08239.10			ATGAGTTCTAATATGTTCAAGCAAAATGTGAACAATCCAACAAAATACCGAATGTTTTTCAATTATGATAATGACAAAAAGGTATATGTTGCTCCGATGCTTCCGGCAAAGATTGCCCTCACAGTTAATGGAAAACTGACTTCCGTAGATATTGATACTTTTGGAGAAATACTGCATAGAGGGAAAAGAGATGCTATAACCATTGAATTTGAATCTATTTTCCCTTCGCAGTATGGAAAAAACTACTGTGCTTGTATGCAGAAAGAGTTTAAAAAGCCTTCCGTATGGCACAAGTGGATGCTGGCTCTTACGAATGCAAAGAACCCATTTCATTTTGTACTGGTGGGAGGCCCGTTTGCAATAAATATGTATGCTGATCTTGCATCATATGTTCCATAT…
9691	g.1354.pp.3	30330	31299	f					ATGAACAAAATCACGTTAAAAATCGGGAAGAATGGCACATATAAGAATATCTCAGAATTAATACAGAAAGTTTCTGTTACTGGTCGGAGAGGTGATGCTCCAAGAACGTTGAGCGCCACCCTTTTTGATTCGGAACAGTTTGCAAGAGCATCTGCAAATTCTGGTGAAGGACAGCAGGTGTTTTTTTATTGTGACAAAAGCGAAATATTTCGTGGCCTGCTTATGACAGATAGCAGAAGTAGTAAAAGAACATTGACCATAAAGGCATATGATAACTGTGTTTATCTTTGCAATAACAAAGGCAGTTTTTCTTTTAAGAAGAAATCTGCAACATATATTTTTAAGTATTGCTTAAAGAAGCTGGGACTTCCTTTAGGTTCAGCGGTAAATACCGGTCAC…
9692	g.1354.pp.3	31320	31563	f					ATGGCACAAAACATTACAGAAATCATAAGAGCGATTGCAGAGCAGAGTATGCCCCATATCGTTATTGGATATATACAAACAGTGGAACCGCTGGAAGTTATACTCATTGATGATATAAACATTAGTCTGTCAGATCAGTCTGTTATTGTTCCTTCCGGAAAACAGCCGTTGCAAGCAGGCGATCAGTGGTACCTGCTGGCAGTGAATAGAAACAAAATATACTATTTCCTAGACAAAATATGA
9693	g.1354.pp.3	31579	32005	f	DUF2634	PF10934.7			ATGGATGAAGACGAAAATGTTGATTTTGTTTCCAATGAGGAAGATGATCTGGAAGAAAGCATAATATATCGAACATACCGAATGGATTTTCAGAATAAGCGGATCATCGGTATGATTGATGGATTAGAAGCCGCCGGTCAGGGAATGTTTAAGGCATTGCAGACGAGAAGATATGCCTATGAAATATACGATGATCAATATGGCAGTGACATTATGAATAAATTAGGCAACATTGATTTATCTCCTGATTATCTGGAAGCTGATATGCCAGTAATGATATCAGATGCCTTTTTGAACATGGAGGAAATCTTAGAAATTGACGATTTACAGTTTGAAATATTAGATGTGGATTCCATCTATGTTTCATTTGCAGCATCGACCATATTTGGCGATACCATA…
9694	g.1354.pp.3	31997	33200	f	Baseplate_J	PF04865.13	Uncharacterized phage protein gp47/JayE	COG3299	ATGGCTGATACGATGGAGAAAAAAATACAGGATTTTAAAACAGCGATGGCAGCAATGCTTGCAAATGCCCCGTTGGAAGTTGATACAGAACTCGTGCAGAAGCTGAAAAACATTGAAGATTTACCTTTGAATGAGATCACACAGGATGTTCTGATTGAACAGTTCTATGACATGGGAGAATATCTGAATGTAGACACGAGACAGGGAAGCATTTACTGGGATGCATCTATGGGAAGCATTATCCGAACCAGTACATTCCTTGAACAGTTGAAAATGGTAAAAGAGATCATATCTATTTTCACATGTACAGGTGATGTACTAGATGAAAAAATGATGGAGCGAGGATTGACGAGGAATCCAGCGAATCCTACGCCAGCTACATATTACGTCTCATTTGTT…
9695	g.1354.pp.3	33183	33963	f	DUF2313	PF10076.8			ATGGAAATATTTTATAATTCATCTTCACCTGGATATGAAGAAATTGTCAGCTACGGTCCAAAGTGGTGGACAGAGTACAGAGAAATGAATGCCGTCTATATGTTTGAAGGGTGGCTTCTGGATATTCTGGCAAAGAAGATGGAGCAGGAGGTTAAGAACCTGTTTCCTTCACAGGCCGATCTTCCAACTTTACTTGCGTATGAAAGGATGCTTGGAATTGAACACGATGCAGAGCTTACCATTGAAGAACGGCGAAGAATAGTTGAAATATATTATTCTGGAACCGGTCATTTGAGTGGCAGCGTTATTTTGCAGCTCATCAAGGCATATACCGGACACGAAGGAAAAGTGTACTGGGATGGAGACACTCTGTGTGTTGAATTTAACAACAACGATAGT…
9696	g.1354.pp.3	33981	34302	f					ATGGCATTACTTACAAGTGCAGCTATTCAGGGGTATCGTGATTATACGAAACGCCGGATTGCATACGCAAAGTACAAAGTAGGCTCAACCTATTACAAGGTGCCGATTGAATCGGTAACAACTACTTCCGATGGAATGCTGGAGATAGCTTTCAAGATTGAGTTATCTTCCGGATCCGGTGAAGTGTCAGAAGTGCAGCTGTATGATACAGATAACCAGTTATGGCTCTCTAAGGCAGAACGATTGAAAATGGATTCTGTTGCAGAGGGCTTTTCTTATATCGTGCAGTTGGAAATATCAGAAGTCCTGAAAACATCATAA
9697	g.1354.pp.3	34320	34809	f					ATGAGAAGTCTTGTAAACTGGAAAGACATGGTATGCGAATTTCCAAATAGATTCGCACAGACTGTTGAGGGGGACAAGGTTACCTTGCAGAGATCACCTGGAACAGTAAGAACACAGGGAACTCCGCAGAATGCAACAAATTTCAATATTATGGATTTGGCAGCACTGGAAGCTATGCTGATGTCTTCCGAAGCAATGAGAATGTTGCTGAGACAGAATGAGGAGCTGAAAGGAATTACTGGAGAGGTAATCGAAGCCACTCTGACGAACAGCCAGGTATATCCACATAACAATTCCATCAAAACCTTACAGATTGTTACTCCAAGAAATACCAAGGATTATACGATCACTGTTGAGGTTGTAAGCGTTACCGGTGGTGCGGCTGGTGAATTTGAAATC…
9698	g.1354.pp.3	34810	34981	f					ATGGCGAATGTGATCATTCCGAATCAGGAAAGAAGAGCGGATGCAGAATTTATCATGAAATCTTACGGTGTGGATAGAAATAATTCTGCAATGAGAGAAGCTGCGGAAGTGGCAGCGGCAAGAACTAACGAAGCAGTCAGATCAGCAGAGAACAGGAGGAAGTATTACTGA
9699	g.1354.pp.3	34980	35346	f					ATGAAAGTTATCAAATTACCTGAAAACGGTACAAATTTTGTAGATTATGAAATCAGTGGAAAATCCATTGATTTTGGTGATGGAGAAATGTCTTTCCGGGTTGACAAAAAAGAAAGAGACTACGAAGTGACTATTGATATCTGCCAGGATTATACCGGTGGTCTTGTGATGGGAGCCAGCGCCGGTGACAAATATGTAGCTCAGCTTACTATCCCGGCAAGGGAATATACAGAAACAGAGAAAGAAAATCCGAATTATAATCCGGATGCAGAAGTGGGAACCGAACAGCCAACCATTATGGAACGCAAACCGGTTCCTTTTTCTATGGACAAATGCATACTGACATTATGGGAAATGGAGGAGTAA
9700	g.1354.pp.3	35349	36396	f			Formylglycine-generating enzyme, required for sulfatase activity, contains SUMF1/FGE domain	COG1262	ATGCCGAATTTTGACGATTTAAAGTTATCTATTGAAGCACTGTCCGGTGGGAAAAACACCGTATTATTTGATGATCTGGGAATGCCTTCTGTAATGGTTCCATTCCCGAAACTGAAAATGTCTGACCTGATTGCAGGAGGAAGTGAAAACATTCACCCGGCATTCAGTGTGGACGGAGTAGAAAAGAGCGTTATCTATGTTTCAAAATATCAGAACATTGTCCTGAATGAACGTGGATATTCCCTCCCGATGCGTGACCCAAGAGCAAGCCTTAATTTCGATCAGGCAGTTACATATTGTCGAAATAAAGGGAAAGGATGGAGCCTTACACCTTATTCCCTGTGGTCTGCTATTGCTTTATGGTGTCGTAAAAACGGAACCATGCCGAGAGGCAATAAC…
9701	g.1354.pp.3	36463	36916	f					ATGGAGGAAAGCCAGAACACCGGAACTGTCACAAAAGATGATTCCTTCCAGATTCTTCAGAAGGTCGAAGACATGATAGACTATGCATATCCGCTTATAAAGAAATGGAGCATTGCAGATAAATACGCCATCGGAAACGATCTGATGGATTGCATGAAGAAATTGCTTCGATTATCAGTAGATATCAGGGAGAAATACTACAAGAAAACCACTCTTGGAGATTTTGACAGAGAGAATAAAACTCTGCAAGAATTTATCAAAGTAGCATATGATCTGAATATTCTGAAAGGACTGTCCAGCTACAAAGAATGGACTAGACGTTCAGAAGAAATAGGCAGAATGATAGGTGGTTTTATTAATACGGTGAATGGAGCAAACTCTGATGCTGACAATACGGCT…
9702	g.1354.pp.3	37265	38405	f	RVT_1	PF00078.26	Retron-type reverse transcriptase	COG3344	ATGAAAATCAAGCATGTTTTTGACTTGATATTCTCTGACGACAATCTGTATGAGGCAATCCAAGATGCGTCAAAAGGCAGAAGATACAACAAAGATGTTCTTCGCGTCCAGCACGATATTTGGAATGTCATTGAACAGATACAACAGGATGTACGCTCTGGTAAATACACGATTGATAAGTATTATATCTTTTATGTTTATGAACCTAAAAAGAGAATGATCATGTCAATCACGTTTTATCACCGCATTGTGCAATGGGCGATATATCGTGTCATAAATCCCCTGTTGGTAAAAGGATATATCAAAGATACTTACGGCTGTATTCCAGGAAGAGGTTCGCTTGCTGCCATGCAAAGACTGCGATATTGGATAAAATCCGTAGAACATAAGCCTGGCACA…
9703	g.1354.pp.3	38361	38565	f					ATGAAGTTGAAAATTATAGCGAAGCTATGGTCTGCGGTTTATGACCTCCTGTTCTATATTGACGGAAAATCAAACAAAAGTCTTGACCAGATACACAATGATCTGGATGTCATAGAGGCCATGTGCCGCCCGTATGCAGATGCAGACGATGTGGAATGGCAAGAAGAAACGTCAGGATGGGAAGGAGGTGAGAACAATGGATGA
9704	g.1354.pp.3	38557	38866	f					ATGGATGAGTATATCACTCGTGCCGAACATGCAGAGTTCTGTGCCAGATTAGATGCTGAAAACAATCGGCAGAATCGTAGGATTGAAATTCTGGAGGGCACGACAAAACAAATTTCAGAGCTGACAACTTCCGTACAGAAACTTGCAATGTCAGTTGAAAACATGGTAAAGGAACAAGGCCGTCAGGGTGACAGATTGGAAGCCTTGGAAAACCGAGACGGAGAAATGTGGAGGAAGGTTACAGGATACGTCCTGACAACTATCATAGGAATTGCAATCGGATTCCTGGCAAAGCAGATTGGCTTTTAA
9705	g.1354.pp.3	39053	39398	f					TTGAGCAGAAGAAATTCTCACCGCAAAAGGCAGAAAAAAAGAAAAGTGCAAGAGCTGATTAAAAAGCTTGGTACATTGAACATTGTGCTTATATGTGTATTCATTTACATGATGTATATAAACTGGAAAATGCTTGCAGTATTCTCCCAGTGTGGTTCCGCTCCGGAATCCGCGTGGTGTGCTTTAATTGCAGCACTGCTGGGTGAATGTGGCATCTGTGGATGGATTAAGACCAGTAAGGAAAAGCACAGGAGAAAACAAGATTATAATGAGCCGGCTGATCCTGGTGGAGAATATCAGGGGGATGCAGGCGATAATGAAGAAATGGAGGACGAAGAACAATGA
9706	g.1354.pp.3	39394	39709	f					ATGATGAATTTTGAAACATTTTTACTGTTACTGATGATCGTGTCTGTACTGACCGGGCTAGTGACGGAAGGAATCAAGAAGCTACTGGACGAGGCAAAGAAACCGTATCGGTCAAATCTACTTGCTGGTGTTGTTGCGGTGATTCTGTCCATTGCAGTAGATACCGGATATATGATTCTGACTGAAACACTTATGAATGAAAAAATGGCAGTGATTTTAATTGCGTTAGTGTTGTTGTCATGGCTGTGTGCAATGGTCGGATATGATAAAGTGATTCAGGCAATTTCTCAGTTCAAAGTGCATACTTCCGAATAG
9707	g.1354.pp.3	39763	39919	f					ATGACAATTAAAAGTATTGCGATTACTGTTGCAGGCGTTGCAGCGTTTGGGGGCGTTTGCTTTCTGGTTGCACTGGCAAGAGAAACCGGAAGATGGTTTGAAGATGTCTGCGGTTTTATGGATGAATTGGACGAGACCGGAGGTGATTGGAGATGA
9708	g.1354.pp.3	39915	41421	f	PG_binding_1	PF01471.17			ATGAAACAGCAAAACATTACTGTATTGAGAAAAATTCTATATGCTGTGGAAAGTGGCGGTCAGGTATATGGCCGCCAAAATTATTCTGCATTTGCAGGAGTAGGAGCAAATACTCCAAATGAAAAAGCAATCACGATTGGAGCCGGTCAGTGGTATGCAGGCGAAGCGAGACTGCTATTGCAGAATATCCAGAAGAAATATCCGAAGGATTTTTCCAAACTTGACACTGCCGGTATTGCTGCTGATCTGAAAAAGAGCTGGGACAGATATGGAGTATCTTCCGCATCAGCCAAAGGGAAATGCATCATTGCAATTATTTCCTCGGCGGTTGGTATTAAATGTCAGGATGAATTGATGGAAACGCAGATCAAAGAATATGCTGTCAGCCTTGGCAAGATG…
9709	g.1354.pp.3	42124	42817	r					ATGTTTCTTCCTCCTATCTTTTTTCAGATAATAAGCTCATTGCTGGAAGCTACGATCTTGACATTGATGATACGGCATTTGATGATTTATCAAAAAAAAATCGCTCAAACATATGAAAAGCCTTATCTTGAAAAGGAATCTACTGGTTGGGGAAAATTATCCATCTGGATTGATGATTCCAAGGATGTAATAACATTATCAGAAATGCTTGGTATTACTTTTTTTGAGGCAGACAGTCCTTGCCTTGAATTTTTAAATGATCAATTTATCGAATTTCATGACGTTGATCTCGTGTCAGAAATAAAAAAATATAATAACTTGGATGGACTTTCAGAATCGGCTTCTGATTCTTCCAACCCCCTACTGAATGCGCAAGTTGTTACTGCTCCGGTAAAAAGT…
9710	g.1354.pp.3	43354	43537	f					ATGGCAAGCAGAAACTATAAATACTATCAGCCTAATGACAAAGATTTAAAAGATCAGTACGGTGATTGTGTAGTAAGAGCATTGACAAAAGTTATGAGCAAAACTTGGATGCAGGTATTTGATGATCTTATTTCATATGCAAAAAAAACTTCAATGCATGCCAAACGGAAAGCAATGCTATGA
9711	g.1354.pp.3	44133	44385	f					ATGATGGACGGTTATGTAACGATTGCAGATTTTGGAGAATGGTCAATTGTGGAAGAATACGGAAGCGAGAGGACCATTCAGGAATCAGAAAGAATATTAAGATACTGCAATGAAAGAGAAAGAAGAAACCGCAAAATAGAGGCGAAGAGAAAAGAGGAAATTGAATCGAATATCACCGCTGCGCTTCTTGGAGCAATTTCTGTAGGAGTTCCAGGAATTATGTTTATTTTGTGGCTTCTGGAAATTATATGA
9712	g.1354.pp.3	44405	44891	f	HTH_Tnp_1	PF01527.19			ATGAATAAAGAGTACAGAAAAAGATTATTCGCTCTTATGGATGAGATTGATGATCTTGCAAAAATGGGAATCCATTTAGAGAAAGAGGAAGTCACAGGCGAGGTGGAAATGCTGCAGGAGCCAGAAAAAGCACAGCCTAAAATCGAAGTGAAGAAAAGCAAAATAGATGATATTCCAGAGGAGCCTACCGGTCCGAACCATGATACAACCAGACGGTATAGTGCAAATTTCAAGAAATTTATTGTAAATATGCATAAAATTCATGGAATGACCTTCGATGAAATTACACAGCGGTATGGCGTAGCAAAAGCTACTGTTACAAAATGGTGTACTGATGCAAGGTACGTTGACGGGATCAATCTGGAGGCGATGAAGTCCAAAACAGAGGCATTGGAGAAA…
9713	g.1354.pp.3	44887	45277	f					ATGAAAATAAAAGATTTTACAGTGGGACAAGTTGTATATGCGTTTTCGTATGAGGATATAGCGTTACTAAAAGGATTGAAGCCCAAAAAGTATACCGTTGCGAAAATTGGGCGGAAATACCTGTATGCAGCTAGAGGGGAAGAAGTAAACATCAAAACTGTGCCAGACTATTTGCTGATAGGATTTAAAGAACCAGATTATACGGATGATTTTTTAGAAGAAAATATTGATTATGGATATAAGGCAATATTATTTCCAGATATGGAAATAGCAAAAGATTATTACCATAAAAGAAAACTTGTAAGATTTCTTGCATCAGGTGTGAAATGGGAAAGCTACACATTGGATGAATTAAAAGAAATACAAAAAATCCTGGGGGTACAAGTATGA
9714	g.1354.pp.3	45273	45531	f					ATGACAGCATTACAGCAGATATTCCAAGGCTATTACGAAAACCGGATTGAGAGCGATGAACCGGATCCGGAAAGAATGGCAGTTACATATAAAAAAGTTATCAGCGTTCTAAATGAGATGCAAATCGGGAATGGTGGTATAGATGATATTATGTTATGGGTAAGTCAGTACGGAGCGGCAGCGGAGGAAACAGGATTCTACGCAGGGTTCAAGATGGCATGGGAATTATTGAAGAATATGCAGGAGGGCACAGAATAA
9715	g.1354.pp.3	45696	45939	f					ATGAAACAGGGAAAATTAGAAGGCATGATCAAAAGCGTAAAAATGAGAATCGAATGGGAGCAGGAAAACATCGAAAGATGCATGAAAGAGATTAAGGAGAAGGCACAGAACGGCGATCCAAGAAACATTGCAATGTTCATGCCTGGAAAAGTAAAAGAGCTGCAGGAGGCTATTGACAGGAAGGATAAGTATTCTGAACAGCTTGATATGTTAAAGTGCCTGATGAGAAATGAGGAGGAATAG
9716	g.1354.pp.3	45941	46082	f					GTGGAGCGATACGAACTGGCAAATGGAAAAGTGTACGAGATTAGCAGATGGAGTGATACCTGTACAGTAGCATATCAGGGTAAGGTAGTTTATACCGGTTCTTATGCAGGATGCAGAAAATACATTAACAGTCAGAAATGA
9717	g.1354.pp.3	46101	46617	f					ATGGCACAGATCATTCGGTTTCCAGTAAAAGCGCAGGCAGCCAGCAGTGGTTATGATAATCTTTCCAGACTGATTGCTGTTGCAGCTACAAAAGAGGTTCTCAATTTTTATGTTGAGAGTATAGAGCAGTTGGAGAAATCAGGAAAGCTTCTGGACGGCGAGGCACAAAAACTGACAGAGCAAGGACGAGAAAAACGGCTGGAGATGGCAAAACCGGATCCGATAGAAAAAGAAGTTGCTGAGGCTCCTGGAGTGTATTGCTATACGCCAGAAATGGGAGGCCAGAAACCAGAATGCCAGATGGAGGCATCCAGAGGATATTACGGGAAACACTGGTTCATTGACACACCACTGGAACTTAAAGGCAGAGGCATTGAGCTTATAAAAAAATATCAGGAA…
9718	g.1354.pp.3	46676	47123	f					ATGAAATATCGTTATTACAGCACACAGCGTCCAGTTATGCCGGGAGGATACCCGAAGCCCCAAAATAACGAAGTCTTGGAGATTGAGAATTTTGACAATAAAAAATTTGTTGAGGAAGTAGGCTGCCAGGCATGGGGCTACATTGAATACGAAAAGCCGCTCGGACATTTTGATGTTGTTGGTTATGAACTGGTTGCGGTAAAAATTAAAACACTGCATCTGAAATATATCGGCAGGGACGACTGGGGACGGTATGTATACGAGGACGAAAATGGAAAGCTTTGGAAGAACACAGACTGTTGCAGCCCGAGAGAGTGCTGTGAGGAAAGAGGAGATACGCTCAACTCAGCTGCAGGAAATAAATTTGATGGAGAACCCGATTGTTTCATGGCGGCTCAC…
9719	g.1354.pp.3	47115	47295	f					ATGGATAAGGCAAACACCGGAGAACAGCCGGCAAGGCTGTACCGGAATAAAGAAACCGGAGAATTGTTTACATATCGGGAAATGCTGGAAGAATGGCGAGAGAGGTATGAAGGCATCGATCCGGTGACAGGGTTGTATCAGTATCATTGGCATACCAGATATGAATATATACCAAAATGA
9720	g.1354.pp.3	47320	47614	f					GTGGACTACCTAGTGAAGATGAATACTGGGAACGCCGCCGAGAAGAATGGGAAAACCCAAGGGCATTCAGAAAAAAAAAGTGCATGGGATGAGGACGAACCAATCTACGAAAATGGCAATTTGTTCCTGGATGGTGAAATCAAGGAGATTGAAAAGGAAAGGGGCTATCCGATGGAAGAACTGTACGAAGGCGATCTGCTTGAGATAGTGGAGGAACAGAAAGGAATCATGGCTGATTCGGCAGAATGGAACGGTAACTGGGAGTGCATTGAATACAGATATCGAGTGGCATAG
9721	g.1354.pp.3	47622	47988	f					ATGCAGAACATTGTAGAATTTATCAAAGAGGAAATGTCAAACAGAGGAATGACATACGATTTATTGGCAGAAAAGGCGGGAACAACCCGGCAGAATCTTTGGACGAAGCTGAATAAGAATACCAGACCCAATTTCGAGACAGTAAGAAAGATTCTTGCAGCATTGGACTATGATCTGGTAGTTGAGAAAAAGAAAGGTGCAGCGGATCCGGGAGAAAAAGAAATTGCAGATTTCTTTGCAAGCACAGATGAAGAACAGGTCAGCTATGAATGTGTTCAGGCATTGTTTTCAACAATGGGATATTCACTGGAATTAAAAACTCACAAAAATGAGGAAAATGTAAAACAGGGTATTGACAACTACTAA
9722	g.1354.pp.3	48064	48220	f					ATGCCAACTAAAAATACAGGGGACATGGTTGTGAGAGCAATGCGATGGGCTTTAGCACATGGACATACAGCAGAAGAAGCATACGACTTAGCAACTTATATGACAGGAAATGAACTTCCAGAAAAAGAAGCAGAGAAGAAAGAGAAAAAAGAATAA
9723	g.1354.pp.3	48347	48566	f					TTGAATGATGAAATTGTGATCTGCAAAGAATGCAAGAAACCTGAATACTGGGGCGAAATGAGATGGCTCAGTGGTCGGTGCGTATGTCGAGACTGCTACAAAGCAAATTATGAGCAGGAAACTAAAGAGCCTTATACATGGGATGATCTGGACGGGAAACGTCCAACAATGAATGAGTACAGAGAACAGGAGAGAAGAAAATGCGAAAATATGAATTGA
9724	g.1354.pp.3	48547	49678	f					ATGCGAAAATATGAATTGAGTATCAGTGCGGATTATGTCCCGGGATGGGGCGTAACAGAAGCAGTGAGAGAGTTCTTCCAGAACTCCATTGATGAGGAAACCAGAGACAGCAGCAACAAAATGTTATTTGAATATGACGAGGCAGAAGAAAAACTGATAATCGGAAACAAGCATAGCGAGCTGGATATTAAGACACTTCTGTTCGGAACGACCACTAAAAATGATGATGATGCAATGATCGGGAATCATGGAGAAGGGTACAAAATTGCAACGGTTGTTCTTCTGCGATTGGGCAAAACAGTTGTATTCAACAATTACTGCAGGCGTGAAGTCTGGAGACCGAGACTGGTAAAATCCAGAAAATATGATGGTGCTTTAGTACCTACATTTTTTGTAGAA…
9725	g.1354.pp.3	49674	50583	f			Antirestriction protein ArdC	COG4227	ATGAGAGAACGAATCTATTACGAGATCAATGAGCAGTCCGCAAGGTCTGCTCATGAGATGATGTCATTCCGGGATTATAAGGAAGGCAGCCTGACAGCAGAATACAAAGGATATGTTGACGAAGCGTATGATCTGGCAGACAAGGTTGCTGAGAGCAGACCAAAGGAAGCTGACAGGGTATACGGTATTGCAGATAGATATTCCAAAAAGATGGCAGCCAATTTGAATGATCGAAGCCGCATTGGTTGTATGTGTCCATCAGTTATGATCTGTGGACCAGCGAACTTTCCAGTAAAGAAGAAAGAAAAACAGAATGCTGCATCTGATAGAAACTATCAAGAATTTCAGGAAATCCAGAAGATGCTTAACCGGATCCGGAGCATTGGAAACGGGAAGGGC…
9726	g.1354.pp.3	50584	50788	f					ATGACAAATGCTGATAAAATCCGGAATTTATCTGACGAGGAACTTGTTGATCTGCTGGCGTGGGGCGAGGTCTACGCAGAAGGATTGAAAGTACCGAGTTGCGATGAAGGATGCGAGGACTATGAAAGCGGTTGCGCTGCTGAGTGTCCGATAGAAAAGAGAGAAAAGAACGTCAGAGAATGGCTACAAGCACAGGAGGAGTAA
9727	g.1354.pp.3	50790	51099	f					ATGGCGAAAAGATGCATGGGAGGGTACACAACCACTAGAGAGGTGTATAAGACAGTAAAGAAATATGATCATCAGCAGTTTGATGCGTTTTGCACACGTGTTTATACAAACGGTTTCAATGATGGTAAAAAATCAGTAACAGAAAAACCGGTCAGAACAATTACAGATGAACAGCTTATGGAAGTGATCGGAGAGGTCAAAGGCGTAGGACCGGCGCTGAGAGGAAAGATCAAAGAGGCAATCGAAGCGAAGTTTGGGAGCATAGGAAATGGCAAAAAGGCAGAGGAACAGAAAGGAACAGCTTGCTGA
9728	g.1354.pp.3	51058	51616	f					ATGGCAAAAAGGCAGAGGAACAGAAAGGAACAGCTTGCTGAGGTTATCAGGGAATCTCATGAACAATGGAAAAGGCTCCGGGAAAACGGAGGCAACGATCCATTTTGGACTGATGGAGTAAACCTGAACCTGGTAAGGAATCACATCATATATGGACGTAGGCTGTGCGAGGAAGAACTGCAGGAAGGGGATTACCCGGAAGAATACTATTTGCCGCTTCCAGAAAAGGTACCACCAAATTACATGGTAAAAGGCGATGAGATCAGGCGAAAGACATCTGAGCTTATGCGAAATATAAAGGAAAATCCGGATTACATAGGATTATTCGGAAAAAGCGAAAAGAGCCAGAAAGAAGTAGAAATAATCAAATACATTTCTGGATATAGCCAGAGTATTTCA…
9729	g.1354.pp.3	51636	51951	f					ATGATAAAAGGCAAAGCAAAAATGGAATTTGGTTCAGGAGATATCAGAATGACAGGAGCCTTAAGCAATGGCGTTGGGGCACTATGTTGTATTACGCAGGAGCCACATGAAATAGGTGAAAAAGTTCCTGTCGAAGATGAATGGGATCCAGTTCAGGCAGAAGTTATTCTGACATTCTCAAAAGCAGATAGCATAGATGCTCTTATCGCAGAATTGCAAGATGTAAAAGCAATGATGGATGGTAGCTATCCGTTTGAGAAAGGAAGAACCAGAGAAAAAGATCTGGATTTTGATGCATTTATGTACAGACCATAA
9730	g.1354.pp.3	51966	52242	f					ATGAGCAAATCAATATTAGTGATAGATACACCAAAACACTGTTCGGAATGTCCCTTACTTAACGGTTCAGACGAATGTACAGTACAGGATGATGATGCAAACTTTAATGCTTCGGATTCGTGGGATGAGTTAATGAAAGGGTGCCCGTTAAGAGAATTGCCGAAAAAAATGAAAGTAACAGGAAGATACAATCAGGAATACTTTCAAAAAGGAGGCAAGATGCCGAGTTATAAAGTCGGCTGGAACGATTGTGTTGATGAACTTACAAGAAAATAG
9731	g.1354.pp.3	52256	53417	f	FGE-sulfatase	PF03781.15	Formylglycine-generating enzyme, required for sulfatase activity, contains SUMF1/FGE domain	COG1262	ATGGCAAAAGCAGTTTTTAAAGCAAGGGAATTTACAGTAAAAGCGAAAGGCTCTAAGGAATTTGTTTCAGAAGAAATGGTGAGAGCAAAGCTGTTTGCTGCAAGAAAAAAGAAAGAAGCGGAATCTATGTCTGTATTTGCTGCGGTTATTAAACCGAAAAAAAGTGGTACAGAAGAACAGATAACACCAACAGATCAGGTGGAGAATGGCGTGGAGCATGAAGTTGTAGCAATTTACGATAACGCAGGAATCCCATCATTTATGCACCGGTTCCGTAAAGTGACAAATAAAGAATTATTCGGTGGAAGTGATAAAGTCCATCCGGCATTTATTGTTGGAGGAAAAGAGTACGATTCGATTTATATTTCAGTTTACCCAAACTGCGAGATCAACGGTAAA…
9732	g.1354.pp.3	53462	54104	f					ATGACCGAAGAAAAGTATGTTACATACAGACACTTGAAGAAAGACCAAGAAATATCTGGAGCCAAGCAGGGAAATTCTTGGCATAGTTTTAAAGGATATGTAAAAGAGGTGAATGCGGCTTATGTAATTCTCAAATTATGGAATCCAGGAGGACCAGAAGAACGGTTTCCATCGGAAGAAACACTGTTCGGAATAGAAATGACAGAGGAAGAGATCAAAGAAAAATACAACCAAATGGCAGGAACAGTTGTGAAAGCAATCCAGAATCGCCTTGAAAATTACGAAATTGGTTATCACGAGATGTTTAATTCTTGGTTATCATCTGATCCATGGGAAATGGCACAGGCATGTGTGAAGAAAAATCTGACAATTATTGGAAGCTGCTATGACATTCCCAAG…
9733	g.1354.pp.3	54087	54246	f					ATGATTGGACACTGTAAATTAGATTGCACAGAAGGTCTGGACTATTGCTGCATATGCTGTCCGAAGAAAGAAGAATGCAAAACACAATGTGGCGATCTGGATAAGTATGAGTACACCGAAAATTGCCCGGATTATTCAGGTACAAAAGTTATTGAATGA
9734	g.1354.pp.3	54193	54316	f					ATGAGTACACCGAAAATTGCCCGGATTATTCAGGTACAAAAGTTATTGAATGAAAGGCAGAATATAATAATTCTGCGGAATATGAAGCAAAACAAAGGTTTTGAGGAGGAATCAATTCTATGA
9735	g.1354.pp.3	54312	54762	f	SSB	PF00436.24	Single-stranded DNA-binding protein	COG0629	ATGAATAAAGTTATTTTAATGGGCCGCCTTACACGTGACCCAGAAGTGCGATATTCTCAGGGAGAAAACGCAACAGCTGTTGCCAGATTTACACTTGCTGTAGATAGGAGAATCAAGCGAGACAACGAAGCATCCGTAGATTATATTAATTGCGTATCATTTGGAAGATCAGCAGAGTTCGCAGAAAAGTATTTCCATAAAGGTACAAAGATTGCAATTGCTGGAAGGATTCAAACAGGAAGCTATACGAATAAAGATGGACAGAAGGTATATACAACAGATATAGTGATCGAGGAACAGGATTTTGCAGAGAGCAAAGCTGCCAGTCAGCAGAATAATTCAGGAAATGCTCAGAATGCTTCAAACAACCAGCAGGCACAGCAGCCCAAACCACAGACA…
9841	g.1363.pp.1	0	588	f					GTGAAAAAAGGGCAATTAAAAGCATTATTCATCGAGGCAAAGGGAACAGGTCAGAAATATATCGGTGTAATGGTTCAGACAGAGGGCAGCAGTGAACCGGAGGTCATCATCAATCCGAAAGAGAATTTCAATGCAAAATTCGACTATTACATGGCAGCGTATGACGATGATTTGATTCTGATTGCAGCAAAAGGGAAAAAGGACATCAGAATCACGGGAGCAGCAGCGGGAGCATCGTTCGAGGACATCCAGTCACAACTCATTGATGAAAAAGCGTCATCCGGATGGAAAGAACAGATTGCGGATGCGGTGGACAGGGTTGTCGATAAGATGCTGAAAGAAACTCCTCCGGAAACGGAGGAGGAGAGACAGAACTGCGAGACCATGAGAGAGACAATC…
9842	g.1363.pp.1	584	1016	f	SSB	PF00436.24	Single-stranded DNA-binding protein	COG0629	ATGAACAAGGTCATTTTGATGGGTCGTCTCACGAGAGACCCGAATGTCAGATATTCACCGAGGAATAATTCACAGGAGGAAATGGCGATCGCACGATACACACTTGCGGTTGACCGCAGAGGAGCAAAAGACGGGCAGCAGTCAGCGGATTTCATTTCCTGCGTTGCGTTTGGACGAGATGGAGAGTTCGCAGAAAAATATCTCAAGCAGGGAACGAAAGTGGTTGTCACTGGACGGATTCAGACGGGGTCATATACGAACAGAGACGGTCAAAAGGTCTATACCACGGACGTGATTGTCGAGGAACAGGAATTTGCAGAGAGTAAGAAAGCAGCAGGGCAGCAGGACGGGAACAACGGAGGGTATTCGGATGCAGGTGACGGTTTTATGAATATTCCG…
9843	g.1363.pp.1	1036	1411	f					ATGGGATTCGTGGAAAAGGTGAAAAACGTCATTTCAAAACTGCGGGCAGCGGGAAAGACAGAGAAAGAGGTGTCTAAAATCATCGAACAGGCAGCAGAGGCAGCAACGGTCTTGAAAAAGACGGAATCTCCGGAACATCCGGAGAAAATCAAGGCAGCAGGAGGAGAAAACCTGCAAGATGCTCTTTTGAAAGTGGGAATCAGTGCAAAAGAGGCATTGACCGCATTTGAGAGCATATACAGACCGAGGAGACAGGAAAAGTCGAATAATTGGAGGAAATATCATGGATTGCCTCTGAAAAGGTCAAAAGGAGGAAAACGACGTGGAGACAGAAAAAGAAATGACAGCAATTCAGAAAACACAGGTATATCTTGA
9844	g.1363.pp.1	1358	1796	f					GTGGAGACAGAAAAAGAAATGACAGCAATTCAGAAAACACAGGTATATCTTGAGAATTATCGGGAAATAGAGCGATATATCAAGGATGCAATTTCGGAAGTATCACAGATTGACGATGTATCAAGATATAACATTTCGGCAGAGAAAGCGTTCCTCCAGTCCATCAGAGAGTGTAAGGCAGAGACGGTCATTCTGTTCGAGCACATGAAAAAGGCTCTTGCATCGCTGAAAGAGGATGCAGAGGCAGCAGGTGAGGGGTACAAGTACGACGCACTTGAGGCAGTATATATCAAGGGCAAGTCATACGAGGATATTGTGAGGGAGACAGGATGCGGAAAGAACTCACCGAAAAAGTGGTGCAGATCAATGACAGAACGTCTCTCAATCAAATTATTCGGT…
9845	g.1363.pp.1	1971	2580	f					ATGTGCGATGTATGCCCGCCTCTTGAAAGGCATGAGAGGCAGCAGGAGACCGATGGACAGAGAGGAGTGAGCAGTGTGTTATTGAAAGCATGTAAGGGATGCGGTCGCCTTATCCCACAGGCATTGACCATGTGCGAGCAGTGCGAGGCAAGGCAGCAGTCAAGGCATGTGACATATAACAATACACGCAGAGACCCACGAGCAGCAGAGTTCTATCTGTCAAAGGAATGGCGGGAGTTGAGACCTGTCATCATGAGTGTGTATGAGTATGTGGATATATATGCTCTGTATGTTGAACACCAGTTGATAACACTGAAAGATTCAGACCCCATCCACCACATCATAGAACTTGAGGAGGACTGGGAGCAGAGGTTGAACCCATTGAACTTGATACCCTTG…
9846	g.1363.pp.1	2644	3187	f	Terminase_4	PF05119.11	Phage terminase, small subunit	COG3747	ATGGCAGGACAGAGACAACCGACCGATTTGGTGGTCATGAAAGGAAAAAAACACCTCACAAAAGCAGAGATTGAGGCGAGAAAAAATGCAGAGGTGGTCGCCCCGAACGACAAAGTCAAGCCTCCGGCATATTTGACACCGGAACAGAAAAAGAAATTCCGGAAATTGTCAAAAGAATTGCTTGAAATCAAACTCATTGCGAATGTGGATTGTGATGCACTGGCGAGATTACTGATTGCACAAGACCAATACATCGAGATAACGGACAAAATCAGAGAAACTCCGTTGATGGTAGATGTTCCGGTCTATGAGATGCAGGAGAATCCGGACACAGGAGAAAAGGAACGTGTACAGGTCGGAACACGAGAGGTTGTGAACGGTGAGAGAGAGCGTCTCATG…
9847	g.1363.pp.1	3187	4981	f	Terminase_1	PF03354.14	Phage terminase-like protein, large subunit, contains N-terminal HTH domain	COG4626	ATGACAGCAGGGGCAACAGTGACCGACCGTTGCACACAATACGCTCTTGATGTCGTTGCAGGTGTCATCGTCGCAGGTGAATATGTCAAACTGGCATGTCAAAGGCATCTTGACGACCTTGAAAAAGCAAAAGCAGCACCATACAGATTCTATTTCGACGTTGAAAAGTCCGAGGAAATCATCAATTTTGCGGAAGAATTAACGATCGCAGAGGGTGACGAACAGGAGAATGTGACAGCGTACCCGTTCCAGTGTTTCATTTTGGGGTCATTGAACGGGTGGAGGACGAAAGAAAAGGGTCACAGACGGTTCAGAACGTCCTATGTGCAGTTAGGCAGACAGAACGGAAAATCGTTCATCAACGGAATTTTAGCGTGTTACTATGGCAATTTTGACGGG…
9848	g.1363.pp.1	4977	6408	f	Phage_portal	PF04860.11	Phage portal protein BeeE	COG4695	ATGAACCCATTAAGAAAAATAGCAGACAGGTTGATGAACTGGTGGAAAGGCGAAACTGCACCGGAGGTCAGTGATTCAACGGAATTGACCGGAGGGGTGATGACGCTCAACTCACCGTCGTTCCTTGAAAGTATGGGATTGAGCAGGAAAAGAAAGACAACATCAGAGGTGACATATTTCACATGTCTCAAGATGCTGTCGGAAACGCTTGCAAAAATGCCTATCAAATACTATCAGAGAACGGACAAGGGAATTATCGAGGCAGAGCAGACAGACACCTCGAAACTACTGACCAAAAGACCGAACCCGTTCATGACACCAACCGTATTTTGGAACACGGTTGAAATCAACCGGAATCATTACGGAAACGCTTATGTGTACATGAGAAAGAAATTCATC…
9849	g.1363.pp.1	6410	7238	f	CLP_protease	PF00574.22	ATP-dependent protease ClpP, protease subunit	COG0740	ATGGCAAAGAAAAGACGTTTTGATTTCACAAAAAAGAATAAACGCAGCGGAAAAGTTGAAAATGTCGGCTATTTGGATTTGGAACAGGACGAGGAACAGAGCAGATGTTCCTTGTATTTCTACGGTGACATTGTATCGGCAACATGGGAATCCATGTGGTTCGAGGAGGACAGATGCCCGCAGGACATCGCAGATTTCCTCAACCAGTTGGATGGATATGAGGACATCGACATCTATTTCAATTCCGGTGGCGGTGATGTATTCGCAGGACTGGCAATCTATAACCAGTTGAAACGATACTCCGGACACAAAGTCGGATATGTTGATGGAATGGCTGCGTCAATCGCATCTGTCATCATGTTCGCATGTGATGAACTGCATTTTGCGACAGGAGCACAG…
9850	g.1363.pp.1	7257	8625	f	Phage_capsid	PF05065.12	Predicted phage phi-C31 gp36 major capsid-like protein	COG4653	ATGAACAAGGAAATGCAGAAACTGTTGAAAGCAATCAACGACAAAAAGAATGAGGTCAAGAGCCTTGTGAAAGATGGAAAACTCGACAAGGCAAGGGCAGCAAAAGATGAACTCAAAGAGTTACAGGAAAAGTTTGACCTCCTGTTTGATTTGGACGAGGAGGAACATGAGGAGATCGAGGACAAGGTGGCGACGGGAGCAGCAAAGACCATCGGGGGAAAAGCGGACAAGAAAAACCTCGTGAAAGCGTTCGTCAATATCGTCAAGTGTGGATTCTTAAAGAGAGAACCGGACGAGGGAGATGTCAAGGTGTACAAGGATGCGTTAAGCACAGACACCACAAAGGGAGACGATGATGAAATGGGAATCGGTGTCACCGTTCCGGAGGACATCAGAACA…
9851	g.1363.pp.1	8678	8990	f					ATGACGGACGAGGAAAAGAAAGAGTATAGAGACAAACTGGTTGAGGACTGCATGAAATACAATCACATCGACTATGACGACGACAAGGACATTGTCGAGACTATGGTTGAGGCGATTGCATCAGAGGAGTTGATGGAACTGATTCCGAATTTCGACCCATACAATTTGACCGCCCGTCAGAGATTGCTTGTATATTCTTTCGTCAAGGAATTGTATGACCACAGGGAGAAGTATCAGAACGGTACACAGCAACTCACAAATGCGGTCTCAACCATGCTACTCAATGAAAAGTATGGAGGGAGCAGTGAATGA
9852	g.1363.pp.1	8986	9304	f	Phage_H_T_join	PF05521.10			ATGACCGGACGGGTGAAAATAATCAGAGTGACCACAGAAATCAAGGCGGGCAGGAAAGAACCGACCACAGAGGTGTTTTATGAGTGTTGGTGCGATGTTCAGAGTTTGGGAACAAATGAGAAATACACAGCACTGCAAGCAGGTCTTGAGAACACCATTGTTTTCAAGGTTCGGAATTGCAAGCGGATGAAAGAGGTCAGAAAGAAAATGAAAGAGTTCTATGCAGAGTATGACGGAACACGATTCGACATCTATGATGCATCACCGATGTTCACAGATAACGGATGGGTGCTTGTGAAATGTCGTGCGGTTGCATAG
9853	g.1363.pp.1	9333	9789	f					ATGAAAATTGACATGGAGTTCAAAGGACTGGAGGAACTGGTGAAAGCGTTTGAAAGTGCTGCATCGGATGAAGATATTGCACAGGTAAATAAAACGATCGCTGAAAAAGGCGAACCAGTTGTACAGAGAATCATGTCCGGAAAAATCCCAAAATCAAAGGACATCAAAAAAAGTGGGCGAGGGTTCGGTTCAAAATCATCAGTGTCCGCACATGCAGCAGATGAAATCCCTATCGGGAAAGTAAAGGTGAACGGTACGGGAGCGACAGCAGATGTCGGATGGGAAAAGAACACACAGGACGAGGGCGGTCATTTCTACGTCCGTTTTATTAACTGGGGAACGATTTACAGACCGCCACAAGAGTTCATATATGCAACAGGCAGGGAGGCAGATGCAGAA…
9854	g.1363.pp.1	9785	10163	f					GTGATAAGCATGGACAGCAGTCCGGACATCATAAAAGACGCATCAGACGCACTCAAGCCGATAGAGGACAGAGGAATCACTGTGATGCAGGGGTGGTATGACAAAGACCTCAACAAATGTCATGTGACATTGTGGGATTTGGGCGAAACCGATGACAATTTTTCGGATGATGATGCGGAGGGAGTGACACTTTCTTTGCAAGTCACCATTTTCTCAAAGGAGGACGAGGTGGAACTGGCAAGGGAAATCAAGTCTCTCATGAAAGAGAATGGGTTCTCATTCGAGGGGAGAAACGGAGACGATTCAAAACCGGAGGATGGAATCTATATGAAAGCACAGCGATTCACAAAATATTATGAAAGCGAGGAAAAATCATGA
9855	g.1363.pp.1	10159	10795	f					ATGAGCGAAACAGTAACACAGGTAAATGAAACCACACAGCAGATTGTAAGGAGTAGAACTTGCGGTCTGAAAGATTTCTACATCGCACTGGTGCAGAGCAATACTGCAACAGCATACACAGCCGGAACTCCGGTGAAATTAGCGAGAGCAATCAAAGCGAAAATTGATGAAAAGTGGACAAGTGAGAAAATCTACTCCGACGATAACACCGAGGAGGTCATCACCTCATACGAGGGAACAGATGTCGAACTGGAGATCAATGCTCTTGCACCGCAGGACAGAGTGATTCTGTTCGGGCAGTTGTACGAGAAAGGATTCTTGAGAAAGTCATCTGACGACAGAGCACCGGAGGTCGCTGTCGGATGGAGAGAAAGAAAACTCAACGGAAAATATGAGTTC…
9856	g.1363.pp.1	10827	11163	f					ATGAATAGAAAAATCATCGTGAATCATAAAGAGTTCAAAATGGAGAAAATGTCTGCGGACACATACATGGAATATCTCGAACTTGCAGAACAGATTGACGCTGCGACATCCGAGAGAGCGTCAAAGAGATACTCACGACAGGAAATTGAGGCAATGATGTTGTTCATCTGCAAAGCATACGGAAATCAGTTCACGGTTGACGAGTTAAAGGATGCAGAGAACGGACTGGATGCAGCAGGAATCGTCATCGAGTTCAACATGATTGACATGGGAATCGCAGAGGAAATGAACAAGAGAATGGACAAGATGATGAAAAATTTTCAGAGTGGCAAGTGA
9857	g.1363.pp.1	11159	11684	f					GTGATTCCGGAAATAACAATCACTTGCAGCACAGGAAAAGTATTCATCAACAACGTAACGGTTGAGCAGTACAAGAAATATGCTGCACTCATGGAGAAAAACGGTTCGGACAAAATAACGGATGCACTGTTTTTCAACAAAAGAATTATTCAAGAGATATTCGGGAACAGGATGTCTCTCGATGAACTGGGTGAGGTGGATGTTATTGAATTTCTGACAGCATCAAAGGGGATTCATTTCATCATGCAGGATATTGTTTCAGATGCGTTGCTGAACATTGTCGAGGCAGAGCCAATCGAAAGAGAGGCATCTGCGTTCGACGAATATGACCGTGAGAATGGGTATGAGGACGAGGAGCAGGAAGAACAGAACACATGGAAGATATGCGGAGAAATCGTT…
9858	g.1363.pp.1	11704	15058	f	Apolipoprotein	PF01442.17	Uncharacterized protein involved in exopolysaccharide biosynthesis!!!Uncharacterized N-terminal domain of peptidoglycan hydrolase CwlO!!!Phage-related minor tail protein	COG3206!!!COG3883!!!COG5280	ATGGCACATACAAGCGTGAAGATTTCAGCAAATTCGTCTGATTATCAGTCGCAAATGAAATCCGCTGCGTCGCAGATGAAAGTGTTATCCAGTGAGTTCAAACTGGCACAGACGCAAGCAAAAGCGTTCGGTTCGGCAGCAGACCAACTCAAGGCGAAAGCAGAGAGCCTCACTCAAAAAATCACTCTGCAAAAGAATATCGTTCAATTAAACAGTGAGCAACAAGCAAAACTCACACAGAAACTTTCAGACCAAAAGACAAAGCAGGAGGAATTAAAAACAAAGGTCGAGGCAGCAAAGAAAGCCTATGAGGATTCAACAAAGGCGACCGGAGCAAATTCAGAGCAGTCAAAGGCACTGAAAGAGGAACTCGACAAACTGGAGCAGGAATTTAAGGCA…
9859	g.1363.pp.1	15062	15770	f					ATGAAAATTGACAGTGTAGACATTCGGTCATTCGATGCAAAGCAGTTGACAGTTGATTTCGAGCCTCCACAGACGGGTGTGACGGTGGAGATGTTCGACGGGGCATTGATACCGTCAGAATCCGAAACATACACACCGTTGTCCGGACTGACGGTGACAGTCCTGTTCAGAGGGAAAGACAGAGACGAGGTTCAAAAACATGTCAGTGATTTCAATGCAGAGTTGCAGAAAGGTGTTGTCCTTACACTGGACGGGTACAGTCGCCATTTTAAGGCATATATGACGGGAAACTCGTTGAGCAAGACAATAACGAAAACACGGTACACAGCAGAGTTCAAATTCACGGGGTACTGGTTCAGCGACGAGGTGAGTTTGAACTGGCAGGGAGTGTATGAGGCA…
9860	g.1363.pp.1	15781	16792	f	Prophage_tail	PF06605.10	Phage-related protein	COG4926	ATGGATTTGTACAATGATTCACACGAAAAGGTGTGTATTTTATCCGGAACAAAAGAAACGTGCATCACAAGCACTCTCAAGACCGGAGACAAGGAAATCACATTTGAGTTCCGAAAGACAAACAGGTATGCAGCGGACATCAAAGAGGAGGGATATATCAGAACCGACACGGACGAATTTGTTATCAAGCAGGTAGAACCGAGCGGGGAATGGTATAAATGCACCGGAACATTGAACGTCGAGGAACTGGAGGGCAAACAATATCCGCAGGGATTTGAGACTGTGGAAAAGACGGTTGATGAATGTCTGACAGAGGCAATCGACAGAACTGGATGGAAAGTCATCCGGTGCGATGTTTCCAAAAAGAGAACAATCCGGATAGAGCAGAACTGTTCTGCA…
9861	g.1363.pp.1	16805	17648	f	DUF2479	PF10651.8			TTGGAAATCATTAGACACATCAAAGTAGATTTGTATGGAGACACACAGCATTTTGCAGTTGCAGCGAAACAGATGGACATGGGAACACGGTACGTCGGAGTGACGCTCATGAAGGACGGTGTCGTGTATGAGATACCGGACAATGTGGAGGTTATTATCAACATGACCAAGCCGGACAAGACACACGTTCACAACGATGGAGAAAAGTCCGGAAACGAGGCTCTCATTCCTCTCACAAGAGGTATGTTGCAGGTTCACGGAACAGCATTGTGTGAGGTGCAGTTGTATCAAAACGGTGCGTTGCTGACGAGTGCGACGTTTGAGATGGAGATTTTCCCGTCGCAGCGGGATGAATCGGAAATCGTTCACTCCGGAGAATACACAAGACTGGAGAACACC…
9862	g.1363.pp.1	17665	18052	f					ATGGCAACAGCAACAATCACTCTGAAAAAGGGAACGACCGCAGAGTGGACAGAGAGCAAGAGAGTTCTCGACGATGGAGAACTGGGTCTCGAAACCACGAAAAGCGGTCACAGAATCATCCGAATCGGTAACGGTTCGACCGAGTTCATGAGCCTCCCTGTCGCATTTGACATCGAGGAGGTCAGAGAAATCAAGACCGGAATGGACGAGGATGCAGAGGAATACTACAACAACATGGTCAAAAAGGGAACGGAGTTGCTTGCAGAAATGAAAGCACTGGCAACGACCGTCGAACTGGAGGACGACGCAACACAAATCAAGTATCGAATGGGCATCTCAAACGGTACGTTGTATTTTGAGGAAATCACAAAGGAGGAAAGTGAATAA
9863	g.1363.pp.1	18051	19290	f					ATGGCAGCAGGTGACAGAATATTCATGGCGAAAGAATCCACGTCGCAGGAGATTCTTTCCAACACAAAGAAAATTATCGAGGACGCAAAAGCAAAACCGAAAAGATACGGAATGAGAATCAACCTCCTCGACAGCAATCCGGCAACCCGTGTCAAATATCTTTATGATGCGGTTGGAATGACACCCGCAGGAATGAATTTCGCAGGAGGCGGGTTCGATTATGGAGACTGGGGAGATATTTGGTTCGTAAAGAAAAACCGTCCGGTCATGGTAAGAACTGACGGAACGGTTGACTATGAACTGAATCATGAAAACCATGCTCTCAAGCTGAACGGAGGAGCATCGGACATCACAAAAACATCATACGGTGGAAATGCAATGTCCGAGATTCCTCTGATT…
9864	g.1363.pp.1	19125	19611	r					TTGATAAGATTGGCTCGCCACGATGTTCGTGTTCACGTTCGACGCAGGGTTGTTCACATTCCAGTACGACAAACCGCACTTCGACCCGTTGCTACGGTTGCCACCGAACAGGGCAAGGACGCACACCGATTCCCCTGTCATGTCAAGGTCATCTTTTTGTCATGTCGGAGATTCTATCACAATTTTTTCTGTTTGTGTCGGATGTGCCTCCCGTTTCCATCATCGTGGAAAATCCTTGTCATGCCGGACACCTCGGAGGGTAAACCCTCCGAACCTCCCTTTTTATTGCGGGGGAGTATCTCCCCCGTTCCCCCTCGCTGCTTACGCAGCAGCAACAGGCGGTTTACAAGAAAGGCTCGCCACGACGGACGTGCGCACGCTCGACGCAGGGTTGCTCAC…
9865	g.1363.pp.1	19747	21046	f	RVT_1	PF00078.26	Retron-type reverse transcriptase	COG3344	ATGGGAAAGAAATCCGTCAATAACCTGTACAAGCCTATGTTAGAGCATAGCAATGTTGAGCAAAAATTTCATAAGGCAGCAAAGGGCAAGACAGAGCGTCCGGACGTTGCGGTGATATTAGAGCCGACCAACATTCAGAGACATGTCAAGAACGTCGTCGAGCAACTTGAGAACACTGCACCGGAGGGGTACAACGTATCACATCCGGAAAAGGCATGGAAACCATCAAGACACGGGAAAGTCCGTATCAACGAGGGAACGAGCAGGAAAGTGAGGATGATTGAGAAACCTCGATACAATTATGAGCAGGTGATTCATCACATTGTCGTCTCTGCGTGTTATGACATTTTCATGAAAGGGATGTATGAGTTCTCGTGTGGGAGCGTACCAAACAGGGGT…
9866	g.1363.pp.1	21198	21351	f	Phage_XkdX	PF09693.9			ATGAAAATGCTTGTCGAAAGTCTGAAAAGAATGTACAAGAAAGGCACTCTCACCGAGGAACAGATCGCAGAGCGTGTCACAAAAGGAAGTATTTCAGCGGAGGAATATGAATACATCACGGGAGAAAAATATTCCGGTGGTGAGGTAAAATGA
9736	g.1363.pp.4	0	1059	f	Phage_integrase	PF00589.21	Site-specific recombinase XerD	COG4974	ATGGCTGAATCAAAGTCATATCATGAACAAGTACAGGTGGAACAGACAATAAGGCTAAGGGAAGTCTTAAAGACGCTGCCGCCGTTTGCAAAAGATTTCTTCCGGGCCATTGAGCCAAAGTCATCCGCAAAGACGCGGATTAATTATGCCTATGATATTCGGGTCTTTTTTCATTTTCTTATGGAGAATAATCCTACATATAAGAATTATTCCATAGATCAGTTTACCTTAGGTGACCTTGAACGGCTGGAGCCGGTGGATATTGAGGAATATATGGAATACCTGAAGGTCTACATACGTGACGACGAACTGGTGACCAATGGGGAGAAAGGCCTTTCCCGCAAGATGTCGGCTCTTAGAAGTTTCTATAACTATTATTTCAAGCGTCAGGCTATCTCC…
9737	g.1363.pp.4	1064	1835	r	ABC2_membrane	PF01061.23			ATGAACAATAAGAAAAGCACAAAAAAATTGGTAGCCTATGAAATCTATAATATCATTGGGAATCCTTTTTCTTCCTTTTTCGGAATCGTATTTCCGATTCTCATGCTGCTGATCATAACCAATGCAATCAAAGGAGATGTGCCGAAAAGCATGGTTGCGCAGGCCAATACGACCATCTTTATCACCATGTCCCTGATAACCCCGATGGCCATCATCTTTCTCGGCTATGCCGCTACCTATTCACAGGAACTGGAGAATGATATTCCGCTTCGCATGGGGTTATTCGGCTTCTCAGAGCGTTTCATGATGCGGGCAAAAATCATTGCCCAGGTCATCGTTCTGACTGCCGCGCTTGCAATCTATACCTTGGTGTCCTACACGGCGCTGGATCTGGAAATC…
9738	g.1363.pp.4	1831	2719	r	ABC_tran	PF00005.26	ABC-type sugar transport system, ATPase component	COG3839	ATGCTCGTAACCATACAGAACTTGCAGGTGCAATATGGAAAACAGACGGCCTTGCAGATACAAAAGCCTATTGCCATCGACTCCGGAGAACGGATAGGAATCATCGGCTCCAACGGCGCGGGAAAGACTACGCTGGTCCGCACCATCCTGGGACTGACCCATTACAGAGGAACCATACGGACCAGCCTAAGGCCGGAACAGATGGCGGCCCATCTGCAGCAGAATCATTATGCTTCAACCATGCCCGTAAAGGTCATTATGGAAACTGTTCTCAATACGGATATTAAGAAAGATGGGAAACTAAAAGAACTGATTGACTATTTTGAATTCGGCCCTTGCCTTAGAAAGCGATATTCCGCGCTTTCCGGAGGGCAGAAGCAGAGGCTGACGATCATTCTG…
9739	g.1363.pp.4	2811	4377	r	HATPase_c	PF02518.25	Signal transduction histidine kinase	COG0642	ATGCGCCTGACAAAGAAGACTCTGTGCTACAGCGTCCTGATCTCGGCAGTCCTGATGGCCTTCGTCGTAGTCTATTTCTGCTTTATGATGCCATCCCTATACGTGGATTATGCCAAAAAGGATGACCTGAAGTCCGTAGTAGACGTACAAAAAGGCTATATGAAAAACCGCAGTTATAAAGGCTTGACGGTTAAGAATCCTACCGGCTCCATGTCCGTGGAGATTCCCCTTTCCGGAGACACGGTGTATATCGCGGGAAAGAACTTCCGGATTACGGTACAGGCGGATGAGCCCGAGTTAAAGGAATTTCTGCAGGAAATCCAGCAGGCATTTTCCTCGGGAGACGATATGGAAGATATTCAGCTGCCGGATATCGACAAAGATAGGATGAAATCTATC…
9740	g.1363.pp.4	4379	5084	r	Response_reg	PF00072.23	DNA-binding response regulator, OmpR family, contains REC and winged-helix (wHTH) domain	COG0745	ATGCGAAGAATATTATTCCTGGAAGATGAGCCAACCATCAGGGAAGTATTGGCAGAATATATGAAAATGCAGCGTTATGAAGTCACGGAAGCCTGTGACGGCGATGAAGCCGTCGCTCTGCTTAAGAGCCAAAATTTTGATCTGGCGGTGCTGGATATCATCGTGCCCAAAAGAAGCGGGCTGGAAGTCCTTGCCTATATTCGGCAGGAATATCCGGATATGGCCGTCATCATGCTGACAGCCCTGGACGATGAGCAGACGCAGGTAAAGGCGTTCAATGCCTATGCGGATGACTATGTCATCAAGCCGGTGTCCCCATTGATCCTGTTAAAAAGAATGGAGACCATCTTAAGACGCACCACGCATAACAGGACTTCGCCAGGCATTAAGGATCAGACG…
9741	g.1363.pp.4	5246	5981	f	ATP_bind_3	PF01171.19	tRNA(Ile)-lysidine synthase TilS/MesJ	COG0037	ATGAAATTACAGCAATTGTTGAGTTATACCAGAAAGGCCGTAGATGAATATGGCCTGATAGACGAAGGCGATCATATCGCCGTAGGAATCTCAGGTGGAAAGGACAGTCTGACGCTTCTGTACGCGCTCCATGGGCTTAGGCGGTTCTATCCAAAAAAGTTCGAGTTAAGCGCGGTTACGGTGGATCTTGGCTACAGCGAATGCGACTTTACCCCGGTCGTTTATCTATGCGAAGAACTGGGAGTTCCCTATAAGATCGTAAAGACGGATATCGCCCATATCCTGTTTGATGAGCGTAAAGAAAGCAACCCCTGCTCTCTATGTGCCAAGATGCGTAAAGGCGCTCTTAATCAGGCGGTCAAGGAGATGGGCTGCAACAAAGTAGCCTACGCCCACCAC…
9742	g.1363.pp.4	6138	6783	r	Cytidylate_kin2	PF13189.5	Cytidylate kinase	COG1102	ATGGCTAAAACGAATACGATCATCACTATCGGCAGGCAGTTTGGAAGTGCCGGCCGGGAAATTGGCTATCAAGTCGCCAAGGACCTGGGCATTAAATTATATGATAAGGAGATGCTGGACCGTGCTGCAAAAGAGAGCGGCATATGCCAGGAGTTATTCGAGACTCACGACGAAAAACCAACCAACAGTTTTTTATATTCTCTGGTAATGGACACCTATTCTCTGGGTTATTCCTCAGGAAACTATACAGATATGCCGATTAACCATAAGGTATTTCTGGCTCAGTTCGACGCGATCAAAAAGATCGCGGATGAGGGCCCTTGCATTCTGGTAGGGCGATGTGCCGATTATGCTCTGGAAGAATACGACAACGTATTGAGCGTCTTCATCCATGCAGAT…
9743	g.1363.pp.4	6866	7781	r	PseudoU_synth_2	PF00849.21	Pseudouridylate synthase, 23S rRNA- or tRNA-specific	COG0564	TTGAAAGAATTTTTCACAGTTGAGAATCAGGATGGAGAGCGTATTGACCGATATCTTTCCGAGGAATTGGCGGATCGTTCCAGATCCTATATCCAGAAATTAATCAAAGAGAACTATGTGACTGTGAACCAGAAGCCTGTAAAAGCCAATTACAGGCTTTCTTTGGGTGACAGGGTAGAGATAGACCTTCCGGAGGCAAAAGAGCCGGATATCCGGCCTGAGGACATTCCTTTGGACATCCTCTATGAAGACAAGGATATCATCATTGTCAATAAGCCAAAGCAGATGGTCGTGCATCCAGCGCCCGGGCACTACAGCCAGACGCTGGTGAATGCCCTGATGTACCACTGCGGCTCGGATCTGTCGGGCATTAACGGCACCATGAGGCCGGGAATCGTA…
9744	g.1363.pp.4	7758	8268	r	Peptidase_A8	PF01252.17	Lipoprotein signal peptidase	COG0597	ATGTTGAGAGAGAAAAGCAGAACGAATCATTATATAGCAGCAGTCATAGGCATAGCCGTACTGGTATTCCTGGATCAGTTTACCAAGTGCCTGGCGATTGACCGGCTGAAGGGACAGTCCCCCTTTATCATCATCAAGGAAGTATTCCAGCTGGAATATCTGGAGAACAGGGGCGCGGCCTTCGGGCTGTTTCAGAACCAGAAGATCTTCTTTTTCCTAAGCGTCATCGTCATATGCGCTGTCGTCTTGTGGTTCTATCGCAAGGTGCCTATGGAGAAGCGTTTTCTGCCGCTTCGGCTATGTGCCGTATTTATTGTGGCGGGGGCCTTTGGAAACTGTATTGACAGAATCCGCCTGAATTATGTGGTCGACTTTTTTTACTTCAAGCTGATAGATTTT…
9745	g.1363.pp.4	8280	9036	r	S4	PF01479.24	RNA-binding protein YlmH, contains S4-like domain	COG2302	ATGAACAAAGAGGAACTACTGCTTCAGAAGCGCCTGGCCGAACTTTCCAGGATCGCGTATACACGGGAGATTGTTACATTCTCCGAGTTTCTTAATCTGAATGAATTAAATATATTACATACCACGCCAAAGGACATGCTCTTATCCCAGTATAAGACTTATGGCGGATATGGCTTATCAGAGCGTCAGATGGCTGCATTTCTACCTGATGCTCTTTATTATGATTATCAGTACCCTATTCAGATTATAGAGATTTCACCAGTTAACAGAAAATTCGCAGAGGAGTTAAGCCACCGCGATTATCTGGGAGCGGTCATGAACCTGGGAATTGAAAGGTGCAAGTTGGGCGACATTCTGATCGAGGATGGAAAAGCCATTCTGTTTGCCAAGGAGGAACTG…
9746	g.1363.pp.4	9038	9593	r	SepF	PF04472.11	FtsZ-interacting cell division protein YlmF	COG1799	ATGGGAGTATTAGATAAGTTTTTAGATATCATGAAGTTAAGTGATGATGACGATTACGATGACGATGATTTCTTTGACGATGACTATGAAGACGACTATGAAGAAAAGCCTAAGAAAAGTCTCTTCCATAAATCTAAAGATTATAAAGATTACGACGAAGAGGAGGATTACGAAGACGACTATGCGCTTCCGGCAAAGTCCAGGTCTTCCCGATCTAACAATAAAGTAACCCCGATGCGCCAGCCTGCGAGAAGGAACAACGTCAGTATGGAAGTATGCGTAATCAAGCCTACATCCGTTGACGATGCCCGCGAGATTACGGAGACCCTTCTGAGCGGAAGGACCGTGATCTTGAATCTCGAAGGATTGGATCTTGAAGTGGCCCAGCGTATTATTGAC…
9747	g.1363.pp.4	9617	10313	r	Ala_racemase_N	PF01168.19	Uncharacterized pyridoxal phosphate-containing protein, affects Ilv metabolism, UPF0001 family	COG0325	ATGTTAAAGGAAAATCTGGAAGCAGTAGAGTCAAAGATTCAAGCTGCGTGCCACAGCTGCGGCAGAAGCCGGGACGAGGTCACGCTGATCGCTGTCAGCAAGACGAAGCCTGTGGAGACCCTCAAGGAGGCTCATGACCTGGGCGTGCGTATCTTTGGCGAAAATAAAGTACAGGAACTGTCAGACAAACATGATCTCCTTCCCCAGGATATCCACTGGCATATGATCGGTCATTTGCAACGCAATAAAGTAAAATATATCATTGATAAGGTGGATCTGATCCATTCCGTAGATTCCCTGAGGCTGGCAGAGGCGATTGAGAAAGAGGCTGCCAAGCGCGATCTGGTAGCGAATGTACTGCTGGAGGTCAACGTGGCCAAGGAAGAGAGCAAATTCGGC…
9748	g.1363.pp.4	10330	11704	r					TTGGCTAGGGACAAACTGACGAACATACAAGTTTATCGAAAAAAATGGAATATAAATATAGGCATCATCATCTTCGGCGTAATCTTTATCTATCTGGTGATGACCGTATTGATGTATCTGACCAACAAGCATGTATCTGCCTATGAAGTCAGGGAAGGCTCCATCCTTAAGGATACGGCGTATACGGGGCTGATCATCCGGGACGAGACGGTGGTGAATGCAGAGGCAGACGGCTATGTGAACTACTTTGCGCCGGAAGGCAGCAAGGTGGGCGCTAAGACCAGAGTCTATACGCTGTCAGACAAGAAACTGGAATTTGCGGATGCCACTTCCGAATCCCAGGAACTGACTTCAGAAGAACAGTCTTCCATACTGATGAAGACCCAGTCTTTTTGCGAA…
9749	g.1363.pp.4	11726	12674	r	Radical_SAM_C	PF16199.4	Radical SAM superfamily enzyme	COG1242	ATGGACGAAAAATTGCCATATTGCCCTTATTCTGAATATTTAAAAAATAAATATGGCGAAAAGGTATACAAGCTTCCGGTAAATCTTCCCGTCAGCTGCCCCAACCGAATCGCGGGAAGCGGCTGCGCCTTTTGCGCGGAAGCAGGAACCGGATTCGAGGCCATGGATTGCATGACGCCTGTTACGCAGCAGTTAAATGTCACAAGGAAGCATATTGAAAAGAAATATCATGCCCATAAGTTTATTGCATATTTCCAGAATTATACCAATACGTTCCTTCCGATTGAGAAGTTTGAAGCCTATATGCGTGAGGCGGCCTCGTTGCCATATGTTGCGGAGATTGCCATCTCCACAAGGCCGGACTGCATTACAGCAGAGTACCTGGATGTGCTTCAACGT…
9750	g.1363.pp.4	12756	12957	f	DUF378	PF04070.11	Uncharacterized membrane protein YuzA, DUF378 family	COG2155	ATGAAATGGTTTGATAATACCGCTTTGACAATCGTGATTATAGGTGCAATCAACTGGCTTTTAGTTGGGATATTCCGATTCGATCTAGTAGCCTTCATCTTTGGCAATCTCTCCTGGCTATCCCGCATTATCTATACAATCGTTGGCTTATGCGGTCTCTATCTGATTAGTCTATATGGAAGAATCGGAAGCAATTCATAG
9751	g.1363.pp.4	13024	14062	r	Peptidase_S11	PF00768.19	D-alanyl-D-alanine carboxypeptidase	COG1686	TTGACTGGCGTGAAATGTATCGGTAGATTTGGAAAATGGATTCTGATTGCTTCATCGGCTGCATTCCTGCTGACCGGATGCGCACGGATAGGACAGCAGTTTAAGGCGCAGGAAGTGGTAAGGGCCTATGAAGCGGAACATTACAATAAAAACCTGTACACGGGCGAACTCTTTGCCTCCGATCTTTGTGTGGCGTCTGAAAACGTAGCGTTCCAGGGCGCGCCTGATCCTGCCGGACTTCATGCAGCAGGCTTGTTTGACGTAGAGGACGGGAAGGTGGATTTTGCATACAATCTCCACGACAGGCTCTATCCAGCCAGCACCACGAAGATTATGACCGCGCTGGTAGCCCTTAAGAAGGGGAACCTTACGGATATGGTAACCGTACAGGCAGACGCA…
9752	g.1363.pp.4	14036	14432	r	MGS	PF02142.21	Methylglyoxal synthase	COG1803	ATGAATATTGGCTTGATAGCACATGATTCCAAGAAGACGCTGATGCAGAACTTCTGTATCGCATACAGAGGAATCTTAAGCAAGCATGAACTGTACGCCACGGGCACTACCGGACGGCTGATAGAAGAGGTTACGAACCTGAACATTCACAAATATCTGGCCGGGCCTTTAGGAGGCAAGCAGCAACTGGGGGCGCAGATTGCCCAGAATGATATGGATGCCTTGATCTTCCTGAGGGATCCGAACAATCCGAAGCCTCATGAGCCGGATGTGAACGATGTAATACGGCTGTGCGACATGCACAATATACCCATGGCCACAAATCTGGCTACCGCGGAACTGATCATATTAGCAATTGACAGAGGGGATCTTGACTGGCGTGAAATGTATCGGTAG
9753	g.1363.pp.4	14446	15571	r	FTSW_RODA_SPOVE	PF01098.18	Bacterial cell division protein FtsW, lipid II flippase	COG0772	GTGAGATTACCCAGATTTACAAAACCATATCATTTAAAAGATTATAAATTCAATCTAGTCGTCCTGGTCATCGCATTGTCCATATTAGGCGTGCTTGCCGTTGGAAGCGCGAAAGAAGTATACCAGTCAAGACAGATTGTCGGCATGATTATAGGGATTATCGCAATGGTCATCGTATCCTTGATCGACTATGTGTGGGTGCTGAACTTTTACTGGATCATTTATGTATTCGTCGTGCTGATCCTGGGTGCTGTGCTGGTGATCGGAGATAAGGTTAATGGAGCGACACGCTGGATTGACCTGGGATTCACTACCTTTCAGCCGTCCGAGCTTGCCAAGATCCTGCTGATCCTGTTCTTTGCCAAATTTATCATGATGCATGCAGAGGATATCAACGAT…
9754	g.1363.pp.4	15567	15780	r	MinE	PF03776.13			ATGTTAAGAAAGTCTTCTGTCTCAATCGCAAAGAATCGGCTGAAAGCGCTGGTCACTTCAGACCGGGTTTTCTGTACGCCGGATGCCTATGATAATATATGCAGGGAACTGTACGAATCGCTTTCGAAGTACATGGAACTTACAGAAGAGGATTTTCAGGTAGAGATTAACCGTACACAAGTAGTAATAACATTTGCAGGAGAAGAAACGTGA
9755	g.1363.pp.4	15792	16584	r	AAA_31	PF13614.5	Septum formation inhibitor-activating ATPase MinD	COG2894	ATGGGCGAAGTTATCGTAATCACATCAGGAAAAGGCGGCGTGGGCAAGACCACAACAACCGCGAATATAGGAGCAGGGTTATCCAAATTTGATAAAAAAGTAGTCGTGATCGACACCGATCTGGGCCTTCGAAACCTGGACGTAGTCATGGGACTTGAGAATCTGATCGTCTACAACCTGGTAGATGTCATTGAAGGAACATGCCGGCTAAAACAGGCCTTGATCCGTGACAAAAGATATGAGAACCTCTATCTGCTGCCTTCTGCGCAGACGAAGGACAAGACAGCAATCTCTCCCGGACAGATGAAAAAACTGACGTCCCAGTTAAAGGACGAATTCGACTACATACTTCTGGACTGTCCGGCAGGAATCGAGCAGGGATTCCAGAATGCCATTGCA…
9756	g.1363.pp.4	16565	17156	r	MinC_C	PF03775.15	Septum formation inhibitor MinC	COG0850	GTGAAAGACCCGGTACTCATTAAGAGTAACAAATACGGCATCACCATATACTTTGATCCGGACATGCCCTATGAAGAGCTATTGCCGGAGGTGAGAGAAAAGTTCGAGTCGTCAGCACATTTTTTCAATCATGCTGACATGGCTGTCGAATTTGAAGGCCGTACTTTCACAGAAGAGGAAGAGCAGCGTATGGCAGAAGTCATACAGGATGCTGCTAAGATACGGATACTATGCATCATTGAGAAGAATACTTATACGGAACGGCTCCACAAGCGGATGCTGGATGAAAGCCTTGAAACCATCCATGAAAGAGACGGACAGTTCTATAAAGGTACCCTGAGAAGAAGACAGATTCTGGAATCTGAAAAAAGCATCGTCATCGTAGGCGACGTAGAAGAA…
[truncated: 12,871 more rows]
