# Supplementary material for: A diversity-generating retroelement encoded by a globally ubiquitous Bacteroides phage
Source: Microbiome. 2018 Oct 23;6:191. doi: 10.1186/s40168-018-0573-6 (PMC6199706; doi:10.1186/s40168-018-0573-6)
Supplement: Supplementary file 6 — ORFs encoded in the Hankyphage genome. Functional annotations for each ORF were determined by comparisons to the Pfam-A, Phyre2, or conserved domain database. For significant hits, the database and accession to the hit are listed with the corresponding e-value or confidence score. (XLSX 12 kb) [file 40168_2018_573_MOESM6_ESM.xlsx]

## Sheet: Sheet1
ORF	start	stop	strand	length (nt)	Annotation	Accession	E-value or Phyre2 confidence score
1	398	610	+	212	Hypothetical
2	1010	1429	-	419	Hypothetical	Pfam-A (PF01381.21)	8.3e-13
3	1565	1756	+	191	Hypothetical
4	1876	2076	+	200	Hypothetical	Phyre2 (3H5F)	93
5	2066	2287	+	221	Hypothetical
6	2303	4342	+	2039	MuA-like	Phyre2 (4FCY)	100
7	4378	5247	+	869	MuB-like	Pfam-A (PF13401.5)	2.2e-18
8	5244	5642	+	398	Hypothetical
9	5645	6322	+	677	DNA helicase	Phyre2 (5LKM)	100
10	6319	6555	+	236	Chaperonin, DnaJ-like	Phyre2 (2CTT)	95.4
11	6559	7464	+	905	Hypothetical
12	7484	7789	+	305	Hypothetical
13	7810	8322	+	512	Hypothetical
14	8343	8552	+	209	Hypothetical
15	8593	8733	+	140	Hypothetical
16	8736	9179	+	443	Hypothetical
17	9201	9851	+	650	Hypothetical	Pfam-A (PF11363.7)	3.4e-10
18	9854	10069	+	215	Hypothetical
19	10177	10446	+	269	Hypothetical
20	10456	10902	-	446	Hypothetical
21	10907	11539	-	632	Hypothetical
22	11542	11841	+	299	Hypothetical
23	11824	13263	-	1439	MuF-like	Pfam-A (PF04233.13)	1e-11
24	13257	14645	-	1388	Portal protein	CDD (COG4383)	2.51e-20
25	14647	15072	-	425	Hypothetical	Pfam-A (PF07030.11)	4.3e-13
26	15091	16659	-	1568	Terminase, large subunit	Phyre2 (4BIJ)	100
27	16661	17107	-	446	Terminase, small subunit	Pfam-A (PF06056.11)	4.5e-07
28	17322	18341	+	1019	ClpP protease	Pfam-A (PF00574.22)	2.8e-33
29	18353	19576	+	1223	Major capsid protein	Phyre2 (2FT1)	97.3
30	19576	20040	+	464	Endolysin	Pfam-A (PF01510.24)	9e-11
31	20053	20439	+	386	Hypothetical
32	20467	20946	+	479	Hypothetical
33	20888	21235	+	347	Hypothetical
34	21232	21807	+	575	Hypothetical
35	21811	22302	+	491	Hypothetical
36	22341	22541	+	200	Hypothetical
37	22569	26933	+	4364	Tape measure protein	CDD (COG3941)	6.14e-05
38	26935	27399	+	464	Baseplate hub	Phyre2 (2x8k)	98
39	27446	31462	+	4016	Minor tail protein	Phyre2 (3GS9)	98.8
40	31489	38226	+	6737	Hypothetical	Pfam-A (PF13385.5)	2.8e-11
41	38223	38417	+	194	Hypothetical
42	38743	40047	+	1304	Reverse transcriptase	Pfam-A (PF00078)	1.7e-14
43	40044	40529	+	485	Hypothetical
44	40709	40951	+	242	Hypothetical
45	41030	41668	+	638	Thymidylate synthase	Pfam-A (PF00303)	2.2e-21
46	41764	42618	+	854	DNA methyltransferase	Pfam-A (PF02086)	5.2e-12
