# Supplementary material for: A diversity-generating retroelement encoded by a globally ubiquitous Bacteroides phage
Source: Microbiome. 2018 Oct 23;6:191. doi: 10.1186/s40168-018-0573-6 (PMC6199706; doi:10.1186/s40168-018-0573-6)
Supplement: Supplementary file 7 — Metagenomic survey of the SRA for Hankyphage. The Hankyphage genome was used as a reference to align reads from whole-community metagenomes using Bowtie2. The number of aligned reads and percent coverage of the Hankyphage genome is reported. Where possible, the abstract from each study is provided. (XLSX 947 kb) [file 40168_2018_573_MOESM7_ESM.xlsx]

## Sheet: Sheet1
SRA ID	SRA Project	Abstract	Mapped reads	Percent genome covered
ERR414486	ERP004605	An integrated catalog of reference genes in the human gut microbiome	32735	99.9977
ERR414455	ERP004605	An integrated catalog of reference genes in the human gut microbiome	20680	99.9977
ERR414478	ERP004605	An integrated catalog of reference genes in the human gut microbiome	20209	99.9977
SRR4074268	SRP083099	Gut microbiota and metagenomic diversity of omnivore, vegetarian and vegan healthy subjects	7195	99.9977
SRR512794	SRP002163	Human Microbiome Project (HMP) Metagenomic WGS Projects, deeper sequencing of the human microbiome samples: Production Phase	248529	99.9977
SRR1804121	SRP002163	Human Microbiome Project (HMP) Metagenomic WGS Projects, deeper sequencing of the human microbiome samples: Production Phase	246701	99.9977
SRR1804998	SRP002163	Human Microbiome Project (HMP) Metagenomic WGS Projects, deeper sequencing of the human microbiome samples: Production Phase	47381	99.9977
SRR061114	SRP002163	Human Microbiome Project (HMP) Metagenomic WGS Projects, deeper sequencing of the human microbiome samples: Production Phase	30052	99.9977
SRR1804769	SRP002163	Human Microbiome Project (HMP) Metagenomic WGS Projects, deeper sequencing of the human microbiome samples: Production Phase	10112	99.9977
SRR3582159	SRP075633	Increased intestinal microbial diversity following fecal microbiota transplant for active Crohn's disease	109564	99.9977
ERR636393	ERP007090	Influence of travel on antibiotic resistance	405989	99.9977
ERR636417	ERP007090	Influence of travel on antibiotic resistance	282686	99.9977
ERR321630	ERP003612	Richness of human gut microbiome correlates with metabolic markers	212593	99.9977
ERR720137	ERP009131	The initial state of the human gut microbiome determines its reshaping by antibiotics	48404	99.9977
ERR720157	ERP009131	The initial state of the human gut microbiome determines its reshaping by antibiotics	14476	99.9977
ERR720170	ERP009131	The initial state of the human gut microbiome determines its reshaping by antibiotics	14374	99.9977
SRR1031487	SRP002163	Human Microbiome Project (HMP) Metagenomic WGS Projects, deeper sequencing of the human microbiome samples: Production Phase	11581	99.9953
ERR719184	ERP009131	The initial state of the human gut microbiome determines its reshaping by antibiotics	14437	99.9953
ERR719226	ERP009131	The initial state of the human gut microbiome determines its reshaping by antibiotics	10215	99.9953
SRR1564188	SRP002163	Human Microbiome Project (HMP) Metagenomic WGS Projects, deeper sequencing of the human microbiome samples: Production Phase	7887	99.993
ERR748197	ERP009422	Temporal and technical variability of human gut metagenomes	8275	99.993
ERR719223	ERP009131	The initial state of the human gut microbiome determines its reshaping by antibiotics	10071	99.993
ERR748086	ERP009422	Temporal and technical variability of human gut metagenomes	10929	99.9907
SRR1765481	SRP040765	Microbiome study of the RISK cohort	4543	99.9767
SRR061973	SRP002163	Human Microbiome Project (HMP) Metagenomic WGS Projects, deeper sequencing of the human microbiome samples: Production Phase	72234	99.958
SRR2940965	SRP066514	Human gut Metagenome	1163	99.8903
SRR1765417	SRP040765	Microbiome study of the RISK cohort	4918	99.8296
SRR2566059	SRP064400	Intestinal microbiota dynamics in hospitalized patients	5869	99.8203
ERR321430	ERP003612	Richness of human gut microbiome correlates with metabolic markers	6846	99.6685
SRR1804167	SRP002163	Human Microbiome Project (HMP) Metagenomic WGS Projects, deeper sequencing of the human microbiome samples: Production Phase	7572	99.6335
SRR514193	SRP002163	Human Microbiome Project (HMP) Metagenomic WGS Projects, deeper sequencing of the human microbiome samples: Production Phase	16348	99.5939
ERR321426	ERP003612	Richness of human gut microbiome correlates with metabolic markers	5881	99.5822
ERR479052	ERP005534	Potential of fecal microbiota for early stage detection of colorectal cancer	6701	99.4118
SRR1211496	SRP040765	Microbiome study of the RISK cohort	2924	99.3604
ERR719549	ERP009131	The initial state of the human gut microbiome determines its reshaping by antibiotics	5306	99.3348
SRR4305259	SRP090628	A longitudinal analysis of the developing gut microbiome in infants from Finland, Estonia, and Russian Karelia	4240	99.1877
ERR719520	ERP009131	The initial state of the human gut microbiome determines its reshaping by antibiotics	3146	98.966
SRR1804614	SRP002163	Human Microbiome Project (HMP) Metagenomic WGS Projects, deeper sequencing of the human microbiome samples: Production Phase	2845	98.9566
ERR209231	ERP002061	A method for identifying metagenomic species and variable genetic elements by exhaustive co-abundance binning	4433	98.6999
SRR1491426	SRP040146	C.diff FMT	2365	97.8339
ERR209657	ERP002061	A method for identifying metagenomic species and variable genetic elements by exhaustive co-abundance binning	78862	97.6168
SRR043424	SRP002424	Diet, Genetic Factors, and the Gut Microbiome in Crohn's Disease	1586	96.7649
SRR4032472	SRP078001	Maturation of the Infant Microbiome Community Structure and Function Across Multiple Body Sites	2657	96.7345
SRR1804204	SRP002163	Human Microbiome Project (HMP) Metagenomic WGS Projects, deeper sequencing of the human microbiome samples: Production Phase	18119	96.4778
SRR1765403	SRP040765	Microbiome study of the RISK cohort	1983	96.4684
ERR209599	ERP002061	A method for identifying metagenomic species and variable genetic elements by exhaustive co-abundance binning	125428	96.2373
ERR479164	ERP005534	Potential of fecal microbiota for early stage detection of colorectal cancer	10826	96.1276
SRR4408102	SRP090628	A longitudinal analysis of the developing gut microbiome in infants from Finland, Estonia, and Russian Karelia	4459	95.3854
ERR636365	ERP007090	Influence of travel on antibiotic resistance	12369	95.2967
ERR589807	ERP006678	Gut and Oral Microbiome Dysbiosis in Rheumatoid Arthritis	26524	95.215
ERR1398159	ERP015450	Hypertension is one of the most prevalent cardiovascular diseases worldwide. Recent findings have identified a link between gut microbiota and blood pressure, yet the contributions of gut microbes and bacterial metabolites towards hypertension remain largely uncharacterized. We carried out metagenomic and metabonomics analyses, in combination with faecal microbiota transplantation, and elucidate …	2949	94.8952
ERR479553	ERP005534	Potential of fecal microbiota for early stage detection of colorectal cancer	11577	94.7902
ERR321590	ERP003612	Richness of human gut microbiome correlates with metabolic markers	2022	94.6711
SRR1765607	SRP040765	Microbiome study of the RISK cohort	2889	94.3747
ERR1136939	ERP012929	Towards personalized nutrition by prediction of glycemic responses	1496	94.0829
SRR1765444	SRP040765	Microbiome study of the RISK cohort	4631	93.9172
ERR589834	ERP006678	Gut and Oral Microbiome Dysbiosis in Rheumatoid Arthritis	2726	93.7048
ERR321506	ERP003612	Richness of human gut microbiome correlates with metabolic markers	29985	93.5741
ERR720068	ERP009131	The initial state of the human gut microbiome determines its reshaping by antibiotics	1487	92.8318
ERR579893	ERP006651	The microbial colonization of the intestine during the first monthsof life constitutes the most important process for the microbiota-induced host-homeostasis.Alterations in this process may entail a high-risk for disease in later life. However, this process the potential factorsaffecting it in the infant are not well known. Moreover, the potential impact of orally administered vaccines, expected …	1522	92.6614
ERR720057	ERP009131	The initial state of the human gut microbiome determines its reshaping by antibiotics	1557	92.5564
ERR209267	ERP002061	A method for identifying metagenomic species and variable genetic elements by exhaustive co-abundance binning	6530	92.4653
ERR589790	ERP006678	Gut and Oral Microbiome Dysbiosis in Rheumatoid Arthritis	1204	92.3346
ERR720075	ERP009131	The initial state of the human gut microbiome determines its reshaping by antibiotics	1538	92.1946
ERR480915	ERP005534	Potential of fecal microbiota for early stage detection of colorectal cancer	2148	91.8328
ERR720059	ERP009131	The initial state of the human gut microbiome determines its reshaping by antibiotics	1575	91.6624
ERR720146	ERP009131	The initial state of the human gut microbiome determines its reshaping by antibiotics	1206	91.6531
ERR720121	ERP009131	The initial state of the human gut microbiome determines its reshaping by antibiotics	1148	91.3986
ERR720067	ERP009131	The initial state of the human gut microbiome determines its reshaping by antibiotics	1445	91.387
SRR1803357	SRP002163	Human Microbiome Project (HMP) Metagenomic WGS Projects, deeper sequencing of the human microbiome samples: Production Phase	1465	91.2516
ERR720140	ERP009131	The initial state of the human gut microbiome determines its reshaping by antibiotics	1167	91.2002
ERR720069	ERP009131	The initial state of the human gut microbiome determines its reshaping by antibiotics	1553	91.1302
ERR748146	ERP009422	Temporal and technical variability of human gut metagenomes	2460	90.6167
ERR720144	ERP009131	The initial state of the human gut microbiome determines its reshaping by antibiotics	1187	90.6027
ERR720071	ERP009131	The initial state of the human gut microbiome determines its reshaping by antibiotics	1508	90.3739
ERR720147	ERP009131	The initial state of the human gut microbiome determines its reshaping by antibiotics	1116	90.2315
ERR479502	ERP005534	Potential of fecal microbiota for early stage detection of colorectal cancer	4652	90.1592
ERR720122	ERP009131	The initial state of the human gut microbiome determines its reshaping by antibiotics	1152	90.1545
SRR651350	SRP001634	Microbial composition of samples from infant gut	1334	90.1148
ERR720127	ERP009131	The initial state of the human gut microbiome determines its reshaping by antibiotics	1182	90.0938
ERR720133	ERP009131	The initial state of the human gut microbiome determines its reshaping by antibiotics	1229	90.0775
ERR720130	ERP009131	The initial state of the human gut microbiome determines its reshaping by antibiotics	1131	90.0028
ERR720142	ERP009131	The initial state of the human gut microbiome determines its reshaping by antibiotics	1268	89.8511
ERR720141	ERP009131	The initial state of the human gut microbiome determines its reshaping by antibiotics	1250	89.8254
ERR720134	ERP009131	The initial state of the human gut microbiome determines its reshaping by antibiotics	1205	89.8207
ERR1398094	ERP015450	Hypertension is one of the most prevalent cardiovascular diseases worldwide. Recent findings have identified a link between gut microbiota and blood pressure, yet the contributions of gut microbes and bacterial metabolites towards hypertension remain largely uncharacterized. We carried out metagenomic and metabonomics analyses, in combination with faecal microbiota transplantation, and elucidate …	1834	89.7647
ERR720129	ERP009131	The initial state of the human gut microbiome determines its reshaping by antibiotics	1226	89.585
ERR720125	ERP009131	The initial state of the human gut microbiome determines its reshaping by antibiotics	1078	89.4986
SRR649981	SRP001634	Microbial composition of samples from infant gut	1267	89.4659
SRR924794	SRP001634	Microbial composition of samples from infant gut	1366	89.4053
ERR720126	ERP009131	The initial state of the human gut microbiome determines its reshaping by antibiotics	1082	89.3772
ERR720128	ERP009131	The initial state of the human gut microbiome determines its reshaping by antibiotics	1123	89.3726
SRR5106483			1052	89.2769
ERR720143	ERP009131	The initial state of the human gut microbiome determines its reshaping by antibiotics	1219	89.1532
ERR720136	ERP009131	The initial state of the human gut microbiome determines its reshaping by antibiotics	1172	89.0388
ERR720135	ERP009131	The initial state of the human gut microbiome determines its reshaping by antibiotics	1191	88.9851
ERR720073	ERP009131	The initial state of the human gut microbiome determines its reshaping by antibiotics	1400	88.8357
ERR720138	ERP009131	The initial state of the human gut microbiome determines its reshaping by antibiotics	1151	88.747
SRR653155	SRP001634	Microbial composition of samples from infant gut	1194	88.705
ERR720139	ERP009131	The initial state of the human gut microbiome determines its reshaping by antibiotics	1197	88.5953
SRR651361	SRP001634	Microbial composition of samples from infant gut	1218	88.4833
SRR726565	SRP001634	Microbial composition of samples from infant gut	1233	88.3969
ERR1398182	ERP015450	Hypertension is one of the most prevalent cardiovascular diseases worldwide. Recent findings have identified a link between gut microbiota and blood pressure, yet the contributions of gut microbes and bacterial metabolites towards hypertension remain largely uncharacterized. We carried out metagenomic and metabonomics analyses, in combination with faecal microbiota transplantation, and elucidate …	1941	88.3292
SRR1804843	SRP002163	Human Microbiome Project (HMP) Metagenomic WGS Projects, deeper sequencing of the human microbiome samples: Production Phase	1236	88.3199
ERR720124	ERP009131	The initial state of the human gut microbiome determines its reshaping by antibiotics	1155	88.2685
ERR720131	ERP009131	The initial state of the human gut microbiome determines its reshaping by antibiotics	1113	88.2639
SRR1804438	SRP002163	Human Microbiome Project (HMP) Metagenomic WGS Projects, deeper sequencing of the human microbiome samples: Production Phase	1205	88.2008
ERR209914	ERP002061	A method for identifying metagenomic species and variable genetic elements by exhaustive co-abundance binning	2654	88.1588
SRR2992924			673	88.0421
ERR720120	ERP009131	The initial state of the human gut microbiome determines its reshaping by antibiotics	1074	87.9231
ERR720132	ERP009131	The initial state of the human gut microbiome determines its reshaping by antibiotics	1044	87.8834
ERR525868	ERP005989	Dynamics and Stabilization of the Human Gut Microbiome during the First Year of Life	1168	87.7457
SRR924892	SRP001634	Microbial composition of samples from infant gut	1313	87.6406
SRR925133	SRP001634	Microbial composition of samples from infant gut	1353	87.6196
ERR720123	ERP009131	The initial state of the human gut microbiome determines its reshaping by antibiotics	1162	87.5636
SRR649941	SRP001634	Microbial composition of samples from infant gut	1095	87.2858
SRR953815	SRP001634	Microbial composition of samples from infant gut	1340	87.2718
ERR1398139	ERP015450	Hypertension is one of the most prevalent cardiovascular diseases worldwide. Recent findings have identified a link between gut microbiota and blood pressure, yet the contributions of gut microbes and bacterial metabolites towards hypertension remain largely uncharacterized. We carried out metagenomic and metabonomics analyses, in combination with faecal microbiota transplantation, and elucidate …	1285	87.2228
SRR527873	SRP002163	Human Microbiome Project (HMP) Metagenomic WGS Projects, deeper sequencing of the human microbiome samples: Production Phase	1041	87.0034
SRR649929	SRP001634	Microbial composition of samples from infant gut	1146	86.7933
SRR651348	SRP001634	Microbial composition of samples from infant gut	1104	86.7607
ERR1398124	ERP015450	Hypertension is one of the most prevalent cardiovascular diseases worldwide. Recent findings have identified a link between gut microbiota and blood pressure, yet the contributions of gut microbes and bacterial metabolites towards hypertension remain largely uncharacterized. We carried out metagenomic and metabonomics analyses, in combination with faecal microbiota transplantation, and elucidate …	1859	86.7163
SRR649985	SRP001634	Microbial composition of samples from infant gut	1151	86.5272
SRR726562	SRP001634	Microbial composition of samples from infant gut	1060	86.4759
SRR528121	SRP002163	Human Microbiome Project (HMP) Metagenomic WGS Projects, deeper sequencing of the human microbiome samples: Production Phase	1041	86.3802
SRR649966	SRP001634	Microbial composition of samples from infant gut	1092	86.2331
SRR650267	SRP001634	Microbial composition of samples from infant gut	1081	86.1211
SRR925286	SRP001634	Microbial composition of samples from infant gut	1270	86.0161
SRR924768	SRP001634	Microbial composition of samples from infant gut	1266	85.7616
SRR924824	SRP001634	Microbial composition of samples from infant gut	1281	85.6239
SRR528168	SRP002163	Human Microbiome Project (HMP) Metagenomic WGS Projects, deeper sequencing of the human microbiome samples: Production Phase	1025	85.6076
ERR720145	ERP009131	The initial state of the human gut microbiome determines its reshaping by antibiotics	1133	85.4465
SRR527994	SRP002163	Human Microbiome Project (HMP) Metagenomic WGS Projects, deeper sequencing of the human microbiome samples: Production Phase	1040	85.4395
SRR4481776	SRP091570	Human gut microbiome with bacterial pathogen challenge	1003	85.2971
SRR2992959			627	85.1618
ERR1398187	ERP015450	Hypertension is one of the most prevalent cardiovascular diseases worldwide. Recent findings have identified a link between gut microbiota and blood pressure, yet the contributions of gut microbes and bacterial metabolites towards hypertension remain largely uncharacterized. We carried out metagenomic and metabonomics analyses, in combination with faecal microbiota transplantation, and elucidate …	776	85.0894
SRR5091456			748	84.87
SRR924827	SRP001634	Microbial composition of samples from infant gut	1247	84.7113
SRR527960	SRP002163	Human Microbiome Project (HMP) Metagenomic WGS Projects, deeper sequencing of the human microbiome samples: Production Phase	1036	84.4405
SRR4451585	SRP091570	Human gut microbiome with bacterial pathogen challenge	879	84.4288
SRR1215518	SRP040765	Microbiome study of the RISK cohort	1042	84.2071
SRR528255	SRP002163	Human Microbiome Project (HMP) Metagenomic WGS Projects, deeper sequencing of the human microbiome samples: Production Phase	1009	84.1441
SRR528296	SRP002163	Human Microbiome Project (HMP) Metagenomic WGS Projects, deeper sequencing of the human microbiome samples: Production Phase	994	83.9807
SRR528167	SRP002163	Human Microbiome Project (HMP) Metagenomic WGS Projects, deeper sequencing of the human microbiome samples: Production Phase	1002	83.9643
SRR527996	SRP002163	Human Microbiome Project (HMP) Metagenomic WGS Projects, deeper sequencing of the human microbiome samples: Production Phase	1024	83.9387
SRR528076	SRP002163	Human Microbiome Project (HMP) Metagenomic WGS Projects, deeper sequencing of the human microbiome samples: Production Phase	994	83.7753
SRR528504	SRP002163	Human Microbiome Project (HMP) Metagenomic WGS Projects, deeper sequencing of the human microbiome samples: Production Phase	1025	83.6632
SRR2240921	SRP056641	Human Microbiome Environment Metagenome	881	83.6329
ERR720097	ERP009131	The initial state of the human gut microbiome determines its reshaping by antibiotics	1086	83.5629
SRR5106492			661	83.4672
SRR528207	SRP002163	Human Microbiome Project (HMP) Metagenomic WGS Projects, deeper sequencing of the human microbiome samples: Production Phase	1010	83.3364
ERR525860	ERP005989	Dynamics and Stabilization of the Human Gut Microbiome during the First Year of Life	1034	83.2571
SRR528501	SRP002163	Human Microbiome Project (HMP) Metagenomic WGS Projects, deeper sequencing of the human microbiome samples: Production Phase	1034	83.082
SRR528378	SRP002163	Human Microbiome Project (HMP) Metagenomic WGS Projects, deeper sequencing of the human microbiome samples: Production Phase	975	82.97
ERR321460	ERP003612	Richness of human gut microbiome correlates with metabolic markers	1157	82.9653
SRR528347	SRP002163	Human Microbiome Project (HMP) Metagenomic WGS Projects, deeper sequencing of the human microbiome samples: Production Phase	986	82.8369
SRR528073	SRP002163	Human Microbiome Project (HMP) Metagenomic WGS Projects, deeper sequencing of the human microbiome samples: Production Phase	986	82.6059
ERR719451	ERP009131	The initial state of the human gut microbiome determines its reshaping by antibiotics	970	82.3444
DRR002660	DRP000694	Metgenomic analysis of human gut microbiome in patients with multiple sclerosis (MS).	236	82.2674
ERR1190969	ERP013563	Gut microbiome-dependent stratification of patients for anti-diabetic treatment	900	82.2581
SRR528252	SRP002163	Human Microbiome Project (HMP) Metagenomic WGS Projects, deeper sequencing of the human microbiome samples: Production Phase	939	82.0013
ERR719656	ERP009131	The initial state of the human gut microbiome determines its reshaping by antibiotics	794	81.9686
ERR720105	ERP009131	The initial state of the human gut microbiome determines its reshaping by antibiotics	948	81.8309
SRR528376	SRP002163	Human Microbiome Project (HMP) Metagenomic WGS Projects, deeper sequencing of the human microbiome samples: Production Phase	1014	81.7609
SRR528328	SRP002163	Human Microbiome Project (HMP) Metagenomic WGS Projects, deeper sequencing of the human microbiome samples: Production Phase	995	81.7375
SRR651333	SRP001634	Microbial composition of samples from infant gut	987	81.6278
SRR918303	SRP001634	Microbial composition of samples from infant gut	1051	81.5648
SRR1162638	SRP001634	Microbial composition of samples from infant gut	971	81.5228
ERR719403	ERP009131	The initial state of the human gut microbiome determines its reshaping by antibiotics	1132	81.4364
SRR528409	SRP002163	Human Microbiome Project (HMP) Metagenomic WGS Projects, deeper sequencing of the human microbiome samples: Production Phase	973	81.4014
SRR527948	SRP002163	Human Microbiome Project (HMP) Metagenomic WGS Projects, deeper sequencing of the human microbiome samples: Production Phase	967	81.2707
SRR918626	SRP001634	Microbial composition of samples from infant gut	964	81.2614
SRR2090071	SRP060517	Gulf of Mexico water and sediments Metagenome	18555	81.2334
SRR1952241	SRP001634	Microbial composition of samples from infant gut	995	81.14
ERR720104	ERP009131	The initial state of the human gut microbiome determines its reshaping by antibiotics	957	80.9836
SRR528410	SRP002163	Human Microbiome Project (HMP) Metagenomic WGS Projects, deeper sequencing of the human microbiome samples: Production Phase	938	80.8786
SRR528119	SRP002163	Human Microbiome Project (HMP) Metagenomic WGS Projects, deeper sequencing of the human microbiome samples: Production Phase	932	80.7409
ERR1198224	ERP013729	A statistical test for the detection of inhomogeneity in metagenomic samples	389	80.5891
ERR720115	ERP009131	The initial state of the human gut microbiome determines its reshaping by antibiotics	940	80.5401
ERR720114	ERP009131	The initial state of the human gut microbiome determines its reshaping by antibiotics	951	80.4608
SRR043431	SRP002424	Diet, Genetic Factors, and the Gut Microbiome in Crohn's Disease	277	80.4187
SRR527925	SRP002163	Human Microbiome Project (HMP) Metagenomic WGS Projects, deeper sequencing of the human microbiome samples: Production Phase	928	80.316
ERR414267	ERP004605	An integrated catalog of reference genes in the human gut microbiome	873	79.9356
SRR063906	SRP002163	Human Microbiome Project (HMP) Metagenomic WGS Projects, deeper sequencing of the human microbiome samples: Production Phase	3760	79.9332
SRR528042	SRP002163	Human Microbiome Project (HMP) Metagenomic WGS Projects, deeper sequencing of the human microbiome samples: Production Phase	925	79.9122
SRR1162645	SRP001634	Microbial composition of samples from infant gut	951	79.7722
ERR1137028	ERP012929	Towards personalized nutrition by prediction of glycemic responses	786	79.6345
ERR719362	ERP009131	The initial state of the human gut microbiome determines its reshaping by antibiotics	776	79.2937
ERR1398143	ERP015450	Hypertension is one of the most prevalent cardiovascular diseases worldwide. Recent findings have identified a link between gut microbiota and blood pressure, yet the contributions of gut microbes and bacterial metabolites towards hypertension remain largely uncharacterized. We carried out metagenomic and metabonomics analyses, in combination with faecal microbiota transplantation, and elucidate …	757	79.2657
ERR720112	ERP009131	The initial state of the human gut microbiome determines its reshaping by antibiotics	964	79.1443
ERR719366	ERP009131	The initial state of the human gut microbiome determines its reshaping by antibiotics	798	79.0999
SRR918235	SRP001634	Microbial composition of samples from infant gut	1039	79.0183
SRR953863	SRP001634	Microbial composition of samples from infant gut	930	78.9809
ERR525756	ERP005989	Dynamics and Stabilization of the Human Gut Microbiome during the First Year of Life	840	78.8852
ERR1198229	ERP013729	A statistical test for the detection of inhomogeneity in metagenomic samples	406	78.8689
SRR2175804	SRP056641	Human Microbiome Environment Metagenome	919	78.7522
SRR2566050	SRP064400	Intestinal microbiota dynamics in hospitalized patients	668	78.6705
SRR918170	SRP001634	Microbial composition of samples from infant gut	994	78.5724
SRR4305148	SRP090628	A longitudinal analysis of the developing gut microbiome in infants from Finland, Estonia, and Russian Karelia	935	78.5491
SRR528452	SRP002163	Human Microbiome Project (HMP) Metagenomic WGS Projects, deeper sequencing of the human microbiome samples: Production Phase	874	78.3997
SRR918347	SRP001634	Microbial composition of samples from infant gut	1004	78.3554
ERR720108	ERP009131	The initial state of the human gut microbiome determines its reshaping by antibiotics	940	78.262
SRR918609	SRP001634	Microbial composition of samples from infant gut	963	78.2293
ERR720118	ERP009131	The initial state of the human gut microbiome determines its reshaping by antibiotics	922	78.1383
ERR1398239	ERP015450	Hypertension is one of the most prevalent cardiovascular diseases worldwide. Recent findings have identified a link between gut microbiota and blood pressure, yet the contributions of gut microbes and bacterial metabolites towards hypertension remain largely uncharacterized. We carried out metagenomic and metabonomics analyses, in combination with faecal microbiota transplantation, and elucidate …	662	78.0636
ERR720034	ERP009131	The initial state of the human gut microbiome determines its reshaping by antibiotics	733	78.0076
SRR4892954	SRP067755	iHMP ibdmdb	772	77.9142
ERR720041	ERP009131	The initial state of the human gut microbiome determines its reshaping by antibiotics	719	77.6481
ERR1198230	ERP013729	A statistical test for the detection of inhomogeneity in metagenomic samples	376	77.5734
SRR528479	SRP002163	Human Microbiome Project (HMP) Metagenomic WGS Projects, deeper sequencing of the human microbiome samples: Production Phase	763	77.4964
SRR4444825	SRP091570	Human gut microbiome with bacterial pathogen challenge	786	77.4544
SRR1162667	SRP001634	Microbial composition of samples from infant gut	936	77.4264
ERR1136679	ERP012929	Towards personalized nutrition by prediction of glycemic responses	665	77.3377
ERR719056	ERP009131	The initial state of the human gut microbiome determines its reshaping by antibiotics	864	77.3237
SRR918331	SRP001634	Microbial composition of samples from infant gut	914	77.284
ERR1198232	ERP013729	A statistical test for the detection of inhomogeneity in metagenomic samples	338	77.263
SRR1162610	SRP001634	Microbial composition of samples from infant gut	868	77.2583
ERR719367	ERP009131	The initial state of the human gut microbiome determines its reshaping by antibiotics	824	76.9665
ERR1198226	ERP013729	A statistical test for the detection of inhomogeneity in metagenomic samples	375	76.7261
SRR918688	SRP001634	Microbial composition of samples from infant gut	882	76.2313
SRR953819	SRP001634	Microbial composition of samples from infant gut	670	76.1682
SRR4305184	SRP090628	A longitudinal analysis of the developing gut microbiome in infants from Finland, Estonia, and Russian Karelia	1011	76.0165
ERR719661	ERP009131	The initial state of the human gut microbiome determines its reshaping by antibiotics	698	75.9885
SRR4444749	SRP091570	Human gut microbiome with bacterial pathogen challenge	781	75.9675
ERR719368	ERP009131	The initial state of the human gut microbiome determines its reshaping by antibiotics	815	75.9465
SRR925138	SRP001634	Microbial composition of samples from infant gut	877	75.7551
SRR925096	SRP001634	Microbial composition of samples from infant gut	861	75.7248
ERR719668	ERP009131	The initial state of the human gut microbiome determines its reshaping by antibiotics	705	75.6897
ERR720040	ERP009131	The initial state of the human gut microbiome determines its reshaping by antibiotics	715	75.6501
SRR1565741	SRP002163	Human Microbiome Project (HMP) Metagenomic WGS Projects, deeper sequencing of the human microbiome samples: Production Phase	744	75.433
ERR720042	ERP009131	The initial state of the human gut microbiome determines its reshaping by antibiotics	770	75.3933
SRR924918	SRP001634	Microbial composition of samples from infant gut	862	75.3793
SRR528383	SRP002163	Human Microbiome Project (HMP) Metagenomic WGS Projects, deeper sequencing of the human microbiome samples: Production Phase	742	74.9638
ERR720225	ERP009131	The initial state of the human gut microbiome determines its reshaping by antibiotics	653	74.8401
ERR1190970	ERP013563	Gut microbiome-dependent stratification of patients for anti-diabetic treatment	653	74.8028
SRR4305063	SRP090628	A longitudinal analysis of the developing gut microbiome in infants from Finland, Estonia, and Russian Karelia	784	74.7958
ERR719370	ERP009131	The initial state of the human gut microbiome determines its reshaping by antibiotics	731	74.7958
SRR2175775	SRP056641	Human Microbiome Environment Metagenome	667	74.6697
SRR1162608	SRP001634	Microbial composition of samples from infant gut	834	74.5437
SRR5106455			597	74.5087
ERR720037	ERP009131	The initial state of the human gut microbiome determines its reshaping by antibiotics	693	74.504
SRR528125	SRP002163	Human Microbiome Project (HMP) Metagenomic WGS Projects, deeper sequencing of the human microbiome samples: Production Phase	733	74.5017
SRR1804767	SRP002163	Human Microbiome Project (HMP) Metagenomic WGS Projects, deeper sequencing of the human microbiome samples: Production Phase	704	74.3383
SRR043430	SRP002424	Diet, Genetic Factors, and the Gut Microbiome in Crohn's Disease	222	74.3033
SRR527992	SRP002163	Human Microbiome Project (HMP) Metagenomic WGS Projects, deeper sequencing of the human microbiome samples: Production Phase	757	74.2963
ERR985529	ERP011645	Impact of ciprofloxacin pertubation on the intestinal resistome and microbiota in two healthy volunteers	775	74.0978
ERR527193	ERP005860	Liver cirrhosis occurs as a consequence of many chronic liver diseases that are prevalent worldwide. Previous studies have shown an association between the gut microbiota and liver complications such as cirrhosis and other liver injuries. We therefore undertook a whole gut microbiome wide association study of stool samples from 98 liver cirrhosis patients and 83 healthy controls to characterise t…	640	74.0652
ERR1398106	ERP015450	Hypertension is one of the most prevalent cardiovascular diseases worldwide. Recent findings have identified a link between gut microbiota and blood pressure, yet the contributions of gut microbes and bacterial metabolites towards hypertension remain largely uncharacterized. We carried out metagenomic and metabonomics analyses, in combination with faecal microbiota transplantation, and elucidate …	2511	73.9625
ERR1190975	ERP013563	Gut microbiome-dependent stratification of patients for anti-diabetic treatment	590	73.8878
SRR924734	SRP001634	Microbial composition of samples from infant gut	854	73.8691
ERR480684	ERP005534	Potential of fecal microbiota for early stage detection of colorectal cancer	982	73.7757
ERR719058	ERP009131	The initial state of the human gut microbiome determines its reshaping by antibiotics	878	73.7384
SRR4451579	SRP091570	Human gut microbiome with bacterial pathogen challenge	702	73.638
ERR1912971			571	73.5983
SRR1916043	SRP056054	A prospective, longitudinal analysis of the developing gut microbiome in infants en route to type 1 diabetes	737	73.3603
ERR719369	ERP009131	The initial state of the human gut microbiome determines its reshaping by antibiotics	706	73.2996
ERR719047	ERP009131	The initial state of the human gut microbiome determines its reshaping by antibiotics	837	73.2832
SRR528203	SRP002163	Human Microbiome Project (HMP) Metagenomic WGS Projects, deeper sequencing of the human microbiome samples: Production Phase	734	73.1292
ERR720221	ERP009131	The initial state of the human gut microbiome determines its reshaping by antibiotics	610	73.0872
SRR1166583	SRP001634	Microbial composition of samples from infant gut	804	73.0265
SRR1569272	SRP002163	Human Microbiome Project (HMP) Metagenomic WGS Projects, deeper sequencing of the human microbiome samples: Production Phase	709	72.8351
SRR924935	SRP001634	Microbial composition of samples from infant gut	800	72.7324
SRR528248	SRP002163	Human Microbiome Project (HMP) Metagenomic WGS Projects, deeper sequencing of the human microbiome samples: Production Phase	730	72.6297
ERR720030	ERP009131	The initial state of the human gut microbiome determines its reshaping by antibiotics	718	72.562
ERR525810	ERP005989	Dynamics and Stabilization of the Human Gut Microbiome during the First Year of Life	678	72.4499
ERR720217	ERP009131	The initial state of the human gut microbiome determines its reshaping by antibiotics	681	72.3799
SRR528079	SRP002163	Human Microbiome Project (HMP) Metagenomic WGS Projects, deeper sequencing of the human microbiome samples: Production Phase	721	72.2889
ERR1137615	ERP012929	Towards personalized nutrition by prediction of glycemic responses	712	72.2048
SRR1765025	SRP040765	Microbiome study of the RISK cohort	697	72.1068
SRR1765216	SRP040765	Microbiome study of the RISK cohort	691	71.9644
DRR042609	DRP003048	Metagenomics of Japanese gut microbiomes	85	71.8874
SRR1765272	SRP040765	Microbiome study of the RISK cohort	684	71.8641
ERR719363	ERP009131	The initial state of the human gut microbiome determines its reshaping by antibiotics	715	71.8431
SRR2142217	SRP061957	Fecal microbiota transplantation (FMT) for ulcerative colitis	442	71.7053
SRR528337	SRP002163	Human Microbiome Project (HMP) Metagenomic WGS Projects, deeper sequencing of the human microbiome samples: Production Phase	647	71.703
SRR2155383	SRP062282	Characterization of the distal gut microbiota in obese patients following a weight-loss intervention using whole metagenome shotgun sequencing	585	71.633
ERR225946	ERP002192	Antibiotics impact on the human intestinal microbiota	168	71.4556
ERR321336	ERP003612	Richness of human gut microbiome correlates with metabolic markers	1597	71.4532
ERR1190875	ERP013563	Gut microbiome-dependent stratification of patients for anti-diabetic treatment	606	71.2362
SRR527957	SRP002163	Human Microbiome Project (HMP) Metagenomic WGS Projects, deeper sequencing of the human microbiome samples: Production Phase	709	71.1591
SRR528047	SRP002163	Human Microbiome Project (HMP) Metagenomic WGS Projects, deeper sequencing of the human microbiome samples: Production Phase	755	71.1498
ERR719067	ERP009131	The initial state of the human gut microbiome determines its reshaping by antibiotics	820	71.0051
ERR1198225	ERP013729	A statistical test for the detection of inhomogeneity in metagenomic samples	326	70.9444
SRR1031395	SRP002163	Human Microbiome Project (HMP) Metagenomic WGS Projects, deeper sequencing of the human microbiome samples: Production Phase	633	70.9374
SRR527867	SRP002163	Human Microbiome Project (HMP) Metagenomic WGS Projects, deeper sequencing of the human microbiome samples: Production Phase	659	70.886
SRR5091576			432	70.83
ERR478968	ERP005534	Potential of fecal microbiota for early stage detection of colorectal cancer	724	70.8184
SRR2236705	SRP029441	Fiji COMP	737	70.8044
SRR527918	SRP002163	Human Microbiome Project (HMP) Metagenomic WGS Projects, deeper sequencing of the human microbiome samples: Production Phase	663	70.6806
ERR912038			540	70.6386
SRR1568840	SRP002163	Human Microbiome Project (HMP) Metagenomic WGS Projects, deeper sequencing of the human microbiome samples: Production Phase	670	70.5406
SRR1804740	SRP002163	Human Microbiome Project (HMP) Metagenomic WGS Projects, deeper sequencing of the human microbiome samples: Production Phase	587	70.5056
SRR4444805	SRP091570	Human gut microbiome with bacterial pathogen challenge	674	70.3702
SRR3313065	SRP072561	Human Gut Microbiome in a Multiplex Family Study of Type 1 Diabetes Mellitus	667	70.2955
SRR528417	SRP002163	Human Microbiome Project (HMP) Metagenomic WGS Projects, deeper sequencing of the human microbiome samples: Production Phase	724	70.2115
SRR925245	SRP001634	Microbial composition of samples from infant gut	773	70.1718
SRR1162586	SRP001634	Microbial composition of samples from infant gut	706	70.0738
SRR528289	SRP002163	Human Microbiome Project (HMP) Metagenomic WGS Projects, deeper sequencing of the human microbiome samples: Production Phase	714	70.0621
ERR720232	ERP009131	The initial state of the human gut microbiome determines its reshaping by antibiotics	583	69.9617
SRR063587	SRP002163	Human Microbiome Project (HMP) Metagenomic WGS Projects, deeper sequencing of the human microbiome samples: Production Phase	2732	69.845
SRR528418	SRP002163	Human Microbiome Project (HMP) Metagenomic WGS Projects, deeper sequencing of the human microbiome samples: Production Phase	630	69.8217
SRR1952262	SRP001634	Microbial composition of samples from infant gut	735	69.7983
ERR720220	ERP009131	The initial state of the human gut microbiome determines its reshaping by antibiotics	610	69.7983
SRR1765397	SRP040765	Microbiome study of the RISK cohort	661	69.789
ERR719066	ERP009131	The initial state of the human gut microbiome determines its reshaping by antibiotics	814	69.7657
ERR1137307	ERP012929	Towards personalized nutrition by prediction of glycemic responses	676	69.677
SRR063549	SRP002163	Human Microbiome Project (HMP) Metagenomic WGS Projects, deeper sequencing of the human microbiome samples: Production Phase	2720	69.6046
SRR3313064	SRP072561	Human Gut Microbiome in a Multiplex Family Study of Type 1 Diabetes Mellitus	644	69.5346
SRR2236839	SRP029441	Fiji COMP	683	69.4669
SRR1564238	SRP002163	Human Microbiome Project (HMP) Metagenomic WGS Projects, deeper sequencing of the human microbiome samples: Production Phase	659	69.3945
SRR1765367	SRP040765	Microbiome study of the RISK cohort	691	69.2148
SRR1765363	SRP040765	Microbiome study of the RISK cohort	626	69.1985
SRR1765395	SRP040765	Microbiome study of the RISK cohort	625	69.1401
SRR2090115	SRP060517	Gulf of Mexico water and sediments Metagenome	15539	68.8763
SRR651276	SRP001634	Microbial composition of samples from infant gut	662	68.8437
SRR1765416	SRP040765	Microbiome study of the RISK cohort	652	68.7456
SRR1765134	SRP040765	Microbiome study of the RISK cohort	622	68.6476
SRR4408030	SRP090628	A longitudinal analysis of the developing gut microbiome in infants from Finland, Estonia, and Russian Karelia	621	68.5846
SRR1915831	SRP056054	A prospective, longitudinal analysis of the developing gut microbiome in infants en route to type 1 diabetes	739	68.5752
SRR549440	SRP002163	Human Microbiome Project (HMP) Metagenomic WGS Projects, deeper sequencing of the human microbiome samples: Production Phase	602	68.5729
SRR1765221	SRP040765	Microbiome study of the RISK cohort	650	68.5285
SRR528212	SRP002163	Human Microbiome Project (HMP) Metagenomic WGS Projects, deeper sequencing of the human microbiome samples: Production Phase	632	68.4842
SRR1765277	SRP040765	Microbiome study of the RISK cohort	661	68.4609
SRR924968	SRP001634	Microbial composition of samples from infant gut	769	68.4328
SRR1569227	SRP002163	Human Microbiome Project (HMP) Metagenomic WGS Projects, deeper sequencing of the human microbiome samples: Production Phase	664	68.4002
SRR1765187	SRP040765	Microbiome study of the RISK cohort	640	68.3978
SRR1568978	SRP002163	Human Microbiome Project (HMP) Metagenomic WGS Projects, deeper sequencing of the human microbiome samples: Production Phase	648	68.3418
SRR1765426	SRP040765	Microbiome study of the RISK cohort	638	68.2578
SRR1166582	SRP001634	Microbial composition of samples from infant gut	726	68.2531
ERR1137636	ERP012929	Towards personalized nutrition by prediction of glycemic responses	624	68.1761
SRR4892939	SRP067755	iHMP ibdmdb	603	68.1574
ERR1136636	ERP012929	Towards personalized nutrition by prediction of glycemic responses	507	68.1061
SRR1765295	SRP040765	Microbiome study of the RISK cohort	668	68.0851
SRR528034	SRP002163	Human Microbiome Project (HMP) Metagenomic WGS Projects, deeper sequencing of the human microbiome samples: Production Phase	620	68.0827
ERR1398263	ERP015450	Hypertension is one of the most prevalent cardiovascular diseases worldwide. Recent findings have identified a link between gut microbiota and blood pressure, yet the contributions of gut microbes and bacterial metabolites towards hypertension remain largely uncharacterized. We carried out metagenomic and metabonomics analyses, in combination with faecal microbiota transplantation, and elucidate …	411	68.064
ERR1190606	ERP013562	Gut microbial dysbiosis in young adults with obesity	631	68.0244
SRR060359	SRP002163	Human Microbiome Project (HMP) Metagenomic WGS Projects, deeper sequencing of the human microbiome samples: Production Phase	644	67.9824
SRR1765199	SRP040765	Microbiome study of the RISK cohort	616	67.9543
ERR719042	ERP009131	The initial state of the human gut microbiome determines its reshaping by antibiotics	767	67.9427
SRR2142216	SRP061957	Fecal microbiota transplantation (FMT) for ulcerative colitis	397	67.9007
SRR1275433	SRP041019	Human stool Metagenome	11816	67.8773
SRR1275434	SRP041019	Human stool Metagenome	11816	67.8353
SRR1765276	SRP040765	Microbiome study of the RISK cohort	657	67.6346
ERR720229	ERP009131	The initial state of the human gut microbiome determines its reshaping by antibiotics	585	67.5342
SRR1197519	SRP040146	C.diff FMT	6458	67.4525
ERR1620352	ERP017091	The gut microbiome in Crohn's disease and modulation by exclusive enteral nutrition	565	67.3218
SRR1196452	SRP040146	C.diff FMT	5677	67.3125
SRR3993039	SRP080787	Mongolian Metagenome	527	67.2728
SRR1804909	SRP002163	Human Microbiome Project (HMP) Metagenomic WGS Projects, deeper sequencing of the human microbiome samples: Production Phase	585	67.2564
SRR1765298	SRP040765	Microbiome study of the RISK cohort	630	67.2448
SRR531495	SRP002163	Human Microbiome Project (HMP) Metagenomic WGS Projects, deeper sequencing of the human microbiome samples: Production Phase	658	67.2354
SRR1980403	SRP056054	A prospective, longitudinal analysis of the developing gut microbiome in infants en route to type 1 diabetes	701	67.2261
SRR549628	SRP002163	Human Microbiome Project (HMP) Metagenomic WGS Projects, deeper sequencing of the human microbiome samples: Production Phase	655	67.0884
SRR4305181	SRP090628	A longitudinal analysis of the developing gut microbiome in infants from Finland, Estonia, and Russian Karelia	747	67.0183
SRR532552	SRP002163	Human Microbiome Project (HMP) Metagenomic WGS Projects, deeper sequencing of the human microbiome samples: Production Phase	640	66.9857
SRR1765421	SRP040765	Microbiome study of the RISK cohort	640	66.967
ERR720239	ERP009131	The initial state of the human gut microbiome determines its reshaping by antibiotics	535	66.848
ERR321342	ERP003612	Richness of human gut microbiome correlates with metabolic markers	1114	66.6659
SRR2175780	SRP056641	Human Microbiome Environment Metagenome	570	66.6215
SRR1910178	SRP056054	A prospective, longitudinal analysis of the developing gut microbiome in infants en route to type 1 diabetes	689	66.5912
SRR531490	SRP002163	Human Microbiome Project (HMP) Metagenomic WGS Projects, deeper sequencing of the human microbiome samples: Production Phase	660	66.5889
SRR2175774	SRP056641	Human Microbiome Environment Metagenome	539	66.5375
SRR063589	SRP002163	Human Microbiome Project (HMP) Metagenomic WGS Projects, deeper sequencing of the human microbiome samples: Production Phase	3191	66.5048
SRR1916433	SRP056054	A prospective, longitudinal analysis of the developing gut microbiome in infants en route to type 1 diabetes	672	66.4932
SRR2237766	SRP029441	Fiji COMP	667	66.3531
SRR528239	SRP002163	Human Microbiome Project (HMP) Metagenomic WGS Projects, deeper sequencing of the human microbiome samples: Production Phase	627	66.2784
ERR527192	ERP005860	Liver cirrhosis occurs as a consequence of many chronic liver diseases that are prevalent worldwide. Previous studies have shown an association between the gut microbiota and liver complications such as cirrhosis and other liver injuries. We therefore undertook a whole gut microbiome wide association study of stool samples from 98 liver cirrhosis patients and 83 healthy controls to characterise t…	554	66.2457
SRR1031852	SRP002163	Human Microbiome Project (HMP) Metagenomic WGS Projects, deeper sequencing of the human microbiome samples: Production Phase	595	66.2294
SRR527916	SRP002163	Human Microbiome Project (HMP) Metagenomic WGS Projects, deeper sequencing of the human microbiome samples: Production Phase	617	66.2131
ERR1398199	ERP015450	Hypertension is one of the most prevalent cardiovascular diseases worldwide. Recent findings have identified a link between gut microbiota and blood pressure, yet the contributions of gut microbes and bacterial metabolites towards hypertension remain largely uncharacterized. We carried out metagenomic and metabonomics analyses, in combination with faecal microbiota transplantation, and elucidate …	527	66.2107
ERR1397942			572	66.1874
SRR1765354	SRP040765	Microbiome study of the RISK cohort	622	66.157
SRR5106322			395	66.1547
SRR528087	SRP002163	Human Microbiome Project (HMP) Metagenomic WGS Projects, deeper sequencing of the human microbiome samples: Production Phase	600	66.143
SRR1569906	SRP002163	Human Microbiome Project (HMP) Metagenomic WGS Projects, deeper sequencing of the human microbiome samples: Production Phase	631	66.08
SRR527884	SRP002163	Human Microbiome Project (HMP) Metagenomic WGS Projects, deeper sequencing of the human microbiome samples: Production Phase	591	66.0683
ERR720048	ERP009131	The initial state of the human gut microbiome determines its reshaping by antibiotics	544	66.0147
SRR1765364	SRP040765	Microbiome study of the RISK cohort	625	65.8606
ERR1137568	ERP012929	Towards personalized nutrition by prediction of glycemic responses	578	65.8139
SRR1980497	SRP056054	A prospective, longitudinal analysis of the developing gut microbiome in infants en route to type 1 diabetes	630	65.7719
ERR719041	ERP009131	The initial state of the human gut microbiome determines its reshaping by antibiotics	733	65.7019
SRR532551	SRP002163	Human Microbiome Project (HMP) Metagenomic WGS Projects, deeper sequencing of the human microbiome samples: Production Phase	609	65.6132
SRR549618	SRP002163	Human Microbiome Project (HMP) Metagenomic WGS Projects, deeper sequencing of the human microbiome samples: Production Phase	598	65.5922
SRR4033064			554	65.5922
SRR651268	SRP001634	Microbial composition of samples from infant gut	664	65.5105
SRR060365	SRP002163	Human Microbiome Project (HMP) Metagenomic WGS Projects, deeper sequencing of the human microbiome samples: Production Phase	589	65.4918
SRR1765186	SRP040765	Microbiome study of the RISK cohort	638	65.3658
SRR4893043	SRP067755	iHMP ibdmdb	584	65.3027
SRR514226	SRP002163	Human Microbiome Project (HMP) Metagenomic WGS Projects, deeper sequencing of the human microbiome samples: Production Phase	542	65.2327
SRR1765039	SRP040765	Microbiome study of the RISK cohort	624	65.228
SRR2223745	SRP029441	Fiji COMP	584	65.2187
ERR1190589	ERP013562	Gut microbial dysbiosis in young adults with obesity	480	65.179
SRR1980467	SRP056054	A prospective, longitudinal analysis of the developing gut microbiome in infants en route to type 1 diabetes	706	65.1557
SRR1765375	SRP040765	Microbiome study of the RISK cohort	654	65.1557
SRR531671	SRP002163	Human Microbiome Project (HMP) Metagenomic WGS Projects, deeper sequencing of the human microbiome samples: Production Phase	687	65.0273
SRR1803917	SRP002163	Human Microbiome Project (HMP) Metagenomic WGS Projects, deeper sequencing of the human microbiome samples: Production Phase	505	64.9176
SRR540693	SRP002163	Human Microbiome Project (HMP) Metagenomic WGS Projects, deeper sequencing of the human microbiome samples: Production Phase	601	64.8569
SRR649991	SRP001634	Microbial composition of samples from infant gut	586	64.8522
SRR063905	SRP002163	Human Microbiome Project (HMP) Metagenomic WGS Projects, deeper sequencing of the human microbiome samples: Production Phase	1395	64.8476
SRR726584	SRP001634	Microbial composition of samples from infant gut	610	64.7822
SRR1909422	SRP056054	A prospective, longitudinal analysis of the developing gut microbiome in infants en route to type 1 diabetes	729	64.7332
SRR1761694	SRP052307	Human Gut Microbiome Metagenome	580	64.6095
SRR1765424	SRP040765	Microbiome study of the RISK cohort	624	64.5161
SRR528156	SRP002163	Human Microbiome Project (HMP) Metagenomic WGS Projects, deeper sequencing of the human microbiome samples: Production Phase	581	64.4881
SRR650274	SRP001634	Microbial composition of samples from infant gut	605	64.4134
SRR063579	SRP002163	Human Microbiome Project (HMP) Metagenomic WGS Projects, deeper sequencing of the human microbiome samples: Production Phase	2193	64.3924
SRR1765330	SRP040765	Microbiome study of the RISK cohort	613	64.3761
SRR1980496	SRP056054	A prospective, longitudinal analysis of the developing gut microbiome in infants en route to type 1 diabetes	655	64.3481
SRR545264	SRP002163	Human Microbiome Project (HMP) Metagenomic WGS Projects, deeper sequencing of the human microbiome samples: Production Phase	589	64.3107
SRR4408201	SRP090628	A longitudinal analysis of the developing gut microbiome in infants from Finland, Estonia, and Russian Karelia	653	64.2244
SRR549612	SRP002163	Human Microbiome Project (HMP) Metagenomic WGS Projects, deeper sequencing of the human microbiome samples: Production Phase	610	64.0983
SRR1765391	SRP040765	Microbiome study of the RISK cohort	653	64.096
SRR2155362	SRP062282	Characterization of the distal gut microbiota in obese patients following a weight-loss intervention using whole metagenome shotgun sequencing	494	64.0913
ERR480582	ERP005534	Potential of fecal microbiota for early stage detection of colorectal cancer	1049	64.082
ERR525939	ERP005989	Dynamics and Stabilization of the Human Gut Microbiome during the First Year of Life	505	64.068
SRR1765405	SRP040765	Microbiome study of the RISK cohort	616	64.0516
SRR649961	SRP001634	Microbial composition of samples from infant gut	600	64.012
SRR1910216	SRP056054	A prospective, longitudinal analysis of the developing gut microbiome in infants en route to type 1 diabetes	591	63.8439
DRR003637	DRP000446	Comprehensive Detection of Possible Pathogens Associated with Kawasaki Disease	430	63.7785
SRR4305430	SRP090628	A longitudinal analysis of the developing gut microbiome in infants from Finland, Estonia, and Russian Karelia	622	63.7715
SRR1461987	SRP040146	C.diff FMT	1345	63.7599
SRR059917	SRP002163	Human Microbiome Project (HMP) Metagenomic WGS Projects, deeper sequencing of the human microbiome samples: Production Phase	572	63.6828
SRR1765192	SRP040765	Microbiome study of the RISK cohort	613	63.6175
ERR720054	ERP009131	The initial state of the human gut microbiome determines its reshaping by antibiotics	503	63.5031
SRR533312	SRP002163	Human Microbiome Project (HMP) Metagenomic WGS Projects, deeper sequencing of the human microbiome samples: Production Phase	574	63.4798
SRR539575	SRP002163	Human Microbiome Project (HMP) Metagenomic WGS Projects, deeper sequencing of the human microbiome samples: Production Phase	563	63.4471
SRR537797	SRP002163	Human Microbiome Project (HMP) Metagenomic WGS Projects, deeper sequencing of the human microbiome samples: Production Phase	575	63.4027
SRR538093	SRP002163	Human Microbiome Project (HMP) Metagenomic WGS Projects, deeper sequencing of the human microbiome samples: Production Phase	604	63.3887
SRR1804714	SRP002163	Human Microbiome Project (HMP) Metagenomic WGS Projects, deeper sequencing of the human microbiome samples: Production Phase	606	63.3514
ERR480581	ERP005534	Potential of fecal microbiota for early stage detection of colorectal cancer	1125	63.2837
SRR649942	SRP001634	Microbial composition of samples from infant gut	552	63.2627
SRR532531	SRP002163	Human Microbiome Project (HMP) Metagenomic WGS Projects, deeper sequencing of the human microbiome samples: Production Phase	619	63.216
SRR528002	SRP002163	Human Microbiome Project (HMP) Metagenomic WGS Projects, deeper sequencing of the human microbiome samples: Production Phase	561	63.1997
ERR1190942	ERP013563	Gut microbiome-dependent stratification of patients for anti-diabetic treatment	467	63.1973
SRR1915627	SRP056054	A prospective, longitudinal analysis of the developing gut microbiome in infants en route to type 1 diabetes	621	63.1483
SRR1765299	SRP040765	Microbiome study of the RISK cohort	591	63.0783
SRR1765286	SRP040765	Microbiome study of the RISK cohort	595	63.0549
SRR2992936			364	63.0549
SRR2193944	SRP029441	Fiji COMP	618	63.0153
SRR059331	SRP002163	Human Microbiome Project (HMP) Metagenomic WGS Projects, deeper sequencing of the human microbiome samples: Production Phase	618	62.7398
ERR1578637	ERP016813	Integrated metabolomics and metagenomics analysis of plasma and urine identified microbial metabolites associated with coronary heart disease	482	62.7025
ERR527017	ERP005860	Liver cirrhosis occurs as a consequence of many chronic liver diseases that are prevalent worldwide. Previous studies have shown an association between the gut microbiota and liver complications such as cirrhosis and other liver injuries. We therefore undertook a whole gut microbiome wide association study of stool samples from 98 liver cirrhosis patients and 83 healthy controls to characterise t…	466	62.6558
SRR2224055	SRP029441	Fiji COMP	551	62.6441
SRR528516	SRP002163	Human Microbiome Project (HMP) Metagenomic WGS Projects, deeper sequencing of the human microbiome samples: Production Phase	579	62.5064
SRR4305136	SRP090628	A longitudinal analysis of the developing gut microbiome in infants from Finland, Estonia, and Russian Karelia	674	62.3407
ERR209730	ERP002061	A method for identifying metagenomic species and variable genetic elements by exhaustive co-abundance binning	633	62.322
ERR414335	ERP004605	An integrated catalog of reference genes in the human gut microbiome	549	62.3103
SRR545274	SRP002163	Human Microbiome Project (HMP) Metagenomic WGS Projects, deeper sequencing of the human microbiome samples: Production Phase	559	62.3033
ERR1190976	ERP013563	Gut microbiome-dependent stratification of patients for anti-diabetic treatment	443	62.287
SRR2237493	SRP029441	Fiji COMP	627	62.1516
SRR2221865	SRP029441	Fiji COMP	576	62.0489
SRR527952	SRP002163	Human Microbiome Project (HMP) Metagenomic WGS Projects, deeper sequencing of the human microbiome samples: Production Phase	535	62.0092
SRR1804402	SRP002163	Human Microbiome Project (HMP) Metagenomic WGS Projects, deeper sequencing of the human microbiome samples: Production Phase	512	61.9229
SRR531256	SRP002163	Human Microbiome Project (HMP) Metagenomic WGS Projects, deeper sequencing of the human microbiome samples: Production Phase	627	61.8785
SRR4305477			630	61.8575
ERR525871	ERP005989	Dynamics and Stabilization of the Human Gut Microbiome during the First Year of Life	429	61.8365
ERR1578634	ERP016813	Integrated metabolomics and metagenomics analysis of plasma and urine identified microbial metabolites associated with coronary heart disease	475	61.8365
SRR1804623	SRP002163	Human Microbiome Project (HMP) Metagenomic WGS Projects, deeper sequencing of the human microbiome samples: Production Phase	503	61.8178
SRR532349	SRP002163	Human Microbiome Project (HMP) Metagenomic WGS Projects, deeper sequencing of the human microbiome samples: Production Phase	556	61.7875
SRR549630	SRP002163	Human Microbiome Project (HMP) Metagenomic WGS Projects, deeper sequencing of the human microbiome samples: Production Phase	574	61.7385
SRR549436	SRP002163	Human Microbiome Project (HMP) Metagenomic WGS Projects, deeper sequencing of the human microbiome samples: Production Phase	580	61.7175
SRR2237793	SRP029441	Fiji COMP	570	61.6521
SRR533297	SRP002163	Human Microbiome Project (HMP) Metagenomic WGS Projects, deeper sequencing of the human microbiome samples: Production Phase	553	61.6171
SRR1706002	SRP051064	Seawater and sea ice Metagenome	12374	61.5774
SRR532332	SRP002163	Human Microbiome Project (HMP) Metagenomic WGS Projects, deeper sequencing of the human microbiome samples: Production Phase	569	61.4724
SRR1915782	SRP056054	A prospective, longitudinal analysis of the developing gut microbiome in infants en route to type 1 diabetes	644	61.3627
ERR719492	ERP009131	The initial state of the human gut microbiome determines its reshaping by antibiotics	452	61.0966
ERR719500	ERP009131	The initial state of the human gut microbiome determines its reshaping by antibiotics	451	61.0452
ERR525718	ERP005989	Dynamics and Stabilization of the Human Gut Microbiome during the First Year of Life	446	61.0172
SRR043433	SRP002424	Diet, Genetic Factors, and the Gut Microbiome in Crohn's Disease	182	60.9635
ERR209729	ERP002061	A method for identifying metagenomic species and variable genetic elements by exhaustive co-abundance binning	619	60.9309
SRR1571124	SRP002163	Human Microbiome Project (HMP) Metagenomic WGS Projects, deeper sequencing of the human microbiome samples: Production Phase	554	60.8515
ERR719073	ERP009131	The initial state of the human gut microbiome determines its reshaping by antibiotics	560	60.7931
SRR953781	SRP001634	Microbial composition of samples from infant gut	419	60.7885
ERR1018292	ERP012177	Metagenomic analysis of fecal microbiome as a tool towards targeted non-invasive biomarkers for colorectal cancer	443	60.6951
SRR533313	SRP002163	Human Microbiome Project (HMP) Metagenomic WGS Projects, deeper sequencing of the human microbiome samples: Production Phase	571	60.6904
SRR1765183	SRP040765	Microbiome study of the RISK cohort	533	60.5854
SRR5297783			442	60.5434
ERR1136700	ERP012929	Towards personalized nutrition by prediction of glycemic responses	397	60.352
SRR1765175	SRP040765	Microbiome study of the RISK cohort	569	60.2936
ERR719985	ERP009131	The initial state of the human gut microbiome determines its reshaping by antibiotics	478	60.2189
SRR539573	SRP002163	Human Microbiome Project (HMP) Metagenomic WGS Projects, deeper sequencing of the human microbiome samples: Production Phase	563	60.1769
SRR063558	SRP002163	Human Microbiome Project (HMP) Metagenomic WGS Projects, deeper sequencing of the human microbiome samples: Production Phase	1057	60.0019
SRR1219365	SRP040765	Microbiome study of the RISK cohort	515	59.9832
SRR1980293	SRP056054	A prospective, longitudinal analysis of the developing gut microbiome in infants en route to type 1 diabetes	571	59.9435
SRR5056861			333	59.9412
SRR1284495	SRP041019	Human stool Metagenome	9964	59.8898
SRR534571	SRP002163	Human Microbiome Project (HMP) Metagenomic WGS Projects, deeper sequencing of the human microbiome samples: Production Phase	595	59.8455
SRR1211639	SRP040765	Microbiome study of the RISK cohort	511	59.6868
SRR4305095	SRP090628	A longitudinal analysis of the developing gut microbiome in infants from Finland, Estonia, and Russian Karelia	530	59.6284
ERR720051	ERP009131	The initial state of the human gut microbiome determines its reshaping by antibiotics	454	59.6261
SRR2243797	SRP029441	Fiji COMP	593	59.6097
SRR1980476	SRP056054	A prospective, longitudinal analysis of the developing gut microbiome in infants en route to type 1 diabetes	563	59.5934
SRR901747	SRP026071	Saline Desert S2 Metagenome	8425	59.528
ERR719495	ERP009131	The initial state of the human gut microbiome determines its reshaping by antibiotics	467	59.521
ERR719509	ERP009131	The initial state of the human gut microbiome determines its reshaping by antibiotics	455	59.5117
ERR1190759	ERP013562	Gut microbial dysbiosis in young adults with obesity	451	59.4814
SRR533292	SRP002163	Human Microbiome Project (HMP) Metagenomic WGS Projects, deeper sequencing of the human microbiome samples: Production Phase	523	59.451
SRR540683	SRP002163	Human Microbiome Project (HMP) Metagenomic WGS Projects, deeper sequencing of the human microbiome samples: Production Phase	596	59.4393
ERR719990	ERP009131	The initial state of the human gut microbiome determines its reshaping by antibiotics	454	59.3506
ERR719504	ERP009131	The initial state of the human gut microbiome determines its reshaping by antibiotics	446	59.3483
ERR719499	ERP009131	The initial state of the human gut microbiome determines its reshaping by antibiotics	435	59.304
ERR719245	ERP009131	The initial state of the human gut microbiome determines its reshaping by antibiotics	419	59.2946
SRR534439	SRP002163	Human Microbiome Project (HMP) Metagenomic WGS Projects, deeper sequencing of the human microbiome samples: Production Phase	570	59.2409
ERR720003	ERP009131	The initial state of the human gut microbiome determines its reshaping by antibiotics	448	59.1732
SRR1803840	SRP002163	Human Microbiome Project (HMP) Metagenomic WGS Projects, deeper sequencing of the human microbiome samples: Production Phase	480	59.1452
SRR528246	SRP002163	Human Microbiome Project (HMP) Metagenomic WGS Projects, deeper sequencing of the human microbiome samples: Production Phase	495	59.1336
SRR533742	SRP002163	Human Microbiome Project (HMP) Metagenomic WGS Projects, deeper sequencing of the human microbiome samples: Production Phase	595	59.1266
SRR4305461	SRP090628	A longitudinal analysis of the developing gut microbiome in infants from Finland, Estonia, and Russian Karelia	563	59.1242
ERR209579	ERP002061	A method for identifying metagenomic species and variable genetic elements by exhaustive co-abundance binning	610	59.1079
SRR2090085	SRP060517	Gulf of Mexico water and sediments Metagenome	11634	59.0985
ERR688650	ERP008729	Gut microbiome development along the colorectal adenoma-carcinoma sequence	445	59.0985
ERR719994	ERP009131	The initial state of the human gut microbiome determines its reshaping by antibiotics	454	59.0985
ERR636004			8182	59.0332
SRR527975	SRP002163	Human Microbiome Project (HMP) Metagenomic WGS Projects, deeper sequencing of the human microbiome samples: Production Phase	442	59.0309
ERR414423	ERP004605	An integrated catalog of reference genes in the human gut microbiome	574	58.9888
SRR2227865	SRP029441	Fiji COMP	518	58.9071
SRR063561	SRP002163	Human Microbiome Project (HMP) Metagenomic WGS Projects, deeper sequencing of the human microbiome samples: Production Phase	1430	58.8161
ERR635997			8054	58.8138
SRR4408173	SRP090628	A longitudinal analysis of the developing gut microbiome in infants from Finland, Estonia, and Russian Karelia	577	58.7928
ERR720053	ERP009131	The initial state of the human gut microbiome determines its reshaping by antibiotics	500	58.7554
SRR2912778			857	58.6807
ERR720150	ERP009131	The initial state of the human gut microbiome determines its reshaping by antibiotics	414	58.6247
SRR1765348	SRP040765	Microbiome study of the RISK cohort	502	58.564
SRR061151	SRP002163	Human Microbiome Project (HMP) Metagenomic WGS Projects, deeper sequencing of the human microbiome samples: Production Phase	537	58.5477
SRR532549	SRP002163	Human Microbiome Project (HMP) Metagenomic WGS Projects, deeper sequencing of the human microbiome samples: Production Phase	489	58.5173
SRR1980229	SRP056054	A prospective, longitudinal analysis of the developing gut microbiome in infants en route to type 1 diabetes	503	58.5057
SRR531494	SRP002163	Human Microbiome Project (HMP) Metagenomic WGS Projects, deeper sequencing of the human microbiome samples: Production Phase	554	58.501
SRR5279258			302	58.4426
ERR719468	ERP009131	The initial state of the human gut microbiome determines its reshaping by antibiotics	475	58.424
ERR1398105	ERP015450	Hypertension is one of the most prevalent cardiovascular diseases worldwide. Recent findings have identified a link between gut microbiota and blood pressure, yet the contributions of gut microbes and bacterial metabolites towards hypertension remain largely uncharacterized. We carried out metagenomic and metabonomics analyses, in combination with faecal microbiota transplantation, and elucidate …	558	58.4216
SRR1804480	SRP002163	Human Microbiome Project (HMP) Metagenomic WGS Projects, deeper sequencing of the human microbiome samples: Production Phase	488	58.396
ERR719993	ERP009131	The initial state of the human gut microbiome determines its reshaping by antibiotics	426	58.3516
ERR688543	ERP008729	Gut microbiome development along the colorectal adenoma-carcinoma sequence	563	58.2909
SRR2237498	SRP029441	Fiji COMP	541	58.2793
ERR719997	ERP009131	The initial state of the human gut microbiome determines its reshaping by antibiotics	442	58.2769
ERR1190637	ERP013562	Gut microbial dysbiosis in young adults with obesity	381	58.1626
ERR1190534	ERP013562	Gut microbial dysbiosis in young adults with obesity	384	57.9315
ERR719512	ERP009131	The initial state of the human gut microbiome determines its reshaping by antibiotics	416	57.9011
SRR2175764	SRP056641	Human Microbiome Environment Metagenome	480	57.8474
SRR5032310	SRP093506	Human gut microbiome in AS	407	57.6724
ERR719987	ERP009131	The initial state of the human gut microbiome determines its reshaping by antibiotics	424	57.6654
ERR719506	ERP009131	The initial state of the human gut microbiome determines its reshaping by antibiotics	443	57.6397
SRR1215835	SRP040765	Microbiome study of the RISK cohort	464	57.593
ERR414445	ERP004605	An integrated catalog of reference genes in the human gut microbiome	467	57.5533
ERR1137449	ERP012929	Towards personalized nutrition by prediction of glycemic responses	509	57.5417
SRR528510	SRP002163	Human Microbiome Project (HMP) Metagenomic WGS Projects, deeper sequencing of the human microbiome samples: Production Phase	457	57.5113
SRR059891	SRP002163	Human Microbiome Project (HMP) Metagenomic WGS Projects, deeper sequencing of the human microbiome samples: Production Phase	582	57.46
SRR1031279	SRP002163	Human Microbiome Project (HMP) Metagenomic WGS Projects, deeper sequencing of the human microbiome samples: Production Phase	526	57.4506
ERR260503	ERP001956	Diagnostic Metagenomics: A Culture-Independent Approach to the Investigation of Bacterial Infections	322	57.446
ERR719496	ERP009131	The initial state of the human gut microbiome determines its reshaping by antibiotics	425	57.3969
SRR1915998	SRP056054	A prospective, longitudinal analysis of the developing gut microbiome in infants en route to type 1 diabetes	428	57.3876
SRR1803896	SRP002163	Human Microbiome Project (HMP) Metagenomic WGS Projects, deeper sequencing of the human microbiome samples: Production Phase	420	57.3526
ERR719071	ERP009131	The initial state of the human gut microbiome determines its reshaping by antibiotics	516	57.3456
SRR2237653	SRP029441	Fiji COMP	552	57.3409
ERR719502	ERP009131	The initial state of the human gut microbiome determines its reshaping by antibiotics	429	57.3199
ERR1137551	ERP012929	Towards personalized nutrition by prediction of glycemic responses	480	57.2756
ERR719508	ERP009131	The initial state of the human gut microbiome determines its reshaping by antibiotics	423	57.2732
SRR528367	SRP002163	Human Microbiome Project (HMP) Metagenomic WGS Projects, deeper sequencing of the human microbiome samples: Production Phase	508	57.2429
ERR719514	ERP009131	The initial state of the human gut microbiome determines its reshaping by antibiotics	457	57.1472
SRR1980321	SRP056054	A prospective, longitudinal analysis of the developing gut microbiome in infants en route to type 1 diabetes	491	57.1309
ERR164445	ERP001739	Follow-up of faecal microbiota in IBS patients	90	57.1285
SRR5279276			401	57.0188
SRR1160858	SRP001634	Microbial composition of samples from infant gut	481	56.9815
SRR1211686	SRP040765	Microbiome study of the RISK cohort	488	56.9535
SRR1803365	SRP002163	Human Microbiome Project (HMP) Metagenomic WGS Projects, deeper sequencing of the human microbiome samples: Production Phase	400	56.9511
ERR720154	ERP009131	The initial state of the human gut microbiome determines its reshaping by antibiotics	409	56.9488
SRR4305379	SRP090628	A longitudinal analysis of the developing gut microbiome in infants from Finland, Estonia, and Russian Karelia	511	56.9441
SRR4892772	SRP067755	iHMP ibdmdb	434	56.9301
ERR719991	ERP009131	The initial state of the human gut microbiome determines its reshaping by antibiotics	435	56.9114
ERR719072	ERP009131	The initial state of the human gut microbiome determines its reshaping by antibiotics	534	56.8904
ERR719498	ERP009131	The initial state of the human gut microbiome determines its reshaping by antibiotics	415	56.8601
ERR719507	ERP009131	The initial state of the human gut microbiome determines its reshaping by antibiotics	393	56.8484
ERR720160	ERP009131	The initial state of the human gut microbiome determines its reshaping by antibiotics	375	56.8227
SRR029689	SRP000319	A core gut microbiome in obese and lean twins	216	56.7807
ERR1137618	ERP012929	Towards personalized nutrition by prediction of glycemic responses	475	56.7784
SRR2155340	SRP062282	Characterization of the distal gut microbiota in obese patients following a weight-loss intervention using whole metagenome shotgun sequencing	433	56.7691
ERR1111368	ERP013092	Intestinal microbiome is related to lifetime antibiotic use in Finnish pre-school children	553	56.7667
ERR719503	ERP009131	The initial state of the human gut microbiome determines its reshaping by antibiotics	415	56.7667
ERR720155	ERP009131	The initial state of the human gut microbiome determines its reshaping by antibiotics	385	56.7597
ERR719493	ERP009131	The initial state of the human gut microbiome determines its reshaping by antibiotics	433	56.7481
SRR043425	SRP002424	Diet, Genetic Factors, and the Gut Microbiome in Crohn's Disease	135	56.7434
SRR1215911	SRP040765	Microbiome study of the RISK cohort	492	56.734
SRR549619	SRP002163	Human Microbiome Project (HMP) Metagenomic WGS Projects, deeper sequencing of the human microbiome samples: Production Phase	574	56.7317
SRR5106326			290	56.727
ERR479346	ERP005534	Potential of fecal microbiota for early stage detection of colorectal cancer	516	56.706
ERR912108			365	56.7014
ERR225954	ERP002192	Antibiotics impact on the human intestinal microbiota	107	56.699
SRR2237011	SRP029441	Fiji COMP	508	56.671
ERR719094	ERP009131	The initial state of the human gut microbiome determines its reshaping by antibiotics	530	56.671
ERR911970	ERP010700	Shotgun Metagenomics of 250 Adult Twins Reveals Genetic and Environmental Impacts on the Gut Microbiome	477	56.643
SRR5359020			406	56.6313
ERR720174	ERP009131	The initial state of the human gut microbiome determines its reshaping by antibiotics	432	56.6267
SRR1909676	SRP056054	A prospective, longitudinal analysis of the developing gut microbiome in infants en route to type 1 diabetes	498	56.5987
SRR1804917	SRP002163	Human Microbiome Project (HMP) Metagenomic WGS Projects, deeper sequencing of the human microbiome samples: Production Phase	405	56.5753
SRR534574	SRP002163	Human Microbiome Project (HMP) Metagenomic WGS Projects, deeper sequencing of the human microbiome samples: Production Phase	552	56.5053
SRR5279302			402	56.4843
SRR538232	SRP002163	Human Microbiome Project (HMP) Metagenomic WGS Projects, deeper sequencing of the human microbiome samples: Production Phase	558	56.4469
ERR719462	ERP009131	The initial state of the human gut microbiome determines its reshaping by antibiotics	447	56.4353
ERR1136790	ERP012929	Towards personalized nutrition by prediction of glycemic responses	386	56.4073
SRR528291	SRP002163	Human Microbiome Project (HMP) Metagenomic WGS Projects, deeper sequencing of the human microbiome samples: Production Phase	438	56.3956
ERR209899	ERP002061	A method for identifying metagenomic species and variable genetic elements by exhaustive co-abundance binning	2360	56.3886
SRR539597	SRP002163	Human Microbiome Project (HMP) Metagenomic WGS Projects, deeper sequencing of the human microbiome samples: Production Phase	563	56.3652
SRR1215676	SRP040765	Microbiome study of the RISK cohort	479	56.3559
SRR1765561	SRP040765	Microbiome study of the RISK cohort	472	56.3559
ERR719494	ERP009131	The initial state of the human gut microbiome determines its reshaping by antibiotics	391	56.3326
DRR042625	DRP003048	Metagenomics of Japanese gut microbiomes	48	56.3209
SRR1765430	SRP040765	Microbiome study of the RISK cohort	488	56.2812
SRR5275436			378	56.2742
ERR719460	ERP009131	The initial state of the human gut microbiome determines its reshaping by antibiotics	435	56.2532
ERR636381	ERP007090	Influence of travel on antibiotic resistance	443	56.2509
SRR1765344	SRP040765	Microbiome study of the RISK cohort	446	56.2369
SRR528415	SRP002163	Human Microbiome Project (HMP) Metagenomic WGS Projects, deeper sequencing of the human microbiome samples: Production Phase	469	56.2275
SRR1031496	SRP002163	Human Microbiome Project (HMP) Metagenomic WGS Projects, deeper sequencing of the human microbiome samples: Production Phase	497	56.2042
SRR545276	SRP002163	Human Microbiome Project (HMP) Metagenomic WGS Projects, deeper sequencing of the human microbiome samples: Production Phase	448	56.1738
SRR2244216	SRP029441	Fiji COMP	469	56.1668
SRR1571614	SRP002163	Human Microbiome Project (HMP) Metagenomic WGS Projects, deeper sequencing of the human microbiome samples: Production Phase	470	56.1552
ERR720166	ERP009131	The initial state of the human gut microbiome determines its reshaping by antibiotics	381	56.1365
SRR527869	SRP002163	Human Microbiome Project (HMP) Metagenomic WGS Projects, deeper sequencing of the human microbiome samples: Production Phase	437	56.1295
SRR1915867	SRP056054	A prospective, longitudinal analysis of the developing gut microbiome in infants en route to type 1 diabetes	551	56.0805
SRR2175725	SRP056641	Human Microbiome Environment Metagenome	407	56.0711
ERR912068			440	56.0618
ERR719084	ERP009131	The initial state of the human gut microbiome determines its reshaping by antibiotics	513	56.0408
SRR5091473			303	56.0081
SRR2236773	SRP029441	Fiji COMP	542	55.9521
SRR533749	SRP002163	Human Microbiome Project (HMP) Metagenomic WGS Projects, deeper sequencing of the human microbiome samples: Production Phase	536	55.9498
SRR1215716	SRP040765	Microbiome study of the RISK cohort	481	55.9334
ERR719513	ERP009131	The initial state of the human gut microbiome determines its reshaping by antibiotics	413	55.8587
ERR719474	ERP009131	The initial state of the human gut microbiome determines its reshaping by antibiotics	438	55.8307
ERR719476	ERP009131	The initial state of the human gut microbiome determines its reshaping by antibiotics	465	55.8167
SRR059372	SRP002163	Human Microbiome Project (HMP) Metagenomic WGS Projects, deeper sequencing of the human microbiome samples: Production Phase	502	55.8051
ERR719497	ERP009131	The initial state of the human gut microbiome determines its reshaping by antibiotics	421	55.8004
SRR1765649	SRP040765	Microbiome study of the RISK cohort	443	55.798
SRR539590	SRP002163	Human Microbiome Project (HMP) Metagenomic WGS Projects, deeper sequencing of the human microbiome samples: Production Phase	582	55.7537
ERR1110299	ERP012929	Towards personalized nutrition by prediction of glycemic responses	472	55.7444
ERR719501	ERP009131	The initial state of the human gut microbiome determines its reshaping by antibiotics	406	55.7304
ERR719465	ERP009131	The initial state of the human gut microbiome determines its reshaping by antibiotics	404	55.7187
ERR719089	ERP009131	The initial state of the human gut microbiome determines its reshaping by antibiotics	529	55.6277
ERR414268	ERP004605	An integrated catalog of reference genes in the human gut microbiome	470	55.5926
SRR528048	SRP002163	Human Microbiome Project (HMP) Metagenomic WGS Projects, deeper sequencing of the human microbiome samples: Production Phase	438	55.5903
ERR720046	ERP009131	The initial state of the human gut microbiome determines its reshaping by antibiotics	434	55.588
ERR1190957	ERP013563	Gut microbiome-dependent stratification of patients for anti-diabetic treatment	373	55.56
ERR720149	ERP009131	The initial state of the human gut microbiome determines its reshaping by antibiotics	373	55.5296
ERR414436	ERP004605	An integrated catalog of reference genes in the human gut microbiome	493	55.5086
SRR1804708	SRP002163	Human Microbiome Project (HMP) Metagenomic WGS Projects, deeper sequencing of the human microbiome samples: Production Phase	423	55.4969
ERR719510	ERP009131	The initial state of the human gut microbiome determines its reshaping by antibiotics	408	55.4923
ERR720161	ERP009131	The initial state of the human gut microbiome determines its reshaping by antibiotics	386	55.4806
SRR4305045	SRP090628	A longitudinal analysis of the developing gut microbiome in infants from Finland, Estonia, and Russian Karelia	479	55.4689
ERR719093	ERP009131	The initial state of the human gut microbiome determines its reshaping by antibiotics	528	55.4526
SRR1804626	SRP002163	Human Microbiome Project (HMP) Metagenomic WGS Projects, deeper sequencing of the human microbiome samples: Production Phase	362	55.4222
SRR528381	SRP002163	Human Microbiome Project (HMP) Metagenomic WGS Projects, deeper sequencing of the human microbiome samples: Production Phase	451	55.3942
SRR4305305	SRP090628	A longitudinal analysis of the developing gut microbiome in infants from Finland, Estonia, and Russian Karelia	552	55.3872
ERR719470	ERP009131	The initial state of the human gut microbiome determines its reshaping by antibiotics	414	55.3452
ERR1190562	ERP013562	Gut microbial dysbiosis in young adults with obesity	360	55.3312
SRR528081	SRP002163	Human Microbiome Project (HMP) Metagenomic WGS Projects, deeper sequencing of the human microbiome samples: Production Phase	428	55.3149
SRR1980294	SRP056054	A prospective, longitudinal analysis of the developing gut microbiome in infants en route to type 1 diabetes	512	55.2589
SRR528123	SRP002163	Human Microbiome Project (HMP) Metagenomic WGS Projects, deeper sequencing of the human microbiome samples: Production Phase	470	55.2425
ERR719511	ERP009131	The initial state of the human gut microbiome determines its reshaping by antibiotics	414	55.2052
ERR912081			375	55.1468
ERR719459	ERP009131	The initial state of the human gut microbiome determines its reshaping by antibiotics	438	55.1328
ERR719467	ERP009131	The initial state of the human gut microbiome determines its reshaping by antibiotics	429	55.1328
SRR2467140	SRP063900	AAA enrichment bioreactor	4879	55.0721
SRR1212315	SRP040765	Microbiome study of the RISK cohort	468	55.0254
ERR719078	ERP009131	The initial state of the human gut microbiome determines its reshaping by antibiotics	491	54.9834
ERR525688	ERP005989	Dynamics and Stabilization of the Human Gut Microbiome during the First Year of Life	364	54.9764
ERR164437	ERP001739	Follow-up of faecal microbiota in IBS patients	110	54.9718
SRR1212695	SRP040765	Microbiome study of the RISK cohort	491	54.9251
ERR719090	ERP009131	The initial state of the human gut microbiome determines its reshaping by antibiotics	510	54.834
DRR014170	DRP000446	Comprehensive Detection of Possible Pathogens Associated with Kawasaki Disease	318	54.8317
SRR1916410	SRP056054	A prospective, longitudinal analysis of the developing gut microbiome in infants en route to type 1 diabetes	505	54.7874
ERR1110309	ERP012929	Towards personalized nutrition by prediction of glycemic responses	471	54.7757
ERR525925	ERP005989	Dynamics and Stabilization of the Human Gut Microbiome during the First Year of Life	367	54.6333
ERR720176	ERP009131	The initial state of the human gut microbiome determines its reshaping by antibiotics	354	54.6123
ERR911956			365	54.61
ERR719992	ERP009131	The initial state of the human gut microbiome determines its reshaping by antibiotics	414	54.5539
ERR720164	ERP009131	The initial state of the human gut microbiome determines its reshaping by antibiotics	369	54.5353
ERR719458	ERP009131	The initial state of the human gut microbiome determines its reshaping by antibiotics	418	54.5329
SRR1910864	SRP056054	A prospective, longitudinal analysis of the developing gut microbiome in infants en route to type 1 diabetes	562	54.5213
ERR1137580	ERP012929	Towards personalized nutrition by prediction of glycemic responses	461	54.4956
ERR719464	ERP009131	The initial state of the human gut microbiome determines its reshaping by antibiotics	430	54.4699
SRR1915904	SRP056054	A prospective, longitudinal analysis of the developing gut microbiome in infants en route to type 1 diabetes	479	54.4232
SRR4892929	SRP067755	iHMP ibdmdb	461	54.3999
ERR720175	ERP009131	The initial state of the human gut microbiome determines its reshaping by antibiotics	384	54.3812
SRR650273	SRP001634	Microbial composition of samples from infant gut	418	54.2949
SRR059330	SRP002163	Human Microbiome Project (HMP) Metagenomic WGS Projects, deeper sequencing of the human microbiome samples: Production Phase	531	54.2925
SRR2237570	SRP029441	Fiji COMP	472	54.2365
ERR719087	ERP009131	The initial state of the human gut microbiome determines its reshaping by antibiotics	535	54.2272
SRR1765288	SRP040765	Microbiome study of the RISK cohort	431	54.2132
ERR719461	ERP009131	The initial state of the human gut microbiome determines its reshaping by antibiotics	412	54.2062
ERR164451	ERP001739	Follow-up of faecal microbiota in IBS patients	182	54.1455
ERR453543	ERP005196	Human gut microbiota associated to Clostridium difficile infection	132	54.1245
ERR1293629	ERP013933	Reproducibility of associations between the human gut microbiome and colorectal cancer assessed in a patient population from Washington, DC, USA	420	54.0311
SRR527920	SRP002163	Human Microbiome Project (HMP) Metagenomic WGS Projects, deeper sequencing of the human microbiome samples: Production Phase	427	54.0124
SRR5359085			421	54.0124
SRR513371	SRP002163	Human Microbiome Project (HMP) Metagenomic WGS Projects, deeper sequencing of the human microbiome samples: Production Phase	422	53.9914
ERR719074	ERP009131	The initial state of the human gut microbiome determines its reshaping by antibiotics	495	53.9844
ERR1137303	ERP012929	Towards personalized nutrition by prediction of glycemic responses	478	53.9844
SRR3110875	SRP068612	Human Faecal Samples Raw sequence reads	175	53.9611
SRR2246093	SRP029441	Fiji COMP	435	53.9517
ERR719505	ERP009131	The initial state of the human gut microbiome determines its reshaping by antibiotics	382	53.8817
SRR1565756	SRP002163	Human Microbiome Project (HMP) Metagenomic WGS Projects, deeper sequencing of the human microbiome samples: Production Phase	448	53.8537
ERR719076	ERP009131	The initial state of the human gut microbiome determines its reshaping by antibiotics	521	53.8467
ERR719472	ERP009131	The initial state of the human gut microbiome determines its reshaping by antibiotics	420	53.842
ERR1293624	ERP013933	Reproducibility of associations between the human gut microbiome and colorectal cancer assessed in a patient population from Washington, DC, USA	955	53.8304
SRR1765519	SRP040765	Microbiome study of the RISK cohort	416	53.828
SRR5359064			396	53.7977
SRR1765654	SRP040765	Microbiome study of the RISK cohort	467	53.793
SRR2241409	SRP056641	Human Microbiome Environment Metagenome	470	53.765
ERR719077	ERP009131	The initial state of the human gut microbiome determines its reshaping by antibiotics	506	53.7183
ERR719083	ERP009131	The initial state of the human gut microbiome determines its reshaping by antibiotics	480	53.6693
SRR649935	SRP001634	Microbial composition of samples from infant gut	405	53.6506
ERR719075	ERP009131	The initial state of the human gut microbiome determines its reshaping by antibiotics	493	53.6413
SRR528200	SRP002163	Human Microbiome Project (HMP) Metagenomic WGS Projects, deeper sequencing of the human microbiome samples: Production Phase	422	53.639
SRR1765514	SRP040765	Microbiome study of the RISK cohort	447	53.5969
ERR720171	ERP009131	The initial state of the human gut microbiome determines its reshaping by antibiotics	354	53.5713
ERR1293574	ERP013933	Reproducibility of associations between the human gut microbiome and colorectal cancer assessed in a patient population from Washington, DC, USA	425	53.5596
ERR210621	ERP002061	A method for identifying metagenomic species and variable genetic elements by exhaustive co-abundance binning	686	53.5479
ERR1293576	ERP013933	Reproducibility of associations between the human gut microbiome and colorectal cancer assessed in a patient population from Washington, DC, USA	385	53.5386
SRR1804534	SRP002163	Human Microbiome Project (HMP) Metagenomic WGS Projects, deeper sequencing of the human microbiome samples: Production Phase	383	53.4966
ERR719983	ERP009131	The initial state of the human gut microbiome determines its reshaping by antibiotics	379	53.3635
SRR4892981	SRP067755	iHMP ibdmdb	437	53.3098
ERR260167	ERP002469	Gut metagenome in European women with normal, impaired and diabetic glucose control	382	53.3028
ERR1137374	ERP012929	Towards personalized nutrition by prediction of glycemic responses	436	53.2888
SRR531355	SRP002163	Human Microbiome Project (HMP) Metagenomic WGS Projects, deeper sequencing of the human microbiome samples: Production Phase	411	53.2585
SRR1765289	SRP040765	Microbiome study of the RISK cohort	449	53.2235
ERR525847	ERP005989	Dynamics and Stabilization of the Human Gut Microbiome during the First Year of Life	350	53.1908
SRR1915693	SRP056054	A prospective, longitudinal analysis of the developing gut microbiome in infants en route to type 1 diabetes	425	53.1885
SRR1803999	SRP002163	Human Microbiome Project (HMP) Metagenomic WGS Projects, deeper sequencing of the human microbiome samples: Production Phase	373	53.1885
ERR1293626	ERP013933	Reproducibility of associations between the human gut microbiome and colorectal cancer assessed in a patient population from Washington, DC, USA	393	53.1768
ERR719081	ERP009131	The initial state of the human gut microbiome determines its reshaping by antibiotics	513	53.1278
SRR1031509	SRP002163	Human Microbiome Project (HMP) Metagenomic WGS Projects, deeper sequencing of the human microbiome samples: Production Phase	503	53.1184
SRR2245580	SRP029441	Fiji COMP	460	53.1114
SRR533542	SRP002163	Human Microbiome Project (HMP) Metagenomic WGS Projects, deeper sequencing of the human microbiome samples: Production Phase	429	53.0414
SRR534441	SRP002163	Human Microbiome Project (HMP) Metagenomic WGS Projects, deeper sequencing of the human microbiome samples: Production Phase	415	53.0367
ERR1110297	ERP012929	Towards personalized nutrition by prediction of glycemic responses	505	53.0344
SRR1980359	SRP056054	A prospective, longitudinal analysis of the developing gut microbiome in infants en route to type 1 diabetes	513	52.9807
SRR533737	SRP002163	Human Microbiome Project (HMP) Metagenomic WGS Projects, deeper sequencing of the human microbiome samples: Production Phase	477	52.9714
ERR720172	ERP009131	The initial state of the human gut microbiome determines its reshaping by antibiotics	363	52.9714
ERR719088	ERP009131	The initial state of the human gut microbiome determines its reshaping by antibiotics	486	52.962
SRR5106292			273	52.9084
SRR948164	SRP028593	Anaerobic fermentation Metagenome	7599	52.8733
SRR1215680	SRP040765	Microbiome study of the RISK cohort	454	52.815
SRR2155334	SRP062282	Characterization of the distal gut microbiota in obese patients following a weight-loss intervention using whole metagenome shotgun sequencing	350	52.7823
SRR1568863	SRP002163	Human Microbiome Project (HMP) Metagenomic WGS Projects, deeper sequencing of the human microbiome samples: Production Phase	409	52.7706
SRR3212985	SRP071327	Bacteria and human colon samples from human gut Metagenome	249	52.7496
SRR1765604	SRP040765	Microbiome study of the RISK cohort	418	52.6469
ERR720158	ERP009131	The initial state of the human gut microbiome determines its reshaping by antibiotics	353	52.6329
SRR4032641	SRP078001	Maturation of the Infant Microbiome Community Structure and Function Across Multiple Body Sites	330	52.6213
ERR719085	ERP009131	The initial state of the human gut microbiome determines its reshaping by antibiotics	498	52.6073
SRR1215637	SRP040765	Microbiome study of the RISK cohort	459	52.5186
ERR1190857	ERP013563	Gut microbiome-dependent stratification of patients for anti-diabetic treatment	339	52.5162
SRR1765612	SRP040765	Microbiome study of the RISK cohort	418	52.4975
ERR720152	ERP009131	The initial state of the human gut microbiome determines its reshaping by antibiotics	355	52.3948
SRR1803903	SRP002163	Human Microbiome Project (HMP) Metagenomic WGS Projects, deeper sequencing of the human microbiome samples: Production Phase	341	52.3855
SRR2193362	SRP029441	Fiji COMP	455	52.3785
SRR2221885	SRP029441	Fiji COMP	476	52.2968
SRR1980151	SRP056054	A prospective, longitudinal analysis of the developing gut microbiome in infants en route to type 1 diabetes	468	52.2851
SRR1980471	SRP056054	A prospective, longitudinal analysis of the developing gut microbiome in infants en route to type 1 diabetes	392	52.2665
ERR719092	ERP009131	The initial state of the human gut microbiome determines its reshaping by antibiotics	469	52.2525
ERR719471	ERP009131	The initial state of the human gut microbiome determines its reshaping by antibiotics	404	52.2501
ERR720177	ERP009131	The initial state of the human gut microbiome determines its reshaping by antibiotics	344	52.1988
SRR5032313	SRP093506	Human gut microbiome in AS	355	52.1964
SRR1765357	SRP040765	Microbiome study of the RISK cohort	425	52.1941
ERR1398200	ERP015450	Hypertension is one of the most prevalent cardiovascular diseases worldwide. Recent findings have identified a link between gut microbiota and blood pressure, yet the contributions of gut microbes and bacterial metabolites towards hypertension remain largely uncharacterized. We carried out metagenomic and metabonomics analyses, in combination with faecal microbiota transplantation, and elucidate …	279	52.1381
SRR549635	SRP002163	Human Microbiome Project (HMP) Metagenomic WGS Projects, deeper sequencing of the human microbiome samples: Production Phase	433	52.1194
ERR719463	ERP009131	The initial state of the human gut microbiome determines its reshaping by antibiotics	409	52.0867
ERR1137322	ERP012929	Towards personalized nutrition by prediction of glycemic responses	422	52.0844
ERR1018192	ERP012177	Metagenomic analysis of fecal microbiome as a tool towards targeted non-invasive biomarkers for colorectal cancer	391	52.0821
ERR719482	ERP009131	The initial state of the human gut microbiome determines its reshaping by antibiotics	378	52.0821
ERR720163	ERP009131	The initial state of the human gut microbiome determines its reshaping by antibiotics	343	52.0821
ERR720178	ERP009131	The initial state of the human gut microbiome determines its reshaping by antibiotics	343	52.0657
SRR1568833	SRP002163	Human Microbiome Project (HMP) Metagenomic WGS Projects, deeper sequencing of the human microbiome samples: Production Phase	425	52.0587
ERR720153	ERP009131	The initial state of the human gut microbiome determines its reshaping by antibiotics	368	52.0494
SRR3582177	SRP075633	Increased intestinal microbial diversity following fecal microbiota transplant for active Crohn's disease	394	52.0167
ERR1293573	ERP013933	Reproducibility of associations between the human gut microbiome and colorectal cancer assessed in a patient population from Washington, DC, USA	382	52.012
SRR1211721	SRP040765	Microbiome study of the RISK cohort	453	51.9677
SRR1915593	SRP056054	A prospective, longitudinal analysis of the developing gut microbiome in infants en route to type 1 diabetes	524	51.9654
SRR1915678	SRP056054	A prospective, longitudinal analysis of the developing gut microbiome in infants en route to type 1 diabetes	403	51.9327
ERR1293622	ERP013933	Reproducibility of associations between the human gut microbiome and colorectal cancer assessed in a patient population from Washington, DC, USA	999	51.8883
ERR321575	ERP003612	Richness of human gut microbiome correlates with metabolic markers	416	51.886
SRR1765555	SRP040765	Microbiome study of the RISK cohort	420	51.8837
SRR554404	SRP015320	Dehalobacter sp. CF strain:CF Genome sequencing	6878	51.809
SRR1765427	SRP040765	Microbiome study of the RISK cohort	392	51.809
SRR549587	SRP002163	Human Microbiome Project (HMP) Metagenomic WGS Projects, deeper sequencing of the human microbiome samples: Production Phase	434	51.7856
ERR719080	ERP009131	The initial state of the human gut microbiome determines its reshaping by antibiotics	491	51.7576
SRR540381	SRP002163	Human Microbiome Project (HMP) Metagenomic WGS Projects, deeper sequencing of the human microbiome samples: Production Phase	406	51.746
ERR1297820	ERP013827	Impact of faecal microbiota transplantation on the intestinal microbiome in metabolic syndrome patients	392	51.7133
ERR719091	ERP009131	The initial state of the human gut microbiome determines its reshaping by antibiotics	483	51.7086
ERR589550	ERP006678	Gut and Oral Microbiome Dysbiosis in Rheumatoid Arthritis	370	51.6526
ERR719201	ERP009131	The initial state of the human gut microbiome determines its reshaping by antibiotics	406	51.6316
SRR1765623	SRP040765	Microbiome study of the RISK cohort	426	51.6246
SRR540706	SRP002163	Human Microbiome Project (HMP) Metagenomic WGS Projects, deeper sequencing of the human microbiome samples: Production Phase	394	51.6036
ERR1190791	ERP013563	Gut microbiome-dependent stratification of patients for anti-diabetic treatment	341	51.5919
SRR1804557	SRP002163	Human Microbiome Project (HMP) Metagenomic WGS Projects, deeper sequencing of the human microbiome samples: Production Phase	339	51.5919
SRR533739	SRP002163	Human Microbiome Project (HMP) Metagenomic WGS Projects, deeper sequencing of the human microbiome samples: Production Phase	405	51.5872
ERR1110331	ERP012929	Towards personalized nutrition by prediction of glycemic responses	388	51.5779
SRR1909515	SRP056054	A prospective, longitudinal analysis of the developing gut microbiome in infants en route to type 1 diabetes	406	51.5756
ERR1190564	ERP013562	Gut microbial dysbiosis in young adults with obesity	332	51.5756
SRR545261	SRP002163	Human Microbiome Project (HMP) Metagenomic WGS Projects, deeper sequencing of the human microbiome samples: Production Phase	442	51.5499
SRR537787	SRP002163	Human Microbiome Project (HMP) Metagenomic WGS Projects, deeper sequencing of the human microbiome samples: Production Phase	387	51.5219
SRR1765389	SRP040765	Microbiome study of the RISK cohort	387	51.4775
ERR912110	ERP010700	Shotgun Metagenomics of 250 Adult Twins Reveals Genetic and Environmental Impacts on the Gut Microbiome	331	51.4752
SRR1569004	SRP002163	Human Microbiome Project (HMP) Metagenomic WGS Projects, deeper sequencing of the human microbiome samples: Production Phase	420	51.4682
SRR1765565	SRP040765	Microbiome study of the RISK cohort	407	51.4565
SRR5056857			254	51.4495
ERR1110325	ERP012929	Towards personalized nutrition by prediction of glycemic responses	242	51.3982
ERR1137560	ERP012929	Towards personalized nutrition by prediction of glycemic responses	390	51.3725
ERR1018244	ERP012177	Metagenomic analysis of fecal microbiome as a tool towards targeted non-invasive biomarkers for colorectal cancer	332	51.3631
SRR651247	SRP001634	Microbial composition of samples from infant gut	410	51.3468
ERR688581	ERP008729	Gut microbiome development along the colorectal adenoma-carcinoma sequence	352	51.3305
ERR719079	ERP009131	The initial state of the human gut microbiome determines its reshaping by antibiotics	460	51.3141
SRR1980330	SRP056054	A prospective, longitudinal analysis of the developing gut microbiome in infants en route to type 1 diabetes	406	51.3048
SRR533736	SRP002163	Human Microbiome Project (HMP) Metagenomic WGS Projects, deeper sequencing of the human microbiome samples: Production Phase	419	51.2908
SRR533302	SRP002163	Human Microbiome Project (HMP) Metagenomic WGS Projects, deeper sequencing of the human microbiome samples: Production Phase	439	51.2838
SRR1564313	SRP002163	Human Microbiome Project (HMP) Metagenomic WGS Projects, deeper sequencing of the human microbiome samples: Production Phase	378	51.2698
ERR589440	ERP006678	Gut and Oral Microbiome Dysbiosis in Rheumatoid Arthritis	343	51.2581
SRR540943	SRP002163	Human Microbiome Project (HMP) Metagenomic WGS Projects, deeper sequencing of the human microbiome samples: Production Phase	378	51.2348
SRR4305312	SRP090628	A longitudinal analysis of the developing gut microbiome in infants from Finland, Estonia, and Russian Karelia	536	51.2254
ERR719395	ERP009131	The initial state of the human gut microbiome determines its reshaping by antibiotics	386	51.2068
SRR5091551			312	51.2068
SRR5106505			297	51.1204
SRR540940	SRP002163	Human Microbiome Project (HMP) Metagenomic WGS Projects, deeper sequencing of the human microbiome samples: Production Phase	411	51.1157
SRR063513	SRP002163	Human Microbiome Project (HMP) Metagenomic WGS Projects, deeper sequencing of the human microbiome samples: Production Phase	484	51.0784
ERR1293625	ERP013933	Reproducibility of associations between the human gut microbiome and colorectal cancer assessed in a patient population from Washington, DC, USA	837	51.0737
SRR2090124	SRP060517	Gulf of Mexico water and sediments Metagenome	8268	51.0574
SRR061496	SRP002163	Human Microbiome Project (HMP) Metagenomic WGS Projects, deeper sequencing of the human microbiome samples: Production Phase	472	51.0177
SRR1765404	SRP040765	Microbiome study of the RISK cohort	417	51.0084
ERR719379	ERP009131	The initial state of the human gut microbiome determines its reshaping by antibiotics	375	51.006
SRR528458	SRP002163	Human Microbiome Project (HMP) Metagenomic WGS Projects, deeper sequencing of the human microbiome samples: Production Phase	380	50.9127
ERR719475	ERP009131	The initial state of the human gut microbiome determines its reshaping by antibiotics	392	50.901
ERR720162	ERP009131	The initial state of the human gut microbiome determines its reshaping by antibiotics	330	50.8823
ERR1297792	ERP013827	Impact of faecal microbiota transplantation on the intestinal microbiome in metabolic syndrome patients	374	50.8566
SRR4408033	SRP090628	A longitudinal analysis of the developing gut microbiome in infants from Finland, Estonia, and Russian Karelia	450	50.8473
ERR720159	ERP009131	The initial state of the human gut microbiome determines its reshaping by antibiotics	339	50.8426
ERR720148	ERP009131	The initial state of the human gut microbiome determines its reshaping by antibiotics	335	50.824
ERR720173	ERP009131	The initial state of the human gut microbiome determines its reshaping by antibiotics	338	50.8216
SRR1765327	SRP040765	Microbiome study of the RISK cohort	391	50.8193
SRR1980492	SRP056054	A prospective, longitudinal analysis of the developing gut microbiome in infants en route to type 1 diabetes	390	50.8146
SRR540399	SRP002163	Human Microbiome Project (HMP) Metagenomic WGS Projects, deeper sequencing of the human microbiome samples: Production Phase	392	50.803
ERR321623	ERP003612	Richness of human gut microbiome correlates with metabolic markers	398	50.7773
SRR1765383	SRP040765	Microbiome study of the RISK cohort	421	50.7703
ERR1293623	ERP013933	Reproducibility of associations between the human gut microbiome and colorectal cancer assessed in a patient population from Washington, DC, USA	938	50.7469
SRR1765461	SRP040765	Microbiome study of the RISK cohort	400	50.7306
SRR5106487			287	50.7096
SRR1570027	SRP002163	Human Microbiome Project (HMP) Metagenomic WGS Projects, deeper sequencing of the human microbiome samples: Production Phase	382	50.6722
ERR719389	ERP009131	The initial state of the human gut microbiome determines its reshaping by antibiotics	376	50.6256
SRR549608	SRP002163	Human Microbiome Project (HMP) Metagenomic WGS Projects, deeper sequencing of the human microbiome samples: Production Phase	452	50.6162
SRR2193766	SRP029441	Fiji COMP	464	50.6022
SRR532224	SRP002163	Human Microbiome Project (HMP) Metagenomic WGS Projects, deeper sequencing of the human microbiome samples: Production Phase	457	50.5929
ERR720156	ERP009131	The initial state of the human gut microbiome determines its reshaping by antibiotics	330	50.5579
SRR3313059	SRP072561	Human Gut Microbiome in a Multiplex Family Study of Type 1 Diabetes Mellitus	362	50.5532
ERR414480	ERP004605	An integrated catalog of reference genes in the human gut microbiome	383	50.5439
ERR525895	ERP005989	Dynamics and Stabilization of the Human Gut Microbiome during the First Year of Life	345	50.5229
SRR1197540	SRP040146	C.diff FMT	411	50.5182
SRR043422	SRP002424	Diet, Genetic Factors, and the Gut Microbiome in Crohn's Disease	140	50.5158
SRR063581	SRP002163	Human Microbiome Project (HMP) Metagenomic WGS Projects, deeper sequencing of the human microbiome samples: Production Phase	3037	50.5088
SRR1765310	SRP040765	Microbiome study of the RISK cohort	412	50.4622
ERR719376	ERP009131	The initial state of the human gut microbiome determines its reshaping by antibiotics	368	50.4272
ERR1137670	ERP012929	Towards personalized nutrition by prediction of glycemic responses	396	50.4272
ERR719466	ERP009131	The initial state of the human gut microbiome determines its reshaping by antibiotics	389	50.4225
SRR2240729	SRP056641	Human Microbiome Environment Metagenome	366	50.3921
ERR636414	ERP007090	Influence of travel on antibiotic resistance	330	50.3385
ERR1578666	ERP016813	Integrated metabolomics and metagenomics analysis of plasma and urine identified microbial metabolites associated with coronary heart disease	333	50.2801
SRR649970	SRP001634	Microbial composition of samples from infant gut	371	50.2778
SRR534436	SRP002163	Human Microbiome Project (HMP) Metagenomic WGS Projects, deeper sequencing of the human microbiome samples: Production Phase	387	50.2731
ERR719486	ERP009131	The initial state of the human gut microbiome determines its reshaping by antibiotics	380	50.2708
SRR1765587	SRP040765	Microbiome study of the RISK cohort	368	50.2591
SRR5279310			339	50.2521
ERR720168	ERP009131	The initial state of the human gut microbiome determines its reshaping by antibiotics	357	50.2451
SRR1031567	SRP002163	Human Microbiome Project (HMP) Metagenomic WGS Projects, deeper sequencing of the human microbiome samples: Production Phase	369	50.2404
SRR1765609	SRP040765	Microbiome study of the RISK cohort	406	50.2357
SRR1909569	SRP056054	A prospective, longitudinal analysis of the developing gut microbiome in infants en route to type 1 diabetes	371	50.2334
SRR043432	SRP002424	Diet, Genetic Factors, and the Gut Microbiome in Crohn's Disease	100	50.2241
SRR5091525			242	50.2077
SRR1765573	SRP040765	Microbiome study of the RISK cohort	421	50.1564
ERR719473	ERP009131	The initial state of the human gut microbiome determines its reshaping by antibiotics	393	50.1494
ERR719396	ERP009131	The initial state of the human gut microbiome determines its reshaping by antibiotics	379	50.1284
SRR540925	SRP002163	Human Microbiome Project (HMP) Metagenomic WGS Projects, deeper sequencing of the human microbiome samples: Production Phase	394	50.084
SRR5032300	SRP093506	Human gut microbiome in AS	297	50.0747
SRR540952	SRP002163	Human Microbiome Project (HMP) Metagenomic WGS Projects, deeper sequencing of the human microbiome samples: Production Phase	393	50.035
SRR5032345	SRP093506	Human gut microbiome in AS	325	50.0327
SRR651253	SRP001634	Microbial composition of samples from infant gut	425	49.9883
ERR719394	ERP009131	The initial state of the human gut microbiome determines its reshaping by antibiotics	373	49.951
SRR1980485	SRP056054	A prospective, longitudinal analysis of the developing gut microbiome in infants en route to type 1 diabetes	415	49.9393
SRR1031775	SRP002163	Human Microbiome Project (HMP) Metagenomic WGS Projects, deeper sequencing of the human microbiome samples: Production Phase	376	49.916
ERR719172	ERP009131	The initial state of the human gut microbiome determines its reshaping by antibiotics	406	49.888
SRR1805056	SRP002163	Human Microbiome Project (HMP) Metagenomic WGS Projects, deeper sequencing of the human microbiome samples: Production Phase	308	49.881
SRR541095	SRP002163	Human Microbiome Project (HMP) Metagenomic WGS Projects, deeper sequencing of the human microbiome samples: Production Phase	403	49.8716
SRR1571197	SRP002163	Human Microbiome Project (HMP) Metagenomic WGS Projects, deeper sequencing of the human microbiome samples: Production Phase	404	49.8296
SRR585786	SRP016067	Symptomatic atherosclerosis gut metagenome	398	49.8109
ERR209701	ERP002061	A method for identifying metagenomic species and variable genetic elements by exhaustive co-abundance binning	398	49.8063
ERR209393	ERP002061	A method for identifying metagenomic species and variable genetic elements by exhaustive co-abundance binning	416	49.7946
ERR719484	ERP009131	The initial state of the human gut microbiome determines its reshaping by antibiotics	340	49.7806
ERR1190929	ERP013563	Gut microbiome-dependent stratification of patients for anti-diabetic treatment	312	49.7736
ERR719393	ERP009131	The initial state of the human gut microbiome determines its reshaping by antibiotics	367	49.7689
SRR5056758			236	49.7643
SRR533300	SRP002163	Human Microbiome Project (HMP) Metagenomic WGS Projects, deeper sequencing of the human microbiome samples: Production Phase	399	49.7456
SRR1765641	SRP040765	Microbiome study of the RISK cohort	415	49.7456
SRR1031856	SRP002163	Human Microbiome Project (HMP) Metagenomic WGS Projects, deeper sequencing of the human microbiome samples: Production Phase	408	49.7386
DRR002656	DRP000690	Metgenomic analysis of human gut microbiome in patients with multiple sclerosis (MS).	74	49.7269
SRR1917939	SRP056173	Human microbiome Targeted Locus (Loci)	117	49.7152
SRR1793408	SRP052424	Infant fecal microbiome related to eczema	145	49.7152
ERR414324	ERP004605	An integrated catalog of reference genes in the human gut microbiome	403	49.7129
ERR719526	ERP009131	The initial state of the human gut microbiome determines its reshaping by antibiotics	341	49.5495
SRR533744	SRP002163	Human Microbiome Project (HMP) Metagenomic WGS Projects, deeper sequencing of the human microbiome samples: Production Phase	424	49.5472
SRR1765556	SRP040765	Microbiome study of the RISK cohort	369	49.5425
SRR534430	SRP002163	Human Microbiome Project (HMP) Metagenomic WGS Projects, deeper sequencing of the human microbiome samples: Production Phase	389	49.5122
ERR321403	ERP003612	Richness of human gut microbiome correlates with metabolic markers	429	49.4958
ERR719186	ERP009131	The initial state of the human gut microbiome determines its reshaping by antibiotics	377	49.4912
SRR1564228	SRP002163	Human Microbiome Project (HMP) Metagenomic WGS Projects, deeper sequencing of the human microbiome samples: Production Phase	405	49.4655
ERR1912979			365	49.4631
SRR4305316	SRP090628	A longitudinal analysis of the developing gut microbiome in infants from Finland, Estonia, and Russian Karelia	390	49.3861
DRR042635	DRP003048	Metagenomics of Japanese gut microbiomes	191	49.3441
ERR719485	ERP009131	The initial state of the human gut microbiome determines its reshaping by antibiotics	360	49.3418
SRR4408138	SRP090628	A longitudinal analysis of the developing gut microbiome in infants from Finland, Estonia, and Russian Karelia	411	49.3044
ERR720167	ERP009131	The initial state of the human gut microbiome determines its reshaping by antibiotics	335	49.2741
SRR1909679	SRP056054	A prospective, longitudinal analysis of the developing gut microbiome in infants en route to type 1 diabetes	401	49.2507
SRR1765308	SRP040765	Microbiome study of the RISK cohort	385	49.2484
SRR532765	SRP002163	Human Microbiome Project (HMP) Metagenomic WGS Projects, deeper sequencing of the human microbiome samples: Production Phase	409	49.2344
SRR1765435	SRP040765	Microbiome study of the RISK cohort	378	49.2181
SRR1765599	SRP040765	Microbiome study of the RISK cohort	365	49.127
ERR719490	ERP009131	The initial state of the human gut microbiome determines its reshaping by antibiotics	357	49.127
ERR719095	ERP009131	The initial state of the human gut microbiome determines its reshaping by antibiotics	441	49.1247
SRR2142213	SRP061957	Fecal microbiota transplantation (FMT) for ulcerative colitis	140	49.0687
SRR533755	SRP002163	Human Microbiome Project (HMP) Metagenomic WGS Projects, deeper sequencing of the human microbiome samples: Production Phase	411	49.064
SRR540707	SRP002163	Human Microbiome Project (HMP) Metagenomic WGS Projects, deeper sequencing of the human microbiome samples: Production Phase	440	49.0383
SRR541098	SRP002163	Human Microbiome Project (HMP) Metagenomic WGS Projects, deeper sequencing of the human microbiome samples: Production Phase	377	49.008
SRR528007	SRP002163	Human Microbiome Project (HMP) Metagenomic WGS Projects, deeper sequencing of the human microbiome samples: Production Phase	337	49.008
SRR549472	SRP002163	Human Microbiome Project (HMP) Metagenomic WGS Projects, deeper sequencing of the human microbiome samples: Production Phase	405	48.9846
SRR3582161	SRP075633	Increased intestinal microbial diversity following fecal microbiota transplant for active Crohn's disease	383	48.9636
SRR341632	SRP008047	A Metagenome-Wide Association Study of gut microbiota identifies markers associated with Type 2 Diabetes	441	48.9613
SRR1031670	SRP002163	Human Microbiome Project (HMP) Metagenomic WGS Projects, deeper sequencing of the human microbiome samples: Production Phase	375	48.959
ERR719479	ERP009131	The initial state of the human gut microbiome determines its reshaping by antibiotics	354	48.9496
SRR1916438	SRP056054	A prospective, longitudinal analysis of the developing gut microbiome in infants en route to type 1 diabetes	392	48.9076
ERR720165	ERP009131	The initial state of the human gut microbiome determines its reshaping by antibiotics	329	48.8936
SRR346686	SRP002163	Human Microbiome Project (HMP) Metagenomic WGS Projects, deeper sequencing of the human microbiome samples: Production Phase	350	48.8609
SRR1980461	SRP056054	A prospective, longitudinal analysis of the developing gut microbiome in infants en route to type 1 diabetes	423	48.8259
ERR1293575	ERP013933	Reproducibility of associations between the human gut microbiome and colorectal cancer assessed in a patient population from Washington, DC, USA	337	48.8236
SRR549480	SRP002163	Human Microbiome Project (HMP) Metagenomic WGS Projects, deeper sequencing of the human microbiome samples: Production Phase	415	48.8002
ERR1305909	ERP014480	Roux-en-Y gastric bypass surgery of morbidly obese patients shows swift and persistent changes of the individual gut microbiota	311	48.7956
ERR719200	ERP009131	The initial state of the human gut microbiome determines its reshaping by antibiotics	400	48.7932
SRR4305340	SRP090628	A longitudinal analysis of the developing gut microbiome in infants from Finland, Estonia, and Russian Karelia	401	48.7606
ERR719196	ERP009131	The initial state of the human gut microbiome determines its reshaping by antibiotics	378	48.7372
SRR541114	SRP002163	Human Microbiome Project (HMP) Metagenomic WGS Projects, deeper sequencing of the human microbiome samples: Production Phase	360	48.7279
ERR719469	ERP009131	The initial state of the human gut microbiome determines its reshaping by antibiotics	380	48.7139
ERR720169	ERP009131	The initial state of the human gut microbiome determines its reshaping by antibiotics	330	48.7139
SRR1765502	SRP040765	Microbiome study of the RISK cohort	392	48.6765
SRR545260	SRP002163	Human Microbiome Project (HMP) Metagenomic WGS Projects, deeper sequencing of the human microbiome samples: Production Phase	379	48.6742
SRR549591	SRP002163	Human Microbiome Project (HMP) Metagenomic WGS Projects, deeper sequencing of the human microbiome samples: Production Phase	421	48.6579
SRR539748	SRP002163	Human Microbiome Project (HMP) Metagenomic WGS Projects, deeper sequencing of the human microbiome samples: Production Phase	381	48.6462
ERR414322	ERP004605	An integrated catalog of reference genes in the human gut microbiome	412	48.6228
SRR533901	SRP002163	Human Microbiome Project (HMP) Metagenomic WGS Projects, deeper sequencing of the human microbiome samples: Production Phase	393	48.6042
SRR545295	SRP002163	Human Microbiome Project (HMP) Metagenomic WGS Projects, deeper sequencing of the human microbiome samples: Production Phase	403	48.5925
SRR532541	SRP002163	Human Microbiome Project (HMP) Metagenomic WGS Projects, deeper sequencing of the human microbiome samples: Production Phase	384	48.5622
SRR1765407	SRP040765	Microbiome study of the RISK cohort	390	48.5598
ERR719527	ERP009131	The initial state of the human gut microbiome determines its reshaping by antibiotics	331	48.5598
SRR346711	SRP002163	Human Microbiome Project (HMP) Metagenomic WGS Projects, deeper sequencing of the human microbiome samples: Production Phase	331	48.5575
SRR1765547	SRP040765	Microbiome study of the RISK cohort	402	48.5248
SRR533950	SRP002163	Human Microbiome Project (HMP) Metagenomic WGS Projects, deeper sequencing of the human microbiome samples: Production Phase	402	48.5108
SRR063584	SRP002163	Human Microbiome Project (HMP) Metagenomic WGS Projects, deeper sequencing of the human microbiome samples: Production Phase	3508	48.4478
SRR1757178	SRP040765	Microbiome study of the RISK cohort	375	48.4408
SRR1765628	SRP040765	Microbiome study of the RISK cohort	375	48.4361
SRR533741	SRP002163	Human Microbiome Project (HMP) Metagenomic WGS Projects, deeper sequencing of the human microbiome samples: Production Phase	390	48.4268
SRR1804684	SRP002163	Human Microbiome Project (HMP) Metagenomic WGS Projects, deeper sequencing of the human microbiome samples: Production Phase	332	48.3964
SRR726577	SRP001634	Microbial composition of samples from infant gut	360	48.3941
SRR1765596	SRP040765	Microbiome study of the RISK cohort	366	48.3171
ERR719202	ERP009131	The initial state of the human gut microbiome determines its reshaping by antibiotics	378	48.3031
SRR4305336	SRP090628	A longitudinal analysis of the developing gut microbiome in infants from Finland, Estonia, and Russian Karelia	381	48.2937
ERR1293627	ERP013933	Reproducibility of associations between the human gut microbiome and colorectal cancer assessed in a patient population from Washington, DC, USA	352	48.2704
SRR1765581	SRP040765	Microbiome study of the RISK cohort	395	48.2657
ERR525787	ERP005989	Dynamics and Stabilization of the Human Gut Microbiome during the First Year of Life	323	48.254
ERR719480	ERP009131	The initial state of the human gut microbiome determines its reshaping by antibiotics	354	48.233
SRR5279280			320	48.1887
SRR649975	SRP001634	Microbial composition of samples from infant gut	376	48.1187
ERR1305880	ERP014480	Roux-en-Y gastric bypass surgery of morbidly obese patients shows swift and persistent changes of the individual gut microbiota	350	48.1047
ERR688568			326	48.1023
SRR539595	SRP002163	Human Microbiome Project (HMP) Metagenomic WGS Projects, deeper sequencing of the human microbiome samples: Production Phase	385	48.0907
ERR210582	ERP002061	A method for identifying metagenomic species and variable genetic elements by exhaustive co-abundance binning	627	48.0697
SRR1765558	SRP040765	Microbiome study of the RISK cohort	365	48.058
SRR1980498	SRP056054	A prospective, longitudinal analysis of the developing gut microbiome in infants en route to type 1 diabetes	403	48.0066
ERR479533	ERP005534	Potential of fecal microbiota for early stage detection of colorectal cancer	323	47.995
SRR043434	SRP002424	Diet, Genetic Factors, and the Gut Microbiome in Crohn's Disease	93	47.9926
ERR1190686	ERP013562	Gut microbial dysbiosis in young adults with obesity	306	47.9903
ERR719391	ERP009131	The initial state of the human gut microbiome determines its reshaping by antibiotics	375	47.9903
ERR210581	ERP002061	A method for identifying metagenomic species and variable genetic elements by exhaustive co-abundance binning	579	47.9576
SRR1765351	SRP040765	Microbiome study of the RISK cohort	377	47.9319
SRR1765589	SRP040765	Microbiome study of the RISK cohort	380	47.9133
SRR533944	SRP002163	Human Microbiome Project (HMP) Metagenomic WGS Projects, deeper sequencing of the human microbiome samples: Production Phase	423	47.9016
SRR2246272	SRP029441	Fiji COMP	403	47.8969
SRR1571584	SRP002163	Human Microbiome Project (HMP) Metagenomic WGS Projects, deeper sequencing of the human microbiome samples: Production Phase	376	47.8899
ERR589770	ERP006678	Gut and Oral Microbiome Dysbiosis in Rheumatoid Arthritis	290	47.8853
SRR540924	SRP002163	Human Microbiome Project (HMP) Metagenomic WGS Projects, deeper sequencing of the human microbiome samples: Production Phase	417	47.8783
ERR479525	ERP005534	Potential of fecal microbiota for early stage detection of colorectal cancer	674	47.8152
SRR1909597	SRP056054	A prospective, longitudinal analysis of the developing gut microbiome in infants en route to type 1 diabetes	358	47.8129
ERR1018202	ERP012177	Metagenomic analysis of fecal microbiome as a tool towards targeted non-invasive biomarkers for colorectal cancer	310	47.8082
SRR1765384	SRP040765	Microbiome study of the RISK cohort	357	47.8036
ERR1297697	ERP013827	Impact of faecal microbiota transplantation on the intestinal microbiome in metabolic syndrome patients	348	47.7242
ERR719397	ERP009131	The initial state of the human gut microbiome determines its reshaping by antibiotics	367	47.7125
SRR1765530	SRP040765	Microbiome study of the RISK cohort	375	47.7079
SRR1031861	SRP002163	Human Microbiome Project (HMP) Metagenomic WGS Projects, deeper sequencing of the human microbiome samples: Production Phase	385	47.6798
ERR209648	ERP002061	A method for identifying metagenomic species and variable genetic elements by exhaustive co-abundance binning	430	47.6472
SRR1765484	SRP040765	Microbiome study of the RISK cohort	376	47.6028
SRR539740	SRP002163	Human Microbiome Project (HMP) Metagenomic WGS Projects, deeper sequencing of the human microbiome samples: Production Phase	400	47.5725
SRR1765528	SRP040765	Microbiome study of the RISK cohort	343	47.5468
ERR719481	ERP009131	The initial state of the human gut microbiome determines its reshaping by antibiotics	355	47.4954
SRR2221492	SRP029441	Fiji COMP	408	47.4861
SRR5365381			227	47.4861
ERR1398240	ERP015450	Hypertension is one of the most prevalent cardiovascular diseases worldwide. Recent findings have identified a link between gut microbiota and blood pressure, yet the contributions of gut microbes and bacterial metabolites towards hypertension remain largely uncharacterized. We carried out metagenomic and metabonomics analyses, in combination with faecal microbiota transplantation, and elucidate …	285	47.4791
ERR719174	ERP009131	The initial state of the human gut microbiome determines its reshaping by antibiotics	410	47.4744
SRR540392	SRP002163	Human Microbiome Project (HMP) Metagenomic WGS Projects, deeper sequencing of the human microbiome samples: Production Phase	359	47.4721
ERR1912981			337	47.4674
ERR719194	ERP009131	The initial state of the human gut microbiome determines its reshaping by antibiotics	355	47.4534
SRR528196	SRP002163	Human Microbiome Project (HMP) Metagenomic WGS Projects, deeper sequencing of the human microbiome samples: Production Phase	307	47.4184
ERR1190931	ERP013563	Gut microbiome-dependent stratification of patients for anti-diabetic treatment	304	47.4161
SRR1980328	SRP056054	A prospective, longitudinal analysis of the developing gut microbiome in infants en route to type 1 diabetes	375	47.4068
SRR1980477	SRP056054	A prospective, longitudinal analysis of the developing gut microbiome in infants en route to type 1 diabetes	390	47.3834
SRR545286	SRP002163	Human Microbiome Project (HMP) Metagenomic WGS Projects, deeper sequencing of the human microbiome samples: Production Phase	413	47.3811
SRR4032604	SRP078001	Maturation of the Infant Microbiome Community Structure and Function Across Multiple Body Sites	282	47.3787
SRR1765454	SRP040765	Microbiome study of the RISK cohort	346	47.3484
ERR719175	ERP009131	The initial state of the human gut microbiome determines its reshaping by antibiotics	402	47.3297
SRR1765452	SRP040765	Microbiome study of the RISK cohort	349	47.3204
SRR539719	SRP002163	Human Microbiome Project (HMP) Metagenomic WGS Projects, deeper sequencing of the human microbiome samples: Production Phase	379	47.311
SRR2082445	SRP059928	Non-human sequence from stool, colon biopsy, ileum resection, kefir, and artificial bacterial mixtures	181	47.262
SRR1765488	SRP040765	Microbiome study of the RISK cohort	379	47.2504
SRR1765517	SRP040765	Microbiome study of the RISK cohort	367	47.1943
SRR1568867	SRP002163	Human Microbiome Project (HMP) Metagenomic WGS Projects, deeper sequencing of the human microbiome samples: Production Phase	402	47.094
SRR2248213	SRP029441	Fiji COMP	378	47.0706
SRR4481761	SRP091570	Human gut microbiome with bacterial pathogen challenge	279	47.0683
ERR720151	ERP009131	The initial state of the human gut microbiome determines its reshaping by antibiotics	313	46.9913
SRR2082429	SRP059928	Non-human sequence from stool, colon biopsy, ileum resection, kefir, and artificial bacterial mixtures	168	46.9142
ERR719180	ERP009131	The initial state of the human gut microbiome determines its reshaping by antibiotics	373	46.9026
SRR5279232			286	46.8769
SRR534432	SRP002163	Human Microbiome Project (HMP) Metagenomic WGS Projects, deeper sequencing of the human microbiome samples: Production Phase	368	46.8629
ERR525844	ERP005989	Dynamics and Stabilization of the Human Gut Microbiome during the First Year of Life	309	46.8209
SRR533952	SRP002163	Human Microbiome Project (HMP) Metagenomic WGS Projects, deeper sequencing of the human microbiome samples: Production Phase	386	46.7812
SRR527919	SRP002163	Human Microbiome Project (HMP) Metagenomic WGS Projects, deeper sequencing of the human microbiome samples: Production Phase	313	46.7509
SRR1980361	SRP056054	A prospective, longitudinal analysis of the developing gut microbiome in infants en route to type 1 diabetes	407	46.6972
ERR1297829	ERP013827	Impact of faecal microbiota transplantation on the intestinal microbiome in metabolic syndrome patients	354	46.6645
SRR1918918	SRP056054	A prospective, longitudinal analysis of the developing gut microbiome in infants en route to type 1 diabetes	374	46.6622
SRR1765627	SRP040765	Microbiome study of the RISK cohort	365	46.6225
SRR549571	SRP002163	Human Microbiome Project (HMP) Metagenomic WGS Projects, deeper sequencing of the human microbiome samples: Production Phase	388	46.6178
SRR1757113	SRP040765	Microbiome study of the RISK cohort	334	46.6108
SRR5056948			253	46.5898
ERR1398198	ERP015450	Hypertension is one of the most prevalent cardiovascular diseases worldwide. Recent findings have identified a link between gut microbiota and blood pressure, yet the contributions of gut microbes and bacterial metabolites towards hypertension remain largely uncharacterized. We carried out metagenomic and metabonomics analyses, in combination with faecal microbiota transplantation, and elucidate …	238	46.5851
SRR1564335	SRP002163	Human Microbiome Project (HMP) Metagenomic WGS Projects, deeper sequencing of the human microbiome samples: Production Phase	360	46.5758
ERR1305882	ERP014480	Roux-en-Y gastric bypass surgery of morbidly obese patients shows swift and persistent changes of the individual gut microbiota	340	46.5128
SRR2175728	SRP056641	Human Microbiome Environment Metagenome	329	46.4894
SRR541089	SRP002163	Human Microbiome Project (HMP) Metagenomic WGS Projects, deeper sequencing of the human microbiome samples: Production Phase	409	46.4824
SRR2566025	SRP064400	Intestinal microbiota dynamics in hospitalized patients	230	46.4497
SRR5057007			231	46.4427
SRR1569291	SRP002163	Human Microbiome Project (HMP) Metagenomic WGS Projects, deeper sequencing of the human microbiome samples: Production Phase	386	46.4077
SRR5279309			283	46.3587
SRR1765527	SRP040765	Microbiome study of the RISK cohort	363	46.34
SRR528268	SRP002163	Human Microbiome Project (HMP) Metagenomic WGS Projects, deeper sequencing of the human microbiome samples: Production Phase	310	46.2864
SRR1765292	SRP040765	Microbiome study of the RISK cohort	339	46.2607
ERR719177	ERP009131	The initial state of the human gut microbiome determines its reshaping by antibiotics	381	46.2467
SRR532231	SRP002163	Human Microbiome Project (HMP) Metagenomic WGS Projects, deeper sequencing of the human microbiome samples: Production Phase	416	46.1813
ERR209391	ERP002061	A method for identifying metagenomic species and variable genetic elements by exhaustive co-abundance binning	375	46.1696
ERR525931	ERP005989	Dynamics and Stabilization of the Human Gut Microbiome during the First Year of Life	301	46.151
SRR1182872	SRP039419	Anaerobic mesophilic digester fed with Spirulina - Metagenome	6262	46.144
ERR527050	ERP005860	Liver cirrhosis occurs as a consequence of many chronic liver diseases that are prevalent worldwide. Previous studies have shown an association between the gut microbiota and liver complications such as cirrhosis and other liver injuries. We therefore undertook a whole gut microbiome wide association study of stool samples from 98 liver cirrhosis patients and 83 healthy controls to characterise t…	301	46.144
SRR1757176	SRP040765	Microbiome study of the RISK cohort	327	46.1346
SRR4305234	SRP090628	A longitudinal analysis of the developing gut microbiome in infants from Finland, Estonia, and Russian Karelia	335	46.102
SRR1765594	SRP040765	Microbiome study of the RISK cohort	373	46.102
SRR1765300	SRP040765	Microbiome study of the RISK cohort	378	46.0996
SRR3582171	SRP075633	Increased intestinal microbial diversity following fecal microbiota transplant for active Crohn's disease	345	46.0786
ERR1293628	ERP013933	Reproducibility of associations between the human gut microbiome and colorectal cancer assessed in a patient population from Washington, DC, USA	332	46.0599
SRR1765341	SRP040765	Microbiome study of the RISK cohort	345	46.0576
SRR1757147	SRP040765	Microbiome study of the RISK cohort	360	46.0506
SRR540954	SRP002163	Human Microbiome Project (HMP) Metagenomic WGS Projects, deeper sequencing of the human microbiome samples: Production Phase	401	46.0413
SRR3582152	SRP075633	Increased intestinal microbial diversity following fecal microbiota transplant for active Crohn's disease	392	46.0086
ERR720179	ERP009131	The initial state of the human gut microbiome determines its reshaping by antibiotics	290	46.0086
SRR1765652	SRP040765	Microbiome study of the RISK cohort	361	45.9946
ERR732925	ERP009310	Bariatric surgery induces long-term changes on the gut metagenome contributing to fat mass regulation	317	45.9712
ERR719082	ERP009131	The initial state of the human gut microbiome determines its reshaping by antibiotics	391	45.9596
ERR719385	ERP009131	The initial state of the human gut microbiome determines its reshaping by antibiotics	339	45.9596
ERR315688	ERP003628	Shotgun Sequencing of Tara Oceans DNA samples corresponding to size fractions for protist	6683	45.9502
SRR059420	SRP002163	Human Microbiome Project (HMP) Metagenomic WGS Projects, deeper sequencing of the human microbiome samples: Production Phase	371	45.8685
ERR321401	ERP003612	Richness of human gut microbiome correlates with metabolic markers	382	45.8615
SRR2565842	SRP064400	Intestinal microbiota dynamics in hospitalized patients	203	45.8312
SRR1212150	SRP040765	Microbiome study of the RISK cohort	330	45.8219
ERR688578	ERP008729	Gut microbiome development along the colorectal adenoma-carcinoma sequence	293	45.7822
ERR719529	ERP009131	The initial state of the human gut microbiome determines its reshaping by antibiotics	284	45.7588
ERR414474	ERP004605	An integrated catalog of reference genes in the human gut microbiome	322	45.7355
SRR1765566	SRP040765	Microbiome study of the RISK cohort	352	45.7308
SRR2155367	SRP062282	Characterization of the distal gut microbiota in obese patients following a weight-loss intervention using whole metagenome shotgun sequencing	306	45.7215
SRR540944	SRP002163	Human Microbiome Project (HMP) Metagenomic WGS Projects, deeper sequencing of the human microbiome samples: Production Phase	392	45.6818
SRR4305310	SRP090628	A longitudinal analysis of the developing gut microbiome in infants from Finland, Estonia, and Russian Karelia	474	45.6538
SRR1031878	SRP002163	Human Microbiome Project (HMP) Metagenomic WGS Projects, deeper sequencing of the human microbiome samples: Production Phase	347	45.6515
SRR1765496	SRP040765	Microbiome study of the RISK cohort	348	45.6421
SRR1765585	SRP040765	Microbiome study of the RISK cohort	334	45.6211
SRR1805002	SRP002163	Human Microbiome Project (HMP) Metagenomic WGS Projects, deeper sequencing of the human microbiome samples: Production Phase	315	45.6024
SRR1915663	SRP056054	A prospective, longitudinal analysis of the developing gut microbiome in infants en route to type 1 diabetes	334	45.5441
SRR1569230	SRP002163	Human Microbiome Project (HMP) Metagenomic WGS Projects, deeper sequencing of the human microbiome samples: Production Phase	358	45.5371
SRR2155482	SRP062282	Characterization of the distal gut microbiota in obese patients following a weight-loss intervention using whole metagenome shotgun sequencing	376	45.4857
ERR210431	ERP002061	A method for identifying metagenomic species and variable genetic elements by exhaustive co-abundance binning	597	45.4577
ERR719189	ERP009131	The initial state of the human gut microbiome determines its reshaping by antibiotics	359	45.4484
SRR1765631	SRP040765	Microbiome study of the RISK cohort	371	45.4367
ERR719478	ERP009131	The initial state of the human gut microbiome determines its reshaping by antibiotics	360	45.376
SRR1765559	SRP040765	Microbiome study of the RISK cohort	341	45.3527
SRR3313060	SRP072561	Human Gut Microbiome in a Multiplex Family Study of Type 1 Diabetes Mellitus	303	45.348
SRR540942	SRP002163	Human Microbiome Project (HMP) Metagenomic WGS Projects, deeper sequencing of the human microbiome samples: Production Phase	377	45.3457
SRR528104	SRP002163	Human Microbiome Project (HMP) Metagenomic WGS Projects, deeper sequencing of the human microbiome samples: Production Phase	296	45.341
ERR1293893	ERP013933	Reproducibility of associations between the human gut microbiome and colorectal cancer assessed in a patient population from Washington, DC, USA	506	45.341
SRR532159	SRP002163	Human Microbiome Project (HMP) Metagenomic WGS Projects, deeper sequencing of the human microbiome samples: Production Phase	368	45.334
ERR414323	ERP004605	An integrated catalog of reference genes in the human gut microbiome	342	45.2897
ERR1578668	ERP016813	Integrated metabolomics and metagenomics analysis of plasma and urine identified microbial metabolites associated with coronary heart disease	263	45.2593
SRR1568984	SRP002163	Human Microbiome Project (HMP) Metagenomic WGS Projects, deeper sequencing of the human microbiome samples: Production Phase	373	45.243
ERR479527	ERP005534	Potential of fecal microbiota for early stage detection of colorectal cancer	304	45.2383
SRR537828	SRP002163	Human Microbiome Project (HMP) Metagenomic WGS Projects, deeper sequencing of the human microbiome samples: Production Phase	384	45.2243
SRR528420	SRP002163	Human Microbiome Project (HMP) Metagenomic WGS Projects, deeper sequencing of the human microbiome samples: Production Phase	306	45.201
SRR5359052			318	45.1543
SRR5279291			225	45.1403
SRR1569959	SRP002163	Human Microbiome Project (HMP) Metagenomic WGS Projects, deeper sequencing of the human microbiome samples: Production Phase	342	45.1239
ERR1190702	ERP013562	Gut microbial dysbiosis in young adults with obesity	287	45.1099
SRR1765536	SRP040765	Microbiome study of the RISK cohort	333	45.0656
SRR549597	SRP002163	Human Microbiome Project (HMP) Metagenomic WGS Projects, deeper sequencing of the human microbiome samples: Production Phase	359	45.0422
ERR321402	ERP003612	Richness of human gut microbiome correlates with metabolic markers	409	45.0352
ERR1190677	ERP013562	Gut microbial dysbiosis in young adults with obesity	277	45.0306
SRR1765343	SRP040765	Microbiome study of the RISK cohort	345	45.0119
ERR1293723	ERP013933	Reproducibility of associations between the human gut microbiome and colorectal cancer assessed in a patient population from Washington, DC, USA	286	44.9816
ERR1297751	ERP013827	Impact of faecal microbiota transplantation on the intestinal microbiome in metabolic syndrome patients	331	44.9629
ERR719381	ERP009131	The initial state of the human gut microbiome determines its reshaping by antibiotics	312	44.9606
ERR209392	ERP002061	A method for identifying metagenomic species and variable genetic elements by exhaustive co-abundance binning	380	44.9489
ERR1293890	ERP013933	Reproducibility of associations between the human gut microbiome and colorectal cancer assessed in a patient population from Washington, DC, USA	517	44.8905
ERR719183	ERP009131	The initial state of the human gut microbiome determines its reshaping by antibiotics	341	44.8812
ERR1190709	ERP013562	Gut microbial dysbiosis in young adults with obesity	270	44.8625
SRR1031845	SRP002163	Human Microbiome Project (HMP) Metagenomic WGS Projects, deeper sequencing of the human microbiome samples: Production Phase	323	44.8578
ERR636363	ERP007090	Influence of travel on antibiotic resistance	298	44.8415
ERR719179	ERP009131	The initial state of the human gut microbiome determines its reshaping by antibiotics	365	44.8368
SRR1565880	SRP002163	Human Microbiome Project (HMP) Metagenomic WGS Projects, deeper sequencing of the human microbiome samples: Production Phase	369	44.7972
SRR528142	SRP002163	Human Microbiome Project (HMP) Metagenomic WGS Projects, deeper sequencing of the human microbiome samples: Production Phase	320	44.7271
SRR1765553	SRP040765	Microbiome study of the RISK cohort	349	44.7271
SRR5127392			335	44.7225
ERR719193	ERP009131	The initial state of the human gut microbiome determines its reshaping by antibiotics	366	44.7085
SRR2155175	SRP062282	Characterization of the distal gut microbiota in obese patients following a weight-loss intervention using whole metagenome shotgun sequencing	292	44.7061
SRR1160793	SRP001634	Microbial composition of samples from infant gut	314	44.6921
SRR1804756	SRP002163	Human Microbiome Project (HMP) Metagenomic WGS Projects, deeper sequencing of the human microbiome samples: Production Phase	286	44.6758
SRR528241	SRP002163	Human Microbiome Project (HMP) Metagenomic WGS Projects, deeper sequencing of the human microbiome samples: Production Phase	334	44.6501
SRR537774	SRP002163	Human Microbiome Project (HMP) Metagenomic WGS Projects, deeper sequencing of the human microbiome samples: Production Phase	376	44.6221
SRR1910209	SRP056054	A prospective, longitudinal analysis of the developing gut microbiome in infants en route to type 1 diabetes	380	44.6174
ERR479524	ERP005534	Potential of fecal microbiota for early stage detection of colorectal cancer	301	44.5941
ERR719491	ERP009131	The initial state of the human gut microbiome determines its reshaping by antibiotics	332	44.5941
SRR1803320	SRP002163	Human Microbiome Project (HMP) Metagenomic WGS Projects, deeper sequencing of the human microbiome samples: Production Phase	316	44.5217
ERR636403	ERP007090	Influence of travel on antibiotic resistance	277	44.5101
ERR719386	ERP009131	The initial state of the human gut microbiome determines its reshaping by antibiotics	336	44.5101
SRR533942	SRP002163	Human Microbiome Project (HMP) Metagenomic WGS Projects, deeper sequencing of the human microbiome samples: Production Phase	377	44.4961
SRR1765436	SRP040765	Microbiome study of the RISK cohort	354	44.4774
SRR2155335	SRP062282	Characterization of the distal gut microbiota in obese patients following a weight-loss intervention using whole metagenome shotgun sequencing	289	44.4634
ERR719109	ERP009131	The initial state of the human gut microbiome determines its reshaping by antibiotics	326	44.4564
ERR912178			283	44.454
ERR589809	ERP006678	Gut and Oral Microbiome Dysbiosis in Rheumatoid Arthritis	283	44.44
ERR719198	ERP009131	The initial state of the human gut microbiome determines its reshaping by antibiotics	354	44.4307
SRR1765564	SRP040765	Microbiome study of the RISK cohort	364	44.419
SRR1915779	SRP056054	A prospective, longitudinal analysis of the developing gut microbiome in infants en route to type 1 diabetes	355	44.4144
SRR1757261	SRP040765	Microbiome study of the RISK cohort	346	44.377
SRR1031656	SRP002163	Human Microbiome Project (HMP) Metagenomic WGS Projects, deeper sequencing of the human microbiome samples: Production Phase	338	44.342
SRR1916592	SRP056054	A prospective, longitudinal analysis of the developing gut microbiome in infants en route to type 1 diabetes	319	44.335
SRR1757177	SRP040765	Microbiome study of the RISK cohort	368	44.3233
SRR2175726	SRP056641	Human Microbiome Environment Metagenome	303	44.223
SRR060358	SRP002163	Human Microbiome Project (HMP) Metagenomic WGS Projects, deeper sequencing of the human microbiome samples: Production Phase	373	44.1856
ERR719235	ERP009131	The initial state of the human gut microbiome determines its reshaping by antibiotics	279	44.1529
SRR532153	SRP002163	Human Microbiome Project (HMP) Metagenomic WGS Projects, deeper sequencing of the human microbiome samples: Production Phase	332	44.0876
SRR534442	SRP002163	Human Microbiome Project (HMP) Metagenomic WGS Projects, deeper sequencing of the human microbiome samples: Production Phase	350	44.0782
SRR528368	SRP002163	Human Microbiome Project (HMP) Metagenomic WGS Projects, deeper sequencing of the human microbiome samples: Production Phase	309	44.0759
SRR1804864	SRP002163	Human Microbiome Project (HMP) Metagenomic WGS Projects, deeper sequencing of the human microbiome samples: Production Phase	289	44.0642
SRR1765560	SRP040765	Microbiome study of the RISK cohort	328	44.0409
ERR479157	ERP005534	Potential of fecal microbiota for early stage detection of colorectal cancer	355	44.0386
SRR1757112	SRP040765	Microbiome study of the RISK cohort	323	44.0292
ERR209602	ERP002061	A method for identifying metagenomic species and variable genetic elements by exhaustive co-abundance binning	415	44.0199
ERR1190802	ERP013563	Gut microbiome-dependent stratification of patients for anti-diabetic treatment	284	44.0012
ERR719181	ERP009131	The initial state of the human gut microbiome determines its reshaping by antibiotics	350	43.9825
ERR719489	ERP009131	The initial state of the human gut microbiome determines its reshaping by antibiotics	316	43.9452
ERR719487	ERP009131	The initial state of the human gut microbiome determines its reshaping by antibiotics	305	43.9452
ERR1297812	ERP013827	Impact of faecal microbiota transplantation on the intestinal microbiome in metabolic syndrome patients	331	43.9359
SRR1765464	SRP040765	Microbiome study of the RISK cohort	334	43.9032
ERR525915	ERP005989	Dynamics and Stabilization of the Human Gut Microbiome during the First Year of Life	261	43.8915
ERR719191	ERP009131	The initial state of the human gut microbiome determines its reshaping by antibiotics	347	43.8728
SRR540929	SRP002163	Human Microbiome Project (HMP) Metagenomic WGS Projects, deeper sequencing of the human microbiome samples: Production Phase	379	43.7865
SRR3582151	SRP075633	Increased intestinal microbial diversity following fecal microbiota transplant for active Crohn's disease	296	43.7865
SRR2142212	SRP061957	Fecal microbiota transplantation (FMT) for ulcerative colitis	130	43.7725
ERR719178	ERP009131	The initial state of the human gut microbiome determines its reshaping by antibiotics	342	43.7094
SRR531493	SRP002163	Human Microbiome Project (HMP) Metagenomic WGS Projects, deeper sequencing of the human microbiome samples: Production Phase	323	43.6884
SRR541099	SRP002163	Human Microbiome Project (HMP) Metagenomic WGS Projects, deeper sequencing of the human microbiome samples: Production Phase	388	43.6791
SRR1757262	SRP040765	Microbiome study of the RISK cohort	320	43.6721
ERR414548	ERP004605	An integrated catalog of reference genes in the human gut microbiome	523	43.6044
SRR948163	SRP028593	Anaerobic fermentation Metagenome	5990	43.5834
SRR1196449	SRP040146	C.diff FMT	308	43.5554
ERR1293891	ERP013933	Reproducibility of associations between the human gut microbiome and colorectal cancer assessed in a patient population from Washington, DC, USA	466	43.5391
SRR4481801	SRP091570	Human gut microbiome with bacterial pathogen challenge	262	43.5367
SRR528404	SRP002163	Human Microbiome Project (HMP) Metagenomic WGS Projects, deeper sequencing of the human microbiome samples: Production Phase	295	43.5367
SRR1212257	SRP040765	Microbiome study of the RISK cohort	281	43.525
SRR528003	SRP002163	Human Microbiome Project (HMP) Metagenomic WGS Projects, deeper sequencing of the human microbiome samples: Production Phase	314	43.5157
SRR1804804	SRP002163	Human Microbiome Project (HMP) Metagenomic WGS Projects, deeper sequencing of the human microbiome samples: Production Phase	309	43.511
SRR531492	SRP002163	Human Microbiome Project (HMP) Metagenomic WGS Projects, deeper sequencing of the human microbiome samples: Production Phase	355	43.5087
SRR1166577	SRP001634	Microbial composition of samples from infant gut	303	43.504
ERR719227	ERP009131	The initial state of the human gut microbiome determines its reshaping by antibiotics	308	43.4877
SRR528477	SRP002163	Human Microbiome Project (HMP) Metagenomic WGS Projects, deeper sequencing of the human microbiome samples: Production Phase	281	43.4854
ERR209825	ERP002061	A method for identifying metagenomic species and variable genetic elements by exhaustive co-abundance binning	329	43.476
ERR1620306	ERP017091	The gut microbiome in Crohn's disease and modulation by exclusive enteral nutrition	250	43.413
SRR527913	SRP002163	Human Microbiome Project (HMP) Metagenomic WGS Projects, deeper sequencing of the human microbiome samples: Production Phase	316	43.399
SRR533301	SRP002163	Human Microbiome Project (HMP) Metagenomic WGS Projects, deeper sequencing of the human microbiome samples: Production Phase	381	43.385
SRR4305517	SRP090628	A longitudinal analysis of the developing gut microbiome in infants from Finland, Estonia, and Russian Karelia	333	43.3523
ERR1297716	ERP013827	Impact of faecal microbiota transplantation on the intestinal microbiome in metabolic syndrome patients	326	43.3453
SRR549471	SRP002163	Human Microbiome Project (HMP) Metagenomic WGS Projects, deeper sequencing of the human microbiome samples: Production Phase	378	43.3196
ERR912183	ERP010700	Shotgun Metagenomics of 250 Adult Twins Reveals Genetic and Environmental Impacts on the Gut Microbiome	269	43.3173
ERR1578692	ERP016813	Integrated metabolomics and metagenomics analysis of plasma and urine identified microbial metabolites associated with coronary heart disease	262	43.315
SRR5127464			297	43.2543
ERR414721	ERP004605	An integrated catalog of reference genes in the human gut microbiome	567	43.2473
ERR720050	ERP009131	The initial state of the human gut microbiome determines its reshaping by antibiotics	286	43.2146
SRR545437	SRP002163	Human Microbiome Project (HMP) Metagenomic WGS Projects, deeper sequencing of the human microbiome samples: Production Phase	333	43.2053
SRR5359063			305	43.1983
ERR1137678	ERP012929	Towards personalized nutrition by prediction of glycemic responses	302	43.1936
SRR1568966	SRP002163	Human Microbiome Project (HMP) Metagenomic WGS Projects, deeper sequencing of the human microbiome samples: Production Phase	329	43.1796
SRR4892898	SRP067755	iHMP ibdmdb	302	43.1726
SRR549613	SRP002163	Human Microbiome Project (HMP) Metagenomic WGS Projects, deeper sequencing of the human microbiome samples: Production Phase	377	43.1656
ERR1913163			298	43.1656
ERR1578620	ERP016813	Integrated metabolomics and metagenomics analysis of plasma and urine identified microbial metabolites associated with coronary heart disease	290	43.1469
ERR720210	ERP009131	The initial state of the human gut microbiome determines its reshaping by antibiotics	289	43.1259
ERR1190683	ERP013562	Gut microbial dysbiosis in young adults with obesity	252	43.1142
SRR4451631	SRP091570	Human gut microbiome with bacterial pathogen challenge	265	43.0979
ERR408151	ERP004560	Dysfunctional gut microbiota drives chronic immune activation in HIV-treated individuals	47	43.0932
ERR719530	ERP009131	The initial state of the human gut microbiome determines its reshaping by antibiotics	298	43.0932
SRR5106328			288	43.0839
SRR5032289	SRP093506	Human gut microbiome in AS	263	43.0816
SRR1765538	SRP040765	Microbiome study of the RISK cohort	315	43.0489
ERR1620272	ERP017091	The gut microbiome in Crohn's disease and modulation by exclusive enteral nutrition	277	43.0069
SRR1909387	SRP056054	A prospective, longitudinal analysis of the developing gut microbiome in infants en route to type 1 diabetes	360	43.0045
SRR528159	SRP002163	Human Microbiome Project (HMP) Metagenomic WGS Projects, deeper sequencing of the human microbiome samples: Production Phase	309	42.9929
SRR1757433	SRP040765	Microbiome study of the RISK cohort	309	42.9929
SRR533545	SRP002163	Human Microbiome Project (HMP) Metagenomic WGS Projects, deeper sequencing of the human microbiome samples: Production Phase	349	42.9882
ERR719488	ERP009131	The initial state of the human gut microbiome determines its reshaping by antibiotics	322	42.9789
ERR719162	ERP009131	The initial state of the human gut microbiome determines its reshaping by antibiotics	341	42.9485
ERR1190876	ERP013563	Gut microbiome-dependent stratification of patients for anti-diabetic treatment	238	42.9112
ERR719122	ERP009131	The initial state of the human gut microbiome determines its reshaping by antibiotics	331	42.9042
ERR262938	ERP001956	Diagnostic Metagenomics: A Culture-Independent Approach to the Investigation of Bacterial Infections	204	42.8621
SRR1757181	SRP040765	Microbiome study of the RISK cohort	315	42.8551
ERR011180	ERP000108	A human gut microbial gene catalog established by deep metagenomic sequencing	472	42.8458
ERR528324	ERP005860	Liver cirrhosis occurs as a consequence of many chronic liver diseases that are prevalent worldwide. Previous studies have shown an association between the gut microbiota and liver complications such as cirrhosis and other liver injuries. We therefore undertook a whole gut microbiome wide association study of stool samples from 98 liver cirrhosis patients and 83 healthy controls to characterise t…	292	42.8318
SRR1757180	SRP040765	Microbiome study of the RISK cohort	313	42.8108
SRR1765504	SRP040765	Microbiome study of the RISK cohort	332	42.7734
SRR1757175	SRP040765	Microbiome study of the RISK cohort	314	42.7734
SRR5056794			207	42.7734
ERR1398250	ERP015450	Hypertension is one of the most prevalent cardiovascular diseases worldwide. Recent findings have identified a link between gut microbiota and blood pressure, yet the contributions of gut microbes and bacterial metabolites towards hypertension remain largely uncharacterized. We carried out metagenomic and metabonomics analyses, in combination with faecal microbiota transplantation, and elucidate …	211	42.7711
SRR541087	SRP002163	Human Microbiome Project (HMP) Metagenomic WGS Projects, deeper sequencing of the human microbiome samples: Production Phase	357	42.7688
SRR1804119	SRP002163	Human Microbiome Project (HMP) Metagenomic WGS Projects, deeper sequencing of the human microbiome samples: Production Phase	276	42.7454
SRR2090082	SRP060517	Gulf of Mexico water and sediments Metagenome	6848	42.7384
SRR1166697	SRP001634	Microbial composition of samples from infant gut	310	42.7384
SRR5359071			267	42.7361
SRR5279275			268	42.7268
SRR1765306	SRP040765	Microbiome study of the RISK cohort	314	42.7198
SRR1765621	SRP040765	Microbiome study of the RISK cohort	334	42.6918
SRR5056836			212	42.6427
ERR528747	ERP005860	Liver cirrhosis occurs as a consequence of many chronic liver diseases that are prevalent worldwide. Previous studies have shown an association between the gut microbiota and liver complications such as cirrhosis and other liver injuries. We therefore undertook a whole gut microbiome wide association study of stool samples from 98 liver cirrhosis patients and 83 healthy controls to characterise t…	233	42.6264
ERR719192	ERP009131	The initial state of the human gut microbiome determines its reshaping by antibiotics	336	42.5587
SRR533137	SRP002163	Human Microbiome Project (HMP) Metagenomic WGS Projects, deeper sequencing of the human microbiome samples: Production Phase	373	42.5447
SRR3496378	SRP074801	human gut and groundwater harbor non-photosynthetic bacteria	261	42.4513
SRR061236	SRP002163	Human Microbiome Project (HMP) Metagenomic WGS Projects, deeper sequencing of the human microbiome samples: Production Phase	346	42.442
SRR5091500			184	42.421
ERR719199	ERP009131	The initial state of the human gut microbiome determines its reshaping by antibiotics	337	42.3813
ERR912035	ERP010700	Shotgun Metagenomics of 250 Adult Twins Reveals Genetic and Environmental Impacts on the Gut Microbiome	274	42.344
SRR4305342	SRP090628	A longitudinal analysis of the developing gut microbiome in infants from Finland, Estonia, and Russian Karelia	356	42.3253
SRR1162659	SRP001634	Microbial composition of samples from infant gut	290	42.3253
SRR1765562	SRP040765	Microbiome study of the RISK cohort	320	42.3206
SRR1757111	SRP040765	Microbiome study of the RISK cohort	341	42.2599
ERR719232	ERP009131	The initial state of the human gut microbiome determines its reshaping by antibiotics	274	42.2553
SRR063555	SRP002163	Human Microbiome Project (HMP) Metagenomic WGS Projects, deeper sequencing of the human microbiome samples: Production Phase	2478	42.2413
ERR321399	ERP003612	Richness of human gut microbiome correlates with metabolic markers	402	42.2086
ERR719117	ERP009131	The initial state of the human gut microbiome determines its reshaping by antibiotics	321	42.2062
ERR719197	ERP009131	The initial state of the human gut microbiome determines its reshaping by antibiotics	336	42.1666
SRR5279226			276	42.1479
ERR1293133	ERP013933	Reproducibility of associations between the human gut microbiome and colorectal cancer assessed in a patient population from Washington, DC, USA	325	42.1362
SRR1765591	SRP040765	Microbiome study of the RISK cohort	318	42.1292
ERR479526	ERP005534	Potential of fecal microbiota for early stage detection of colorectal cancer	274	42.1152
ERR719086	ERP009131	The initial state of the human gut microbiome determines its reshaping by antibiotics	364	42.0732
ERR1137363	ERP012929	Towards personalized nutrition by prediction of glycemic responses	316	42.0685
ERR1137512	ERP012929	Towards personalized nutrition by prediction of glycemic responses	338	42.0312
ERR719152	ERP009131	The initial state of the human gut microbiome determines its reshaping by antibiotics	329	42.0218
SRR2992908			180	41.9938
DRR042528	DRP003048	Metagenomics of Japanese gut microbiomes	33	41.9775
SRR4892818	SRP067755	iHMP ibdmdb	308	41.9215
SRR514208	SRP002163	Human Microbiome Project (HMP) Metagenomic WGS Projects, deeper sequencing of the human microbiome samples: Production Phase	285	41.9098
SRR061166	SRP002163	Human Microbiome Project (HMP) Metagenomic WGS Projects, deeper sequencing of the human microbiome samples: Production Phase	314	41.9051
ERR1293618	ERP013933	Reproducibility of associations between the human gut microbiome and colorectal cancer assessed in a patient population from Washington, DC, USA	1038	41.8818
ERR1397943			266	41.8608
ERR1578703	ERP016813	Integrated metabolomics and metagenomics analysis of plasma and urine identified microbial metabolites associated with coronary heart disease	238	41.8515
ERR719173	ERP009131	The initial state of the human gut microbiome determines its reshaping by antibiotics	323	41.8374
ERR719176	ERP009131	The initial state of the human gut microbiome determines its reshaping by antibiotics	316	41.8258
SRR1031253	SRP002163	Human Microbiome Project (HMP) Metagenomic WGS Projects, deeper sequencing of the human microbiome samples: Production Phase	299	41.8234
SRR2992910			181	41.8141
SRR1162630	SRP001634	Microbial composition of samples from infant gut	279	41.7628
SRR4783411	SRP091570	Human gut microbiome with bacterial pathogen challenge	269	41.7604
ERR719182	ERP009131	The initial state of the human gut microbiome determines its reshaping by antibiotics	341	41.7044
SRR5056782			225	41.7044
SRR1166696	SRP001634	Microbial composition of samples from infant gut	300	41.6974
SRR4892904	SRP067755	iHMP ibdmdb	322	41.6904
SRR1213566	SRP040765	Microbiome study of the RISK cohort	291	41.6811
SRR528214	SRP002163	Human Microbiome Project (HMP) Metagenomic WGS Projects, deeper sequencing of the human microbiome samples: Production Phase	299	41.6531
ERR1137746	ERP012929	Towards personalized nutrition by prediction of glycemic responses	326	41.646
SRR1803820	SRP002163	Human Microbiome Project (HMP) Metagenomic WGS Projects, deeper sequencing of the human microbiome samples: Production Phase	269	41.618
ERR210675	ERP002061	A method for identifying metagenomic species and variable genetic elements by exhaustive co-abundance binning	445	41.6064
SRR1761752	SRP052307	Human Gut Microbiome Metagenome	392	41.5854
SRR5058926			187	41.5854
SRR1166405	SRP001634	Microbial composition of samples from infant gut	301	41.5737
SRR5275479			207	41.5714
ERR732776	ERP009306	Metagenomic sequencing revealed altered microbiota in microscopic colitis	321	41.5574
SRR3582164	SRP075633	Increased intestinal microbial diversity following fecal microbiota transplant for active Crohn's disease	287	41.5293
ERR321400	ERP003612	Richness of human gut microbiome correlates with metabolic markers	371	41.5293
SRR1568926	SRP002163	Human Microbiome Project (HMP) Metagenomic WGS Projects, deeper sequencing of the human microbiome samples: Production Phase	296	41.5247
SRR063481	SRP002163	Human Microbiome Project (HMP) Metagenomic WGS Projects, deeper sequencing of the human microbiome samples: Production Phase	276	41.5037
ERR1137377	ERP012929	Towards personalized nutrition by prediction of glycemic responses	295	41.499
ERR719121	ERP009131	The initial state of the human gut microbiome determines its reshaping by antibiotics	303	41.4873
ERR1293892	ERP013933	Reproducibility of associations between the human gut microbiome and colorectal cancer assessed in a patient population from Washington, DC, USA	479	41.4827
ERR1293620	ERP013933	Reproducibility of associations between the human gut microbiome and colorectal cancer assessed in a patient population from Washington, DC, USA	287	41.4476
SRR5056705			199	41.408
ERR209390	ERP002061	A method for identifying metagenomic species and variable genetic elements by exhaustive co-abundance binning	356	41.401
ERR719528	ERP009131	The initial state of the human gut microbiome determines its reshaping by antibiotics	275	41.394
SRR346703	SRP002163	Human Microbiome Project (HMP) Metagenomic WGS Projects, deeper sequencing of the human microbiome samples: Production Phase	344	41.38
ERR719225	ERP009131	The initial state of the human gut microbiome determines its reshaping by antibiotics	276	41.38
SRR528356	SRP002163	Human Microbiome Project (HMP) Metagenomic WGS Projects, deeper sequencing of the human microbiome samples: Production Phase	308	41.3543
SRR2048045			258	41.3403
SRR5091513			191	41.3356
SRR029696	SRP000319	A core gut microbiome in obese and lean twins	182	41.3193
ERR719119	ERP009131	The initial state of the human gut microbiome determines its reshaping by antibiotics	331	41.2866
ERR719171	ERP009131	The initial state of the human gut microbiome determines its reshaping by antibiotics	316	41.2773
SRR549577	SRP002163	Human Microbiome Project (HMP) Metagenomic WGS Projects, deeper sequencing of the human microbiome samples: Production Phase	356	41.2656
SRR528127	SRP002163	Human Microbiome Project (HMP) Metagenomic WGS Projects, deeper sequencing of the human microbiome samples: Production Phase	300	41.2306
ERR719188	ERP009131	The initial state of the human gut microbiome determines its reshaping by antibiotics	315	41.2259
ERR209389	ERP002061	A method for identifying metagenomic species and variable genetic elements by exhaustive co-abundance binning	386	41.1886
ERR1190712	ERP013562	Gut microbial dysbiosis in young adults with obesity	247	41.1839
ERR719164	ERP009131	The initial state of the human gut microbiome determines its reshaping by antibiotics	317	41.1816
SRR527977	SRP002163	Human Microbiome Project (HMP) Metagenomic WGS Projects, deeper sequencing of the human microbiome samples: Production Phase	290	41.1699
ERR414616	ERP004605	An integrated catalog of reference genes in the human gut microbiome	450	41.1652
SRR1803998	SRP002163	Human Microbiome Project (HMP) Metagenomic WGS Projects, deeper sequencing of the human microbiome samples: Production Phase	275	41.1115
SRR4305470			335	41.0555
SRR4892783	SRP067755	iHMP ibdmdb	295	41.0438
ERR1110334	ERP012929	Towards personalized nutrition by prediction of glycemic responses	286	41.0368
SRR3582160	SRP075633	Increased intestinal microbial diversity following fecal microbiota transplant for active Crohn's disease	290	40.9972
ERR719100	ERP009131	The initial state of the human gut microbiome determines its reshaping by antibiotics	338	40.9878
SRR2082443	SRP059928	Non-human sequence from stool, colon biopsy, ileum resection, kefir, and artificial bacterial mixtures	178	40.9738
ERR1398178	ERP015450	Hypertension is one of the most prevalent cardiovascular diseases worldwide. Recent findings have identified a link between gut microbiota and blood pressure, yet the contributions of gut microbes and bacterial metabolites towards hypertension remain largely uncharacterized. We carried out metagenomic and metabonomics analyses, in combination with faecal microbiota transplantation, and elucidate …	198	40.9505
ERR719234	ERP009131	The initial state of the human gut microbiome determines its reshaping by antibiotics	285	40.9435
SRR1212262	SRP040765	Microbiome study of the RISK cohort	285	40.9295
ERR1136887	ERP012929	Towards personalized nutrition by prediction of glycemic responses	323	40.9131
SRR4783510	SRP091570	Human gut microbiome with bacterial pathogen challenge	280	40.8968
ERR414416	ERP004605	An integrated catalog of reference genes in the human gut microbiome	294	40.8921
ERR719185	ERP009131	The initial state of the human gut microbiome determines its reshaping by antibiotics	346	40.8851
ERR1190667	ERP013562	Gut microbial dysbiosis in young adults with obesity	249	40.8664
SRR1765349	SRP040765	Microbiome study of the RISK cohort	327	40.8384
SRR528494	SRP002163	Human Microbiome Project (HMP) Metagenomic WGS Projects, deeper sequencing of the human microbiome samples: Production Phase	291	40.8291
ERR719167	ERP009131	The initial state of the human gut microbiome determines its reshaping by antibiotics	310	40.8221
ERR321569	ERP003612	Richness of human gut microbiome correlates with metabolic markers	292	40.8034
SRR1765376	SRP040765	Microbiome study of the RISK cohort	265	40.7591
ERR1190941	ERP013563	Gut microbiome-dependent stratification of patients for anti-diabetic treatment	234	40.7474
SRR528085	SRP002163	Human Microbiome Project (HMP) Metagenomic WGS Projects, deeper sequencing of the human microbiome samples: Production Phase	293	40.6937
SRR527893	SRP002163	Human Microbiome Project (HMP) Metagenomic WGS Projects, deeper sequencing of the human microbiome samples: Production Phase	268	40.6914
SRR528115	SRP002163	Human Microbiome Project (HMP) Metagenomic WGS Projects, deeper sequencing of the human microbiome samples: Production Phase	291	40.689
ERR719098	ERP009131	The initial state of the human gut microbiome determines its reshaping by antibiotics	297	40.647
ERR688503	ERP008729	Gut microbiome development along the colorectal adenoma-carcinoma sequence	326	40.6307
SRR921501	SRP026287	Petroleum Metagenome sequencing, Project-151	4341	40.6237
ERR720203	ERP009131	The initial state of the human gut microbiome determines its reshaping by antibiotics	274	40.612
ERR1137498	ERP012929	Towards personalized nutrition by prediction of glycemic responses	292	40.591
ERR720012	ERP009131	The initial state of the human gut microbiome determines its reshaping by antibiotics	252	40.5863
SRR528030	SRP002163	Human Microbiome Project (HMP) Metagenomic WGS Projects, deeper sequencing of the human microbiome samples: Production Phase	308	40.5513
ERR912104			237	40.5303
ERR719147	ERP009131	The initial state of the human gut microbiome determines its reshaping by antibiotics	298	40.5093
ERR164434	ERP001739	Follow-up of faecal microbiota in IBS patients	62	40.5023
ERR1293724	ERP013933	Reproducibility of associations between the human gut microbiome and colorectal cancer assessed in a patient population from Washington, DC, USA	257	40.4183
SRR1214481	SRP040765	Microbiome study of the RISK cohort	2462	40.4089
SRR2241305	SRP056641	Human Microbiome Environment Metagenome	255	40.3973
ERR719206	ERP009131	The initial state of the human gut microbiome determines its reshaping by antibiotics	274	40.3903
SRR4408015	SRP090628	A longitudinal analysis of the developing gut microbiome in infants from Finland, Estonia, and Russian Karelia	314	40.3786
ERR719187	ERP009131	The initial state of the human gut microbiome determines its reshaping by antibiotics	322	40.3786
SRR1031423	SRP002163	Human Microbiome Project (HMP) Metagenomic WGS Projects, deeper sequencing of the human microbiome samples: Production Phase	273	40.3646
ERR719115	ERP009131	The initial state of the human gut microbiome determines its reshaping by antibiotics	324	40.3623
SRR2566008	SRP064400	Intestinal microbiota dynamics in hospitalized patients	167	40.3459
SRR528339	SRP002163	Human Microbiome Project (HMP) Metagenomic WGS Projects, deeper sequencing of the human microbiome samples: Production Phase	255	40.3226
ERR1397941			272	40.2922
SRR1569983	SRP002163	Human Microbiome Project (HMP) Metagenomic WGS Projects, deeper sequencing of the human microbiome samples: Production Phase	334	40.2502
SRR532253	SRP002163	Human Microbiome Project (HMP) Metagenomic WGS Projects, deeper sequencing of the human microbiome samples: Production Phase	348	40.2292
ERR1018203	ERP012177	Metagenomic analysis of fecal microbiome as a tool towards targeted non-invasive biomarkers for colorectal cancer	264	40.1965
ERR719116	ERP009131	The initial state of the human gut microbiome determines its reshaping by antibiotics	302	40.1942
SRR527883	SRP002163	Human Microbiome Project (HMP) Metagenomic WGS Projects, deeper sequencing of the human microbiome samples: Production Phase	293	40.1849
SRR4305277	SRP090628	A longitudinal analysis of the developing gut microbiome in infants from Finland, Estonia, and Russian Karelia	322	40.1825
SRR1705989	SRP051064	Seawater and sea ice Metagenome	6082	40.1825
SRR2582234	SRP064553	Fecal microbiota of hospitalised Elderlies with and without Peptoclostridium difficile infection metagenome	105	40.1429
ERR719031	ERP009131	The initial state of the human gut microbiome determines its reshaping by antibiotics	300	40.0985
ERR1110324	ERP012929	Towards personalized nutrition by prediction of glycemic responses	169	40.0892
SRR061200	SRP002163	Human Microbiome Project (HMP) Metagenomic WGS Projects, deeper sequencing of the human microbiome samples: Production Phase	284	40.0868
SRR1564206	SRP002163	Human Microbiome Project (HMP) Metagenomic WGS Projects, deeper sequencing of the human microbiome samples: Production Phase	300	40.0658
ERR210420	ERP002061	A method for identifying metagenomic species and variable genetic elements by exhaustive co-abundance binning	590	40.0331
ERR1137643	ERP012929	Towards personalized nutrition by prediction of glycemic responses	287	40.0285
ERR719096	ERP009131	The initial state of the human gut microbiome determines its reshaping by antibiotics	317	40.0238
SRR1211416	SRP040765	Microbiome study of the RISK cohort	292	39.9421
SRR5032321	SRP093506	Human gut microbiome in AS	233	39.9024
ERR719153	ERP009131	The initial state of the human gut microbiome determines its reshaping by antibiotics	291	39.8908
ERR719242	ERP009131	The initial state of the human gut microbiome determines its reshaping by antibiotics	285	39.8581
SRR1765471	SRP040765	Microbiome study of the RISK cohort	311	39.8511
SRR948162	SRP028593	Anaerobic fermentation Metagenome	5328	39.8231
ERR1137750	ERP012929	Towards personalized nutrition by prediction of glycemic responses	292	39.8137
ERR719158	ERP009131	The initial state of the human gut microbiome determines its reshaping by antibiotics	305	39.7787
SRR1980335	SRP056054	A prospective, longitudinal analysis of the developing gut microbiome in infants en route to type 1 diabetes	308	39.6994
SRR5359080			254	39.6807
SRR2175766	SRP056641	Human Microbiome Environment Metagenome	230	39.6643
ERR321249	ERP003612	Richness of human gut microbiome correlates with metabolic markers	360	39.6527
ERR719157	ERP009131	The initial state of the human gut microbiome determines its reshaping by antibiotics	304	39.648
SRR1909576	SRP056054	A prospective, longitudinal analysis of the developing gut microbiome in infants en route to type 1 diabetes	307	39.592
ERR321248	ERP003612	Richness of human gut microbiome correlates with metabolic markers	372	39.5897
ERR719165	ERP009131	The initial state of the human gut microbiome determines its reshaping by antibiotics	324	39.5827
SRR4305457	SRP090628	A longitudinal analysis of the developing gut microbiome in infants from Finland, Estonia, and Russian Karelia	302	39.571
ERR719483	ERP009131	The initial state of the human gut microbiome determines its reshaping by antibiotics	261	39.5616
ERR1293619	ERP013933	Reproducibility of associations between the human gut microbiome and colorectal cancer assessed in a patient population from Washington, DC, USA	288	39.5406
SRR1162650	SRP001634	Microbial composition of samples from infant gut	260	39.536
ERR525800	ERP005989	Dynamics and Stabilization of the Human Gut Microbiome during the First Year of Life	234	39.5266
SRR4305130	SRP090628	A longitudinal analysis of the developing gut microbiome in infants from Finland, Estonia, and Russian Karelia	265	39.5243
SRR528533	SRP002163	Human Microbiome Project (HMP) Metagenomic WGS Projects, deeper sequencing of the human microbiome samples: Production Phase	255	39.4776
SRR1765633	SRP040765	Microbiome study of the RISK cohort	296	39.4543
SRR1804155	SRP002163	Human Microbiome Project (HMP) Metagenomic WGS Projects, deeper sequencing of the human microbiome samples: Production Phase	239	39.4216
SRR413562	SRP011011	A Metagenome-Wide Association Study of gut microbiota identifies markers associated with Type 2 Diabetes	282	39.3656
SRR1804392	SRP002163	Human Microbiome Project (HMP) Metagenomic WGS Projects, deeper sequencing of the human microbiome samples: Production Phase	245	39.3282
ERR1110321	ERP012929	Towards personalized nutrition by prediction of glycemic responses	293	39.3236
ERR1137569	ERP012929	Towards personalized nutrition by prediction of glycemic responses	291	39.2956
SRR5057033			213	39.2699
SRR5032308	SRP093506	Human gut microbiome in AS	230	39.1788
SRR1765356	SRP040765	Microbiome study of the RISK cohort	292	39.1695
ERR688577	ERP008729	Gut microbiome development along the colorectal adenoma-carcinoma sequence	244	39.1555
ERR719190	ERP009131	The initial state of the human gut microbiome determines its reshaping by antibiotics	322	39.1228
SRR528051	SRP002163	Human Microbiome Project (HMP) Metagenomic WGS Projects, deeper sequencing of the human microbiome samples: Production Phase	266	39.1088
ERR719195	ERP009131	The initial state of the human gut microbiome determines its reshaping by antibiotics	292	39.1018
SRR1211494	SRP040765	Microbiome study of the RISK cohort	275	39.0785
SRR1765170	SRP040765	Microbiome study of the RISK cohort	269	39.0528
SRR528264	SRP002163	Human Microbiome Project (HMP) Metagenomic WGS Projects, deeper sequencing of the human microbiome samples: Production Phase	280	39.0458
ERR527039	ERP005860	Liver cirrhosis occurs as a consequence of many chronic liver diseases that are prevalent worldwide. Previous studies have shown an association between the gut microbiota and liver complications such as cirrhosis and other liver injuries. We therefore undertook a whole gut microbiome wide association study of stool samples from 98 liver cirrhosis patients and 83 healthy controls to characterise t…	239	39.0365
ERR719099	ERP009131	The initial state of the human gut microbiome determines its reshaping by antibiotics	313	39.0131
ERR719032	ERP009131	The initial state of the human gut microbiome determines its reshaping by antibiotics	299	38.9781
ERR719169	ERP009131	The initial state of the human gut microbiome determines its reshaping by antibiotics	298	38.9641
SRR063583	SRP002163	Human Microbiome Project (HMP) Metagenomic WGS Projects, deeper sequencing of the human microbiome samples: Production Phase	1782	38.9361
ERR719106	ERP009131	The initial state of the human gut microbiome determines its reshaping by antibiotics	317	38.9104
SRR4305239	SRP090628	A longitudinal analysis of the developing gut microbiome in infants from Finland, Estonia, and Russian Karelia	267	38.8871
SRR1765414	SRP040765	Microbiome study of the RISK cohort	262	38.8684
ERR1136941	ERP012929	Towards personalized nutrition by prediction of glycemic responses	214	38.8474
SRR1765267	SRP040765	Microbiome study of the RISK cohort	258	38.8194
SRR2992893			145	38.8147
ERR1137751	ERP012929	Towards personalized nutrition by prediction of glycemic responses	327	38.7867
ERR719118	ERP009131	The initial state of the human gut microbiome determines its reshaping by antibiotics	315	38.782
ERR1137143	ERP012929	Towards personalized nutrition by prediction of glycemic responses	217	38.7517
ERR1297696	ERP013827	Impact of faecal microbiota transplantation on the intestinal microbiome in metabolic syndrome patients	288	38.733
ERR719154	ERP009131	The initial state of the human gut microbiome determines its reshaping by antibiotics	290	38.7284
ERR1137662	ERP012929	Towards personalized nutrition by prediction of glycemic responses	281	38.6583
ERR1137015	ERP012929	Towards personalized nutrition by prediction of glycemic responses	215	38.6163
ERR720049	ERP009131	The initial state of the human gut microbiome determines its reshaping by antibiotics	248	38.614
SRR1980382	SRP056054	A prospective, longitudinal analysis of the developing gut microbiome in infants en route to type 1 diabetes	286	38.6023
SRR061143	SRP002163	Human Microbiome Project (HMP) Metagenomic WGS Projects, deeper sequencing of the human microbiome samples: Production Phase	277	38.5836
SRR1803355	SRP002163	Human Microbiome Project (HMP) Metagenomic WGS Projects, deeper sequencing of the human microbiome samples: Production Phase	247	38.5836
ERR719020	ERP009131	The initial state of the human gut microbiome determines its reshaping by antibiotics	290	38.544
ERR719357	ERP009131	The initial state of the human gut microbiome determines its reshaping by antibiotics	220	38.5393
ERR480843	ERP005534	Potential of fecal microbiota for early stage detection of colorectal cancer	325	38.5019
DRR002658	DRP000692	Metgenomic analysis of human gut microbiome in patients with multiple sclerosis (MS).	52	38.4646
ERR719150	ERP009131	The initial state of the human gut microbiome determines its reshaping by antibiotics	285	38.4646
ERR1190670	ERP013562	Gut microbial dysbiosis in young adults with obesity	227	38.4156
ERR1190801	ERP013563	Gut microbiome-dependent stratification of patients for anti-diabetic treatment	222	38.3946
SRR5165770			218	38.3666
SRR2082413	SRP059928	Non-human sequence from stool, colon biopsy, ileum resection, kefir, and artificial bacterial mixtures	121	38.3502
ERR1293725	ERP013933	Reproducibility of associations between the human gut microbiome and colorectal cancer assessed in a patient population from Washington, DC, USA	249	38.3315
ERR719207	ERP009131	The initial state of the human gut microbiome determines its reshaping by antibiotics	252	38.3082
ERR720209	ERP009131	The initial state of the human gut microbiome determines its reshaping by antibiotics	245	38.3012
SRR527943	SRP002163	Human Microbiome Project (HMP) Metagenomic WGS Projects, deeper sequencing of the human microbiome samples: Production Phase	280	38.2942
ERR719215	ERP009131	The initial state of the human gut microbiome determines its reshaping by antibiotics	274	38.2895
ERR912115			225	38.2895
ERR414259	ERP004605	An integrated catalog of reference genes in the human gut microbiome	262	38.2779
ERR719228	ERP009131	The initial state of the human gut microbiome determines its reshaping by antibiotics	259	38.2755
ERR1293722	ERP013933	Reproducibility of associations between the human gut microbiome and colorectal cancer assessed in a patient population from Washington, DC, USA	245	38.2709
SRR063546	SRP002163	Human Microbiome Project (HMP) Metagenomic WGS Projects, deeper sequencing of the human microbiome samples: Production Phase	1076	38.2662
ERR719230	ERP009131	The initial state of the human gut microbiome determines its reshaping by antibiotics	281	38.2615
SRR1804168	SRP002163	Human Microbiome Project (HMP) Metagenomic WGS Projects, deeper sequencing of the human microbiome samples: Production Phase	216	38.2545
ERR527013	ERP005860	Liver cirrhosis occurs as a consequence of many chronic liver diseases that are prevalent worldwide. Previous studies have shown an association between the gut microbiota and liver complications such as cirrhosis and other liver injuries. We therefore undertook a whole gut microbiome wide association study of stool samples from 98 liver cirrhosis patients and 83 healthy controls to characterise t…	245	38.2498
SRR4892891	SRP067755	iHMP ibdmdb	250	38.2032
ERR1578627	ERP016813	Integrated metabolomics and metagenomics analysis of plasma and urine identified microbial metabolites associated with coronary heart disease	222	38.1892
ERR719237	ERP009131	The initial state of the human gut microbiome determines its reshaping by antibiotics	257	38.1752
ERR414260	ERP004605	An integrated catalog of reference genes in the human gut microbiome	274	38.1448
ERR1190795	ERP013563	Gut microbiome-dependent stratification of patients for anti-diabetic treatment	214	38.1215
SRR2155394	SRP062282	Characterization of the distal gut microbiota in obese patients following a weight-loss intervention using whole metagenome shotgun sequencing	213	38.1168
DRR042630	DRP003048	Metagenomics of Japanese gut microbiomes	150	38.1075
ERR1190932	ERP013563	Gut microbiome-dependent stratification of patients for anti-diabetic treatment	206	38.1028
ERR719123	ERP009131	The initial state of the human gut microbiome determines its reshaping by antibiotics	289	38.0631
SRR5056891			178	38.0164
SRR2583976	SRP064400	Intestinal microbiota dynamics in hospitalized patients	160	38.0024
ERR1137626	ERP012929	Towards personalized nutrition by prediction of glycemic responses	271	38.0001
ERR1305886	ERP014480	Roux-en-Y gastric bypass surgery of morbidly obese patients shows swift and persistent changes of the individual gut microbiota	227	37.9721
ERR209171	ERP002061	A method for identifying metagenomic species and variable genetic elements by exhaustive co-abundance binning	776	37.9324
ERR1137543	ERP012929	Towards personalized nutrition by prediction of glycemic responses	270	37.9301
ERR209242	ERP002061	A method for identifying metagenomic species and variable genetic elements by exhaustive co-abundance binning	335	37.9254
SRR528443	SRP002163	Human Microbiome Project (HMP) Metagenomic WGS Projects, deeper sequencing of the human microbiome samples: Production Phase	253	37.9231
SRR1980225	SRP056054	A prospective, longitudinal analysis of the developing gut microbiome in infants en route to type 1 diabetes	285	37.9184
SRR2090063	SRP060517	Gulf of Mexico water and sediments Metagenome	4934	37.8927
ERR719216	ERP009131	The initial state of the human gut microbiome determines its reshaping by antibiotics	272	37.8717
SRR5279285			225	37.8694
ERR1913098			236	37.8087
SRR3582178	SRP075633	Increased intestinal microbial diversity following fecal microbiota transplant for active Crohn's disease	278	37.7807
SRR528106	SRP002163	Human Microbiome Project (HMP) Metagenomic WGS Projects, deeper sequencing of the human microbiome samples: Production Phase	261	37.762
ERR1110333	ERP012929	Towards personalized nutrition by prediction of glycemic responses	271	37.748
ERR526013	ERP005989	Dynamics and Stabilization of the Human Gut Microbiome during the First Year of Life	238	37.734
SRR1215703	SRP040765	Microbiome study of the RISK cohort	231	37.734
SRR029693	SRP000319	A core gut microbiome in obese and lean twins	155	37.7153
ERR414333	ERP004605	An integrated catalog of reference genes in the human gut microbiome	268	37.7153
ERR1190540	ERP013562	Gut microbial dysbiosis in young adults with obesity	210	37.7037
SRR5056703			161	37.6593
ERR1293184	ERP013933	Reproducibility of associations between the human gut microbiome and colorectal cancer assessed in a patient population from Washington, DC, USA	315	37.6336
ERR414665	ERP004605	An integrated catalog of reference genes in the human gut microbiome	378	37.629
SRR1765334	SRP040765	Microbiome study of the RISK cohort	250	37.6033
ERR414552	ERP004605	An integrated catalog of reference genes in the human gut microbiome	433	37.5963
SRR2090131	SRP060517	Gulf of Mexico water and sediments Metagenome	4849	37.5963
SRR1764979	SRP040765	Microbiome study of the RISK cohort	241	37.5753
ERR719211	ERP009131	The initial state of the human gut microbiome determines its reshaping by antibiotics	264	37.5683
SRR1212244	SRP040765	Microbiome study of the RISK cohort	248	37.5659
SRR1765297	SRP040765	Microbiome study of the RISK cohort	247	37.5449
ERR719229	ERP009131	The initial state of the human gut microbiome determines its reshaping by antibiotics	261	37.5426
SRR1162594	SRP001634	Microbial composition of samples from infant gut	261	37.5146
ERR525858	ERP005989	Dynamics and Stabilization of the Human Gut Microbiome during the First Year of Life	226	37.4912
SRR4892921	SRP067755	iHMP ibdmdb	237	37.4866
ERR011181	ERP000108	A human gut microbial gene catalog established by deep metagenomic sequencing	499	37.4469
ERR525755	ERP005989	Dynamics and Stabilization of the Human Gut Microbiome during the First Year of Life	223	37.4446
SRR1915604	SRP056054	A prospective, longitudinal analysis of the developing gut microbiome in infants en route to type 1 diabetes	251	37.3862
SRR1915675	SRP056054	A prospective, longitudinal analysis of the developing gut microbiome in infants en route to type 1 diabetes	306	37.3792
SRR1031605	SRP002163	Human Microbiome Project (HMP) Metagenomic WGS Projects, deeper sequencing of the human microbiome samples: Production Phase	242	37.3769
SRR545653	SRP002163	Human Microbiome Project (HMP) Metagenomic WGS Projects, deeper sequencing of the human microbiome samples: Production Phase	308	37.3722
ERR526063	ERP005989	Dynamics and Stabilization of the Human Gut Microbiome during the First Year of Life	221	37.3512
SRR1765196	SRP040765	Microbiome study of the RISK cohort	250	37.3442
ERR1190729	ERP013562	Gut microbial dysbiosis in young adults with obesity	219	37.3325
SRR1952575	SRP056641	Human Microbiome Environment Metagenome	241	37.3162
ERR321250	ERP003612	Richness of human gut microbiome correlates with metabolic markers	319	37.2905
ERR1137485	ERP012929	Towards personalized nutrition by prediction of glycemic responses	277	37.2905
ERR1293183	ERP013933	Reproducibility of associations between the human gut microbiome and colorectal cancer assessed in a patient population from Washington, DC, USA	298	37.2718
SRR1565759	SRP002163	Human Microbiome Project (HMP) Metagenomic WGS Projects, deeper sequencing of the human microbiome samples: Production Phase	293	37.2672
SRR2582253	SRP064553	Fecal microbiota of hospitalised Elderlies with and without Peptoclostridium difficile infection metagenome	81	37.2485
SRR533338	SRP002163	Human Microbiome Project (HMP) Metagenomic WGS Projects, deeper sequencing of the human microbiome samples: Production Phase	301	37.2368
SRR528313	SRP002163	Human Microbiome Project (HMP) Metagenomic WGS Projects, deeper sequencing of the human microbiome samples: Production Phase	245	37.2345
SRR1214936	SRP040765	Microbiome study of the RISK cohort	253	37.1785
SRR5359081			224	37.1481
SRR1212182	SRP040765	Microbiome study of the RISK cohort	255	37.1458
ERR719102	ERP009131	The initial state of the human gut microbiome determines its reshaping by antibiotics	290	37.1458
SRR539684	SRP002163	Human Microbiome Project (HMP) Metagenomic WGS Projects, deeper sequencing of the human microbiome samples: Production Phase	291	37.1435
SRR061255	SRP002163	Human Microbiome Project (HMP) Metagenomic WGS Projects, deeper sequencing of the human microbiome samples: Production Phase	271	37.1365
SRR1565866	SRP002163	Human Microbiome Project (HMP) Metagenomic WGS Projects, deeper sequencing of the human microbiome samples: Production Phase	253	37.1248
ERR1293132	ERP013933	Reproducibility of associations between the human gut microbiome and colorectal cancer assessed in a patient population from Washington, DC, USA	286	37.1178
SRR2175670	SRP056641	Human Microbiome Environment Metagenome	226	37.1154
ERR719166	ERP009131	The initial state of the human gut microbiome determines its reshaping by antibiotics	288	37.1154
SRR1804639	SRP002163	Human Microbiome Project (HMP) Metagenomic WGS Projects, deeper sequencing of the human microbiome samples: Production Phase	236	37.1061
ERR525785	ERP005989	Dynamics and Stabilization of the Human Gut Microbiome during the First Year of Life	235	37.0781
ERR720016	ERP009131	The initial state of the human gut microbiome determines its reshaping by antibiotics	232	37.0734
ERR719104	ERP009131	The initial state of the human gut microbiome determines its reshaping by antibiotics	296	37.0594
ERR1293621	ERP013933	Reproducibility of associations between the human gut microbiome and colorectal cancer assessed in a patient population from Washington, DC, USA	268	37.0478
SRR541169	SRP002163	Human Microbiome Project (HMP) Metagenomic WGS Projects, deeper sequencing of the human microbiome samples: Production Phase	280	37.0408
ERR719170	ERP009131	The initial state of the human gut microbiome determines its reshaping by antibiotics	281	37.0361
SRR5279264			206	37.0314
ERR719111	ERP009131	The initial state of the human gut microbiome determines its reshaping by antibiotics	311	37.0034
SRR5359006			237	36.9614
SRR2090068	SRP060517	Gulf of Mexico water and sediments Metagenome	5008	36.9544
SRR4893054	SRP067755	iHMP ibdmdb	267	36.9474
SRR541192	SRP002163	Human Microbiome Project (HMP) Metagenomic WGS Projects, deeper sequencing of the human microbiome samples: Production Phase	303	36.8984
ERR1110308	ERP012929	Towards personalized nutrition by prediction of glycemic responses	251	36.8937
SRR5359039			275	36.8797
ERR1913096			237	36.8587
SRR528456	SRP002163	Human Microbiome Project (HMP) Metagenomic WGS Projects, deeper sequencing of the human microbiome samples: Production Phase	248	36.8564
ERR1297759	ERP013827	Impact of faecal microbiota transplantation on the intestinal microbiome in metabolic syndrome patients	243	36.8494
DRR042629	DRP003048	Metagenomics of Japanese gut microbiomes	29	36.8447
SRR528508	SRP002163	Human Microbiome Project (HMP) Metagenomic WGS Projects, deeper sequencing of the human microbiome samples: Production Phase	251	36.8307
ERR1293923	ERP013933	Reproducibility of associations between the human gut microbiome and colorectal cancer assessed in a patient population from Washington, DC, USA	245	36.8307
ERR719212	ERP009131	The initial state of the human gut microbiome determines its reshaping by antibiotics	254	36.8283
ERR1136814	ERP012929	Towards personalized nutrition by prediction of glycemic responses	196	36.7723
ERR719156	ERP009131	The initial state of the human gut microbiome determines its reshaping by antibiotics	293	36.7537
SRR5165795			205	36.714
SRR1068236	SRP034894	bioreactor enrichments from intertidal sediment - Metagenomes and Metatranscriptomes	3291	36.7046
ERR1136930	ERP012929	Towards personalized nutrition by prediction of glycemic responses	213	36.7
SRR541088	SRP002163	Human Microbiome Project (HMP) Metagenomic WGS Projects, deeper sequencing of the human microbiome samples: Production Phase	243	36.6673
SRR4893060	SRP067755	iHMP ibdmdb	286	36.6626
SRR4305358	SRP090628	A longitudinal analysis of the developing gut microbiome in infants from Finland, Estonia, and Russian Karelia	291	36.6393
ERR209243	ERP002061	A method for identifying metagenomic species and variable genetic elements by exhaustive co-abundance binning	312	36.6206
SRR533807	SRP002163	Human Microbiome Project (HMP) Metagenomic WGS Projects, deeper sequencing of the human microbiome samples: Production Phase	285	36.5856
ERR719208	ERP009131	The initial state of the human gut microbiome determines its reshaping by antibiotics	271	36.5716
ERR719148	ERP009131	The initial state of the human gut microbiome determines its reshaping by antibiotics	301	36.5623
SRR063574	SRP002163	Human Microbiome Project (HMP) Metagenomic WGS Projects, deeper sequencing of the human microbiome samples: Production Phase	1977	36.5552
SRR059461	SRP002163	Human Microbiome Project (HMP) Metagenomic WGS Projects, deeper sequencing of the human microbiome samples: Production Phase	257	36.5389
ERR1137510	ERP012929	Towards personalized nutrition by prediction of glycemic responses	250	36.5296
SRR1564226	SRP002163	Human Microbiome Project (HMP) Metagenomic WGS Projects, deeper sequencing of the human microbiome samples: Production Phase	288	36.5109
SRR1804455	SRP002163	Human Microbiome Project (HMP) Metagenomic WGS Projects, deeper sequencing of the human microbiome samples: Production Phase	228	36.4806
ERR414497	ERP004605	An integrated catalog of reference genes in the human gut microbiome	262	36.4736
ERR719110	ERP009131	The initial state of the human gut microbiome determines its reshaping by antibiotics	284	36.4689
SRR1765166	SRP040765	Microbiome study of the RISK cohort	262	36.4642
ERR719210	ERP009131	The initial state of the human gut microbiome determines its reshaping by antibiotics	263	36.4595
ERR321251	ERP003612	Richness of human gut microbiome correlates with metabolic markers	309	36.4572
SRR4892965	SRP067755	iHMP ibdmdb	230	36.4549
ERR1913171			275	36.4432
SRR533825	SRP002163	Human Microbiome Project (HMP) Metagenomic WGS Projects, deeper sequencing of the human microbiome samples: Production Phase	276	36.4059
ERR1293134	ERP013933	Reproducibility of associations between the human gut microbiome and colorectal cancer assessed in a patient population from Washington, DC, USA	289	36.4059
ERR720007	ERP009131	The initial state of the human gut microbiome determines its reshaping by antibiotics	227	36.3942
SRR1804002	SRP002163	Human Microbiome Project (HMP) Metagenomic WGS Projects, deeper sequencing of the human microbiome samples: Production Phase	220	36.3592
SRR061147	SRP002163	Human Microbiome Project (HMP) Metagenomic WGS Projects, deeper sequencing of the human microbiome samples: Production Phase	254	36.2752
ERR525855	ERP005989	Dynamics and Stabilization of the Human Gut Microbiome during the First Year of Life	231	36.2728
ERR719168	ERP009131	The initial state of the human gut microbiome determines its reshaping by antibiotics	287	36.2658
SRR2155352	SRP062282	Characterization of the distal gut microbiota in obese patients following a weight-loss intervention using whole metagenome shotgun sequencing	223	36.2541
SRR1564400	SRP002163	Human Microbiome Project (HMP) Metagenomic WGS Projects, deeper sequencing of the human microbiome samples: Production Phase	280	36.2378
SRR1031333	SRP002163	Human Microbiome Project (HMP) Metagenomic WGS Projects, deeper sequencing of the human microbiome samples: Production Phase	238	36.2285
SRR528283	SRP002163	Human Microbiome Project (HMP) Metagenomic WGS Projects, deeper sequencing of the human microbiome samples: Production Phase	245	36.2191
ERR1293135	ERP013933	Reproducibility of associations between the human gut microbiome and colorectal cancer assessed in a patient population from Washington, DC, USA	278	36.2028
SRR1214975	SRP040765	Microbiome study of the RISK cohort	222	36.1771
ERR719222	ERP009131	The initial state of the human gut microbiome determines its reshaping by antibiotics	254	36.1678
SRR528269	SRP002163	Human Microbiome Project (HMP) Metagenomic WGS Projects, deeper sequencing of the human microbiome samples: Production Phase	237	36.1491
ERR1293182	ERP013933	Reproducibility of associations between the human gut microbiome and colorectal cancer assessed in a patient population from Washington, DC, USA	299	36.1491
SRR1215306	SRP040765	Microbiome study of the RISK cohort	247	36.1258
ERR719120	ERP009131	The initial state of the human gut microbiome determines its reshaping by antibiotics	287	36.1234
ERR1136628	ERP012929	Towards personalized nutrition by prediction of glycemic responses	201	36.1188
ERR1110466	ERP012929	Towards personalized nutrition by prediction of glycemic responses	260	36.0674
ERR1137617	ERP012929	Towards personalized nutrition by prediction of glycemic responses	251	36.0417
SRR539676	SRP002163	Human Microbiome Project (HMP) Metagenomic WGS Projects, deeper sequencing of the human microbiome samples: Production Phase	268	36.0371
ERR719101	ERP009131	The initial state of the human gut microbiome determines its reshaping by antibiotics	269	36.0301
SRR413587	SRP011011	A Metagenome-Wide Association Study of gut microbiota identifies markers associated with Type 2 Diabetes	260	36.0044
ERR719203	ERP009131	The initial state of the human gut microbiome determines its reshaping by antibiotics	258	35.9997
ERR1913172			272	35.9857
ERR719097	ERP009131	The initial state of the human gut microbiome determines its reshaping by antibiotics	264	35.9717
ERR479477	ERP005534	Potential of fecal microbiota for early stage detection of colorectal cancer	393	35.953
SRR1031291	SRP002163	Human Microbiome Project (HMP) Metagenomic WGS Projects, deeper sequencing of the human microbiome samples: Production Phase	242	35.8877
ERR1137470	ERP012929	Towards personalized nutrition by prediction of glycemic responses	241	35.8807
ERR1397928			213	35.848
ERR1293656	ERP013933	Reproducibility of associations between the human gut microbiome and colorectal cancer assessed in a patient population from Washington, DC, USA	455	35.841
ERR748156	ERP009422	Temporal and technical variability of human gut metagenomes	246	35.841
ERR720014	ERP009131	The initial state of the human gut microbiome determines its reshaping by antibiotics	229	35.834
ERR719114	ERP009131	The initial state of the human gut microbiome determines its reshaping by antibiotics	270	35.8107
SRR063480	SRP002163	Human Microbiome Project (HMP) Metagenomic WGS Projects, deeper sequencing of the human microbiome samples: Production Phase	230	35.8083
ERR1398222	ERP015450	Hypertension is one of the most prevalent cardiovascular diseases worldwide. Recent findings have identified a link between gut microbiota and blood pressure, yet the contributions of gut microbes and bacterial metabolites towards hypertension remain largely uncharacterized. We carried out metagenomic and metabonomics analyses, in combination with faecal microbiota transplantation, and elucidate …	170	35.8037
ERR719214	ERP009131	The initial state of the human gut microbiome determines its reshaping by antibiotics	266	35.785
ERR408157	ERP004560	Dysfunctional gut microbiota drives chronic immune activation in HIV-treated individuals	28	35.7733
ERR1136673	ERP012929	Towards personalized nutrition by prediction of glycemic responses	208	35.7663
SRR528390	SRP002163	Human Microbiome Project (HMP) Metagenomic WGS Projects, deeper sequencing of the human microbiome samples: Production Phase	238	35.7616
SRR2155337	SRP062282	Characterization of the distal gut microbiota in obese patients following a weight-loss intervention using whole metagenome shotgun sequencing	198	35.7243
SRR1804299	SRP002163	Human Microbiome Project (HMP) Metagenomic WGS Projects, deeper sequencing of the human microbiome samples: Production Phase	203	35.6986
ERR1137229	ERP012929	Towards personalized nutrition by prediction of glycemic responses	259	35.6729
SRR545663	SRP002163	Human Microbiome Project (HMP) Metagenomic WGS Projects, deeper sequencing of the human microbiome samples: Production Phase	277	35.6683
ERR414726	ERP004605	An integrated catalog of reference genes in the human gut microbiome	348	35.6496
ERR719105	ERP009131	The initial state of the human gut microbiome determines its reshaping by antibiotics	269	35.6356
SRR537779	SRP002163	Human Microbiome Project (HMP) Metagenomic WGS Projects, deeper sequencing of the human microbiome samples: Production Phase	269	35.6309
ERR748207	ERP009422	Temporal and technical variability of human gut metagenomes	239	35.5586
SRR1765378	SRP040765	Microbiome study of the RISK cohort	247	35.5562
SRR5127632			238	35.5165
ERR1293778	ERP013933	Reproducibility of associations between the human gut microbiome and colorectal cancer assessed in a patient population from Washington, DC, USA	292	35.4629
SRR1166589	SRP001634	Microbial composition of samples from infant gut	232	35.4395
ERR209244	ERP002061	A method for identifying metagenomic species and variable genetic elements by exhaustive co-abundance binning	300	35.4349
SRR646438	SRP002163	Human Microbiome Project (HMP) Metagenomic WGS Projects, deeper sequencing of the human microbiome samples: Production Phase	248	35.4349
ERR1137022	ERP012929	Towards personalized nutrition by prediction of glycemic responses	205	35.4302
SRR1804697	SRP002163	Human Microbiome Project (HMP) Metagenomic WGS Projects, deeper sequencing of the human microbiome samples: Production Phase	213	35.4279
SRR1031425	SRP002163	Human Microbiome Project (HMP) Metagenomic WGS Projects, deeper sequencing of the human microbiome samples: Production Phase	236	35.3695
ERR719231	ERP009131	The initial state of the human gut microbiome determines its reshaping by antibiotics	250	35.3555
ERR636379	ERP007090	Influence of travel on antibiotic resistance	200	35.3508
SRR4305107	SRP090628	A longitudinal analysis of the developing gut microbiome in infants from Finland, Estonia, and Russian Karelia	300	35.3392
SRR1952457	SRP056641	Human Microbiome Environment Metagenome	243	35.3392
SRR1910135	SRP056054	A prospective, longitudinal analysis of the developing gut microbiome in infants en route to type 1 diabetes	261	35.3275
SRR539677	SRP002163	Human Microbiome Project (HMP) Metagenomic WGS Projects, deeper sequencing of the human microbiome samples: Production Phase	291	35.2808
ERR479420	ERP005534	Potential of fecal microbiota for early stage detection of colorectal cancer	232	35.2621
SRR3713888	SRP077008	Pseudomonas Aeruginosa Early CF Adaptive Changes	205	35.2505
SRR3313053	SRP072561	Human Gut Microbiome in a Multiplex Family Study of Type 1 Diabetes Mellitus	236	35.2318
SRR4408180	SRP090628	A longitudinal analysis of the developing gut microbiome in infants from Finland, Estonia, and Russian Karelia	248	35.2248
ERR719108	ERP009131	The initial state of the human gut microbiome determines its reshaping by antibiotics	264	35.2108
ERR414718	ERP004605	An integrated catalog of reference genes in the human gut microbiome	324	35.2084
ERR1136671	ERP012929	Towards personalized nutrition by prediction of glycemic responses	209	35.1898
ERR209241	ERP002061	A method for identifying metagenomic species and variable genetic elements by exhaustive co-abundance binning	332	35.1874
ERR414717	ERP004605	An integrated catalog of reference genes in the human gut microbiome	335	35.1734
SRR539698	SRP002163	Human Microbiome Project (HMP) Metagenomic WGS Projects, deeper sequencing of the human microbiome samples: Production Phase	263	35.1734
SRR1162583	SRP001634	Microbial composition of samples from infant gut	249	35.1524
ERR1136964	ERP012929	Towards personalized nutrition by prediction of glycemic responses	204	35.1524
SRR1804577	SRP002163	Human Microbiome Project (HMP) Metagenomic WGS Projects, deeper sequencing of the human microbiome samples: Production Phase	211	35.1104
SRR1804496	SRP002163	Human Microbiome Project (HMP) Metagenomic WGS Projects, deeper sequencing of the human microbiome samples: Production Phase	215	35.0731
ERR912090			203	35.0474
ERR1293657	ERP013933	Reproducibility of associations between the human gut microbiome and colorectal cancer assessed in a patient population from Washington, DC, USA	414	34.989
ERR1137479	ERP012929	Towards personalized nutrition by prediction of glycemic responses	254	34.9867
ERR1398077	ERP015450	Hypertension is one of the most prevalent cardiovascular diseases worldwide. Recent findings have identified a link between gut microbiota and blood pressure, yet the contributions of gut microbes and bacterial metabolites towards hypertension remain largely uncharacterized. We carried out metagenomic and metabonomics analyses, in combination with faecal microbiota transplantation, and elucidate …	173	34.9564
ERR1913081			220	34.9447
SRR528333	SRP002163	Human Microbiome Project (HMP) Metagenomic WGS Projects, deeper sequencing of the human microbiome samples: Production Phase	244	34.9167
SRR533809	SRP002163	Human Microbiome Project (HMP) Metagenomic WGS Projects, deeper sequencing of the human microbiome samples: Production Phase	266	34.87
SRR4893101	SRP067755	iHMP ibdmdb	245	34.8536
SRR5165993			194	34.8396
SRR3313062	SRP072561	Human Gut Microbiome in a Multiplex Family Study of Type 1 Diabetes Mellitus	217	34.828
SRR1915792	SRP056054	A prospective, longitudinal analysis of the developing gut microbiome in infants en route to type 1 diabetes	319	34.807
SRR5091455			155	34.8046
SRR5056644			156	34.8023
SRR5155878			205	34.7906
SRR1215489	SRP040765	Microbiome study of the RISK cohort	236	34.772
SRR4783567	SRP091570	Human gut microbiome with bacterial pathogen challenge	210	34.7416
SRR5165782			188	34.7253
ERR1190879	ERP013563	Gut microbiome-dependent stratification of patients for anti-diabetic treatment	305	34.6856
SRR5165996			199	34.6786
ERR1137729	ERP012929	Towards personalized nutrition by prediction of glycemic responses	193	34.6763
SRR532642	SRP002163	Human Microbiome Project (HMP) Metagenomic WGS Projects, deeper sequencing of the human microbiome samples: Production Phase	263	34.6622
SRR539713	SRP002163	Human Microbiome Project (HMP) Metagenomic WGS Projects, deeper sequencing of the human microbiome samples: Production Phase	268	34.6482
ERR720011	ERP009131	The initial state of the human gut microbiome determines its reshaping by antibiotics	216	34.6109
ERR719218	ERP009131	The initial state of the human gut microbiome determines its reshaping by antibiotics	242	34.5922
ERR1293931	ERP013933	Reproducibility of associations between the human gut microbiome and colorectal cancer assessed in a patient population from Washington, DC, USA	230	34.5899
ERR1137033	ERP012929	Towards personalized nutrition by prediction of glycemic responses	204	34.5712
ERR1913073			161	34.5525
ERR209697	ERP002061	A method for identifying metagenomic species and variable genetic elements by exhaustive co-abundance binning	248	34.5222
ERR719359	ERP009131	The initial state of the human gut microbiome determines its reshaping by antibiotics	204	34.5222
ERR1293181	ERP013933	Reproducibility of associations between the human gut microbiome and colorectal cancer assessed in a patient population from Washington, DC, USA	282	34.5129
ERR1190692	ERP013562	Gut microbial dysbiosis in young adults with obesity	190	34.4989
ERR527107	ERP005860	Liver cirrhosis occurs as a consequence of many chronic liver diseases that are prevalent worldwide. Previous studies have shown an association between the gut microbiota and liver complications such as cirrhosis and other liver injuries. We therefore undertook a whole gut microbiome wide association study of stool samples from 98 liver cirrhosis patients and 83 healthy controls to characterise t…	204	34.4919
SRR1765200	SRP040765	Microbiome study of the RISK cohort	212	34.4919
ERR1297652	ERP013827	Impact of faecal microbiota transplantation on the intestinal microbiome in metabolic syndrome patients	214	34.4849
ERR719205	ERP009131	The initial state of the human gut microbiome determines its reshaping by antibiotics	246	34.4055
SRR1212667	SRP040765	Microbiome study of the RISK cohort	207	34.4032
ERR527126	ERP005860	Liver cirrhosis occurs as a consequence of many chronic liver diseases that are prevalent worldwide. Previous studies have shown an association between the gut microbiota and liver complications such as cirrhosis and other liver injuries. We therefore undertook a whole gut microbiome wide association study of stool samples from 98 liver cirrhosis patients and 83 healthy controls to characterise t…	210	34.3821
ERR1137652	ERP012929	Towards personalized nutrition by prediction of glycemic responses	234	34.3635
ERR719224	ERP009131	The initial state of the human gut microbiome determines its reshaping by antibiotics	236	34.3565
SRR545648	SRP002163	Human Microbiome Project (HMP) Metagenomic WGS Projects, deeper sequencing of the human microbiome samples: Production Phase	272	34.3425
SRR3213019	SRP071327	Bacteria and human colon samples from human gut Metagenome	131	34.3401
ERR748155	ERP009422	Temporal and technical variability of human gut metagenomes	225	34.3051
SRR1215294	SRP040765	Microbiome study of the RISK cohort	218	34.2981
SRR545662	SRP002163	Human Microbiome Project (HMP) Metagenomic WGS Projects, deeper sequencing of the human microbiome samples: Production Phase	309	34.2958
SRR1166625	SRP001634	Microbial composition of samples from infant gut	240	34.2398
SRR545419	SRP002163	Human Microbiome Project (HMP) Metagenomic WGS Projects, deeper sequencing of the human microbiome samples: Production Phase	225	34.2094
ERR414492	ERP004605	An integrated catalog of reference genes in the human gut microbiome	236	34.2024
SRR4305191	SRP090628	A longitudinal analysis of the developing gut microbiome in infants from Finland, Estonia, and Russian Karelia	296	34.1697
SRR1915989	SRP056054	A prospective, longitudinal analysis of the developing gut microbiome in infants en route to type 1 diabetes	253	34.1697
SRR549574	SRP002163	Human Microbiome Project (HMP) Metagenomic WGS Projects, deeper sequencing of the human microbiome samples: Production Phase	235	34.1137
SRR1212626	SRP040765	Microbiome study of the RISK cohort	222	34.1137
SRR1564174	SRP002163	Human Microbiome Project (HMP) Metagenomic WGS Projects, deeper sequencing of the human microbiome samples: Production Phase	489	34.088
SRR1804669	SRP002163	Human Microbiome Project (HMP) Metagenomic WGS Projects, deeper sequencing of the human microbiome samples: Production Phase	216	34.0857
ERR1136606	ERP012929	Towards personalized nutrition by prediction of glycemic responses	182	34.0787
ERR719355	ERP009131	The initial state of the human gut microbiome determines its reshaping by antibiotics	198	34.074
SRR1031768	SRP002163	Human Microbiome Project (HMP) Metagenomic WGS Projects, deeper sequencing of the human microbiome samples: Production Phase	228	34.0694
ERR1578689	ERP016813	Integrated metabolomics and metagenomics analysis of plasma and urine identified microbial metabolites associated with coronary heart disease	196	34.067
ERR528735	ERP005860	Liver cirrhosis occurs as a consequence of many chronic liver diseases that are prevalent worldwide. Previous studies have shown an association between the gut microbiota and liver complications such as cirrhosis and other liver injuries. We therefore undertook a whole gut microbiome wide association study of stool samples from 98 liver cirrhosis patients and 83 healthy controls to characterise t…	191	34.0554
ERR1190971	ERP013563	Gut microbiome-dependent stratification of patients for anti-diabetic treatment	191	34.0437
SRR4435814	SRP091570	Human gut microbiome with bacterial pathogen challenge	197	34.0227
ERR1293188	ERP013933	Reproducibility of associations between the human gut microbiome and colorectal cancer assessed in a patient population from Washington, DC, USA	273	33.9947
ERR525845	ERP005989	Dynamics and Stabilization of the Human Gut Microbiome during the First Year of Life	208	33.983
ERR1293187	ERP013933	Reproducibility of associations between the human gut microbiome and colorectal cancer assessed in a patient population from Washington, DC, USA	261	33.976
SRR1214750	SRP040765	Microbiome study of the RISK cohort	222	33.9503
SRR3108073	SRP068612	Human Faecal Samples Raw sequence reads	98	33.9457
ERR748192	ERP009422	Temporal and technical variability of human gut metagenomes	233	33.9153
SRR545654	SRP002163	Human Microbiome Project (HMP) Metagenomic WGS Projects, deeper sequencing of the human microbiome samples: Production Phase	263	33.8966
ERR1137491	ERP012929	Towards personalized nutrition by prediction of glycemic responses	240	33.8896
SRR1765550	SRP040765	Microbiome study of the RISK cohort	233	33.8873
ERR719219	ERP009131	The initial state of the human gut microbiome determines its reshaping by antibiotics	237	33.8756
ERR1137514	ERP012929	Towards personalized nutrition by prediction of glycemic responses	250	33.8733
SRR1765412	SRP040765	Microbiome study of the RISK cohort	217	33.8616
ERR525893	ERP005989	Dynamics and Stabilization of the Human Gut Microbiome during the First Year of Life	194	33.8593
SRR1705991	SRP051064	Seawater and sea ice Metagenome	4861	33.8196
ERR719027	ERP009131	The initial state of the human gut microbiome determines its reshaping by antibiotics	261	33.7963
ERR1562577	ERP016797	A DSS colitis mouse model was used to assess the microbial metabolic landscape during inflammation.	121	33.7566
ERR480654	ERP005534	Potential of fecal microbiota for early stage detection of colorectal cancer	288	33.7519
ERR1293811	ERP013933	Reproducibility of associations between the human gut microbiome and colorectal cancer assessed in a patient population from Washington, DC, USA	212	33.7029
ERR1293779	ERP013933	Reproducibility of associations between the human gut microbiome and colorectal cancer assessed in a patient population from Washington, DC, USA	303	33.6936
SRR539709	SRP002163	Human Microbiome Project (HMP) Metagenomic WGS Projects, deeper sequencing of the human microbiome samples: Production Phase	264	33.6912
SRR532641	SRP002163	Human Microbiome Project (HMP) Metagenomic WGS Projects, deeper sequencing of the human microbiome samples: Production Phase	290	33.6702
ERR748063	ERP009422	Temporal and technical variability of human gut metagenomes	244	33.6702
ERR719155	ERP009131	The initial state of the human gut microbiome determines its reshaping by antibiotics	276	33.6656
ERR1293185	ERP013933	Reproducibility of associations between the human gut microbiome and colorectal cancer assessed in a patient population from Washington, DC, USA	253	33.6049
SRR1805061	SRP002163	Human Microbiome Project (HMP) Metagenomic WGS Projects, deeper sequencing of the human microbiome samples: Production Phase	209	33.5769
ERR414549	ERP004605	An integrated catalog of reference genes in the human gut microbiome	346	33.5582
ERR1137394	ERP012929	Towards personalized nutrition by prediction of glycemic responses	231	33.5582
ERR1293781	ERP013933	Reproducibility of associations between the human gut microbiome and colorectal cancer assessed in a patient population from Washington, DC, USA	296	33.4975
ERR719034	ERP009131	The initial state of the human gut microbiome determines its reshaping by antibiotics	260	33.4928
SRR537723	SRP002163	Human Microbiome Project (HMP) Metagenomic WGS Projects, deeper sequencing of the human microbiome samples: Production Phase	285	33.4718
ERR719107	ERP009131	The initial state of the human gut microbiome determines its reshaping by antibiotics	297	33.4718
ERR719221	ERP009131	The initial state of the human gut microbiome determines its reshaping by antibiotics	250	33.4485
ERR1293654	ERP013933	Reproducibility of associations between the human gut microbiome and colorectal cancer assessed in a patient population from Washington, DC, USA	354	33.4438
ERR479479	ERP005534	Potential of fecal microbiota for early stage detection of colorectal cancer	342	33.4391
SRR5359048			203	33.4345
SRR1980237	SRP056054	A prospective, longitudinal analysis of the developing gut microbiome in infants en route to type 1 diabetes	254	33.4298
SRR549649	SRP002163	Human Microbiome Project (HMP) Metagenomic WGS Projects, deeper sequencing of the human microbiome samples: Production Phase	260	33.4205
SRR1031514	SRP002163	Human Microbiome Project (HMP) Metagenomic WGS Projects, deeper sequencing of the human microbiome samples: Production Phase	234	33.4181
ERR719220	ERP009131	The initial state of the human gut microbiome determines its reshaping by antibiotics	236	33.4158
ERR414491	ERP004605	An integrated catalog of reference genes in the human gut microbiome	228	33.3458
ERR321414	ERP003612	Richness of human gut microbiome correlates with metabolic markers	271	33.3434
SRR1215713	SRP040765	Microbiome study of the RISK cohort	210	33.3388
ERR912111	ERP010700	Shotgun Metagenomics of 250 Adult Twins Reveals Genetic and Environmental Impacts on the Gut Microbiome	176	33.3248
ERR906908	ERP010635	Expanded Enteric Virome and Altered Bacterial Microbiome in Acquired Immunodeficiency Syndrome	103	33.3108
ERR321648	ERP003612	Richness of human gut microbiome correlates with metabolic markers	212	33.2874
ERR525813	ERP005989	Dynamics and Stabilization of the Human Gut Microbiome during the First Year of Life	183	33.2618
ERR1398172	ERP015450	Hypertension is one of the most prevalent cardiovascular diseases worldwide. Recent findings have identified a link between gut microbiota and blood pressure, yet the contributions of gut microbes and bacterial metabolites towards hypertension remain largely uncharacterized. We carried out metagenomic and metabonomics analyses, in combination with faecal microbiota transplantation, and elucidate …	142	33.2477
ERR719217	ERP009131	The initial state of the human gut microbiome determines its reshaping by antibiotics	223	33.2314
SRR538195	SRP002163	Human Microbiome Project (HMP) Metagenomic WGS Projects, deeper sequencing of the human microbiome samples: Production Phase	286	33.2174
ERR719149	ERP009131	The initial state of the human gut microbiome determines its reshaping by antibiotics	257	33.2151
ERR688629	ERP008729	Gut microbiome development along the colorectal adenoma-carcinoma sequence	197	33.1847
ERR1293922	ERP013933	Reproducibility of associations between the human gut microbiome and colorectal cancer assessed in a patient population from Washington, DC, USA	207	33.1661
SRR1214522	SRP040765	Microbiome study of the RISK cohort	216	33.1637
SRR1765394	SRP040765	Microbiome study of the RISK cohort	219	33.1287
ERR748210	ERP009422	Temporal and technical variability of human gut metagenomes	240	33.1287
ERR1137537	ERP012929	Towards personalized nutrition by prediction of glycemic responses	209	33.124
SRR5275481			198	33.082
ERR719204	ERP009131	The initial state of the human gut microbiome determines its reshaping by antibiotics	244	33.075
SRR549434	SRP002163	Human Microbiome Project (HMP) Metagenomic WGS Projects, deeper sequencing of the human microbiome samples: Production Phase	278	33.0587
SRR1804293	SRP002163	Human Microbiome Project (HMP) Metagenomic WGS Projects, deeper sequencing of the human microbiome samples: Production Phase	259	33.0447
SRR4481706	SRP091570	Human gut microbiome with bacterial pathogen challenge	187	33.0353
SRR1565326	SRP002163	Human Microbiome Project (HMP) Metagenomic WGS Projects, deeper sequencing of the human microbiome samples: Production Phase	249	33.033
SRR1916818	SRP056054	A prospective, longitudinal analysis of the developing gut microbiome in infants en route to type 1 diabetes	233	33.0143
SRR1765335	SRP040765	Microbiome study of the RISK cohort	213	32.984
SRR2155319	SRP062282	Characterization of the distal gut microbiota in obese patients following a weight-loss intervention using whole metagenome shotgun sequencing	181	32.977
ERR011312	ERP000108	A human gut microbial gene catalog established by deep metagenomic sequencing	283	32.9723
ERR1578697	ERP016813	Integrated metabolomics and metagenomics analysis of plasma and urine identified microbial metabolites associated with coronary heart disease	191	32.9723
SRR1031836	SRP002163	Human Microbiome Project (HMP) Metagenomic WGS Projects, deeper sequencing of the human microbiome samples: Production Phase	214	32.9653
SRR1215659	SRP040765	Microbiome study of the RISK cohort	205	32.949
ERR209404	ERP002061	A method for identifying metagenomic species and variable genetic elements by exhaustive co-abundance binning	278	32.942
SRR2082449	SRP059928	Non-human sequence from stool, colon biopsy, ileum resection, kefir, and artificial bacterial mixtures	115	32.9373
SRR2090076	SRP060517	Gulf of Mexico water and sediments Metagenome	4037	32.928
ERR1137207	ERP012929	Towards personalized nutrition by prediction of glycemic responses	189	32.8976
SRR1214535	SRP040765	Microbiome study of the RISK cohort	199	32.8906
ERR1293925	ERP013933	Reproducibility of associations between the human gut microbiome and colorectal cancer assessed in a patient population from Washington, DC, USA	220	32.8579
ERR414656	ERP004605	An integrated catalog of reference genes in the human gut microbiome	319	32.8556
ERR480653	ERP005534	Potential of fecal microbiota for early stage detection of colorectal cancer	288	32.8276
SRR1219573	SRP040765	Microbiome study of the RISK cohort	200	32.8206
ERR1137714	ERP012929	Towards personalized nutrition by prediction of glycemic responses	241	32.8206
ERR1293810	ERP013933	Reproducibility of associations between the human gut microbiome and colorectal cancer assessed in a patient population from Washington, DC, USA	194	32.8066
ERR1305881	ERP014480	Roux-en-Y gastric bypass surgery of morbidly obese patients shows swift and persistent changes of the individual gut microbiota	206	32.7903
SRR062382	SRP002163	Human Microbiome Project (HMP) Metagenomic WGS Projects, deeper sequencing of the human microbiome samples: Production Phase	251	32.7833
ERR1137647	ERP012929	Towards personalized nutrition by prediction of glycemic responses	229	32.7833
SRR1212170	SRP040765	Microbiome study of the RISK cohort	996	32.7576
ERR1293186	ERP013933	Reproducibility of associations between the human gut microbiome and colorectal cancer assessed in a patient population from Washington, DC, USA	237	32.7506
ERR321416	ERP003612	Richness of human gut microbiome correlates with metabolic markers	272	32.7412
ERR1293812	ERP013933	Reproducibility of associations between the human gut microbiome and colorectal cancer assessed in a patient population from Washington, DC, USA	185	32.7389
SRR4451615	SRP091570	Human gut microbiome with bacterial pathogen challenge	190	32.7202
SRR1805053	SRP002163	Human Microbiome Project (HMP) Metagenomic WGS Projects, deeper sequencing of the human microbiome samples: Production Phase	175	32.7062
ERR479419	ERP005534	Potential of fecal microbiota for early stage detection of colorectal cancer	209	32.7039
SRR1803358	SRP002163	Human Microbiome Project (HMP) Metagenomic WGS Projects, deeper sequencing of the human microbiome samples: Production Phase	194	32.6992
ERR719356	ERP009131	The initial state of the human gut microbiome determines its reshaping by antibiotics	195	32.6899
SRR540637	SRP002163	Human Microbiome Project (HMP) Metagenomic WGS Projects, deeper sequencing of the human microbiome samples: Production Phase	240	32.6782
ERR1190832	ERP013563	Gut microbiome-dependent stratification of patients for anti-diabetic treatment	186	32.6712
SRR1535306	SRP045211	Human gut Targeted Locus (Loci)	193	32.6665
ERR1293828	ERP013933	Reproducibility of associations between the human gut microbiome and colorectal cancer assessed in a patient population from Washington, DC, USA	190	32.6619
ERR1137418	ERP012929	Towards personalized nutrition by prediction of glycemic responses	209	32.6619
SRR4305467	SRP090628	A longitudinal analysis of the developing gut microbiome in infants from Finland, Estonia, and Russian Karelia	234	32.6035
ERR321593	ERP003612	Richness of human gut microbiome correlates with metabolic markers	214	32.6035
ERR209406	ERP002061	A method for identifying metagenomic species and variable genetic elements by exhaustive co-abundance binning	269	32.5848
SRR4305065	SRP090628	A longitudinal analysis of the developing gut microbiome in infants from Finland, Estonia, and Russian Karelia	201	32.5615
SRR538163	SRP002163	Human Microbiome Project (HMP) Metagenomic WGS Projects, deeper sequencing of the human microbiome samples: Production Phase	244	32.5452
SRR1177797	SRP038976	Metagenome sequencing of Kuenenia stuttgartiensis TB1 enrichment culture	3408	32.5452
ERR732778	ERP009306	Metagenomic sequencing revealed altered microbiota in microscopic colitis	219	32.5288
SRR1215658	SRP040765	Microbiome study of the RISK cohort	216	32.5288
ERR1137742	ERP012929	Towards personalized nutrition by prediction of glycemic responses	264	32.5218
SRR532183	SRP002163	Human Microbiome Project (HMP) Metagenomic WGS Projects, deeper sequencing of the human microbiome samples: Production Phase	216	32.5172
ERR748154	ERP009422	Temporal and technical variability of human gut metagenomes	230	32.5172
ERR321359	ERP003612	Richness of human gut microbiome correlates with metabolic markers	285	32.5125
SRR1215614	SRP040765	Microbiome study of the RISK cohort	212	32.5008
ERR748074	ERP009422	Temporal and technical variability of human gut metagenomes	254	32.4728
SRR646449	SRP002163	Human Microbiome Project (HMP) Metagenomic WGS Projects, deeper sequencing of the human microbiome samples: Production Phase	228	32.4588
SRR5099176			3572	32.4518
SRR2912803	SRP066053	Human Gut Microbiome Metagenome	227	32.4495
ERR1293933	ERP013933	Reproducibility of associations between the human gut microbiome and colorectal cancer assessed in a patient population from Washington, DC, USA	201	32.4495
ERR719266	ERP009131	The initial state of the human gut microbiome determines its reshaping by antibiotics	180	32.4378
SRR1214586	SRP040765	Microbiome study of the RISK cohort	206	32.4215
SRR1215541	SRP040765	Microbiome study of the RISK cohort	208	32.3794
ERR1190636	ERP013562	Gut microbial dysbiosis in young adults with obesity	170	32.3771
ERR911988			182	32.3701
SRR541163	SRP002163	Human Microbiome Project (HMP) Metagenomic WGS Projects, deeper sequencing of the human microbiome samples: Production Phase	269	32.3678
ERR719213	ERP009131	The initial state of the human gut microbiome determines its reshaping by antibiotics	255	32.3561
SRR063577	SRP002163	Human Microbiome Project (HMP) Metagenomic WGS Projects, deeper sequencing of the human microbiome samples: Production Phase	1625	32.3514
SRR2155390	SRP062282	Characterization of the distal gut microbiota in obese patients following a weight-loss intervention using whole metagenome shotgun sequencing	203	32.3468
ERR1137146	ERP012929	Towards personalized nutrition by prediction of glycemic responses	181	32.2977
ERR479475	ERP005534	Potential of fecal microbiota for early stage detection of colorectal cancer	200	32.2837
ERR209795	ERP002061	A method for identifying metagenomic species and variable genetic elements by exhaustive co-abundance binning	214	32.2627
ERR321637	ERP003612	Richness of human gut microbiome correlates with metabolic markers	211	32.2604
ERR209768	ERP002061	A method for identifying metagenomic species and variable genetic elements by exhaustive co-abundance binning	218	32.2441
SRR059855	SRP002163	Human Microbiome Project (HMP) Metagenomic WGS Projects, deeper sequencing of the human microbiome samples: Production Phase	214	32.2324
ERR011307	ERP000108	A human gut microbial gene catalog established by deep metagenomic sequencing	390	32.2277
ERR1449730	ERP014167	Gut microbiota of 10 pairs of Chinese infant twins	142	32.2254
ERR719361	ERP009131	The initial state of the human gut microbiome determines its reshaping by antibiotics	207	32.209
SRR1765197	SRP040765	Microbiome study of the RISK cohort	220	32.1904
ERR505093	ERP005558	metagenome fecal microbiota, Ilumina seq reads of 12 individuals at 2 timepoints	175	32.1857
SRR2155351	SRP062282	Characterization of the distal gut microbiota in obese patients following a weight-loss intervention using whole metagenome shotgun sequencing	185	32.1694
SRR413710	SRP011011	A Metagenome-Wide Association Study of gut microbiota identifies markers associated with Type 2 Diabetes	210	32.1507
SRR549558	SRP002163	Human Microbiome Project (HMP) Metagenomic WGS Projects, deeper sequencing of the human microbiome samples: Production Phase	211	32.1274
SRR1765035	SRP040765	Microbiome study of the RISK cohort	192	32.125
ERR719209	ERP009131	The initial state of the human gut microbiome determines its reshaping by antibiotics	232	32.1203
SRR1214739	SRP040765	Microbiome study of the RISK cohort	224	32.0993
SRR541172	SRP002163	Human Microbiome Project (HMP) Metagenomic WGS Projects, deeper sequencing of the human microbiome samples: Production Phase	262	32.0923
ERR210500	ERP002061	A method for identifying metagenomic species and variable genetic elements by exhaustive co-abundance binning	317	32.083
SRR2090129	SRP060517	Gulf of Mexico water and sediments Metagenome	4714	32.0737
SRR4783488	SRP091570	Human gut microbiome with bacterial pathogen challenge	185	32.0667
ERR1562576	ERP016797	A DSS colitis mouse model was used to assess the microbial metabolic landscape during inflammation.	123	32.055
SRR1915679	SRP056054	A prospective, longitudinal analysis of the developing gut microbiome in infants en route to type 1 diabetes	227	32.055
SRR541157	SRP002163	Human Microbiome Project (HMP) Metagenomic WGS Projects, deeper sequencing of the human microbiome samples: Production Phase	288	32.0223
SRR1765546	SRP040765	Microbiome study of the RISK cohort	215	32.0176
ERR719112	ERP009131	The initial state of the human gut microbiome determines its reshaping by antibiotics	264	32.0153
ERR719350	ERP009131	The initial state of the human gut microbiome determines its reshaping by antibiotics	185	32.013
ERR209689	ERP002061	A method for identifying metagenomic species and variable genetic elements by exhaustive co-abundance binning	283	31.9896
ERR479421	ERP005534	Potential of fecal microbiota for early stage detection of colorectal cancer	202	31.9756
ERR209658	ERP002061	A method for identifying metagenomic species and variable genetic elements by exhaustive co-abundance binning	361	31.9523
SRR203323	SRP006764	DIPP Diabetes Microbiome	245	31.9523
ERR719253	ERP009131	The initial state of the human gut microbiome determines its reshaping by antibiotics	172	31.9476
SRR540389	SRP002163	Human Microbiome Project (HMP) Metagenomic WGS Projects, deeper sequencing of the human microbiome samples: Production Phase	221	31.936
SRR5359075			187	31.9266
SRR4305466	SRP090628	A longitudinal analysis of the developing gut microbiome in infants from Finland, Estonia, and Russian Karelia	251	31.9196
ERR720010	ERP009131	The initial state of the human gut microbiome determines its reshaping by antibiotics	207	31.9126
SRR4892750	SRP067755	iHMP ibdmdb	218	31.9079
SRR533147	SRP002163	Human Microbiome Project (HMP) Metagenomic WGS Projects, deeper sequencing of the human microbiome samples: Production Phase	243	31.9009
ERR1776194			119	31.8753
SRR1211508	SRP040765	Microbiome study of the RISK cohort	227	31.8729
SRR4305372	SRP090628	A longitudinal analysis of the developing gut microbiome in infants from Finland, Estonia, and Russian Karelia	217	31.8706
ERR011337	ERP000108	A human gut microbial gene catalog established by deep metagenomic sequencing	378	31.8659
ERR719113	ERP009131	The initial state of the human gut microbiome determines its reshaping by antibiotics	245	31.8543
SRR061442	SRP002163	Human Microbiome Project (HMP) Metagenomic WGS Projects, deeper sequencing of the human microbiome samples: Production Phase	204	31.8519
ERR210093	ERP002061	A method for identifying metagenomic species and variable genetic elements by exhaustive co-abundance binning	369	31.8286
SRR4451547	SRP091570	Human gut microbiome with bacterial pathogen challenge	177	31.8122
SRR1215546	SRP040765	Microbiome study of the RISK cohort	207	31.8052
SRR1215951	SRP040765	Microbiome study of the RISK cohort	190	31.7936
ERR1913076			191	31.7772
SRR5056748			140	31.7679
SRR4893008	SRP067755	iHMP ibdmdb	222	31.7072
SRR5155752			173	31.7049
ERR321415	ERP003612	Richness of human gut microbiome correlates with metabolic markers	268	31.7025
SRR1211172	SRP040765	Microbiome study of the RISK cohort	200	31.7002
ERR912003	ERP010700	Shotgun Metagenomics of 250 Adult Twins Reveals Genetic and Environmental Impacts on the Gut Microbiome	168	31.6792
ERR011092	ERP000108	A human gut microbial gene catalog established by deep metagenomic sequencing	241	31.6769
ERR321067	ERP003612	Richness of human gut microbiome correlates with metabolic markers	241	31.6769
SRR528470	SRP002163	Human Microbiome Project (HMP) Metagenomic WGS Projects, deeper sequencing of the human microbiome samples: Production Phase	199	31.6652
SRR5165796			170	31.6629
SRR5165865			169	31.6512
SRR533153	SRP002163	Human Microbiome Project (HMP) Metagenomic WGS Projects, deeper sequencing of the human microbiome samples: Production Phase	215	31.6442
ERR1578673	ERP016813	Integrated metabolomics and metagenomics analysis of plasma and urine identified microbial metabolites associated with coronary heart disease	178	31.6395
SRR541105	SRP002163	Human Microbiome Project (HMP) Metagenomic WGS Projects, deeper sequencing of the human microbiome samples: Production Phase	219	31.6302
SRR2090074	SRP060517	Gulf of Mexico water and sediments Metagenome	4427	31.6115
SRR5156164			176	31.5858
ERR210245	ERP002061	A method for identifying metagenomic species and variable genetic elements by exhaustive co-abundance binning	312	31.5835
ERR210001	ERP002061	A method for identifying metagenomic species and variable genetic elements by exhaustive co-abundance binning	440	31.5555
SRR514185	SRP002163	Human Microbiome Project (HMP) Metagenomic WGS Projects, deeper sequencing of the human microbiome samples: Production Phase	181	31.5508
ERR1137450	ERP012929	Towards personalized nutrition by prediction of glycemic responses	223	31.5438
ERR719163	ERP009131	The initial state of the human gut microbiome determines its reshaping by antibiotics	242	31.5415
ERR748208	ERP009422	Temporal and technical variability of human gut metagenomes	214	31.5181
ERR1297839	ERP013827	Impact of faecal microbiota transplantation on the intestinal microbiome in metabolic syndrome patients	207	31.5111
SRR650261	SRP001634	Microbial composition of samples from infant gut	209	31.4878
ERR321559	ERP003612	Richness of human gut microbiome correlates with metabolic markers	221	31.4668
SRR1804492	SRP002163	Human Microbiome Project (HMP) Metagenomic WGS Projects, deeper sequencing of the human microbiome samples: Production Phase	185	31.4645
ERR1190588	ERP013562	Gut microbial dysbiosis in young adults with obesity	189	31.4434
SRR2175762	SRP056641	Human Microbiome Environment Metagenome	197	31.4411
SRR5359019			187	31.4201
ERR011206	ERP000108	A human gut microbial gene catalog established by deep metagenomic sequencing	298	31.4038
ERR187439	ERP001940	Metagenomic analysis of Ruminal Microbes	5491	31.3991
SRR1212320	SRP040765	Microbiome study of the RISK cohort	205	31.3804
SRR1765541	SRP040765	Microbiome study of the RISK cohort	204	31.3547
SRR2077403	SRP056641	Human Microbiome Environment Metagenome	180	31.3501
SRR2240290	SRP056641	Human Microbiome Environment Metagenome	180	31.3501
SRR2566024	SRP064400	Intestinal microbiota dynamics in hospitalized patients	122	31.3501
ERR479435	ERP005534	Potential of fecal microbiota for early stage detection of colorectal cancer	198	31.3431
ERR1137739	ERP012929	Towards personalized nutrition by prediction of glycemic responses	179	31.3384
SRR1031607	SRP002163	Human Microbiome Project (HMP) Metagenomic WGS Projects, deeper sequencing of the human microbiome samples: Production Phase	203	31.3151
SRR528144	SRP002163	Human Microbiome Project (HMP) Metagenomic WGS Projects, deeper sequencing of the human microbiome samples: Production Phase	195	31.3104
ERR719103	ERP009131	The initial state of the human gut microbiome determines its reshaping by antibiotics	248	31.3081
ERR748194	ERP009422	Temporal and technical variability of human gut metagenomes	211	31.2824
ERR414347	ERP004605	An integrated catalog of reference genes in the human gut microbiome	209	31.2777
SRR1031522	SRP002163	Human Microbiome Project (HMP) Metagenomic WGS Projects, deeper sequencing of the human microbiome samples: Production Phase	210	31.2754
SRR628277	SRP002163	Human Microbiome Project (HMP) Metagenomic WGS Projects, deeper sequencing of the human microbiome samples: Production Phase	185	31.2357
SRR5155830			171	31.1587
ERR589783	ERP006678	Gut and Oral Microbiome Dysbiosis in Rheumatoid Arthritis	180	31.112
ERR209060	ERP002061	A method for identifying metagenomic species and variable genetic elements by exhaustive co-abundance binning	245	31.105
ERR479472	ERP005534	Potential of fecal microbiota for early stage detection of colorectal cancer	184	31.0887
ERR1136634	ERP012929	Towards personalized nutrition by prediction of glycemic responses	164	31.0723
ERR1293932	ERP013933	Reproducibility of associations between the human gut microbiome and colorectal cancer assessed in a patient population from Washington, DC, USA	192	31.056
SRR1765583	SRP040765	Microbiome study of the RISK cohort	227	31.049
SRR3582149	SRP075633	Increased intestinal microbial diversity following fecal microbiota transplant for active Crohn's disease	231	31.042
ERR479422	ERP005534	Potential of fecal microbiota for early stage detection of colorectal cancer	193	31.014
SRR4783650	SRP091570	Human gut microbiome with bacterial pathogen challenge	166	30.9743
SRR1211533	SRP040765	Microbiome study of the RISK cohort	199	30.9649
SRR549433	SRP002163	Human Microbiome Project (HMP) Metagenomic WGS Projects, deeper sequencing of the human microbiome samples: Production Phase	271	30.9509
SRR533152	SRP002163	Human Microbiome Project (HMP) Metagenomic WGS Projects, deeper sequencing of the human microbiome samples: Production Phase	220	30.9509
SRR1166700	SRP001634	Microbial composition of samples from infant gut	193	30.9416
SRR1952256	SRP001634	Microbial composition of samples from infant gut	209	30.9206
SRR1214858	SRP040765	Microbiome study of the RISK cohort	208	30.9113
ERR209405	ERP002061	A method for identifying metagenomic species and variable genetic elements by exhaustive co-abundance binning	248	30.9043
SRR4305441	SRP090628	A longitudinal analysis of the developing gut microbiome in infants from Finland, Estonia, and Russian Karelia	214	30.9019
SRR541189	SRP002163	Human Microbiome Project (HMP) Metagenomic WGS Projects, deeper sequencing of the human microbiome samples: Production Phase	260	30.9019
SRR4305260	SRP090628	A longitudinal analysis of the developing gut microbiome in infants from Finland, Estonia, and Russian Karelia	223	30.8832
ERR1293780	ERP013933	Reproducibility of associations between the human gut microbiome and colorectal cancer assessed in a patient population from Washington, DC, USA	380	30.8739
ERR589849	ERP006678	Gut and Oral Microbiome Dysbiosis in Rheumatoid Arthritis	177	30.8692
SRR2090125	SRP060517	Gulf of Mexico water and sediments Metagenome	4023	30.8669
ERR187440	ERP001940	Metagenomic analysis of Ruminal Microbes	5354	30.8599
ERR528738	ERP005860	Liver cirrhosis occurs as a consequence of many chronic liver diseases that are prevalent worldwide. Previous studies have shown an association between the gut microbiota and liver complications such as cirrhosis and other liver injuries. We therefore undertook a whole gut microbiome wide association study of stool samples from 98 liver cirrhosis patients and 83 healthy controls to characterise t…	187	30.8506
ERR1293450	ERP013933	Reproducibility of associations between the human gut microbiome and colorectal cancer assessed in a patient population from Washington, DC, USA	218	30.8506
SRR1215011	SRP040765	Microbiome study of the RISK cohort	221	30.8272
ERR1190953	ERP013563	Gut microbiome-dependent stratification of patients for anti-diabetic treatment	191	30.7805
SRR2298534	SRP059576	Human stool virome in islet autoimmunity	665	30.7712
SRR1213810	SRP040765	Microbiome study of the RISK cohort	211	30.7712
ERR589860	ERP006678	Gut and Oral Microbiome Dysbiosis in Rheumatoid Arthritis	167	30.7642
SRR539721	SRP002163	Human Microbiome Project (HMP) Metagenomic WGS Projects, deeper sequencing of the human microbiome samples: Production Phase	241	30.7595
ERR011321	ERP000108	A human gut microbial gene catalog established by deep metagenomic sequencing	306	30.7315
ERR479108	ERP005534	Potential of fecal microbiota for early stage detection of colorectal cancer	218	30.7315
ERR1137472	ERP012929	Towards personalized nutrition by prediction of glycemic responses	214	30.7292
ERR1293924	ERP013933	Reproducibility of associations between the human gut microbiome and colorectal cancer assessed in a patient population from Washington, DC, USA	189	30.7269
SRR1219326	SRP040765	Microbiome study of the RISK cohort	187	30.7152
SRR1214759	SRP040765	Microbiome study of the RISK cohort	192	30.7129
ERR480532	ERP005534	Potential of fecal microbiota for early stage detection of colorectal cancer	226	30.7129
SRR1980352	SRP056054	A prospective, longitudinal analysis of the developing gut microbiome in infants en route to type 1 diabetes	232	30.6895
SRR1915772	SRP056054	A prospective, longitudinal analysis of the developing gut microbiome in infants en route to type 1 diabetes	274	30.6872
SRR1765352	SRP040765	Microbiome study of the RISK cohort	225	30.6848
SRR4305337	SRP090628	A longitudinal analysis of the developing gut microbiome in infants from Finland, Estonia, and Russian Karelia	234	30.6802
SRR1212683	SRP040765	Microbiome study of the RISK cohort	207	30.6802
ERR1293655	ERP013933	Reproducibility of associations between the human gut microbiome and colorectal cancer assessed in a patient population from Washington, DC, USA	393	30.6522
SRR4481704	SRP091570	Human gut microbiome with bacterial pathogen challenge	181	30.6358
SRR1031172	SRP002163	Human Microbiome Project (HMP) Metagenomic WGS Projects, deeper sequencing of the human microbiome samples: Production Phase	190	30.6358
ERR479433	ERP005534	Potential of fecal microbiota for early stage detection of colorectal cancer	177	30.6312
ERR209420	ERP002061	A method for identifying metagenomic species and variable genetic elements by exhaustive co-abundance binning	230	30.6078
SRR651261	SRP001634	Microbial composition of samples from infant gut	202	30.6031
[truncated: 35,584 more rows]
