# Supplementary material for: A diversity-generating retroelement encoded by a globally ubiquitous Bacteroides phage
Source: Microbiome. 2018 Oct 23;6:191. doi: 10.1186/s40168-018-0573-6 (PMC6199706; doi:10.1186/s40168-018-0573-6)
Supplement: Supplementary file 8 — Fractional abundance of Hankyphage in viromes. The Hankyphage genome was used as a reference to align reads from each human virome at 97% identity. For each virome containing > 1 aligned read (n = 221), the fractional abundance of Hankyphage was calculated [31]. The related metadata for each virome was extracted from the SRA database and listed. (XLSX 78 kb) [file 40168_2018_573_MOESM8_ESM.xlsx]

## Sheet: Sheet1
SRA accession	Quality filtered Reads	Project Title	Sample name	Reference	Location	Reads mapping to Hankyphage (97% ID)	Fractional abundance
SRR3403849	606476	Transfer of viral communities between human individuals during Fecal Microbiota transplantation	Patient2_during	(Chehoud, 2016)	31.5 97.116	3237	0.00614114
SRR3403843	605720	Transfer of viral communities between human individuals during Fecal Microbiota transplantation	Donor_4	(Chehoud, 2016)	31.5 97.117	178	0.000338118
SRR3403832	701518	Transfer of viral communities between human individuals during Fecal Microbiota transplantation	Donor_2	(Chehoud, 2016)	31.5 97.118	50	8.20071e-05
SRR3403837	391276	Transfer of viral communities between human individuals during Fecal Microbiota transplantation	Control3_1	(Chehoud, 2016)	31.5 97.119	11	3.23467e-05
SRR3403850	392880	Transfer of viral communities between human individuals during Fecal Microbiota transplantation	Patient2_post	(Chehoud, 2016)	31.5 97.120	6	1.75716e-05
SRR3403836	586504	Transfer of viral communities between human individuals during Fecal Microbiota transplantation	Patient3_post	(Chehoud, 2016)	31.5 97.121	4	7.8471e-06
SRR3403835	296249	Transfer of viral communities between human individuals during Fecal Microbiota transplantation	Patient3_during	(Chehoud, 2016)	31.5 97.122	2	7.76772e-06
SRR3403844	632179	Transfer of viral communities between human individuals during Fecal Microbiota transplantation	Donor_1	(Chehoud, 2016)	31.5 97.123	2	3.64007e-06
SRR3403833	376698	Transfer of viral communities between human individuals during Fecal Microbiota transplantation	Donor_3	(Chehoud, 2016)	31.5 97.124	0	0
SRR3403834	4882758	Transfer of viral communities between human individuals during Fecal Microbiota transplantation	Patient3_pre	(Chehoud, 2016)	31.5 97.125	0	0
SRR3403838	488345	Transfer of viral communities between human individuals during Fecal Microbiota transplantation	Control1_1	(Chehoud, 2016)	31.5 97.126	0	0
SRR3403840	1017364	Transfer of viral communities between human individuals during Fecal Microbiota transplantation	Control2_1	(Chehoud, 2016)	31.5 97.127	0	0
SRR3403841	1369	Transfer of viral communities between human individuals during Fecal Microbiota transplantation	Neg1_1	(Chehoud, 2016)	31.5 97.128	0	0
SRR3403842	39496	Transfer of viral communities between human individuals during Fecal Microbiota transplantation	Neg2_1	(Chehoud, 2016)	31.5 97.129	0	0
SRR3403845	956291	Transfer of viral communities between human individuals during Fecal Microbiota transplantation	Patient1_pre	(Chehoud, 2016)	31.5 97.130	0	0
SRR3403846	393791	Transfer of viral communities between human individuals during Fecal Microbiota transplantation	Patient1_during	(Chehoud, 2016)	31.5 97.131	0	0
SRR3403847	586530	Transfer of viral communities between human individuals during Fecal Microbiota transplantation	Patient1_post	(Chehoud, 2016)	31.5 97.132	0	0
SRR3403848	3235607	Transfer of viral communities between human individuals during Fecal Microbiota transplantation	Patient2_pre	(Chehoud, 2016)	31.5 97.133	0	0
SRR1647303	1742031	The human skin double-stranded DNA virome: topographical and temporal diversity, genetic enrichment, and dynamic associations with the host microbiome	MG100689	(Hannigan, 2015)	39.56 N 75.13 W	0	0
SRR1647304	1304446	The human skin double-stranded DNA virome: topographical and temporal diversity, genetic enrichment, and dynamic associations with the host microbiome	MG100688	(Hannigan, 2015)	39.56 N 75.13 W	0	0
SRR1647305	1140189	The human skin double-stranded DNA virome: topographical and temporal diversity, genetic enrichment, and dynamic associations with the host microbiome	MG100687	(Hannigan, 2015)	39.56 N 75.13 W	0	0
SRR1647306	1044325	The human skin double-stranded DNA virome: topographical and temporal diversity, genetic enrichment, and dynamic associations with the host microbiome	MG100686	(Hannigan, 2015)	39.56 N 75.13 W	0	0
SRR1647307	2180285	The human skin double-stranded DNA virome: topographical and temporal diversity, genetic enrichment, and dynamic associations with the host microbiome	MG100685	(Hannigan, 2015)	39.56 N 75.13 W	0	0
SRR1647308	1357154	The human skin double-stranded DNA virome: topographical and temporal diversity, genetic enrichment, and dynamic associations with the host microbiome	MG100684	(Hannigan, 2015)	39.56 N 75.13 W	0	0
SRR1647309	3499494	The human skin double-stranded DNA virome: topographical and temporal diversity, genetic enrichment, and dynamic associations with the host microbiome	MG100683	(Hannigan, 2015)	39.56 N 75.13 W	0	0
SRR1647310	1338712	The human skin double-stranded DNA virome: topographical and temporal diversity, genetic enrichment, and dynamic associations with the host microbiome	MG100682	(Hannigan, 2015)	39.56 N 75.13 W	0	0
SRR1647311	1756411	The human skin double-stranded DNA virome: topographical and temporal diversity, genetic enrichment, and dynamic associations with the host microbiome	MG100681	(Hannigan, 2015)	39.56 N 75.13 W	0	0
SRR1647312	5047407	The human skin double-stranded DNA virome: topographical and temporal diversity, genetic enrichment, and dynamic associations with the host microbiome	MG100680	(Hannigan, 2015)	39.56 N 75.13 W	0	0
SRR1647313	4440524	The human skin double-stranded DNA virome: topographical and temporal diversity, genetic enrichment, and dynamic associations with the host microbiome	MG100679	(Hannigan, 2015)	39.56 N 75.13 W	0	0
SRR1647314	952752	The human skin double-stranded DNA virome: topographical and temporal diversity, genetic enrichment, and dynamic associations with the host microbiome	MG100678	(Hannigan, 2015)	39.56 N 75.13 W	0	0
SRR1647315	2116848	The human skin double-stranded DNA virome: topographical and temporal diversity, genetic enrichment, and dynamic associations with the host microbiome	MG100677	(Hannigan, 2015)	39.56 N 75.13 W	0	0
SRR1647316	1540717	The human skin double-stranded DNA virome: topographical and temporal diversity, genetic enrichment, and dynamic associations with the host microbiome	MG100676	(Hannigan, 2015)	39.56 N 75.13 W	0	0
SRR1647317	1997447	The human skin double-stranded DNA virome: topographical and temporal diversity, genetic enrichment, and dynamic associations with the host microbiome	MG100675	(Hannigan, 2015)	39.56 N 75.13 W	0	0
SRR1647318	2043392	The human skin double-stranded DNA virome: topographical and temporal diversity, genetic enrichment, and dynamic associations with the host microbiome	MG100674	(Hannigan, 2015)	39.56 N 75.13 W	0	0
SRR1647319	2313372	The human skin double-stranded DNA virome: topographical and temporal diversity, genetic enrichment, and dynamic associations with the host microbiome	MG100673	(Hannigan, 2015)	39.56 N 75.13 W	0	0
SRR1647320	2326282	The human skin double-stranded DNA virome: topographical and temporal diversity, genetic enrichment, and dynamic associations with the host microbiome	MG100672	(Hannigan, 2015)	39.56 N 75.13 W	0	0
SRR1647321	1544998	The human skin double-stranded DNA virome: topographical and temporal diversity, genetic enrichment, and dynamic associations with the host microbiome	MG100671	(Hannigan, 2015)	39.56 N 75.13 W	0	0
SRR1647322	3930212	The human skin double-stranded DNA virome: topographical and temporal diversity, genetic enrichment, and dynamic associations with the host microbiome	MG100670	(Hannigan, 2015)	39.56 N 75.13 W	0	0
SRR1647323	1314816	The human skin double-stranded DNA virome: topographical and temporal diversity, genetic enrichment, and dynamic associations with the host microbiome	MG100669	(Hannigan, 2015)	39.56 N 75.13 W	0	0
SRR1647324	2376405	The human skin double-stranded DNA virome: topographical and temporal diversity, genetic enrichment, and dynamic associations with the host microbiome	MG100668	(Hannigan, 2015)	39.56 N 75.13 W	0	0
SRR1647325	4278535	The human skin double-stranded DNA virome: topographical and temporal diversity, genetic enrichment, and dynamic associations with the host microbiome	MG100667	(Hannigan, 2015)	39.56 N 75.13 W	0	0
SRR1647326	940518	The human skin double-stranded DNA virome: topographical and temporal diversity, genetic enrichment, and dynamic associations with the host microbiome	MG100666	(Hannigan, 2015)	39.56 N 75.13 W	0	0
SRR1647327	3067152	The human skin double-stranded DNA virome: topographical and temporal diversity, genetic enrichment, and dynamic associations with the host microbiome	MG100665	(Hannigan, 2015)	39.56 N 75.13 W	0	0
SRR1647328	865786	The human skin double-stranded DNA virome: topographical and temporal diversity, genetic enrichment, and dynamic associations with the host microbiome	MG100664	(Hannigan, 2015)	39.56 N 75.13 W	0	0
SRR1647329	1718624	The human skin double-stranded DNA virome: topographical and temporal diversity, genetic enrichment, and dynamic associations with the host microbiome	MG100663	(Hannigan, 2015)	39.56 N 75.13 W	0	0
SRR1647330	2165132	The human skin double-stranded DNA virome: topographical and temporal diversity, genetic enrichment, and dynamic associations with the host microbiome	MG100662	(Hannigan, 2015)	39.56 N 75.13 W	0	0
SRR1647331	3197017	The human skin double-stranded DNA virome: topographical and temporal diversity, genetic enrichment, and dynamic associations with the host microbiome	MG100661	(Hannigan, 2015)	39.56 N 75.13 W	0	0
SRR1647332	3092211	The human skin double-stranded DNA virome: topographical and temporal diversity, genetic enrichment, and dynamic associations with the host microbiome	MG100660	(Hannigan, 2015)	39.56 N 75.13 W	0	0
SRR1647333	3668343	The human skin double-stranded DNA virome: topographical and temporal diversity, genetic enrichment, and dynamic associations with the host microbiome	MG100659	(Hannigan, 2015)	39.56 N 75.13 W	0	0
SRR1647334	3285439	The human skin double-stranded DNA virome: topographical and temporal diversity, genetic enrichment, and dynamic associations with the host microbiome	MG100658	(Hannigan, 2015)	39.56 N 75.13 W	0	0
SRR1647335	3975349	The human skin double-stranded DNA virome: topographical and temporal diversity, genetic enrichment, and dynamic associations with the host microbiome	MG100657	(Hannigan, 2015)	39.56 N 75.13 W	0	0
SRR1647336	2032346	The human skin double-stranded DNA virome: topographical and temporal diversity, genetic enrichment, and dynamic associations with the host microbiome	MG100656	(Hannigan, 2015)	39.56 N 75.13 W	0	0
SRR1647337	3075757	The human skin double-stranded DNA virome: topographical and temporal diversity, genetic enrichment, and dynamic associations with the host microbiome	MG100655	(Hannigan, 2015)	39.56 N 75.13 W	0	0
SRR1647338	3659375	The human skin double-stranded DNA virome: topographical and temporal diversity, genetic enrichment, and dynamic associations with the host microbiome	MG100654	(Hannigan, 2015)	39.56 N 75.13 W	0	0
SRR1647339	2423137	The human skin double-stranded DNA virome: topographical and temporal diversity, genetic enrichment, and dynamic associations with the host microbiome	MG100653	(Hannigan, 2015)	39.56 N 75.13 W	0	0
SRR1647340	1825239	The human skin double-stranded DNA virome: topographical and temporal diversity, genetic enrichment, and dynamic associations with the host microbiome	MG100652	(Hannigan, 2015)	39.56 N 75.13 W	0	0
SRR1647341	3475006	The human skin double-stranded DNA virome: topographical and temporal diversity, genetic enrichment, and dynamic associations with the host microbiome	MG100651	(Hannigan, 2015)	39.56 N 75.13 W	0	0
SRR1647342	1536549	The human skin double-stranded DNA virome: topographical and temporal diversity, genetic enrichment, and dynamic associations with the host microbiome	MG100650	(Hannigan, 2015)	39.56 N 75.13 W	0	0
SRR1647343	1801930	The human skin double-stranded DNA virome: topographical and temporal diversity, genetic enrichment, and dynamic associations with the host microbiome	MG100649	(Hannigan, 2015)	39.56 N 75.13 W	0	0
SRR1647344	868903	The human skin double-stranded DNA virome: topographical and temporal diversity, genetic enrichment, and dynamic associations with the host microbiome	MG100648	(Hannigan, 2015)	39.56 N 75.13 W	0	0
SRR1647345	815458	The human skin double-stranded DNA virome: topographical and temporal diversity, genetic enrichment, and dynamic associations with the host microbiome	MG100647	(Hannigan, 2015)	39.56 N 75.13 W	0	0
SRR1647346	1441670	The human skin double-stranded DNA virome: topographical and temporal diversity, genetic enrichment, and dynamic associations with the host microbiome	MG100646	(Hannigan, 2015)	39.56 N 75.13 W	0	0
SRR1647347	1964521	The human skin double-stranded DNA virome: topographical and temporal diversity, genetic enrichment, and dynamic associations with the host microbiome	MG100645	(Hannigan, 2015)	39.56 N 75.13 W	0	0
SRR1647348	1919974	The human skin double-stranded DNA virome: topographical and temporal diversity, genetic enrichment, and dynamic associations with the host microbiome	MG100644	(Hannigan, 2015)	39.56 N 75.13 W	0	0
SRR1647349	1581700	The human skin double-stranded DNA virome: topographical and temporal diversity, genetic enrichment, and dynamic associations with the host microbiome	MG100643	(Hannigan, 2015)	39.56 N 75.13 W	0	0
SRR1647350	2337063	The human skin double-stranded DNA virome: topographical and temporal diversity, genetic enrichment, and dynamic associations with the host microbiome	MG100642	(Hannigan, 2015)	39.56 N 75.13 W	0	0
SRR1647351	22773	The human skin double-stranded DNA virome: topographical and temporal diversity, genetic enrichment, and dynamic associations with the host microbiome	MG100641	(Hannigan, 2015)	39.56 N 75.13 W	0	0
SRR1647352	1218809	The human skin double-stranded DNA virome: topographical and temporal diversity, genetic enrichment, and dynamic associations with the host microbiome	MG100640	(Hannigan, 2015)	39.56 N 75.13 W	0	0
SRR1647353	1346089	The human skin double-stranded DNA virome: topographical and temporal diversity, genetic enrichment, and dynamic associations with the host microbiome	MG100639	(Hannigan, 2015)	39.56 N 75.13 W	0	0
SRR1647354	3886212	The human skin double-stranded DNA virome: topographical and temporal diversity, genetic enrichment, and dynamic associations with the host microbiome	MG100638	(Hannigan, 2015)	39.56 N 75.13 W	0	0
SRR1647355	6514663	The human skin double-stranded DNA virome: topographical and temporal diversity, genetic enrichment, and dynamic associations with the host microbiome	MG100637	(Hannigan, 2015)	39.56 N 75.13 W	0	0
SRR1647356	962739	The human skin double-stranded DNA virome: topographical and temporal diversity, genetic enrichment, and dynamic associations with the host microbiome	MG100636	(Hannigan, 2015)	39.56 N 75.13 W	0	0
SRR1647357	1762802	The human skin double-stranded DNA virome: topographical and temporal diversity, genetic enrichment, and dynamic associations with the host microbiome	MG100635	(Hannigan, 2015)	39.56 N 75.13 W	0	0
SRR1647358	1082667	The human skin double-stranded DNA virome: topographical and temporal diversity, genetic enrichment, and dynamic associations with the host microbiome	MG100634	(Hannigan, 2015)	39.56 N 75.13 W	0	0
SRR1647359	2012916	The human skin double-stranded DNA virome: topographical and temporal diversity, genetic enrichment, and dynamic associations with the host microbiome	MG100633	(Hannigan, 2015)	39.56 N 75.13 W	0	0
SRR1647360	330034	The human skin double-stranded DNA virome: topographical and temporal diversity, genetic enrichment, and dynamic associations with the host microbiome	MG100632	(Hannigan, 2015)	39.56 N 75.13 W	0	0
SRR1647361	1548765	The human skin double-stranded DNA virome: topographical and temporal diversity, genetic enrichment, and dynamic associations with the host microbiome	MG100631	(Hannigan, 2015)	39.56 N 75.13 W	0	0
SRR1647362	1787856	The human skin double-stranded DNA virome: topographical and temporal diversity, genetic enrichment, and dynamic associations with the host microbiome	MG100630	(Hannigan, 2015)	39.56 N 75.13 W	0	0
SRR1647363	3466531	The human skin double-stranded DNA virome: topographical and temporal diversity, genetic enrichment, and dynamic associations with the host microbiome	MG100629	(Hannigan, 2015)	39.56 N 75.13 W	0	0
SRR1647364	2534103	The human skin double-stranded DNA virome: topographical and temporal diversity, genetic enrichment, and dynamic associations with the host microbiome	MG100628	(Hannigan, 2015)	39.56 N 75.13 W	0	0
SRR1647365	2940616	The human skin double-stranded DNA virome: topographical and temporal diversity, genetic enrichment, and dynamic associations with the host microbiome	MG100627	(Hannigan, 2015)	39.56 N 75.13 W	0	0
SRR1647366	3022521	The human skin double-stranded DNA virome: topographical and temporal diversity, genetic enrichment, and dynamic associations with the host microbiome	MG100626	(Hannigan, 2015)	39.56 N 75.13 W	0	0
SRR1647367	1519256	The human skin double-stranded DNA virome: topographical and temporal diversity, genetic enrichment, and dynamic associations with the host microbiome	MG100625	(Hannigan, 2015)	39.56 N 75.13 W	0	0
SRR1647368	2693059	The human skin double-stranded DNA virome: topographical and temporal diversity, genetic enrichment, and dynamic associations with the host microbiome	MG100624	(Hannigan, 2015)	39.56 N 75.13 W	0	0
SRR1647369	1182384	The human skin double-stranded DNA virome: topographical and temporal diversity, genetic enrichment, and dynamic associations with the host microbiome	MG100623	(Hannigan, 2015)	39.56 N 75.13 W	0	0
SRR1647370	1419280	The human skin double-stranded DNA virome: topographical and temporal diversity, genetic enrichment, and dynamic associations with the host microbiome	MG100622	(Hannigan, 2015)	39.56 N 75.13 W	0	0
SRR1647371	2861731	The human skin double-stranded DNA virome: topographical and temporal diversity, genetic enrichment, and dynamic associations with the host microbiome	MG100621	(Hannigan, 2015)	39.56 N 75.13 W	0	0
SRR1647372	2497812	The human skin double-stranded DNA virome: topographical and temporal diversity, genetic enrichment, and dynamic associations with the host microbiome	MG100620	(Hannigan, 2015)	39.56 N 75.13 W	0	0
SRR1647373	1346378	The human skin double-stranded DNA virome: topographical and temporal diversity, genetic enrichment, and dynamic associations with the host microbiome	MG100619	(Hannigan, 2015)	39.56 N 75.13 W	0	0
SRR1647374	3528944	The human skin double-stranded DNA virome: topographical and temporal diversity, genetic enrichment, and dynamic associations with the host microbiome	MG100618	(Hannigan, 2015)	39.56 N 75.13 W	0	0
SRR1647375	1906115	The human skin double-stranded DNA virome: topographical and temporal diversity, genetic enrichment, and dynamic associations with the host microbiome	MG100617	(Hannigan, 2015)	39.56 N 75.13 W	0	0
SRR1647376	843990	The human skin double-stranded DNA virome: topographical and temporal diversity, genetic enrichment, and dynamic associations with the host microbiome	MG100616	(Hannigan, 2015)	39.56 N 75.13 W	0	0
SRR1647377	2974805	The human skin double-stranded DNA virome: topographical and temporal diversity, genetic enrichment, and dynamic associations with the host microbiome	MG100615	(Hannigan, 2015)	39.56 N 75.13 W	0	0
SRR1647378	3111520	The human skin double-stranded DNA virome: topographical and temporal diversity, genetic enrichment, and dynamic associations with the host microbiome	MG100614	(Hannigan, 2015)	39.56 N 75.13 W	0	0
SRR1647379	582200	The human skin double-stranded DNA virome: topographical and temporal diversity, genetic enrichment, and dynamic associations with the host microbiome	MG100613	(Hannigan, 2015)	39.56 N 75.13 W	0	0
SRR1647380	2131241	The human skin double-stranded DNA virome: topographical and temporal diversity, genetic enrichment, and dynamic associations with the host microbiome	MG100612	(Hannigan, 2015)	39.56 N 75.13 W	0	0
SRR1647381	2038070	The human skin double-stranded DNA virome: topographical and temporal diversity, genetic enrichment, and dynamic associations with the host microbiome	MG100611	(Hannigan, 2015)	39.56 N 75.13 W	0	0
SRR1647382	2046507	The human skin double-stranded DNA virome: topographical and temporal diversity, genetic enrichment, and dynamic associations with the host microbiome	MG100610	(Hannigan, 2015)	39.56 N 75.13 W	0	0
SRR1647383	1819687	The human skin double-stranded DNA virome: topographical and temporal diversity, genetic enrichment, and dynamic associations with the host microbiome	MG100609	(Hannigan, 2015)	39.56 N 75.13 W	0	0
SRR1647384	4955767	The human skin double-stranded DNA virome: topographical and temporal diversity, genetic enrichment, and dynamic associations with the host microbiome	MG100608	(Hannigan, 2015)	39.56 N 75.13 W	0	0
SRR1647385	1427105	The human skin double-stranded DNA virome: topographical and temporal diversity, genetic enrichment, and dynamic associations with the host microbiome	MG100607	(Hannigan, 2015)	39.56 N 75.13 W	0	0
SRR1647386	4748253	The human skin double-stranded DNA virome: topographical and temporal diversity, genetic enrichment, and dynamic associations with the host microbiome	MG100606	(Hannigan, 2015)	39.56 N 75.13 W	0	0
SRR1647387	3789688	The human skin double-stranded DNA virome: topographical and temporal diversity, genetic enrichment, and dynamic associations with the host microbiome	MG100605	(Hannigan, 2015)	39.56 N 75.13 W	0	0
SRR1647388	5995924	The human skin double-stranded DNA virome: topographical and temporal diversity, genetic enrichment, and dynamic associations with the host microbiome	MG100604	(Hannigan, 2015)	39.56 N 75.13 W	0	0
SRR1647389	2918938	The human skin double-stranded DNA virome: topographical and temporal diversity, genetic enrichment, and dynamic associations with the host microbiome	MG100603	(Hannigan, 2015)	39.56 N 75.13 W	0	0
SRR1647390	1165500	The human skin double-stranded DNA virome: topographical and temporal diversity, genetic enrichment, and dynamic associations with the host microbiome	MG100506	(Hannigan, 2015)	39.56 N 75.13 W	0	0
SRR1647391	3332135	The human skin double-stranded DNA virome: topographical and temporal diversity, genetic enrichment, and dynamic associations with the host microbiome	MG100505	(Hannigan, 2015)	39.56 N 75.13 W	0	0
SRR1647392	930191	The human skin double-stranded DNA virome: topographical and temporal diversity, genetic enrichment, and dynamic associations with the host microbiome	MG100504	(Hannigan, 2015)	39.56 N 75.13 W	0	0
SRR1647393	1329747	The human skin double-stranded DNA virome: topographical and temporal diversity, genetic enrichment, and dynamic associations with the host microbiome	MG100503	(Hannigan, 2015)	39.56 N 75.13 W	0	0
SRR1647394	1396691	The human skin double-stranded DNA virome: topographical and temporal diversity, genetic enrichment, and dynamic associations with the host microbiome	MG100502	(Hannigan, 2015)	39.56 N 75.13 W	0	0
SRR1647395	1471170	The human skin double-stranded DNA virome: topographical and temporal diversity, genetic enrichment, and dynamic associations with the host microbiome	MG100501	(Hannigan, 2015)	39.56 N 75.13 W	0	0
SRR1647396	4123244	The human skin double-stranded DNA virome: topographical and temporal diversity, genetic enrichment, and dynamic associations with the host microbiome	MG100500	(Hannigan, 2015)	39.56 N 75.13 W	0	0
SRR1647397	2144262	The human skin double-stranded DNA virome: topographical and temporal diversity, genetic enrichment, and dynamic associations with the host microbiome	MG100499	(Hannigan, 2015)	39.56 N 75.13 W	0	0
SRR1647398	1952881	The human skin double-stranded DNA virome: topographical and temporal diversity, genetic enrichment, and dynamic associations with the host microbiome	MG100498	(Hannigan, 2015)	39.56 N 75.13 W	0	0
SRR1647399	1055367	The human skin double-stranded DNA virome: topographical and temporal diversity, genetic enrichment, and dynamic associations with the host microbiome	MG100497	(Hannigan, 2015)	39.56 N 75.13 W	0	0
SRR1647400	2157897	The human skin double-stranded DNA virome: topographical and temporal diversity, genetic enrichment, and dynamic associations with the host microbiome	MG100496	(Hannigan, 2015)	39.56 N 75.13 W	0	0
SRR1647401	1140940	The human skin double-stranded DNA virome: topographical and temporal diversity, genetic enrichment, and dynamic associations with the host microbiome	MG100495	(Hannigan, 2015)	39.56 N 75.13 W	0	0
SRR1647402	3053361	The human skin double-stranded DNA virome: topographical and temporal diversity, genetic enrichment, and dynamic associations with the host microbiome	MG100494	(Hannigan, 2015)	39.56 N 75.13 W	0	0
SRR1647403	2355596	The human skin double-stranded DNA virome: topographical and temporal diversity, genetic enrichment, and dynamic associations with the host microbiome	MG100493	(Hannigan, 2015)	39.56 N 75.13 W	0	0
SRR1647404	1839665	The human skin double-stranded DNA virome: topographical and temporal diversity, genetic enrichment, and dynamic associations with the host microbiome	MG100492	(Hannigan, 2015)	39.56 N 75.13 W	0	0
SRR1647405	1397028	The human skin double-stranded DNA virome: topographical and temporal diversity, genetic enrichment, and dynamic associations with the host microbiome	MG100491	(Hannigan, 2015)	39.56 N 75.13 W	0	0
SRR1647406	1883908	The human skin double-stranded DNA virome: topographical and temporal diversity, genetic enrichment, and dynamic associations with the host microbiome	MG100490	(Hannigan, 2015)	39.56 N 75.13 W	0	0
SRR1647407	2955347	The human skin double-stranded DNA virome: topographical and temporal diversity, genetic enrichment, and dynamic associations with the host microbiome	MG100489	(Hannigan, 2015)	39.56 N 75.13 W	0	0
SRR1647408	11775633	The human skin double-stranded DNA virome: topographical and temporal diversity, genetic enrichment, and dynamic associations with the host microbiome	MG100488	(Hannigan, 2015)	39.56 N 75.13 W	0	0
SRR1647409	190783	The human skin double-stranded DNA virome: topographical and temporal diversity, genetic enrichment, and dynamic associations with the host microbiome	MG100487	(Hannigan, 2015)	39.56 N 75.13 W	0	0
SRR1647410	1440126	The human skin double-stranded DNA virome: topographical and temporal diversity, genetic enrichment, and dynamic associations with the host microbiome	MG100486	(Hannigan, 2015)	39.56 N 75.13 W	0	0
SRR1647411	1203887	The human skin double-stranded DNA virome: topographical and temporal diversity, genetic enrichment, and dynamic associations with the host microbiome	MG100485	(Hannigan, 2015)	39.56 N 75.13 W	0	0
SRR1647412	781054	The human skin double-stranded DNA virome: topographical and temporal diversity, genetic enrichment, and dynamic associations with the host microbiome	MG100484	(Hannigan, 2015)	39.56 N 75.13 W	0	0
SRR1647413	471870	The human skin double-stranded DNA virome: topographical and temporal diversity, genetic enrichment, and dynamic associations with the host microbiome	MG100483	(Hannigan, 2015)	39.56 N 75.13 W	0	0
SRR1647414	1684757	The human skin double-stranded DNA virome: topographical and temporal diversity, genetic enrichment, and dynamic associations with the host microbiome	MG100482	(Hannigan, 2015)	39.56 N 75.13 W	0	0
SRR1647415	3018289	The human skin double-stranded DNA virome: topographical and temporal diversity, genetic enrichment, and dynamic associations with the host microbiome	MG100481	(Hannigan, 2015)	39.56 N 75.13 W	0	0
SRR1647416	1590261	The human skin double-stranded DNA virome: topographical and temporal diversity, genetic enrichment, and dynamic associations with the host microbiome	MG100480	(Hannigan, 2015)	39.56 N 75.13 W	0	0
SRR1647417	2410727	The human skin double-stranded DNA virome: topographical and temporal diversity, genetic enrichment, and dynamic associations with the host microbiome	MG100479	(Hannigan, 2015)	39.56 N 75.13 W	0	0
SRR1647418	3408928	The human skin double-stranded DNA virome: topographical and temporal diversity, genetic enrichment, and dynamic associations with the host microbiome	MG100478	(Hannigan, 2015)	39.56 N 75.13 W	0	0
SRR1647419	3114438	The human skin double-stranded DNA virome: topographical and temporal diversity, genetic enrichment, and dynamic associations with the host microbiome	MG100477	(Hannigan, 2015)	39.56 N 75.13 W	0	0
SRR1647420	1398859	The human skin double-stranded DNA virome: topographical and temporal diversity, genetic enrichment, and dynamic associations with the host microbiome	MG100476	(Hannigan, 2015)	39.56 N 75.13 W	0	0
SRR1647421	2125371	The human skin double-stranded DNA virome: topographical and temporal diversity, genetic enrichment, and dynamic associations with the host microbiome	MG100475	(Hannigan, 2015)	39.56 N 75.13 W	0	0
SRR1647422	1267958	The human skin double-stranded DNA virome: topographical and temporal diversity, genetic enrichment, and dynamic associations with the host microbiome	MG100474	(Hannigan, 2015)	39.56 N 75.13 W	0	0
SRR1647423	1053593	The human skin double-stranded DNA virome: topographical and temporal diversity, genetic enrichment, and dynamic associations with the host microbiome	MG100473	(Hannigan, 2015)	39.56 N 75.13 W	0	0
SRR1647424	1411312	The human skin double-stranded DNA virome: topographical and temporal diversity, genetic enrichment, and dynamic associations with the host microbiome	MG100472	(Hannigan, 2015)	39.56 N 75.13 W	0	0
SRR1647425	1854900	The human skin double-stranded DNA virome: topographical and temporal diversity, genetic enrichment, and dynamic associations with the host microbiome	MG100471	(Hannigan, 2015)	39.56 N 75.13 W	0	0
SRR1647426	5031176	The human skin double-stranded DNA virome: topographical and temporal diversity, genetic enrichment, and dynamic associations with the host microbiome	MG100470	(Hannigan, 2015)	39.56 N 75.13 W	0	0
SRR1647427	5661939	The human skin double-stranded DNA virome: topographical and temporal diversity, genetic enrichment, and dynamic associations with the host microbiome	MG100469	(Hannigan, 2015)	39.56 N 75.13 W	0	0
SRR1647428	1345443	The human skin double-stranded DNA virome: topographical and temporal diversity, genetic enrichment, and dynamic associations with the host microbiome	MG100468	(Hannigan, 2015)	39.56 N 75.13 W	0	0
SRR1647429	5160033	The human skin double-stranded DNA virome: topographical and temporal diversity, genetic enrichment, and dynamic associations with the host microbiome	MG100467	(Hannigan, 2015)	39.56 N 75.13 W	0	0
SRR1647430	3701702	The human skin double-stranded DNA virome: topographical and temporal diversity, genetic enrichment, and dynamic associations with the host microbiome	MG100466	(Hannigan, 2015)	39.56 N 75.13 W	0	0
SRR1647431	3038135	The human skin double-stranded DNA virome: topographical and temporal diversity, genetic enrichment, and dynamic associations with the host microbiome	MG100465	(Hannigan, 2015)	39.56 N 75.13 W	0	0
SRR1647432	2922955	The human skin double-stranded DNA virome: topographical and temporal diversity, genetic enrichment, and dynamic associations with the host microbiome	MG100464	(Hannigan, 2015)	39.56 N 75.13 W	0	0
SRR1647433	7020493	The human skin double-stranded DNA virome: topographical and temporal diversity, genetic enrichment, and dynamic associations with the host microbiome	MG100463	(Hannigan, 2015)	39.56 N 75.13 W	0	0
SRR1647434	4360010	The human skin double-stranded DNA virome: topographical and temporal diversity, genetic enrichment, and dynamic associations with the host microbiome	MG100462	(Hannigan, 2015)	39.56 N 75.13 W	0	0
SRR1647435	1796973	The human skin double-stranded DNA virome: topographical and temporal diversity, genetic enrichment, and dynamic associations with the host microbiome	MG100461	(Hannigan, 2015)	39.56 N 75.13 W	0	0
SRR1647436	1869477	The human skin double-stranded DNA virome: topographical and temporal diversity, genetic enrichment, and dynamic associations with the host microbiome	MG100460	(Hannigan, 2015)	39.56 N 75.13 W	0	0
SRR1647437	4756978	The human skin double-stranded DNA virome: topographical and temporal diversity, genetic enrichment, and dynamic associations with the host microbiome	MG100459	(Hannigan, 2015)	39.56 N 75.13 W	0	0
SRR1647438	2142900	The human skin double-stranded DNA virome: topographical and temporal diversity, genetic enrichment, and dynamic associations with the host microbiome	MG100458	(Hannigan, 2015)	39.56 N 75.13 W	0	0
SRR1647439	1614835	The human skin double-stranded DNA virome: topographical and temporal diversity, genetic enrichment, and dynamic associations with the host microbiome	MG100457	(Hannigan, 2015)	39.56 N 75.13 W	0	0
SRR1647440	1815280	The human skin double-stranded DNA virome: topographical and temporal diversity, genetic enrichment, and dynamic associations with the host microbiome	MG100456	(Hannigan, 2015)	39.56 N 75.13 W	0	0
SRR1647441	1728346	The human skin double-stranded DNA virome: topographical and temporal diversity, genetic enrichment, and dynamic associations with the host microbiome	MG100455	(Hannigan, 2015)	39.56 N 75.13 W	0	0
SRR1647442	6567581	The human skin double-stranded DNA virome: topographical and temporal diversity, genetic enrichment, and dynamic associations with the host microbiome	MG100454	(Hannigan, 2015)	39.56 N 75.13 W	0	0
SRR1647443	2236497	The human skin double-stranded DNA virome: topographical and temporal diversity, genetic enrichment, and dynamic associations with the host microbiome	MG100453	(Hannigan, 2015)	39.56 N 75.13 W	0	0
SRR1647444	3248206	The human skin double-stranded DNA virome: topographical and temporal diversity, genetic enrichment, and dynamic associations with the host microbiome	MG100452	(Hannigan, 2015)	39.56 N 75.13 W	0	0
SRR1647445	3022794	The human skin double-stranded DNA virome: topographical and temporal diversity, genetic enrichment, and dynamic associations with the host microbiome	MG100451	(Hannigan, 2015)	39.56 N 75.13 W	0	0
SRR1647446	1197411	The human skin double-stranded DNA virome: topographical and temporal diversity, genetic enrichment, and dynamic associations with the host microbiome	MG100450	(Hannigan, 2015)	39.56 N 75.13 W	0	0
SRR1647447	2008969	The human skin double-stranded DNA virome: topographical and temporal diversity, genetic enrichment, and dynamic associations with the host microbiome	MG100449	(Hannigan, 2015)	39.56 N 75.13 W	0	0
SRR1647448	371193	The human skin double-stranded DNA virome: topographical and temporal diversity, genetic enrichment, and dynamic associations with the host microbiome	MG100448	(Hannigan, 2015)	39.56 N 75.13 W	0	0
SRR1647449	1469991	The human skin double-stranded DNA virome: topographical and temporal diversity, genetic enrichment, and dynamic associations with the host microbiome	MG100447	(Hannigan, 2015)	39.56 N 75.13 W	0	0
SRR1647450	2065762	The human skin double-stranded DNA virome: topographical and temporal diversity, genetic enrichment, and dynamic associations with the host microbiome	MG100446	(Hannigan, 2015)	39.56 N 75.13 W	0	0
SRR1647451	3942400	The human skin double-stranded DNA virome: topographical and temporal diversity, genetic enrichment, and dynamic associations with the host microbiome	MG100445	(Hannigan, 2015)	39.56 N 75.13 W	0	0
SRR1647452	1854091	The human skin double-stranded DNA virome: topographical and temporal diversity, genetic enrichment, and dynamic associations with the host microbiome	MG100444	(Hannigan, 2015)	39.56 N 75.13 W	0	0
SRR1647453	3332221	The human skin double-stranded DNA virome: topographical and temporal diversity, genetic enrichment, and dynamic associations with the host microbiome	MG100443	(Hannigan, 2015)	39.56 N 75.13 W	0	0
SRR1647454	2846696	The human skin double-stranded DNA virome: topographical and temporal diversity, genetic enrichment, and dynamic associations with the host microbiome	MG100442	(Hannigan, 2015)	39.56 N 75.13 W	0	0
SRR1647455	1098789	The human skin double-stranded DNA virome: topographical and temporal diversity, genetic enrichment, and dynamic associations with the host microbiome	MG100441	(Hannigan, 2015)	39.56 N 75.13 W	0	0
SRR1647456	3433560	The human skin double-stranded DNA virome: topographical and temporal diversity, genetic enrichment, and dynamic associations with the host microbiome	MG100440	(Hannigan, 2015)	39.56 N 75.13 W	0	0
SRR1647457	1741081	The human skin double-stranded DNA virome: topographical and temporal diversity, genetic enrichment, and dynamic associations with the host microbiome	MG100439	(Hannigan, 2015)	39.56 N 75.13 W	0	0
SRR1647458	3552662	The human skin double-stranded DNA virome: topographical and temporal diversity, genetic enrichment, and dynamic associations with the host microbiome	MG100438	(Hannigan, 2015)	39.56 N 75.13 W	0	0
SRR1647459	3826330	The human skin double-stranded DNA virome: topographical and temporal diversity, genetic enrichment, and dynamic associations with the host microbiome	MG100437	(Hannigan, 2015)	39.56 N 75.13 W	0	0
SRR1647460	2812292	The human skin double-stranded DNA virome: topographical and temporal diversity, genetic enrichment, and dynamic associations with the host microbiome	MG100436	(Hannigan, 2015)	39.56 N 75.13 W	0	0
SRR1647461	1922936	The human skin double-stranded DNA virome: topographical and temporal diversity, genetic enrichment, and dynamic associations with the host microbiome	MG100435	(Hannigan, 2015)	39.56 N 75.13 W	0	0
SRR1647462	2723015	The human skin double-stranded DNA virome: topographical and temporal diversity, genetic enrichment, and dynamic associations with the host microbiome	MG100434	(Hannigan, 2015)	39.56 N 75.13 W	0	0
SRR1647463	1907806	The human skin double-stranded DNA virome: topographical and temporal diversity, genetic enrichment, and dynamic associations with the host microbiome	MG100433	(Hannigan, 2015)	39.56 N 75.13 W	0	0
SRR1647464	5156819	The human skin double-stranded DNA virome: topographical and temporal diversity, genetic enrichment, and dynamic associations with the host microbiome	MG100432	(Hannigan, 2015)	39.56 N 75.13 W	0	0
SRR1647465	2617475	The human skin double-stranded DNA virome: topographical and temporal diversity, genetic enrichment, and dynamic associations with the host microbiome	MG100431	(Hannigan, 2015)	39.56 N 75.13 W	0	0
SRR1647466	3563268	The human skin double-stranded DNA virome: topographical and temporal diversity, genetic enrichment, and dynamic associations with the host microbiome	MG100430	(Hannigan, 2015)	39.56 N 75.13 W	0	0
SRR1647467	2400177	The human skin double-stranded DNA virome: topographical and temporal diversity, genetic enrichment, and dynamic associations with the host microbiome	MG100429	(Hannigan, 2015)	39.56 N 75.13 W	0	0
SRR1647468	4525789	The human skin double-stranded DNA virome: topographical and temporal diversity, genetic enrichment, and dynamic associations with the host microbiome	MG100428	(Hannigan, 2015)	39.56 N 75.13 W	0	0
SRR1647469	2460938	The human skin double-stranded DNA virome: topographical and temporal diversity, genetic enrichment, and dynamic associations with the host microbiome	MG100427	(Hannigan, 2015)	39.56 N 75.13 W	0	0
SRR1647470	1346094	The human skin double-stranded DNA virome: topographical and temporal diversity, genetic enrichment, and dynamic associations with the host microbiome	MG100426	(Hannigan, 2015)	39.56 N 75.13 W	0	0
SRR1647471	1485223	The human skin double-stranded DNA virome: topographical and temporal diversity, genetic enrichment, and dynamic associations with the host microbiome	MG100425	(Hannigan, 2015)	39.56 N 75.13 W	0	0
SRR1647472	1076768	The human skin double-stranded DNA virome: topographical and temporal diversity, genetic enrichment, and dynamic associations with the host microbiome	MG100424	(Hannigan, 2015)	39.56 N 75.13 W	0	0
SRR1647473	812005	The human skin double-stranded DNA virome: topographical and temporal diversity, genetic enrichment, and dynamic associations with the host microbiome	MG100423	(Hannigan, 2015)	39.56 N 75.13 W	0	0
SRR1647474	308747	The human skin double-stranded DNA virome: topographical and temporal diversity, genetic enrichment, and dynamic associations with the host microbiome	MG100422	(Hannigan, 2015)	39.56 N 75.13 W	0	0
SRR1647475	6162517	The human skin double-stranded DNA virome: topographical and temporal diversity, genetic enrichment, and dynamic associations with the host microbiome	MG100421	(Hannigan, 2015)	39.56 N 75.13 W	0	0
SRR1647476	4728259	The human skin double-stranded DNA virome: topographical and temporal diversity, genetic enrichment, and dynamic associations with the host microbiome	MG100420	(Hannigan, 2015)	39.56 N 75.13 W	0	0
SRR1647477	3403439	The human skin double-stranded DNA virome: topographical and temporal diversity, genetic enrichment, and dynamic associations with the host microbiome	MG100419	(Hannigan, 2015)	39.56 N 75.13 W	0	0
SRR1647478	1900418	The human skin double-stranded DNA virome: topographical and temporal diversity, genetic enrichment, and dynamic associations with the host microbiome	MG100418	(Hannigan, 2015)	39.56 N 75.13 W	0	0
SRR1647479	340880	The human skin double-stranded DNA virome: topographical and temporal diversity, genetic enrichment, and dynamic associations with the host microbiome	MG100417	(Hannigan, 2015)	39.56 N 75.13 W	0	0
SRR1647480	14138	The human skin double-stranded DNA virome: topographical and temporal diversity, genetic enrichment, and dynamic associations with the host microbiome	MG100416	(Hannigan, 2015)	39.56 N 75.13 W	0	0
SRR1647481	464588	The human skin double-stranded DNA virome: topographical and temporal diversity, genetic enrichment, and dynamic associations with the host microbiome	MG100415	(Hannigan, 2015)	39.56 N 75.13 W	0	0
SRR1647482	4619129	The human skin double-stranded DNA virome: topographical and temporal diversity, genetic enrichment, and dynamic associations with the host microbiome	MG100414	(Hannigan, 2015)	39.56 N 75.13 W	0	0
SRR1647483	9492574	The human skin double-stranded DNA virome: topographical and temporal diversity, genetic enrichment, and dynamic associations with the host microbiome	MG100413	(Hannigan, 2015)	39.56 N 75.13 W	0	0
SRR1647484	2198722	The human skin double-stranded DNA virome: topographical and temporal diversity, genetic enrichment, and dynamic associations with the host microbiome	MG100412	(Hannigan, 2015)	39.56 N 75.13 W	0	0
SRR1647485	1287587	The human skin double-stranded DNA virome: topographical and temporal diversity, genetic enrichment, and dynamic associations with the host microbiome	MG100314	(Hannigan, 2015)	39.56 N 75.13 W	0	0
SRR1647486	871270	The human skin double-stranded DNA virome: topographical and temporal diversity, genetic enrichment, and dynamic associations with the host microbiome	MG100313	(Hannigan, 2015)	39.56 N 75.13 W	0	0
SRR1647487	1072945	The human skin double-stranded DNA virome: topographical and temporal diversity, genetic enrichment, and dynamic associations with the host microbiome	MG100312	(Hannigan, 2015)	39.56 N 75.13 W	0	0
SRR1647488	1039120	The human skin double-stranded DNA virome: topographical and temporal diversity, genetic enrichment, and dynamic associations with the host microbiome	MG100311	(Hannigan, 2015)	39.56 N 75.13 W	0	0
SRR1647489	2665792	The human skin double-stranded DNA virome: topographical and temporal diversity, genetic enrichment, and dynamic associations with the host microbiome	MG100310	(Hannigan, 2015)	39.56 N 75.13 W	0	0
SRR1647490	1291373	The human skin double-stranded DNA virome: topographical and temporal diversity, genetic enrichment, and dynamic associations with the host microbiome	MG100309	(Hannigan, 2015)	39.56 N 75.13 W	0	0
SRR1647491	1467650	The human skin double-stranded DNA virome: topographical and temporal diversity, genetic enrichment, and dynamic associations with the host microbiome	MG100308	(Hannigan, 2015)	39.56 N 75.13 W	0	0
SRR1647492	1914936	The human skin double-stranded DNA virome: topographical and temporal diversity, genetic enrichment, and dynamic associations with the host microbiome	MG100307	(Hannigan, 2015)	39.56 N 75.13 W	0	0
SRR1647493	3173643	The human skin double-stranded DNA virome: topographical and temporal diversity, genetic enrichment, and dynamic associations with the host microbiome	MG100306	(Hannigan, 2015)	39.56 N 75.13 W	0	0
SRR1647494	1550861	The human skin double-stranded DNA virome: topographical and temporal diversity, genetic enrichment, and dynamic associations with the host microbiome	MG100305	(Hannigan, 2015)	39.56 N 75.13 W	0	0
SRR1647495	2093840	The human skin double-stranded DNA virome: topographical and temporal diversity, genetic enrichment, and dynamic associations with the host microbiome	MG100304	(Hannigan, 2015)	39.56 N 75.13 W	0	0
SRR1647496	1287634	The human skin double-stranded DNA virome: topographical and temporal diversity, genetic enrichment, and dynamic associations with the host microbiome	MG100303	(Hannigan, 2015)	39.56 N 75.13 W	0	0
SRR1647497	657130	The human skin double-stranded DNA virome: topographical and temporal diversity, genetic enrichment, and dynamic associations with the host microbiome	MG100302	(Hannigan, 2015)	39.56 N 75.13 W	0	0
SRR1647498	2880552	The human skin double-stranded DNA virome: topographical and temporal diversity, genetic enrichment, and dynamic associations with the host microbiome	MG100301	(Hannigan, 2015)	39.56 N 75.13 W	0	0
SRR1647499	3851939	The human skin double-stranded DNA virome: topographical and temporal diversity, genetic enrichment, and dynamic associations with the host microbiome	MG100300	(Hannigan, 2015)	39.56 N 75.13 W	0	0
SRR1647500	750384	The human skin double-stranded DNA virome: topographical and temporal diversity, genetic enrichment, and dynamic associations with the host microbiome	MG100299	(Hannigan, 2015)	39.56 N 75.13 W	0	0
SRR1647501	3363862	The human skin double-stranded DNA virome: topographical and temporal diversity, genetic enrichment, and dynamic associations with the host microbiome	MG100298	(Hannigan, 2015)	39.56 N 75.13 W	0	0
SRR1647502	2496556	The human skin double-stranded DNA virome: topographical and temporal diversity, genetic enrichment, and dynamic associations with the host microbiome	MG100297	(Hannigan, 2015)	39.56 N 75.13 W	0	0
SRR1647503	703595	The human skin double-stranded DNA virome: topographical and temporal diversity, genetic enrichment, and dynamic associations with the host microbiome	MG100296	(Hannigan, 2015)	39.56 N 75.13 W	0	0
SRR1647504	1943777	The human skin double-stranded DNA virome: topographical and temporal diversity, genetic enrichment, and dynamic associations with the host microbiome	MG100295	(Hannigan, 2015)	39.56 N 75.13 W	0	0
SRR1647505	2293377	The human skin double-stranded DNA virome: topographical and temporal diversity, genetic enrichment, and dynamic associations with the host microbiome	MG100294	(Hannigan, 2015)	39.56 N 75.13 W	0	0
SRR1647506	1132673	The human skin double-stranded DNA virome: topographical and temporal diversity, genetic enrichment, and dynamic associations with the host microbiome	MG100293	(Hannigan, 2015)	39.56 N 75.13 W	0	0
SRR1647507	895400	The human skin double-stranded DNA virome: topographical and temporal diversity, genetic enrichment, and dynamic associations with the host microbiome	MG100292	(Hannigan, 2015)	39.56 N 75.13 W	0	0
SRR1647508	1212685	The human skin double-stranded DNA virome: topographical and temporal diversity, genetic enrichment, and dynamic associations with the host microbiome	MG100291	(Hannigan, 2015)	39.56 N 75.13 W	0	0
SRR1647509	1682889	The human skin double-stranded DNA virome: topographical and temporal diversity, genetic enrichment, and dynamic associations with the host microbiome	MG100290	(Hannigan, 2015)	39.56 N 75.13 W	0	0
SRR1647510	1677953	The human skin double-stranded DNA virome: topographical and temporal diversity, genetic enrichment, and dynamic associations with the host microbiome	MG100289	(Hannigan, 2015)	39.56 N 75.13 W	0	0
SRR1647511	50227	The human skin double-stranded DNA virome: topographical and temporal diversity, genetic enrichment, and dynamic associations with the host microbiome	MG100288	(Hannigan, 2015)	39.56 N 75.13 W	0	0
SRR1647512	1717165	The human skin double-stranded DNA virome: topographical and temporal diversity, genetic enrichment, and dynamic associations with the host microbiome	MG100287	(Hannigan, 2015)	39.56 N 75.13 W	0	0
SRR1647513	3480924	The human skin double-stranded DNA virome: topographical and temporal diversity, genetic enrichment, and dynamic associations with the host microbiome	MG100286	(Hannigan, 2015)	39.56 N 75.13 W	0	0
SRR1647514	2528382	The human skin double-stranded DNA virome: topographical and temporal diversity, genetic enrichment, and dynamic associations with the host microbiome	MG100285	(Hannigan, 2015)	39.56 N 75.13 W	0	0
SRR1647515	1258827	The human skin double-stranded DNA virome: topographical and temporal diversity, genetic enrichment, and dynamic associations with the host microbiome	MG100284	(Hannigan, 2015)	39.56 N 75.13 W	0	0
SRR1647516	1576638	The human skin double-stranded DNA virome: topographical and temporal diversity, genetic enrichment, and dynamic associations with the host microbiome	MG100283	(Hannigan, 2015)	39.56 N 75.13 W	0	0
SRR1647517	1515908	The human skin double-stranded DNA virome: topographical and temporal diversity, genetic enrichment, and dynamic associations with the host microbiome	MG100282	(Hannigan, 2015)	39.56 N 75.13 W	0	0
SRR1647518	541165	The human skin double-stranded DNA virome: topographical and temporal diversity, genetic enrichment, and dynamic associations with the host microbiome	MG100281	(Hannigan, 2015)	39.56 N 75.13 W	0	0
SRR1647519	703123	The human skin double-stranded DNA virome: topographical and temporal diversity, genetic enrichment, and dynamic associations with the host microbiome	MG100280	(Hannigan, 2015)	39.56 N 75.13 W	0	0
SRR1647520	1300125	The human skin double-stranded DNA virome: topographical and temporal diversity, genetic enrichment, and dynamic associations with the host microbiome	MG100279	(Hannigan, 2015)	39.56 N 75.13 W	0	0
SRR1647521	540218	The human skin double-stranded DNA virome: topographical and temporal diversity, genetic enrichment, and dynamic associations with the host microbiome	MG100278	(Hannigan, 2015)	39.56 N 75.13 W	0	0
SRR1647522	2064043	The human skin double-stranded DNA virome: topographical and temporal diversity, genetic enrichment, and dynamic associations with the host microbiome	MG100277	(Hannigan, 2015)	39.56 N 75.13 W	0	0
SRR1647523	1720184	The human skin double-stranded DNA virome: topographical and temporal diversity, genetic enrichment, and dynamic associations with the host microbiome	MG100276	(Hannigan, 2015)	39.56 N 75.13 W	0	0
SRR1647524	19542	The human skin double-stranded DNA virome: topographical and temporal diversity, genetic enrichment, and dynamic associations with the host microbiome	MG100275	(Hannigan, 2015)	39.56 N 75.13 W	0	0
SRR1647525	2708860	The human skin double-stranded DNA virome: topographical and temporal diversity, genetic enrichment, and dynamic associations with the host microbiome	MG100274	(Hannigan, 2015)	39.56 N 75.13 W	0	0
SRR1647526	8194590	The human skin double-stranded DNA virome: topographical and temporal diversity, genetic enrichment, and dynamic associations with the host microbiome	MG100273	(Hannigan, 2015)	39.56 N 75.13 W	0	0
SRR1647527	2429479	The human skin double-stranded DNA virome: topographical and temporal diversity, genetic enrichment, and dynamic associations with the host microbiome	MG100272	(Hannigan, 2015)	39.56 N 75.13 W	0	0
SRR1647528	2508765	The human skin double-stranded DNA virome: topographical and temporal diversity, genetic enrichment, and dynamic associations with the host microbiome	MG100271	(Hannigan, 2015)	39.56 N 75.13 W	0	0
SRR1647529	2837358	The human skin double-stranded DNA virome: topographical and temporal diversity, genetic enrichment, and dynamic associations with the host microbiome	MG100270	(Hannigan, 2015)	39.56 N 75.13 W	0	0
SRR1647530	1271694	The human skin double-stranded DNA virome: topographical and temporal diversity, genetic enrichment, and dynamic associations with the host microbiome	MG100269	(Hannigan, 2015)	39.56 N 75.13 W	0	0
SRR1647531	2464174	The human skin double-stranded DNA virome: topographical and temporal diversity, genetic enrichment, and dynamic associations with the host microbiome	MG100268	(Hannigan, 2015)	39.56 N 75.13 W	0	0
SRR1647532	6348835	The human skin double-stranded DNA virome: topographical and temporal diversity, genetic enrichment, and dynamic associations with the host microbiome	MG100267	(Hannigan, 2015)	39.56 N 75.13 W	0	0
SRR1647533	493838	The human skin double-stranded DNA virome: topographical and temporal diversity, genetic enrichment, and dynamic associations with the host microbiome	MG100266	(Hannigan, 2015)	39.56 N 75.13 W	0	0
SRR1647534	1005899	The human skin double-stranded DNA virome: topographical and temporal diversity, genetic enrichment, and dynamic associations with the host microbiome	MG100265	(Hannigan, 2015)	39.56 N 75.13 W	0	0
SRR1647535	1424082	The human skin double-stranded DNA virome: topographical and temporal diversity, genetic enrichment, and dynamic associations with the host microbiome	MG100264	(Hannigan, 2015)	39.56 N 75.13 W	0	0
SRR1647536	1166357	The human skin double-stranded DNA virome: topographical and temporal diversity, genetic enrichment, and dynamic associations with the host microbiome	MG100263	(Hannigan, 2015)	39.56 N 75.13 W	0	0
SRR1647537	1986634	The human skin double-stranded DNA virome: topographical and temporal diversity, genetic enrichment, and dynamic associations with the host microbiome	MG100262	(Hannigan, 2015)	39.56 N 75.13 W	0	0
SRR1647538	1220987	The human skin double-stranded DNA virome: topographical and temporal diversity, genetic enrichment, and dynamic associations with the host microbiome	MG100261	(Hannigan, 2015)	39.56 N 75.13 W	0	0
SRR1647539	1028576	The human skin double-stranded DNA virome: topographical and temporal diversity, genetic enrichment, and dynamic associations with the host microbiome	MG100260	(Hannigan, 2015)	39.56 N 75.13 W	0	0
SRR1647540	827253	The human skin double-stranded DNA virome: topographical and temporal diversity, genetic enrichment, and dynamic associations with the host microbiome	MG100259	(Hannigan, 2015)	39.56 N 75.13 W	0	0
SRR1647541	1244290	The human skin double-stranded DNA virome: topographical and temporal diversity, genetic enrichment, and dynamic associations with the host microbiome	MG100258	(Hannigan, 2015)	39.56 N 75.13 W	0	0
SRR1647542	692655	The human skin double-stranded DNA virome: topographical and temporal diversity, genetic enrichment, and dynamic associations with the host microbiome	MG100257	(Hannigan, 2015)	39.56 N 75.13 W	0	0
SRR1647543	815358	The human skin double-stranded DNA virome: topographical and temporal diversity, genetic enrichment, and dynamic associations with the host microbiome	MG100256	(Hannigan, 2015)	39.56 N 75.13 W	0	0
SRR1647544	905461	The human skin double-stranded DNA virome: topographical and temporal diversity, genetic enrichment, and dynamic associations with the host microbiome	MG100255	(Hannigan, 2015)	39.56 N 75.13 W	0	0
SRR1647545	386685	The human skin double-stranded DNA virome: topographical and temporal diversity, genetic enrichment, and dynamic associations with the host microbiome	MG100254	(Hannigan, 2015)	39.56 N 75.13 W	0	0
SRR1647546	1699277	The human skin double-stranded DNA virome: topographical and temporal diversity, genetic enrichment, and dynamic associations with the host microbiome	MG100253	(Hannigan, 2015)	39.56 N 75.13 W	0	0
SRR1647547	1739715	The human skin double-stranded DNA virome: topographical and temporal diversity, genetic enrichment, and dynamic associations with the host microbiome	MG100252	(Hannigan, 2015)	39.56 N 75.13 W	0	0
SRR1647548	1195305	The human skin double-stranded DNA virome: topographical and temporal diversity, genetic enrichment, and dynamic associations with the host microbiome	MG100251	(Hannigan, 2015)	39.56 N 75.13 W	0	0
SRR1647549	2357725	The human skin double-stranded DNA virome: topographical and temporal diversity, genetic enrichment, and dynamic associations with the host microbiome	MG100250	(Hannigan, 2015)	39.56 N 75.13 W	0	0
SRR1647550	2078969	The human skin double-stranded DNA virome: topographical and temporal diversity, genetic enrichment, and dynamic associations with the host microbiome	MG100249	(Hannigan, 2015)	39.56 N 75.13 W	0	0
SRR1647551	2011491	The human skin double-stranded DNA virome: topographical and temporal diversity, genetic enrichment, and dynamic associations with the host microbiome	MG100248	(Hannigan, 2015)	39.56 N 75.13 W	0	0
SRR1647552	2344481	The human skin double-stranded DNA virome: topographical and temporal diversity, genetic enrichment, and dynamic associations with the host microbiome	MG100247	(Hannigan, 2015)	39.56 N 75.13 W	0	0
SRR1647553	1702770	The human skin double-stranded DNA virome: topographical and temporal diversity, genetic enrichment, and dynamic associations with the host microbiome	MG100246	(Hannigan, 2015)	39.56 N 75.13 W	0	0
SRR1647554	1044844	The human skin double-stranded DNA virome: topographical and temporal diversity, genetic enrichment, and dynamic associations with the host microbiome	MG100245	(Hannigan, 2015)	39.56 N 75.13 W	0	0
SRR1647555	534614	The human skin double-stranded DNA virome: topographical and temporal diversity, genetic enrichment, and dynamic associations with the host microbiome	MG100244	(Hannigan, 2015)	39.56 N 75.13 W	0	0
SRR1647556	1046264	The human skin double-stranded DNA virome: topographical and temporal diversity, genetic enrichment, and dynamic associations with the host microbiome	MG100243	(Hannigan, 2015)	39.56 N 75.13 W	0	0
SRR1647557	2480211	The human skin double-stranded DNA virome: topographical and temporal diversity, genetic enrichment, and dynamic associations with the host microbiome	MG100242	(Hannigan, 2015)	39.56 N 75.13 W	0	0
SRR1647558	1381109	The human skin double-stranded DNA virome: topographical and temporal diversity, genetic enrichment, and dynamic associations with the host microbiome	MG100241	(Hannigan, 2015)	39.56 N 75.13 W	0	0
SRR1647559	2748849	The human skin double-stranded DNA virome: topographical and temporal diversity, genetic enrichment, and dynamic associations with the host microbiome	MG100240	(Hannigan, 2015)	39.56 N 75.13 W	0	0
SRR1647560	2063589	The human skin double-stranded DNA virome: topographical and temporal diversity, genetic enrichment, and dynamic associations with the host microbiome	MG100239	(Hannigan, 2015)	39.56 N 75.13 W	0	0
SRR1647561	1942759	The human skin double-stranded DNA virome: topographical and temporal diversity, genetic enrichment, and dynamic associations with the host microbiome	MG100238	(Hannigan, 2015)	39.56 N 75.13 W	0	0
SRR1647562	1054277	The human skin double-stranded DNA virome: topographical and temporal diversity, genetic enrichment, and dynamic associations with the host microbiome	MG100237	(Hannigan, 2015)	39.56 N 75.13 W	0	0
SRR1647563	1484631	The human skin double-stranded DNA virome: topographical and temporal diversity, genetic enrichment, and dynamic associations with the host microbiome	MG100236	(Hannigan, 2015)	39.56 N 75.13 W	0	0
SRR1647564	1528038	The human skin double-stranded DNA virome: topographical and temporal diversity, genetic enrichment, and dynamic associations with the host microbiome	MG100235	(Hannigan, 2015)	39.56 N 75.13 W	0	0
SRR1647565	1365317	The human skin double-stranded DNA virome: topographical and temporal diversity, genetic enrichment, and dynamic associations with the host microbiome	MG100234	(Hannigan, 2015)	39.56 N 75.13 W	0	0
SRR1647566	913158	The human skin double-stranded DNA virome: topographical and temporal diversity, genetic enrichment, and dynamic associations with the host microbiome	MG100233	(Hannigan, 2015)	39.56 N 75.13 W	0	0
SRR1647567	1333630	The human skin double-stranded DNA virome: topographical and temporal diversity, genetic enrichment, and dynamic associations with the host microbiome	MG100232	(Hannigan, 2015)	39.56 N 75.13 W	0	0
SRR1647568	1603224	The human skin double-stranded DNA virome: topographical and temporal diversity, genetic enrichment, and dynamic associations with the host microbiome	MG100231	(Hannigan, 2015)	39.56 N 75.13 W	0	0
SRR1647569	3399186	The human skin double-stranded DNA virome: topographical and temporal diversity, genetic enrichment, and dynamic associations with the host microbiome	MG100230	(Hannigan, 2015)	39.56 N 75.13 W	0	0
SRR1647570	4391857	The human skin double-stranded DNA virome: topographical and temporal diversity, genetic enrichment, and dynamic associations with the host microbiome	MG100229	(Hannigan, 2015)	39.56 N 75.13 W	0	0
SRR1647571	3313448	The human skin double-stranded DNA virome: topographical and temporal diversity, genetic enrichment, and dynamic associations with the host microbiome	MG100228	(Hannigan, 2015)	39.56 N 75.13 W	0	0
SRR1647572	3597342	The human skin double-stranded DNA virome: topographical and temporal diversity, genetic enrichment, and dynamic associations with the host microbiome	MG100227	(Hannigan, 2015)	39.56 N 75.13 W	0	0
SRR1647573	5104756	The human skin double-stranded DNA virome: topographical and temporal diversity, genetic enrichment, and dynamic associations with the host microbiome	MG100226	(Hannigan, 2015)	39.56 N 75.13 W	0	0
SRR1647574	7147656	The human skin double-stranded DNA virome: topographical and temporal diversity, genetic enrichment, and dynamic associations with the host microbiome	MG100225	(Hannigan, 2015)	39.56 N 75.13 W	0	0
SRR1647575	8701303	The human skin double-stranded DNA virome: topographical and temporal diversity, genetic enrichment, and dynamic associations with the host microbiome	MG100224	(Hannigan, 2015)	39.56 N 75.13 W	0	0
SRR1647576	2412464	The human skin double-stranded DNA virome: topographical and temporal diversity, genetic enrichment, and dynamic associations with the host microbiome	MG100223	(Hannigan, 2015)	39.56 N 75.13 W	0	0
SRR1647577	6520122	The human skin double-stranded DNA virome: topographical and temporal diversity, genetic enrichment, and dynamic associations with the host microbiome	MG100222	(Hannigan, 2015)	39.56 N 75.13 W	0	0
SRR1647578	4899756	The human skin double-stranded DNA virome: topographical and temporal diversity, genetic enrichment, and dynamic associations with the host microbiome	MG100221	(Hannigan, 2015)	39.56 N 75.13 W	0	0
SRR1647579	1403340	The human skin double-stranded DNA virome: topographical and temporal diversity, genetic enrichment, and dynamic associations with the host microbiome	MG100220	(Hannigan, 2015)	39.56 N 75.13 W	0	0
SRR1647580	3818285	The human skin double-stranded DNA virome: topographical and temporal diversity, genetic enrichment, and dynamic associations with the host microbiome	MG100219	(Hannigan, 2015)	39.56 N 75.13 W	0	0
SRR1647581	768712	The human skin double-stranded DNA virome: topographical and temporal diversity, genetic enrichment, and dynamic associations with the host microbiome	MG100216	(Hannigan, 2015)	39.56 N 75.13 W	0	0
SRR1647582	316997	The human skin double-stranded DNA virome: topographical and temporal diversity, genetic enrichment, and dynamic associations with the host microbiome	MG100215	(Hannigan, 2015)	39.56 N 75.13 W	0	0
SRR1647583	584361	The human skin double-stranded DNA virome: topographical and temporal diversity, genetic enrichment, and dynamic associations with the host microbiome	MG100214	(Hannigan, 2015)	39.56 N 75.13 W	0	0
SRR1647584	919314	The human skin double-stranded DNA virome: topographical and temporal diversity, genetic enrichment, and dynamic associations with the host microbiome	MG100213	(Hannigan, 2015)	39.56 N 75.13 W	0	0
SRR1647585	510786	The human skin double-stranded DNA virome: topographical and temporal diversity, genetic enrichment, and dynamic associations with the host microbiome	MG100212	(Hannigan, 2015)	39.56 N 75.13 W	0	0
SRR1647586	1086253	The human skin double-stranded DNA virome: topographical and temporal diversity, genetic enrichment, and dynamic associations with the host microbiome	MG100211	(Hannigan, 2015)	39.56 N 75.13 W	0	0
SRR1647587	1026861	The human skin double-stranded DNA virome: topographical and temporal diversity, genetic enrichment, and dynamic associations with the host microbiome	MG100210	(Hannigan, 2015)	39.56 N 75.13 W	0	0
SRR1647588	1076767	The human skin double-stranded DNA virome: topographical and temporal diversity, genetic enrichment, and dynamic associations with the host microbiome	MG100209	(Hannigan, 2015)	39.56 N 75.13 W	0	0
SRR1647589	622091	The human skin double-stranded DNA virome: topographical and temporal diversity, genetic enrichment, and dynamic associations with the host microbiome	MG100208	(Hannigan, 2015)	39.56 N 75.13 W	0	0
SRR1647590	218783	The human skin double-stranded DNA virome: topographical and temporal diversity, genetic enrichment, and dynamic associations with the host microbiome	MG100207	(Hannigan, 2015)	39.56 N 75.13 W	0	0
SRR1647591	967312	The human skin double-stranded DNA virome: topographical and temporal diversity, genetic enrichment, and dynamic associations with the host microbiome	MG100206	(Hannigan, 2015)	39.56 N 75.13 W	0	0
SRR1647592	1013906	The human skin double-stranded DNA virome: topographical and temporal diversity, genetic enrichment, and dynamic associations with the host microbiome	MG100205	(Hannigan, 2015)	39.56 N 75.13 W	0	0
SRR1647593	59177	The human skin double-stranded DNA virome: topographical and temporal diversity, genetic enrichment, and dynamic associations with the host microbiome	MG100204	(Hannigan, 2015)	39.56 N 75.13 W	0	0
SRR1647594	869936	The human skin double-stranded DNA virome: topographical and temporal diversity, genetic enrichment, and dynamic associations with the host microbiome	MG100203	(Hannigan, 2015)	39.56 N 75.13 W	0	0
SRR1647595	795796	The human skin double-stranded DNA virome: topographical and temporal diversity, genetic enrichment, and dynamic associations with the host microbiome	MG100202	(Hannigan, 2015)	39.56 N 75.13 W	0	0
SRR1647596	379735	The human skin double-stranded DNA virome: topographical and temporal diversity, genetic enrichment, and dynamic associations with the host microbiome	MG100201	(Hannigan, 2015)	39.56 N 75.13 W	0	0
SRR1647597	502885	The human skin double-stranded DNA virome: topographical and temporal diversity, genetic enrichment, and dynamic associations with the host microbiome	MG100200	(Hannigan, 2015)	39.56 N 75.13 W	0	0
SRR1647598	531151	The human skin double-stranded DNA virome: topographical and temporal diversity, genetic enrichment, and dynamic associations with the host microbiome	MG100199	(Hannigan, 2015)	39.56 N 75.13 W	0	0
SRR1647599	185143	The human skin double-stranded DNA virome: topographical and temporal diversity, genetic enrichment, and dynamic associations with the host microbiome	MG100198	(Hannigan, 2015)	39.56 N 75.13 W	0	0
SRR1647600	859561	The human skin double-stranded DNA virome: topographical and temporal diversity, genetic enrichment, and dynamic associations with the host microbiome	MG100197	(Hannigan, 2015)	39.56 N 75.13 W	0	0
SRR1647601	74164	The human skin double-stranded DNA virome: topographical and temporal diversity, genetic enrichment, and dynamic associations with the host microbiome	MG100196	(Hannigan, 2015)	39.56 N 75.13 W	0	0
SRR1647602	449608	The human skin double-stranded DNA virome: topographical and temporal diversity, genetic enrichment, and dynamic associations with the host microbiome	MG100195	(Hannigan, 2015)	39.56 N 75.13 W	0	0
SRR1647603	232940	The human skin double-stranded DNA virome: topographical and temporal diversity, genetic enrichment, and dynamic associations with the host microbiome	MG100127	(Hannigan, 2015)	39.56 N 75.13 W	0	0
SRR1647604	205835	The human skin double-stranded DNA virome: topographical and temporal diversity, genetic enrichment, and dynamic associations with the host microbiome	MG100126	(Hannigan, 2015)	39.56 N 75.13 W	0	0
SRR1647605	74404	The human skin double-stranded DNA virome: topographical and temporal diversity, genetic enrichment, and dynamic associations with the host microbiome	MG100125	(Hannigan, 2015)	39.56 N 75.13 W	0	0
SRR1647606	1000671	The human skin double-stranded DNA virome: topographical and temporal diversity, genetic enrichment, and dynamic associations with the host microbiome	MG100124	(Hannigan, 2015)	39.56 N 75.13 W	0	0
SRR1647607	492300	The human skin double-stranded DNA virome: topographical and temporal diversity, genetic enrichment, and dynamic associations with the host microbiome	MG100123	(Hannigan, 2015)	39.56 N 75.13 W	0	0
SRR1647608	230187	The human skin double-stranded DNA virome: topographical and temporal diversity, genetic enrichment, and dynamic associations with the host microbiome	MG100122	(Hannigan, 2015)	39.56 N 75.13 W	0	0
SRR1647609	1130901	The human skin double-stranded DNA virome: topographical and temporal diversity, genetic enrichment, and dynamic associations with the host microbiome	MG100119	(Hannigan, 2015)	39.56 N 75.13 W	0	0
SRR1647610	1685085	The human skin double-stranded DNA virome: topographical and temporal diversity, genetic enrichment, and dynamic associations with the host microbiome	MG100118	(Hannigan, 2015)	39.56 N 75.13 W	0	0
SRR1647611	763936	The human skin double-stranded DNA virome: topographical and temporal diversity, genetic enrichment, and dynamic associations with the host microbiome	MG100117	(Hannigan, 2015)	39.56 N 75.13 W	0	0
SRR1647612	1163435	The human skin double-stranded DNA virome: topographical and temporal diversity, genetic enrichment, and dynamic associations with the host microbiome	MG100116	(Hannigan, 2015)	39.56 N 75.13 W	0	0
SRR1647613	1155696	The human skin double-stranded DNA virome: topographical and temporal diversity, genetic enrichment, and dynamic associations with the host microbiome	MG100115	(Hannigan, 2015)	39.56 N 75.13 W	0	0
SRR1647614	732940	The human skin double-stranded DNA virome: topographical and temporal diversity, genetic enrichment, and dynamic associations with the host microbiome	MG100114	(Hannigan, 2015)	39.56 N 75.13 W	0	0
SRR1647615	926817	The human skin double-stranded DNA virome: topographical and temporal diversity, genetic enrichment, and dynamic associations with the host microbiome	MG100113	(Hannigan, 2015)	39.56 N 75.13 W	0	0
SRR1647616	1282207	The human skin double-stranded DNA virome: topographical and temporal diversity, genetic enrichment, and dynamic associations with the host microbiome	MG100112	(Hannigan, 2015)	39.56 N 75.13 W	0	0
SRR1647617	858794	The human skin double-stranded DNA virome: topographical and temporal diversity, genetic enrichment, and dynamic associations with the host microbiome	MG100111	(Hannigan, 2015)	39.56 N 75.13 W	0	0
SRR1647618	1942611	The human skin double-stranded DNA virome: topographical and temporal diversity, genetic enrichment, and dynamic associations with the host microbiome	MG100110	(Hannigan, 2015)	39.56 N 75.13 W	0	0
SRR1647619	838427	The human skin double-stranded DNA virome: topographical and temporal diversity, genetic enrichment, and dynamic associations with the host microbiome	MG100109	(Hannigan, 2015)	39.56 N 75.13 W	0	0
SRR1647620	667625	The human skin double-stranded DNA virome: topographical and temporal diversity, genetic enrichment, and dynamic associations with the host microbiome	MG100108	(Hannigan, 2015)	39.56 N 75.13 W	0	0
SRR1647621	381816	The human skin double-stranded DNA virome: topographical and temporal diversity, genetic enrichment, and dynamic associations with the host microbiome	MG100107	(Hannigan, 2015)	39.56 N 75.13 W	0	0
SRR1647622	452273	The human skin double-stranded DNA virome: topographical and temporal diversity, genetic enrichment, and dynamic associations with the host microbiome	MG100106	(Hannigan, 2015)	39.56 N 75.13 W	0	0
SRR1647623	391273	The human skin double-stranded DNA virome: topographical and temporal diversity, genetic enrichment, and dynamic associations with the host microbiome	MG100105	(Hannigan, 2015)	39.56 N 75.13 W	0	0
SRR1647624	229669	The human skin double-stranded DNA virome: topographical and temporal diversity, genetic enrichment, and dynamic associations with the host microbiome	MG100104	(Hannigan, 2015)	39.56 N 75.13 W	0	0
SRR1647625	108585	The human skin double-stranded DNA virome: topographical and temporal diversity, genetic enrichment, and dynamic associations with the host microbiome	MG100103	(Hannigan, 2015)	39.56 N 75.13 W	0	0
SRR1647626	180600	The human skin double-stranded DNA virome: topographical and temporal diversity, genetic enrichment, and dynamic associations with the host microbiome	MG100102	(Hannigan, 2015)	39.56 N 75.13 W	0	0
SRR1647627	71949	The human skin double-stranded DNA virome: topographical and temporal diversity, genetic enrichment, and dynamic associations with the host microbiome	MG100101	(Hannigan, 2015)	39.56 N 75.13 W	0	0
SRR1647628	255573	The human skin double-stranded DNA virome: topographical and temporal diversity, genetic enrichment, and dynamic associations with the host microbiome	MG100100	(Hannigan, 2015)	39.56 N 75.13 W	0	0
SRR1647629	184197	The human skin double-stranded DNA virome: topographical and temporal diversity, genetic enrichment, and dynamic associations with the host microbiome	MG100099	(Hannigan, 2015)	39.56 N 75.13 W	0	0
SRR1647630	287381	The human skin double-stranded DNA virome: topographical and temporal diversity, genetic enrichment, and dynamic associations with the host microbiome	MG100098	(Hannigan, 2015)	39.56 N 75.13 W	0	0
SRR1647631	3123016	The human skin double-stranded DNA virome: topographical and temporal diversity, genetic enrichment, and dynamic associations with the host microbiome	MG100411	(Hannigan, 2015)	39.56 N 75.13 W	0	0
SRR2041953	80021	STL Infant twins microbiome	B1_0_8199_SIA	(Lim, 2015)	38.13 N 90 W	233	0.00335021
SRR2042000	46787	STL Infant twins microbiome	B1_0_8199_MDA	(Lim, 2015)	38.13 N 90 W	43	0.00105746
SRR2042018	268512	STL Infant twins microbiome	C2_0_0238_MDA	(Lim, 2015)	38.13 N 90 W	12	5.14207e-05
SRR2041962	53796	STL Infant twins microbiome	B2_12_0802_SIA	(Lim, 2015)	38.13 N 90 W	11	0.000235268
SRR2041960	71035	STL Infant twins microbiome	B2_3_4724_SIA	(Lim, 2015)	38.13 N 90 W	4	6.479e-05
SRR2041992	71033	STL Infant twins microbiome	A1_18_6364_MDA	(Lim, 2015)	38.13 N 90 W	2	3.23959e-05
SRR2041963	52028	STL Infant twins microbiome	B2_18_1797_SIA	(Lim, 2015)	38.13 N 90 W	1	2.21148e-05
SRR2042002	28791	STL Infant twins microbiome	B1_6_0912_MDA	(Lim, 2015)	38.13 N 90 W	1	3.99635e-05
SRR2042007	17935	STL Infant twins microbiome	B2_3_4724_MDA	(Lim, 2015)	38.13 N 90 W	1	6.41533e-05
SRR2042010	34962	STL Infant twins microbiome	B2_18_1797_MDA	(Lim, 2015)	38.13 N 90 W	1	3.29097e-05
SRR2041941	4913	STL Infant twins microbiome	A1_0_9167_SIA	(Lim, 2015)	38.13 N 90 W	0	0
SRR2041942	46396	STL Infant twins microbiome	A1_3_3483_SIA	(Lim, 2015)	38.13 N 90 W	0	0
SRR2041943	100788	STL Infant twins microbiome	A1_6_3707_SIA	(Lim, 2015)	38.13 N 90 W	0	0
SRR2041944	54758	STL Infant twins microbiome	A1_12_0834_SIA	(Lim, 2015)	38.13 N 90 W	0	0
SRR2041945	86454	STL Infant twins microbiome	A1_18_6364_SIA	(Lim, 2015)	38.13 N 90 W	0	0
SRR2041946	113798	STL Infant twins microbiome	A1_24_6377_SIA	(Lim, 2015)	38.13 N 90 W	0	0
SRR2041947	50635	STL Infant twins microbiome	A2_0_8584_SIA	(Lim, 2015)	38.13 N 90 W	0	0
SRR2041948	117785	STL Infant twins microbiome	A2_3_3467_SIA	(Lim, 2015)	38.13 N 90 W	0	0
SRR2041949	36506	STL Infant twins microbiome	A2_6_3710_SIA	(Lim, 2015)	38.13 N 90 W	0	0
SRR2041950	76500	STL Infant twins microbiome	A2_12_0860_SIA	(Lim, 2015)	38.13 N 90 W	0	0
SRR2041951	59208	STL Infant twins microbiome	A2_18_6574_SIA	(Lim, 2015)	38.13 N 90 W	0	0
SRR2041952	192600	STL Infant twins microbiome	A2_24_6583_SIA	(Lim, 2015)	38.13 N 90 W	0	0
SRR2041954	53598	STL Infant twins microbiome	B1_3_4708_SIA	(Lim, 2015)	38.13 N 90 W	0	0
SRR2041955	73165	STL Infant twins microbiome	B1_6_0912_SIA	(Lim, 2015)	38.13 N 90 W	0	0
SRR2041956	64430	STL Infant twins microbiome	B1_12_3480_SIA	(Lim, 2015)	38.13 N 90 W	0	0
SRR2041957	58157	STL Infant twins microbiome	B1_18_1568_SIA	(Lim, 2015)	38.13 N 90 W	0	0
SRR2041958	127433	STL Infant twins microbiome	B1_24_6604_SIA	(Lim, 2015)	38.13 N 90 W	0	0
SRR2041959	58962	STL Infant twins microbiome	B2_0_8680_SIA	(Lim, 2015)	38.13 N 90 W	0	0
SRR2041961	73462	STL Infant twins microbiome	B2_6_3463_SIA	(Lim, 2015)	38.13 N 90 W	0	0
SRR2041964	152307	STL Infant twins microbiome	B2_24_1824_SIA	(Lim, 2015)	38.13 N 90 W	0	0
SRR2041965	10083	STL Infant twins microbiome	C1_0_0245_SIA	(Lim, 2015)	38.13 N 90 W	0	0
SRR2041966	45472	STL Infant twins microbiome	C1_3_0019_SIA	(Lim, 2015)	38.13 N 90 W	0	0
SRR2041967	61598	STL Infant twins microbiome	C1_6_1171_SIA	(Lim, 2015)	38.13 N 90 W	0	0
SRR2041968	65047	STL Infant twins microbiome	C1_12_9721_SIA	(Lim, 2015)	38.13 N 90 W	0	0
SRR2041969	53248	STL Infant twins microbiome	C1_18_1815_SIA	(Lim, 2015)	38.13 N 90 W	0	0
SRR2041970	45835	STL Infant twins microbiome	C1_24_6608_SIA	(Lim, 2015)	38.13 N 90 W	0	0
SRR2041971	49675	STL Infant twins microbiome	C2_3_3337_SIA	(Lim, 2015)	38.13 N 90 W	0	0
SRR2041972	21087	STL Infant twins microbiome	C2_6_0838_SIA	(Lim, 2015)	38.13 N 90 W	0	0
SRR2041973	55226	STL Infant twins microbiome	C2_12_9723_SIA	(Lim, 2015)	38.13 N 90 W	0	0
SRR2041974	67293	STL Infant twins microbiome	C2_18_6333_SIA	(Lim, 2015)	38.13 N 90 W	0	0
SRR2041975	53575	STL Infant twins microbiome	C2_24_9052_SIA	(Lim, 2015)	38.13 N 90 W	0	0
SRR2041976	16890	STL Infant twins microbiome	D1_0_3848_SIA	(Lim, 2015)	38.13 N 90 W	0	0
SRR2041977	39690	STL Infant twins microbiome	D1_3_2131_SIA	(Lim, 2015)	38.13 N 90 W	0	0
SRR2041978	172582	STL Infant twins microbiome	D1_6_6691_SIA	(Lim, 2015)	38.13 N 90 W	0	0
SRR2041979	48910	STL Infant twins microbiome	D1_12_8367_SIA	(Lim, 2015)	38.13 N 90 W	0	0
SRR2041980	104732	STL Infant twins microbiome	D1_18_8340_SIA	(Lim, 2015)	38.13 N 90 W	0	0
SRR2041981	54342	STL Infant twins microbiome	D1_24_7512_SIA	(Lim, 2015)	38.13 N 90 W	0	0
SRR2041982	8884	STL Infant twins microbiome	D2_0_3840_SIA	(Lim, 2015)	38.13 N 90 W	0	0
SRR2041983	67749	STL Infant twins microbiome	D2_3_2028_SIA	(Lim, 2015)	38.13 N 90 W	0	0
SRR2041984	108623	STL Infant twins microbiome	D2_6_8614_SIA	(Lim, 2015)	38.13 N 90 W	0	0
SRR2041985	88082	STL Infant twins microbiome	D2_12_2062_SIA	(Lim, 2015)	38.13 N 90 W	0	0
SRR2041986	93486	STL Infant twins microbiome	D2_18_8216_SIA	(Lim, 2015)	38.13 N 90 W	0	0
SRR2041987	156078	STL Infant twins microbiome	D2_24_7517_SIA	(Lim, 2015)	38.13 N 90 W	0	0
SRR2041988	43173	STL Infant twins microbiome	A1_0_9167_MDA	(Lim, 2015)	38.13 N 90 W	0	0
SRR2041989	152432	STL Infant twins microbiome	A1_3_3483_MDA	(Lim, 2015)	38.13 N 90 W	0	0
SRR2041990	41724	STL Infant twins microbiome	A1_6_3707_MDA	(Lim, 2015)	38.13 N 90 W	0	0
SRR2041991	48260	STL Infant twins microbiome	A1_12_0834_MDA	(Lim, 2015)	38.13 N 90 W	0	0
SRR2041993	7943	STL Infant twins microbiome	A1_24_6377_MDA	(Lim, 2015)	38.13 N 90 W	0	0
SRR2041994	139578	STL Infant twins microbiome	A2_0_8584_MDA	(Lim, 2015)	38.13 N 90 W	0	0
SRR2041995	32356	STL Infant twins microbiome	A2_3_3467_MDA	(Lim, 2015)	38.13 N 90 W	0	0
SRR2041996	34144	STL Infant twins microbiome	A2_6_3710_MDA	(Lim, 2015)	38.13 N 90 W	0	0
SRR2041997	103159	STL Infant twins microbiome	A2_12_0860_MDA	(Lim, 2015)	38.13 N 90 W	0	0
SRR2041998	13454	STL Infant twins microbiome	A2_18_6574_MDA	(Lim, 2015)	38.13 N 90 W	0	0
SRR2041999	60149	STL Infant twins microbiome	A2_24_6583_MDA	(Lim, 2015)	38.13 N 90 W	0	0
SRR2042001	14734	STL Infant twins microbiome	B1_3_4708_MDA	(Lim, 2015)	38.13 N 90 W	0	0
SRR2042003	7991	STL Infant twins microbiome	B1_12_3480_MDA	(Lim, 2015)	38.13 N 90 W	0	0
SRR2042004	21655	STL Infant twins microbiome	B1_18_1568_MDA	(Lim, 2015)	38.13 N 90 W	0	0
SRR2042005	32039	STL Infant twins microbiome	B1_24_6604_MDA	(Lim, 2015)	38.13 N 90 W	0	0
SRR2042006	87371	STL Infant twins microbiome	B2_0_8680_MDA	(Lim, 2015)	38.13 N 90 W	0	0
SRR2042008	22529	STL Infant twins microbiome	B2_6_3463_MDA	(Lim, 2015)	38.13 N 90 W	0	0
SRR2042009	22862	STL Infant twins microbiome	B2_12_0802_MDA	(Lim, 2015)	38.13 N 90 W	0	0
SRR2042011	37843	STL Infant twins microbiome	B2_24_1824_MDA	(Lim, 2015)	38.13 N 90 W	0	0
SRR2042012	128518	STL Infant twins microbiome	C1_0_0245_MDA	(Lim, 2015)	38.13 N 90 W	0	0
SRR2042013	223677	STL Infant twins microbiome	C1_3_0019_MDA	(Lim, 2015)	38.13 N 90 W	0	0
SRR2042014	149782	STL Infant twins microbiome	C1_6_1171_MDA	(Lim, 2015)	38.13 N 90 W	0	0
SRR2042015	187085	STL Infant twins microbiome	C1_12_9721_MDA	(Lim, 2015)	38.13 N 90 W	0	0
SRR2042016	27302	STL Infant twins microbiome	C1_18_1815_MDA	(Lim, 2015)	38.13 N 90 W	0	0
SRR2042017	58423	STL Infant twins microbiome	C1_24_6608_MDA	(Lim, 2015)	38.13 N 90 W	0	0
SRR2042019	177637	STL Infant twins microbiome	C2_3_3337_MDA	(Lim, 2015)	38.13 N 90 W	0	0
SRR2042020	129724	STL Infant twins microbiome	C2_6_0838_MDA	(Lim, 2015)	38.13 N 90 W	0	0
SRR2042021	35126	STL Infant twins microbiome	C2_12_9723_MDA	(Lim, 2015)	38.13 N 90 W	0	0
SRR2042022	33060	STL Infant twins microbiome	C2_18_6333_MDA	(Lim, 2015)	38.13 N 90 W	0	0
SRR2042023	25641	STL Infant twins microbiome	C2_24_9052_MDA	(Lim, 2015)	38.13 N 90 W	0	0
SRR2042024	150546	STL Infant twins microbiome	D1_0_3848_MDA	(Lim, 2015)	38.13 N 90 W	0	0
SRR2042025	119813	STL Infant twins microbiome	D1_3_2131_MDA	(Lim, 2015)	38.13 N 90 W	0	0
SRR2042026	213726	STL Infant twins microbiome	D1_6_6691_MDA	(Lim, 2015)	38.13 N 90 W	0	0
SRR2042027	76643	STL Infant twins microbiome	D1_12_8367_MDA	(Lim, 2015)	38.13 N 90 W	0	0
SRR2042028	15984	STL Infant twins microbiome	D1_18_8340_MDA	(Lim, 2015)	38.13 N 90 W	0	0
SRR2042029	32118	STL Infant twins microbiome	D1_24_7512_MDA	(Lim, 2015)	38.13 N 90 W	0	0
SRR2042030	119153	STL Infant twins microbiome	D2_0_3840_MDA	(Lim, 2015)	38.13 N 90 W	0	0
SRR2042031	118715	STL Infant twins microbiome	D2_3_2028_MDA	(Lim, 2015)	38.13 N 90 W	0	0
SRR2042032	211894	STL Infant twins microbiome	D2_6_8614_MDA	(Lim, 2015)	38.13 N 90 W	0	0
SRR2042033	173054	STL Infant twins microbiome	D2_12_2062_MDA	(Lim, 2015)	38.13 N 90 W	0	0
SRR2042034	70278	STL Infant twins microbiome	D2_18_8216_MDA	(Lim, 2015)	38.13 N 90 W	0	0
SRR2042035	46263	STL Infant twins microbiome	D2_24_7517_MDA	(Lim, 2015)	38.13 N 90 W	0	0
SRR4295173	6526185	Healthy human gut phageome	1_2_Viral_DNA_GTTTCG	(Manrique, 2016)	46.80 N 109.73 W	1	1.76303e-07
SRR4295172	4659392	Healthy human gut phageome	1_1_Viral_DNA_GTGGCC	(Manrique, 2016)	46.80 N 109.73 W	0	0
SRR4295174	5228871	Healthy human gut phageome	2_1_Viral_DNA_GTCCGC	(Manrique, 2016)	46.80 N 109.73 W	0	0
SRR4295175	5064680	Healthy human gut phageome	2_2_Viral_DNA_GTGAAA	(Manrique, 2016)	46.80 N 109.73 W	0	0
SRR043424	140871	The human gut virome: Inter-individual variation and dynamic response to diet	2012_d7_M1	(Minot, 2011)	39.56 N 75.13 W	2008	0.0164007
SRR043423	57118	The human gut virome: Inter-individual variation and dynamic response to diet	2012_d2_M1	(Minot, 2011)	39.56 N 75.13 W	474	0.00954829
SRR043435	73288	The human gut virome: Inter-individual variation and dynamic response to diet	2020_d2_M1	(Minot, 2011)	39.56 N 75.13 W	433	0.00679791
SRR043437	56879	The human gut virome: Inter-individual variation and dynamic response to diet	2020_d8_M1	(Minot, 2011)	39.56 N 75.13 W	415	0.00839492
SRR043431	104085	The human gut virome: Inter-individual variation and dynamic response to diet	2016_d1_M1	(Minot, 2011)	39.56 N 75.13 W	261	0.00288518
SRR043425	16275	The human gut virome: Inter-individual variation and dynamic response to diet	2012_d8_M1	(Minot, 2011)	39.56 N 75.13 W	180	0.0127254
SRR043433	22256	The human gut virome: Inter-individual variation and dynamic response to diet	2019_d1_M1	(Minot, 2011)	39.56 N 75.13 W	169	0.00873695
SRR043430	101792	The human gut virome: Inter-individual variation and dynamic response to diet	2011_d1_M1	(Minot, 2011)	39.56 N 75.13 W	134	0.00151465
SRR043434	32659	The human gut virome: Inter-individual variation and dynamic response to diet	2020_d1_M1	(Minot, 2011)	39.56 N 75.13 W	114	0.00401626
SRR043432	24972	The human gut virome: Inter-individual variation and dynamic response to diet	2016_d2_M1	(Minot, 2011)	39.56 N 75.13 W	108	0.00497612
SRR043422	117850	The human gut virome: Inter-individual variation and dynamic response to diet	2011_d8_M1	(Minot, 2011)	39.56 N 75.13 W	77	0.000751764
SRR043436	14784	The human gut virome: Inter-individual variation and dynamic response to diet	2020_d7_M1	(Minot, 2011)	39.56 N 75.13 W	36	0.00280176
SRR043420	9418	The human gut virome: Inter-individual variation and dynamic response to diet	unidentified-protected	(Minot, 2011)	39.56 N 75.13 W	34	0.00415375
SRR043428	15459	The human gut virome: Inter-individual variation and dynamic response to diet	2019_d8_M1	(Minot, 2011)	39.56 N 75.13 W	28	0.002084
SRR043429	12411	The human gut virome: Inter-individual variation and dynamic response to diet	unidentified-protected	(Minot, 2011)	39.56 N 75.13 W	24	0.00222497
SRR043421	29487	The human gut virome: Inter-individual variation and dynamic response to diet	1013_d1_M1	(Minot, 2011)	39.56 N 75.13 W	22	0.000858445
SRR043426	12319	The human gut virome: Inter-individual variation and dynamic response to diet	2016_d7_M1	(Minot, 2011)	39.56 N 75.13 W	16	0.00149439
SRR043427	16025	The human gut virome: Inter-individual variation and dynamic response to diet	2016_d8_M1	(Minot, 2011)	39.56 N 75.13 W	10	0.000717996
SRR5088933	8643956	Hypervariable loci in the human gut virome	2012	(Minot, 2012)	39.56 N 75.13 W	129617	0.0172532
SRR5088940	13054756	Hypervariable loci in the human gut virome	1013	(Minot, 2012)	39.56 N 75.13 W	127192	0.0112101
SRR5088941	8705235	Hypervariable loci in the human gut virome	2019	(Minot, 2012)	39.56 N 75.13 W	64878	0.00857506
SRR5088937	5582151	Hypervariable loci in the human gut virome	2020	(Minot, 2012)	39.56 N 75.13 W	50335	0.010375
SRR5088943	8009787	Hypervariable loci in the human gut virome	2207	(Minot, 2012)	39.56 N 75.13 W	40012	0.00574764
SRR5088942	11208811	Hypervariable loci in the human gut virome	2016	(Minot, 2012)	39.56 N 75.13 W	20769	0.00213195
SRR5088939	6923926	Hypervariable loci in the human gut virome	2011	(Minot, 2012)	39.56 N 75.13 W	12060	0.00200408
SRR5088938	10081401	Hypervariable loci in the human gut virome	2209	(Minot, 2012)	39.56 N 75.13 W	8776	0.0010016
SRR5088936	11611972	Hypervariable loci in the human gut virome	2200	(Minot, 2012)	39.56 N 75.13 W	1330	0.000131785
SRR5088935	9123612	Hypervariable loci in the human gut virome	2210	(Minot, 2012)	39.56 N 75.13 W	735	9.26917e-05
SRR5088944	6103690	Hypervariable loci in the human gut virome	2203	(Minot, 2012)	39.56 N 75.13 W	79	1.48921e-05
SRR5088934	9114824	Hypervariable loci in the human gut virome	2204	(Minot, 2012)	39.56 N 75.13 W	64	8.07889e-06
SRR935358	15218052	Rapid evolution of the human gut virome	BLS020833_d23-2	(Minot, 2013)	39.56 N 75.13 W	43726	0.00330599
SRR935357	13048316	Rapid evolution of the human gut virome	BLS020832_d23-1	(Minot, 2013)	39.56 N 75.13 W	42173	0.00371878
SRR935350	11715824	Rapid evolution of the human gut virome	BLS020826_d14-1	(Minot, 2013)	39.56 N 75.13 W	25180	0.00247288
SRR935367	14210358	Rapid evolution of the human gut virome	BLS020823_d12-1	(Minot, 2013)	39.56 N 75.13 W	19040	0.00154164
SRR935361	14258472	Rapid evolution of the human gut virome	BLS026407_d12-2	(Minot, 2013)	39.56 N 75.13 W	17372	0.00140184
SRR935356	9622033	Rapid evolution of the human gut virome	BLS020830_d22-1	(Minot, 2013)	39.56 N 75.13 W	14321	0.00171248
SRR935337	11074177	Rapid evolution of the human gut virome	BLS020815_d01-1	(Minot, 2013)	39.56 N 75.13 W	10626	0.00110402
SRR829034	6852177	Rapid evolution of the human gut virome	BLS020820_d05-1	(Minot, 2013)	39.56 N 75.13 W	7343	0.00123301
SRR935339	9905204	Rapid evolution of the human gut virome	BLS020816_d02-1	(Minot, 2013)	39.56 N 75.13 W	6674	0.000775252
SRR935348	8196252	Rapid evolution of the human gut virome	BLS020824_d13-1	(Minot, 2013)	39.56 N 75.13 W	6582	0.000923981
SRR935349	10677076	Rapid evolution of the human gut virome	BLS020825_d13-2	(Minot, 2013)	39.56 N 75.13 W	5939	0.000640002
SRR935341	6481751	Rapid evolution of the human gut virome	BLS020818_d03-2	(Minot, 2013)	39.56 N 75.13 W	5854	0.00103916
SRR935340	7459748	Rapid evolution of the human gut virome	BLS020817_d03-1	(Minot, 2013)	39.56 N 75.13 W	5547	0.000855567
SRR935366	11942519	Rapid evolution of the human gut virome	BLS020822_d11-2	(Minot, 2013)	39.56 N 75.13 W	5147	0.000495882
SRR935363	6219827	Rapid evolution of the human gut virome	BLS020831_d22-2	(Minot, 2013)	39.56 N 75.13 W	3179	0.000588075
SRR935351	7555786	Rapid evolution of the human gut virome	BLS020827_d15-1	(Minot, 2013)	39.56 N 75.13 W	2041	0.000310802
SRR935360	9626701	Rapid evolution of the human gut virome	BLS020835_d25-1	(Minot, 2013)	39.56 N 75.13 W	1764	0.000210834
SRR935364	10573418	Rapid evolution of the human gut virome	BLS020821_d11-1	(Minot, 2013)	39.56 N 75.13 W	1294	0.000140812
SRR935359	9166415	Rapid evolution of the human gut virome	BLS020834_d24-1	(Minot, 2013)	39.56 N 75.13 W	1058	0.000132803
SRR935354	4918731	Rapid evolution of the human gut virome	BLS020829_d21-2	(Minot, 2013)	39.56 N 75.13 W	714	0.000167019
SRR829033	6639786	Rapid evolution of the human gut virome	BLS020813_d00-1	(Minot, 2013)	39.56 N 75.13 W	674	0.000116795
SRR935352	5104489	Rapid evolution of the human gut virome	BLS020828_d21-1	(Minot, 2013)	39.56 N 75.13 W	641	0.000144486
SRR829867	7322256	Rapid evolution of the human gut virome	BLS020814_d00-2	(Minot, 2013)	39.56 N 75.13 W	349	5.48404e-05
SRR935342	5754439	Rapid evolution of the human gut virome	BLS020819_d04-1	(Minot, 2013)	39.56 N 75.13 W	241	4.81875e-05
ERR906908	2540526	Expanded enteric virome and altered bacterial microbiome in acquired immunodeficiency syndrome	CJM00132_ACTGAT	(Monaco, 2015)	-0.6 S 30.65 E	1109	0.000502259
ERR906924	2698564	Expanded enteric virome and altered bacterial microbiome in acquired immunodeficiency syndrome	MBA1730_TAGCTT	(Monaco, 2015)	-0.6 S 30.65 E	65	2.77141e-05
ERR906900	1544550	Expanded enteric virome and altered bacterial microbiome in acquired immunodeficiency syndrome	CJM00123_TTAGGC	(Monaco, 2015)	-0.6 S 30.65 E	35	2.60727e-05
ERR906917	2610033	Expanded enteric virome and altered bacterial microbiome in acquired immunodeficiency syndrome	MBA1090_ATCACG	(Monaco, 2015)	-0.6 S 30.65 E	34	1.49883e-05
ERR906897	1491824	Expanded enteric virome and altered bacterial microbiome in acquired immunodeficiency syndrome	CJM00120_GAGTGG	(Monaco, 2015)	-0.6 S 30.65 E	28	2.15954e-05
ERR906892	2014427	Expanded enteric virome and altered bacterial microbiome in acquired immunodeficiency syndrome	CJM00115_GTCCGC	(Monaco, 2015)	-0.6 S 30.65 E	18	1.02811e-05
ERR906889	2599855	Expanded enteric virome and altered bacterial microbiome in acquired immunodeficiency syndrome	CJM00111_AGTCAA	(Monaco, 2015)	-0.6 S 30.65 E	17	7.5235e-06
ERR906919	1839386	Expanded enteric virome and altered bacterial microbiome in acquired immunodeficiency syndrome	MBA1099_TTAGGC	(Monaco, 2015)	-0.6 S 30.65 E	14	8.7574e-06
ERR906891	1618429	Expanded enteric virome and altered bacterial microbiome in acquired immunodeficiency syndrome	CJM00114_CCGTCC	(Monaco, 2015)	-0.6 S 30.65 E	12	8.53116e-06
ERR906932	1582711	Expanded enteric virome and altered bacterial microbiome in acquired immunodeficiency syndrome	MBA1771_CTTGTA	(Monaco, 2015)	-0.6 S 30.65 E	9	6.54276e-06
ERR906885	4427625	Expanded enteric virome and altered bacterial microbiome in acquired immunodeficiency syndrome	CJM00101_GTCCGC	(Monaco, 2015)	-0.6 S 30.65 E	6	1.5592e-06
ERR906944	1653196	Expanded enteric virome and altered bacterial microbiome in acquired immunodeficiency syndrome	MBA4039_ACAGTG	(Monaco, 2015)	-0.6 S 30.65 E	6	4.17587e-06
ERR906937	1177656	Expanded enteric virome and altered bacterial microbiome in acquired immunodeficiency syndrome	MBA4024_ACAGTG	(Monaco, 2015)	-0.6 S 30.65 E	4	3.90807e-06
ERR906880	3470919	Expanded enteric virome and altered bacterial microbiome in acquired immunodeficiency syndrome	CJM00095_GGCTAC	(Monaco, 2015)	-0.6 S 30.65 E	3	9.94482e-07
ERR906942	2395784	Expanded enteric virome and altered bacterial microbiome in acquired immunodeficiency syndrome	MBA4031_ATCACG	(Monaco, 2015)	-0.6 S 30.65 E	3	1.44077e-06
ERR906905	1615104	Expanded enteric virome and altered bacterial microbiome in acquired immunodeficiency syndrome	CJM00128_GGCTAC	(Monaco, 2015)	-0.6 S 30.65 E	2	1.42479e-06
ERR906935	1635838	Expanded enteric virome and altered bacterial microbiome in acquired immunodeficiency syndrome	MBA4010_CAGATC	(Monaco, 2015)	-0.6 S 30.65 E	2	1.40673e-06
ERR906941	1406788	Expanded enteric virome and altered bacterial microbiome in acquired immunodeficiency syndrome	MBA4028_TTAGGC	(Monaco, 2015)	-0.6 S 30.65 E	2	1.63577e-06
ERR906881	2888410	Expanded enteric virome and altered bacterial microbiome in acquired immunodeficiency syndrome	CJM00097_AGTCAA	(Monaco, 2015)	-0.6 S 30.65 E	0	0
ERR906882	3119449	Expanded enteric virome and altered bacterial microbiome in acquired immunodeficiency syndrome	CJM00098_AGTTCC	(Monaco, 2015)	-0.6 S 30.65 E	0	0
ERR906883	3475235	Expanded enteric virome and altered bacterial microbiome in acquired immunodeficiency syndrome	CJM00099_ATGTCA	(Monaco, 2015)	-0.6 S 30.65 E	0	0
ERR906884	4082135	Expanded enteric virome and altered bacterial microbiome in acquired immunodeficiency syndrome	CJM00100_CCGTCC	(Monaco, 2015)	-0.6 S 30.65 E	0	0
ERR906886	3487105	Expanded enteric virome and altered bacterial microbiome in acquired immunodeficiency syndrome	CJM00102_GTGAAA	(Monaco, 2015)	-0.6 S 30.65 E	0	0
ERR906887	2215951	Expanded enteric virome and altered bacterial microbiome in acquired immunodeficiency syndrome	CJM00109_GGCTAC	(Monaco, 2015)	-0.6 S 30.65 E	0	0
ERR906888	2134249	Expanded enteric virome and altered bacterial microbiome in acquired immunodeficiency syndrome	CJM00110_CTTGTA	(Monaco, 2015)	-0.6 S 30.65 E	0	0
ERR906890	1995696	Expanded enteric virome and altered bacterial microbiome in acquired immunodeficiency syndrome	CJM00113_ATGTCA	(Monaco, 2015)	-0.6 S 30.65 E	0	0
ERR906893	1498775	Expanded enteric virome and altered bacterial microbiome in acquired immunodeficiency syndrome	CJM00116_GTGAAA	(Monaco, 2015)	-0.6 S 30.65 E	0	0
ERR906894	1606235	Expanded enteric virome and altered bacterial microbiome in acquired immunodeficiency syndrome	CJM00117_GTGGCC	(Monaco, 2015)	-0.6 S 30.65 E	0	0
ERR906895	1988250	Expanded enteric virome and altered bacterial microbiome in acquired immunodeficiency syndrome	CJM00118_GTTTCG	(Monaco, 2015)	-0.6 S 30.65 E	0	0
ERR906896	1601967	Expanded enteric virome and altered bacterial microbiome in acquired immunodeficiency syndrome	CJM00119_CGTACG	(Monaco, 2015)	-0.6 S 30.65 E	0	0
ERR906898	577393	Expanded enteric virome and altered bacterial microbiome in acquired immunodeficiency syndrome	CJM00121_ATCACG	(Monaco, 2015)	-0.6 S 30.65 E	0	0
ERR906899	1305416	Expanded enteric virome and altered bacterial microbiome in acquired immunodeficiency syndrome	CJM00122_CGATGT	(Monaco, 2015)	-0.6 S 30.65 E	0	0
ERR906901	106779	Expanded enteric virome and altered bacterial microbiome in acquired immunodeficiency syndrome	CJM00124_GCCAAT	(Monaco, 2015)	-0.6 S 30.65 E	0	0
ERR906902	316647	Expanded enteric virome and altered bacterial microbiome in acquired immunodeficiency syndrome	CJM00125_CAGATC	(Monaco, 2015)	-0.6 S 30.65 E	0	0
ERR906903	1228135	Expanded enteric virome and altered bacterial microbiome in acquired immunodeficiency syndrome	CJM00126_ACTTGA	(Monaco, 2015)	-0.6 S 30.65 E	0	0
ERR906904	2107834	Expanded enteric virome and altered bacterial microbiome in acquired immunodeficiency syndrome	CJM00127_TAGCTT	(Monaco, 2015)	-0.6 S 30.65 E	0	0
ERR906906	914835	Expanded enteric virome and altered bacterial microbiome in acquired immunodeficiency syndrome	CJM00130_AGTCAA	(Monaco, 2015)	-0.6 S 30.65 E	0	0
ERR906907	1739189	Expanded enteric virome and altered bacterial microbiome in acquired immunodeficiency syndrome	CJM00131_AGTTCC	(Monaco, 2015)	-0.6 S 30.65 E	0	0
ERR906909	1407005	Expanded enteric virome and altered bacterial microbiome in acquired immunodeficiency syndrome	MBA1011_TGACCA	(Monaco, 2015)	-0.6 S 30.65 E	0	0
ERR906910	1890404	Expanded enteric virome and altered bacterial microbiome in acquired immunodeficiency syndrome	MBA1019_TAGCTT	(Monaco, 2015)	-0.6 S 30.65 E	0	0
ERR906911	988693	Expanded enteric virome and altered bacterial microbiome in acquired immunodeficiency syndrome	MBA1021_GGCTAC	(Monaco, 2015)	-0.6 S 30.65 E	0	0
ERR906912	1315898	Expanded enteric virome and altered bacterial microbiome in acquired immunodeficiency syndrome	MBA1029_GATCAG	(Monaco, 2015)	-0.6 S 30.65 E	0	0
ERR906913	1536059	Expanded enteric virome and altered bacterial microbiome in acquired immunodeficiency syndrome	MBA1034_TAGCTT	(Monaco, 2015)	-0.6 S 30.65 E	0	0
ERR906914	1368409	Expanded enteric virome and altered bacterial microbiome in acquired immunodeficiency syndrome	MBA1053_CTTGTA	(Monaco, 2015)	-0.6 S 30.65 E	0	0
ERR906915	1536803	Expanded enteric virome and altered bacterial microbiome in acquired immunodeficiency syndrome	MBA1055_CAGATC	(Monaco, 2015)	-0.6 S 30.65 E	0	0
ERR906916	1214831	Expanded enteric virome and altered bacterial microbiome in acquired immunodeficiency syndrome	MBA1062_ATTCCT	(Monaco, 2015)	-0.6 S 30.65 E	0	0
ERR906918	2183470	Expanded enteric virome and altered bacterial microbiome in acquired immunodeficiency syndrome	MBA1098_CGATGT	(Monaco, 2015)	-0.6 S 30.65 E	0	0
ERR906920	1498218	Expanded enteric virome and altered bacterial microbiome in acquired immunodeficiency syndrome	MBA1103_TGACCA	(Monaco, 2015)	-0.6 S 30.65 E	0	0
ERR906921	2139483	Expanded enteric virome and altered bacterial microbiome in acquired immunodeficiency syndrome	MBA1133_CTTGTA	(Monaco, 2015)	-0.6 S 30.65 E	0	0
ERR906922	2488889	Expanded enteric virome and altered bacterial microbiome in acquired immunodeficiency syndrome	MBA1133_GGCTAC	(Monaco, 2015)	-0.6 S 30.65 E	0	0
ERR906923	3114927	Expanded enteric virome and altered bacterial microbiome in acquired immunodeficiency syndrome	MBA1728_GATCAG	(Monaco, 2015)	-0.6 S 30.65 E	0	0
ERR906925	1275529	Expanded enteric virome and altered bacterial microbiome in acquired immunodeficiency syndrome	MBA1752_GCCAAT	(Monaco, 2015)	-0.6 S 30.65 E	0	0
ERR906926	1813511	Expanded enteric virome and altered bacterial microbiome in acquired immunodeficiency syndrome	MBA1753_ACTTGA	(Monaco, 2015)	-0.6 S 30.65 E	0	0
ERR906927	2255351	Expanded enteric virome and altered bacterial microbiome in acquired immunodeficiency syndrome	MBA1754_CAGATC	(Monaco, 2015)	-0.6 S 30.65 E	0	0
ERR906928	1640154	Expanded enteric virome and altered bacterial microbiome in acquired immunodeficiency syndrome	MBA1755_CGATGT	(Monaco, 2015)	-0.6 S 30.65 E	0	0
ERR906929	1410118	Expanded enteric virome and altered bacterial microbiome in acquired immunodeficiency syndrome	MBA1758_ACTTGA	(Monaco, 2015)	-0.6 S 30.65 E	0	0
ERR906930	1396451	Expanded enteric virome and altered bacterial microbiome in acquired immunodeficiency syndrome	MBA1766_GATCAG	(Monaco, 2015)	-0.6 S 30.65 E	0	0
ERR906931	1552874	Expanded enteric virome and altered bacterial microbiome in acquired immunodeficiency syndrome	MBA1767_GGCTAC	(Monaco, 2015)	-0.6 S 30.65 E	0	0
ERR906933	1590694	Expanded enteric virome and altered bacterial microbiome in acquired immunodeficiency syndrome	MBA4001_ACAGTG	(Monaco, 2015)	-0.6 S 30.65 E	0	0
ERR906934	1799251	Expanded enteric virome and altered bacterial microbiome in acquired immunodeficiency syndrome	MBA4009_GCCAAT	(Monaco, 2015)	-0.6 S 30.65 E	0	0
ERR906936	1825145	Expanded enteric virome and altered bacterial microbiome in acquired immunodeficiency syndrome	MBA4011_ACTTGA	(Monaco, 2015)	-0.6 S 30.65 E	0	0
ERR906938	1466501	Expanded enteric virome and altered bacterial microbiome in acquired immunodeficiency syndrome	MBA4025_GCCAAT	(Monaco, 2015)	-0.6 S 30.65 E	0	0
ERR906939	1338747	Expanded enteric virome and altered bacterial microbiome in acquired immunodeficiency syndrome	MBA4026_ATCACG	(Monaco, 2015)	-0.6 S 30.65 E	0	0
ERR906940	2032479	Expanded enteric virome and altered bacterial microbiome in acquired immunodeficiency syndrome	MBA4027_CGATGT	(Monaco, 2015)	-0.6 S 30.65 E	0	0
ERR906943	929100	Expanded enteric virome and altered bacterial microbiome in acquired immunodeficiency syndrome	MBA4038_TGACCA	(Monaco, 2015)	-0.6 S 30.65 E	0	0
ERR906945	1702273	Expanded enteric virome and altered bacterial microbiome in acquired immunodeficiency syndrome	MBA4040_TTAGGC	(Monaco, 2015)	-0.6 S 30.65 E	0	0
ERR843935	2353754	An analysis of the composition of viruses and bacteria in stool samples from IBD patients and healthy controls	NEBNext	(Norman, 2015)	52.08 N 0.1 E	98226	0.048016
ERR844069	755724	An analysis of the composition of viruses and bacteria in stool samples from IBD patients and healthy controls	NEBNext	(Norman, 2015)	52.08 N 0.1 E	1460	0.00222285
ERR843950	426393	An analysis of the composition of viruses and bacteria in stool samples from IBD patients and healthy controls	NEBNext	(Norman, 2015)	52.08 N 0.1 E	889	0.0023989
ERR844003	2123753	An analysis of the composition of viruses and bacteria in stool samples from IBD patients and healthy controls	NEBNext	(Norman, 2015)	52.08 N 0.1 E	785	0.000425291
ERR843994	1618459	An analysis of the composition of viruses and bacteria in stool samples from IBD patients and healthy controls	NEBNext	(Norman, 2015)	52.08 N 0.1 E	466	0.000331287
ERR843999	1246620	An analysis of the composition of viruses and bacteria in stool samples from IBD patients and healthy controls	NEBNext	(Norman, 2015)	52.08 N 0.1 E	434	0.000400568
ERR844046	3444352	An analysis of the composition of viruses and bacteria in stool samples from IBD patients and healthy controls	NEBNext	(Norman, 2015)	52.08 N 0.1 E	381	0.000127273
ERR843990	1772230	An analysis of the composition of viruses and bacteria in stool samples from IBD patients and healthy controls	NEBNext	(Norman, 2015)	52.08 N 0.1 E	366	0.000237619
ERR843955	1239088	An analysis of the composition of viruses and bacteria in stool samples from IBD patients and healthy controls	NEBNext	(Norman, 2015)	52.08 N 0.1 E	245	0.000227501
ERR843933	1094661	An analysis of the composition of viruses and bacteria in stool samples from IBD patients and healthy controls	NEBNext	(Norman, 2015)	52.08 N 0.1 E	192	0.00020181
ERR844041	2320103	An analysis of the composition of viruses and bacteria in stool samples from IBD patients and healthy controls	NEBNext	(Norman, 2015)	52.08 N 0.1 E	166	8.2323e-05
ERR843958	1771315	An analysis of the composition of viruses and bacteria in stool samples from IBD patients and healthy controls	NEBNext	(Norman, 2015)	52.08 N 0.1 E	130	8.44438e-05
ERR844030	2094627	An analysis of the composition of viruses and bacteria in stool samples from IBD patients and healthy controls	NEBNext	(Norman, 2015)	52.08 N 0.1 E	122	6.70152e-05
ERR844014	2440718	An analysis of the composition of viruses and bacteria in stool samples from IBD patients and healthy controls	NEBNext	(Norman, 2015)	52.08 N 0.1 E	95	4.47843e-05
ERR843968	1113388	An analysis of the composition of viruses and bacteria in stool samples from IBD patients and healthy controls	NEBNext	(Norman, 2015)	52.08 N 0.1 E	94	9.71408e-05
ERR843949	1505997	An analysis of the composition of viruses and bacteria in stool samples from IBD patients and healthy controls	NEBNext	(Norman, 2015)	52.08 N 0.1 E	85	6.49404e-05
ERR844065	1325700	An analysis of the composition of viruses and bacteria in stool samples from IBD patients and healthy controls	NEBNext	(Norman, 2015)	52.08 N 0.1 E	78	6.7697e-05
ERR844042	1684641	An analysis of the composition of viruses and bacteria in stool samples from IBD patients and healthy controls	NEBNext	(Norman, 2015)	52.08 N 0.1 E	76	5.19071e-05
ERR843977	2070520	An analysis of the composition of viruses and bacteria in stool samples from IBD patients and healthy controls	NEBNext	(Norman, 2015)	52.08 N 0.1 E	74	4.11218e-05
ERR843916	1631963	An analysis of the composition of viruses and bacteria in stool samples from IBD patients and healthy controls	NEBNext	(Norman, 2015)	52.08 N 0.1 E	26	1.83309e-05
ERR843969	975692	An analysis of the composition of viruses and bacteria in stool samples from IBD patients and healthy controls	NEBNext	(Norman, 2015)	52.08 N 0.1 E	20	2.35851e-05
ERR844056	1972587	An analysis of the composition of viruses and bacteria in stool samples from IBD patients and healthy controls	NEBNext	(Norman, 2015)	52.08 N 0.1 E	19	1.10825e-05
ERR844053	1550838	An analysis of the composition of viruses and bacteria in stool samples from IBD patients and healthy controls	NEBNext	(Norman, 2015)	52.08 N 0.1 E	18	1.33545e-05
ERR844047	2512198	An analysis of the composition of viruses and bacteria in stool samples from IBD patients and healthy controls	NEBNext	(Norman, 2015)	52.08 N 0.1 E	17	7.78602e-06
ERR843945	472279	An analysis of the composition of viruses and bacteria in stool samples from IBD patients and healthy controls	NEBNext	(Norman, 2015)	52.08 N 0.1 E	16	3.898e-05
ERR843953	701558	An analysis of the composition of viruses and bacteria in stool samples from IBD patients and healthy controls	NEBNext	(Norman, 2015)	52.08 N 0.1 E	15	2.46007e-05
ERR843965	774577	An analysis of the composition of viruses and bacteria in stool samples from IBD patients and healthy controls	NEBNext	(Norman, 2015)	52.08 N 0.1 E	14	2.07962e-05
ERR843986	1955280	An analysis of the composition of viruses and bacteria in stool samples from IBD patients and healthy controls	NEBNext	(Norman, 2015)	52.08 N 0.1 E	13	7.64988e-06
ERR844071	586932	An analysis of the composition of viruses and bacteria in stool samples from IBD patients and healthy controls	NEBNext	(Norman, 2015)	52.08 N 0.1 E	9	1.76431e-05
ERR844034	1624683	An analysis of the composition of viruses and bacteria in stool samples from IBD patients and healthy controls	NEBNext	(Norman, 2015)	52.08 N 0.1 E	8	5.66554e-06
ERR844073	1566116	An analysis of the composition of viruses and bacteria in stool samples from IBD patients and healthy controls	NEBNext	(Norman, 2015)	52.08 N 0.1 E	7	5.14274e-06
ERR843948	1174236	An analysis of the composition of viruses and bacteria in stool samples from IBD patients and healthy controls	NEBNext	(Norman, 2015)	52.08 N 0.1 E	6	5.87917e-06
ERR843967	626462	An analysis of the composition of viruses and bacteria in stool samples from IBD patients and healthy controls	NEBNext	(Norman, 2015)	52.08 N 0.1 E	6	1.10199e-05
ERR843974	691603	An analysis of the composition of viruses and bacteria in stool samples from IBD patients and healthy controls	NEBNext	(Norman, 2015)	52.08 N 0.1 E	6	9.98193e-06
ERR843983	1530662	An analysis of the composition of viruses and bacteria in stool samples from IBD patients and healthy controls	NEBNext	(Norman, 2015)	52.08 N 0.1 E	6	4.51016e-06
ERR844004	1859023	An analysis of the composition of viruses and bacteria in stool samples from IBD patients and healthy controls	NEBNext	(Norman, 2015)	52.08 N 0.1 E	5	3.09461e-06
ERR843936	1050647	An analysis of the composition of viruses and bacteria in stool samples from IBD patients and healthy controls	NEBNext	(Norman, 2015)	52.08 N 0.1 E	4	4.3805e-06
ERR844000	2007166	An analysis of the composition of viruses and bacteria in stool samples from IBD patients and healthy controls	NEBNext	(Norman, 2015)	52.08 N 0.1 E	4	2.29296e-06
ERR844017	1217994	An analysis of the composition of viruses and bacteria in stool samples from IBD patients and healthy controls	NEBNext	(Norman, 2015)	52.08 N 0.1 E	4	3.77864e-06
ERR844068	1543836	An analysis of the composition of viruses and bacteria in stool samples from IBD patients and healthy controls	NEBNext	(Norman, 2015)	52.08 N 0.1 E	4	2.98112e-06
ERR844076	1238861	An analysis of the composition of viruses and bacteria in stool samples from IBD patients and healthy controls	NEBNext	(Norman, 2015)	52.08 N 0.1 E	4	3.71499e-06
ERR843931	1156712	An analysis of the composition of viruses and bacteria in stool samples from IBD patients and healthy controls	NEBNext	(Norman, 2015)	52.08 N 0.1 E	3	2.98412e-06
ERR843972	743826	An analysis of the composition of viruses and bacteria in stool samples from IBD patients and healthy controls	NEBNext	(Norman, 2015)	52.08 N 0.1 E	3	4.64056e-06
ERR844002	2862377	An analysis of the composition of viruses and bacteria in stool samples from IBD patients and healthy controls	NEBNext	(Norman, 2015)	52.08 N 0.1 E	3	1.20591e-06
ERR844020	1483982	An analysis of the composition of viruses and bacteria in stool samples from IBD patients and healthy controls	NEBNext	(Norman, 2015)	52.08 N 0.1 E	3	2.32602e-06
ERR844023	2166657	An analysis of the composition of viruses and bacteria in stool samples from IBD patients and healthy controls	NEBNext	(Norman, 2015)	52.08 N 0.1 E	3	1.59313e-06
ERR844028	1338920	An analysis of the composition of viruses and bacteria in stool samples from IBD patients and healthy controls	NEBNext	(Norman, 2015)	52.08 N 0.1 E	3	2.57802e-06
ERR844029	1400321	An analysis of the composition of viruses and bacteria in stool samples from IBD patients and healthy controls	NEBNext	(Norman, 2015)	52.08 N 0.1 E	3	2.46498e-06
ERR844035	1576643	An analysis of the composition of viruses and bacteria in stool samples from IBD patients and healthy controls	NEBNext	(Norman, 2015)	52.08 N 0.1 E	3	2.18931e-06
ERR844075	1219461	An analysis of the composition of viruses and bacteria in stool samples from IBD patients and healthy controls	NEBNext	(Norman, 2015)	52.08 N 0.1 E	3	2.83057e-06
ERR843934	1120418	An analysis of the composition of viruses and bacteria in stool samples from IBD patients and healthy controls	NEBNext	(Norman, 2015)	52.08 N 0.1 E	2	2.05386e-06
ERR844012	957638	An analysis of the composition of viruses and bacteria in stool samples from IBD patients and healthy controls	NEBNext	(Norman, 2015)	52.08 N 0.1 E	2	2.40297e-06
ERR844016	1300892	An analysis of the composition of viruses and bacteria in stool samples from IBD patients and healthy controls	NEBNext	(Norman, 2015)	52.08 N 0.1 E	2	1.76892e-06
ERR844044	1215988	An analysis of the composition of viruses and bacteria in stool samples from IBD patients and healthy controls	NEBNext	(Norman, 2015)	52.08 N 0.1 E	2	1.89243e-06
ERR844045	917782	An analysis of the composition of viruses and bacteria in stool samples from IBD patients and healthy controls	NEBNext	(Norman, 2015)	52.08 N 0.1 E	2	2.50733e-06
ERR844050	1923681	An analysis of the composition of viruses and bacteria in stool samples from IBD patients and healthy controls	NEBNext	(Norman, 2015)	52.08 N 0.1 E	2	1.19624e-06
ERR843932	1223251	An analysis of the composition of viruses and bacteria in stool samples from IBD patients and healthy controls	NEBNext	(Norman, 2015)	52.08 N 0.1 E	1	9.40599e-07
ERR843975	961030	An analysis of the composition of viruses and bacteria in stool samples from IBD patients and healthy controls	NEBNext	(Norman, 2015)	52.08 N 0.1 E	1	1.19725e-06
ERR844001	1864335	An analysis of the composition of viruses and bacteria in stool samples from IBD patients and healthy controls	NEBNext	(Norman, 2015)	52.08 N 0.1 E	1	6.17158e-07
ERR844021	1415182	An analysis of the composition of viruses and bacteria in stool samples from IBD patients and healthy controls	NEBNext	(Norman, 2015)	52.08 N 0.1 E	1	8.13033e-07
ERR843912	925898	An analysis of the composition of viruses and bacteria in stool samples from IBD patients and healthy controls	NEBNext	(Norman, 2015)	52.08 N 0.1 E	0	0
ERR843913	662252	An analysis of the composition of viruses and bacteria in stool samples from IBD patients and healthy controls	NEBNext	(Norman, 2015)	52.08 N 0.1 E	0	0
ERR843914	358682	An analysis of the composition of viruses and bacteria in stool samples from IBD patients and healthy controls	NEBNext	(Norman, 2015)	52.08 N 0.1 E	0	0
ERR843915	1258528	An analysis of the composition of viruses and bacteria in stool samples from IBD patients and healthy controls	NEBNext	(Norman, 2015)	52.08 N 0.1 E	0	0
ERR843917	1343829	An analysis of the composition of viruses and bacteria in stool samples from IBD patients and healthy controls	NEBNext	(Norman, 2015)	52.08 N 0.1 E	0	0
ERR843918	427751	An analysis of the composition of viruses and bacteria in stool samples from IBD patients and healthy controls	NEBNext	(Norman, 2015)	52.08 N 0.1 E	0	0
ERR843919	1040578	An analysis of the composition of viruses and bacteria in stool samples from IBD patients and healthy controls	NEBNext	(Norman, 2015)	52.08 N 0.1 E	0	0
ERR843920	1719408	An analysis of the composition of viruses and bacteria in stool samples from IBD patients and healthy controls	NEBNext	(Norman, 2015)	52.08 N 0.1 E	0	0
ERR843921	1492573	An analysis of the composition of viruses and bacteria in stool samples from IBD patients and healthy controls	NEBNext	(Norman, 2015)	52.08 N 0.1 E	0	0
ERR843922	1228138	An analysis of the composition of viruses and bacteria in stool samples from IBD patients and healthy controls	NEBNext	(Norman, 2015)	52.08 N 0.1 E	0	0
ERR843923	689673	An analysis of the composition of viruses and bacteria in stool samples from IBD patients and healthy controls	NEBNext	(Norman, 2015)	52.08 N 0.1 E	0	0
ERR843924	1312700	An analysis of the composition of viruses and bacteria in stool samples from IBD patients and healthy controls	NEBNext	(Norman, 2015)	52.08 N 0.1 E	0	0
ERR843925	583956	An analysis of the composition of viruses and bacteria in stool samples from IBD patients and healthy controls	NEBNext	(Norman, 2015)	52.08 N 0.1 E	0	0
ERR843926	1462653	An analysis of the composition of viruses and bacteria in stool samples from IBD patients and healthy controls	NEBNext	(Norman, 2015)	52.08 N 0.1 E	0	0
ERR843927	1227037	An analysis of the composition of viruses and bacteria in stool samples from IBD patients and healthy controls	NEBNext	(Norman, 2015)	52.08 N 0.1 E	0	0
ERR843928	1087305	An analysis of the composition of viruses and bacteria in stool samples from IBD patients and healthy controls	NEBNext	(Norman, 2015)	52.08 N 0.1 E	0	0
ERR843929	1060232	An analysis of the composition of viruses and bacteria in stool samples from IBD patients and healthy controls	NEBNext	(Norman, 2015)	52.08 N 0.1 E	0	0
ERR843930	918856	An analysis of the composition of viruses and bacteria in stool samples from IBD patients and healthy controls	NEBNext	(Norman, 2015)	52.08 N 0.1 E	0	0
ERR843937	391721	An analysis of the composition of viruses and bacteria in stool samples from IBD patients and healthy controls	NEBNext	(Norman, 2015)	52.08 N 0.1 E	0	0
ERR843938	544696	An analysis of the composition of viruses and bacteria in stool samples from IBD patients and healthy controls	NEBNext	(Norman, 2015)	52.08 N 0.1 E	0	0
ERR843939	520422	An analysis of the composition of viruses and bacteria in stool samples from IBD patients and healthy controls	NEBNext	(Norman, 2015)	52.08 N 0.1 E	0	0
ERR843940	700262	An analysis of the composition of viruses and bacteria in stool samples from IBD patients and healthy controls	NEBNext	(Norman, 2015)	52.08 N 0.1 E	0	0
ERR843941	470212	An analysis of the composition of viruses and bacteria in stool samples from IBD patients and healthy controls	NEBNext	(Norman, 2015)	52.08 N 0.1 E	0	0
ERR843942	915371	An analysis of the composition of viruses and bacteria in stool samples from IBD patients and healthy controls	NEBNext	(Norman, 2015)	52.08 N 0.1 E	0	0
ERR843943	406322	An analysis of the composition of viruses and bacteria in stool samples from IBD patients and healthy controls	NEBNext	(Norman, 2015)	52.08 N 0.1 E	0	0
ERR843944	415391	An analysis of the composition of viruses and bacteria in stool samples from IBD patients and healthy controls	NEBNext	(Norman, 2015)	52.08 N 0.1 E	0	0
ERR843946	604029	An analysis of the composition of viruses and bacteria in stool samples from IBD patients and healthy controls	NEBNext	(Norman, 2015)	52.08 N 0.1 E	0	0
ERR843947	896784	An analysis of the composition of viruses and bacteria in stool samples from IBD patients and healthy controls	NEBNext	(Norman, 2015)	52.08 N 0.1 E	0	0
ERR843951	551502	An analysis of the composition of viruses and bacteria in stool samples from IBD patients and healthy controls	NEBNext	(Norman, 2015)	52.08 N 0.1 E	0	0
ERR843952	1293155	An analysis of the composition of viruses and bacteria in stool samples from IBD patients and healthy controls	NEBNext	(Norman, 2015)	52.08 N 0.1 E	0	0
ERR843954	909469	An analysis of the composition of viruses and bacteria in stool samples from IBD patients and healthy controls	NEBNext	(Norman, 2015)	52.08 N 0.1 E	0	0
ERR843956	1092537	An analysis of the composition of viruses and bacteria in stool samples from IBD patients and healthy controls	NEBNext	(Norman, 2015)	52.08 N 0.1 E	0	0
ERR843957	1580837	An analysis of the composition of viruses and bacteria in stool samples from IBD patients and healthy controls	NEBNext	(Norman, 2015)	52.08 N 0.1 E	0	0
ERR843959	1950862	An analysis of the composition of viruses and bacteria in stool samples from IBD patients and healthy controls	NEBNext	(Norman, 2015)	52.08 N 0.1 E	0	0
ERR843960	945148	An analysis of the composition of viruses and bacteria in stool samples from IBD patients and healthy controls	NEBNext	(Norman, 2015)	52.08 N 0.1 E	0	0
ERR843961	1336442	An analysis of the composition of viruses and bacteria in stool samples from IBD patients and healthy controls	NEBNext	(Norman, 2015)	52.08 N 0.1 E	0	0
ERR843962	3213923	An analysis of the composition of viruses and bacteria in stool samples from IBD patients and healthy controls	NEBNext	(Norman, 2015)	52.08 N 0.1 E	0	0
ERR843963	1344722	An analysis of the composition of viruses and bacteria in stool samples from IBD patients and healthy controls	NEBNext	(Norman, 2015)	52.08 N 0.1 E	0	0
ERR843964	2583946	An analysis of the composition of viruses and bacteria in stool samples from IBD patients and healthy controls	NEBNext	(Norman, 2015)	52.08 N 0.1 E	0	0
ERR843966	1291858	An analysis of the composition of viruses and bacteria in stool samples from IBD patients and healthy controls	NEBNext	(Norman, 2015)	52.08 N 0.1 E	0	0
ERR843970	1797254	An analysis of the composition of viruses and bacteria in stool samples from IBD patients and healthy controls	NEBNext	(Norman, 2015)	52.08 N 0.1 E	0	0
ERR843971	1341958	An analysis of the composition of viruses and bacteria in stool samples from IBD patients and healthy controls	NEBNext	(Norman, 2015)	52.08 N 0.1 E	0	0
ERR843973	2171188	An analysis of the composition of viruses and bacteria in stool samples from IBD patients and healthy controls	NEBNext	(Norman, 2015)	52.08 N 0.1 E	0	0
ERR843976	1022277	An analysis of the composition of viruses and bacteria in stool samples from IBD patients and healthy controls	NEBNext	(Norman, 2015)	52.08 N 0.1 E	0	0
ERR843978	798617	An analysis of the composition of viruses and bacteria in stool samples from IBD patients and healthy controls	NEBNext	(Norman, 2015)	52.08 N 0.1 E	0	0
ERR843979	1531870	An analysis of the composition of viruses and bacteria in stool samples from IBD patients and healthy controls	NEBNext	(Norman, 2015)	52.08 N 0.1 E	0	0
ERR843980	1474045	An analysis of the composition of viruses and bacteria in stool samples from IBD patients and healthy controls	NEBNext	(Norman, 2015)	52.08 N 0.1 E	0	0
ERR843981	1714884	An analysis of the composition of viruses and bacteria in stool samples from IBD patients and healthy controls	NEBNext	(Norman, 2015)	52.08 N 0.1 E	0	0
ERR843982	1609949	An analysis of the composition of viruses and bacteria in stool samples from IBD patients and healthy controls	NEBNext	(Norman, 2015)	52.08 N 0.1 E	0	0
ERR843984	868718	An analysis of the composition of viruses and bacteria in stool samples from IBD patients and healthy controls	NEBNext	(Norman, 2015)	52.08 N 0.1 E	0	0
ERR843985	1247989	An analysis of the composition of viruses and bacteria in stool samples from IBD patients and healthy controls	NEBNext	(Norman, 2015)	52.08 N 0.1 E	0	0
ERR843987	1315094	An analysis of the composition of viruses and bacteria in stool samples from IBD patients and healthy controls	NEBNext	(Norman, 2015)	52.08 N 0.1 E	0	0
ERR843988	1169775	An analysis of the composition of viruses and bacteria in stool samples from IBD patients and healthy controls	NEBNext	(Norman, 2015)	52.08 N 0.1 E	0	0
ERR843989	1711396	An analysis of the composition of viruses and bacteria in stool samples from IBD patients and healthy controls	NEBNext	(Norman, 2015)	52.08 N 0.1 E	0	0
ERR843991	1856976	An analysis of the composition of viruses and bacteria in stool samples from IBD patients and healthy controls	NEBNext	(Norman, 2015)	52.08 N 0.1 E	0	0
ERR843992	1327448	An analysis of the composition of viruses and bacteria in stool samples from IBD patients and healthy controls	NEBNext	(Norman, 2015)	52.08 N 0.1 E	0	0
ERR843993	634385	An analysis of the composition of viruses and bacteria in stool samples from IBD patients and healthy controls	NEBNext	(Norman, 2015)	52.08 N 0.1 E	0	0
ERR843995	1157217	An analysis of the composition of viruses and bacteria in stool samples from IBD patients and healthy controls	NEBNext	(Norman, 2015)	52.08 N 0.1 E	0	0
ERR843996	1093546	An analysis of the composition of viruses and bacteria in stool samples from IBD patients and healthy controls	NEBNext	(Norman, 2015)	52.08 N 0.1 E	0	0
ERR843997	660320	An analysis of the composition of viruses and bacteria in stool samples from IBD patients and healthy controls	NEBNext	(Norman, 2015)	52.08 N 0.1 E	0	0
ERR843998	399220	An analysis of the composition of viruses and bacteria in stool samples from IBD patients and healthy controls	NEBNext	(Norman, 2015)	52.08 N 0.1 E	0	0
ERR844005	613816	An analysis of the composition of viruses and bacteria in stool samples from IBD patients and healthy controls	NEBNext	(Norman, 2015)	52.08 N 0.1 E	0	0
ERR844006	1197415	An analysis of the composition of viruses and bacteria in stool samples from IBD patients and healthy controls	NEBNext	(Norman, 2015)	52.08 N 0.1 E	0	0
ERR844007	1278222	An analysis of the composition of viruses and bacteria in stool samples from IBD patients and healthy controls	NEBNext	(Norman, 2015)	52.08 N 0.1 E	0	0
ERR844008	1870580	An analysis of the composition of viruses and bacteria in stool samples from IBD patients and healthy controls	NEBNext	(Norman, 2015)	52.08 N 0.1 E	0	0
ERR844009	510568	An analysis of the composition of viruses and bacteria in stool samples from IBD patients and healthy controls	NEBNext	(Norman, 2015)	52.08 N 0.1 E	0	0
ERR844010	2076110	An analysis of the composition of viruses and bacteria in stool samples from IBD patients and healthy controls	NEBNext	(Norman, 2015)	52.08 N 0.1 E	0	0
ERR844011	1132939	An analysis of the composition of viruses and bacteria in stool samples from IBD patients and healthy controls	NEBNext	(Norman, 2015)	52.08 N 0.1 E	0	0
ERR844013	778174	An analysis of the composition of viruses and bacteria in stool samples from IBD patients and healthy controls	NEBNext	(Norman, 2015)	52.08 N 0.1 E	0	0
ERR844015	2140797	An analysis of the composition of viruses and bacteria in stool samples from IBD patients and healthy controls	NEBNext	(Norman, 2015)	52.08 N 0.1 E	0	0
ERR844018	1545011	An analysis of the composition of viruses and bacteria in stool samples from IBD patients and healthy controls	NEBNext	(Norman, 2015)	52.08 N 0.1 E	0	0
ERR844019	1495415	An analysis of the composition of viruses and bacteria in stool samples from IBD patients and healthy controls	NEBNext	(Norman, 2015)	52.08 N 0.1 E	0	0
ERR844022	1488317	An analysis of the composition of viruses and bacteria in stool samples from IBD patients and healthy controls	NEBNext	(Norman, 2015)	52.08 N 0.1 E	0	0
ERR844024	641915	An analysis of the composition of viruses and bacteria in stool samples from IBD patients and healthy controls	NEBNext	(Norman, 2015)	52.08 N 0.1 E	0	0
ERR844025	1372109	An analysis of the composition of viruses and bacteria in stool samples from IBD patients and healthy controls	NEBNext	(Norman, 2015)	52.08 N 0.1 E	0	0
ERR844026	534008	An analysis of the composition of viruses and bacteria in stool samples from IBD patients and healthy controls	NEBNext	(Norman, 2015)	52.08 N 0.1 E	0	0
ERR844027	1802234	An analysis of the composition of viruses and bacteria in stool samples from IBD patients and healthy controls	NEBNext	(Norman, 2015)	52.08 N 0.1 E	0	0
ERR844031	1609742	An analysis of the composition of viruses and bacteria in stool samples from IBD patients and healthy controls	NEBNext	(Norman, 2015)	52.08 N 0.1 E	0	0
ERR844032	1733804	An analysis of the composition of viruses and bacteria in stool samples from IBD patients and healthy controls	NEBNext	(Norman, 2015)	52.08 N 0.1 E	0	0
ERR844033	1388218	An analysis of the composition of viruses and bacteria in stool samples from IBD patients and healthy controls	NEBNext	(Norman, 2015)	52.08 N 0.1 E	0	0
ERR844036	1684314	An analysis of the composition of viruses and bacteria in stool samples from IBD patients and healthy controls	NEBNext	(Norman, 2015)	52.08 N 0.1 E	0	0
ERR844037	770553	An analysis of the composition of viruses and bacteria in stool samples from IBD patients and healthy controls	NEBNext	(Norman, 2015)	52.08 N 0.1 E	0	0
ERR844038	1127002	An analysis of the composition of viruses and bacteria in stool samples from IBD patients and healthy controls	NEBNext	(Norman, 2015)	52.08 N 0.1 E	0	0
ERR844039	731546	An analysis of the composition of viruses and bacteria in stool samples from IBD patients and healthy controls	NEBNext	(Norman, 2015)	52.08 N 0.1 E	0	0
ERR844040	721263	An analysis of the composition of viruses and bacteria in stool samples from IBD patients and healthy controls	NEBNext	(Norman, 2015)	52.08 N 0.1 E	0	0
ERR844043	1852906	An analysis of the composition of viruses and bacteria in stool samples from IBD patients and healthy controls	NEBNext	(Norman, 2015)	52.08 N 0.1 E	0	0
ERR844048	1484189	An analysis of the composition of viruses and bacteria in stool samples from IBD patients and healthy controls	NEBNext	(Norman, 2015)	52.08 N 0.1 E	0	0
ERR844049	1337542	An analysis of the composition of viruses and bacteria in stool samples from IBD patients and healthy controls	NEBNext	(Norman, 2015)	52.08 N 0.1 E	0	0
ERR844051	1466565	An analysis of the composition of viruses and bacteria in stool samples from IBD patients and healthy controls	NEBNext	(Norman, 2015)	52.08 N 0.1 E	0	0
ERR844052	1689871	An analysis of the composition of viruses and bacteria in stool samples from IBD patients and healthy controls	NEBNext	(Norman, 2015)	52.08 N 0.1 E	0	0
ERR844054	1767710	An analysis of the composition of viruses and bacteria in stool samples from IBD patients and healthy controls	NEBNext	(Norman, 2015)	52.08 N 0.1 E	0	0
ERR844055	2018663	An analysis of the composition of viruses and bacteria in stool samples from IBD patients and healthy controls	NEBNext	(Norman, 2015)	52.08 N 0.1 E	0	0
ERR844057	1816875	An analysis of the composition of viruses and bacteria in stool samples from IBD patients and healthy controls	NEBNext	(Norman, 2015)	52.08 N 0.1 E	0	0
ERR844058	2469810	An analysis of the composition of viruses and bacteria in stool samples from IBD patients and healthy controls	NEBNext	(Norman, 2015)	52.08 N 0.1 E	0	0
ERR844059	2028332	An analysis of the composition of viruses and bacteria in stool samples from IBD patients and healthy controls	NEBNext	(Norman, 2015)	52.08 N 0.1 E	0	0
ERR844060	2725989	An analysis of the composition of viruses and bacteria in stool samples from IBD patients and healthy controls	NEBNext	(Norman, 2015)	52.08 N 0.1 E	0	0
ERR844061	2034739	An analysis of the composition of viruses and bacteria in stool samples from IBD patients and healthy controls	NEBNext	(Norman, 2015)	52.08 N 0.1 E	0	0
ERR844062	1991899	An analysis of the composition of viruses and bacteria in stool samples from IBD patients and healthy controls	NEBNext	(Norman, 2015)	52.08 N 0.1 E	0	0
ERR844063	399550	An analysis of the composition of viruses and bacteria in stool samples from IBD patients and healthy controls	NEBNext	(Norman, 2015)	52.08 N 0.1 E	0	0
ERR844064	477524	An analysis of the composition of viruses and bacteria in stool samples from IBD patients and healthy controls	NEBNext	(Norman, 2015)	52.08 N 0.1 E	0	0
ERR844066	854048	An analysis of the composition of viruses and bacteria in stool samples from IBD patients and healthy controls	NEBNext	(Norman, 2015)	52.08 N 0.1 E	0	0
ERR844070	937065	An analysis of the composition of viruses and bacteria in stool samples from IBD patients and healthy controls	NEBNext	(Norman, 2015)	52.08 N 0.1 E	0	0
ERR844072	1033457	An analysis of the composition of viruses and bacteria in stool samples from IBD patients and healthy controls	NEBNext	(Norman, 2015)	52.08 N 0.1 E	0	0
ERR844074	578819	An analysis of the composition of viruses and bacteria in stool samples from IBD patients and healthy controls	NEBNext	(Norman, 2015)	52.08 N 0.1 E	0	0
ERR844077	1438931	An analysis of the composition of viruses and bacteria in stool samples from IBD patients and healthy controls	NEBNext	(Norman, 2015)	52.08 N 0.1 E	0	0
ERR844078	1086247	An analysis of the composition of viruses and bacteria in stool samples from IBD patients and healthy controls	NEBNext	(Norman, 2015)	52.08 N 0.1 E	0	0
ERR844079	1295546	An analysis of the composition of viruses and bacteria in stool samples from IBD patients and healthy controls	NEBNext	(Norman, 2015)	52.08 N 0.1 E	0	0
ERR844080	803759	An analysis of the composition of viruses and bacteria in stool samples from IBD patients and healthy controls	NEBNext	(Norman, 2015)	52.08 N 0.1 E	0	0
ERR844081	1299082	An analysis of the composition of viruses and bacteria in stool samples from IBD patients and healthy controls	NEBNext	(Norman, 2015)	52.08 N 0.1 E	0	0
ERR844082	1136912	An analysis of the composition of viruses and bacteria in stool samples from IBD patients and healthy controls	NEBNext	(Norman, 2015)	52.08 N 0.1 E	0	0
ERR162925	11669	Study of the viral and microbial metagenomes associated with the Crohn's disease	V1.v Virome_lib12	(Pérez-Brocal, 2015)	39.28 N 0.22 W	3	0.000295807
ERR162921	25244	Study of the viral and microbial metagenomes associated with the Crohn's disease	C10.v Virome_lib10	(Pérez-Brocal, 2015)	39.28 N 0.22 W	1	4.55787e-05
ERR162903	2679	Study of the viral and microbial metagenomes associated with the Crohn's disease	C1.v Virome_lib1	(Pérez-Brocal, 2015)	39.28 N 0.22 W	0	0
ERR162905	39488	Study of the viral and microbial metagenomes associated with the Crohn's disease	C2.v Virome_lib2	(Pérez-Brocal, 2015)	39.28 N 0.22 W	0	0
ERR162907	27184	Study of the viral and microbial metagenomes associated with the Crohn's disease	C3.v Virome_lib3	(Pérez-Brocal, 2015)	39.28 N 0.22 W	0	0
ERR162909	54003	Study of the viral and microbial metagenomes associated with the Crohn's disease	C4.v Virome_lib4	(Pérez-Brocal, 2015)	39.28 N 0.22 W	0	0
ERR162911	42400	Study of the viral and microbial metagenomes associated with the Crohn's disease	C5.v Virome_lib5	(Pérez-Brocal, 2015)	39.28 N 0.22 W	0	0
ERR162913	44932	Study of the viral and microbial metagenomes associated with the Crohn's disease	C6.v Virome_lib6	(Pérez-Brocal, 2015)	39.28 N 0.22 W	0	0
ERR162915	34525	Study of the viral and microbial metagenomes associated with the Crohn's disease	C7.v Virome_lib7	(Pérez-Brocal, 2015)	39.28 N 0.22 W	0	0
ERR162917	52649	Study of the viral and microbial metagenomes associated with the Crohn's disease	C8.v Virome_lib8	(Pérez-Brocal, 2015)	39.28 N 0.22 W	0	0
ERR162919	22278	Study of the viral and microbial metagenomes associated with the Crohn's disease	C9.v Virome_lib9	(Pérez-Brocal, 2015)	39.28 N 0.22 W	0	0
ERR162923	9142	Study of the viral and microbial metagenomes associated with the Crohn's disease	IC1.v Virome_lib11	(Pérez-Brocal, 2015)	39.28 N 0.22 W	0	0
ERR162927	26860	Study of the viral and microbial metagenomes associated with the Crohn's disease	V2.v Virome_lib13	(Pérez-Brocal, 2015)	39.28 N 0.22 W	0	0
ERR162929	16028	Study of the viral and microbial metagenomes associated with the Crohn's disease	V3.v Virome_lib14	(Pérez-Brocal, 2015)	39.28 N 0.22 W	0	0
ERR162931	27537	Study of the viral and microbial metagenomes associated with the Crohn's disease	V4.v Virome_lib15	(Pérez-Brocal, 2015)	39.28 N 0.22 W	0	0
ERR162933	15114	Study of the viral and microbial metagenomes associated with the Crohn's disease	V5.v Virome_lib16	(Pérez-Brocal, 2015)	39.28 N 0.22 W	0	0
ERR162935	15449	Study of the viral and microbial metagenomes associated with the Crohn's disease	V6.v Virome_lib17	(Pérez-Brocal, 2015)	39.28 N 0.22 W	0	0
ERR162937	10667	Study of the viral and microbial metagenomes associated with the Crohn's disease	V7.v Virome_lib18	(Pérez-Brocal, 2015)	39.28 N 0.22 W	0	0
ERR162939	13576	Study of the viral and microbial metagenomes associated with the Crohn's disease	V8.v Virome_lib19	(Pérez-Brocal, 2015)	39.28 N 0.22 W	0	0
ERR346613	31711	Gnotobiotic Mouse Model of Phage–bacterial Host Dynamics in the Human Gut	Mice1_VLP_inoculum_GVRF1TC	(Reyes, 2013)	38.13 N 90 W	1	3.62836e-05
ERR346608	82178	Gnotobiotic Mouse Model of Phage–bacterial Host Dynamics in the Human Gut	Mice1_11.17.10_2.3_GVL26ZJ	(Reyes, 2013)	38.13 N 90 W	0	0
ERR346609	56041	Gnotobiotic Mouse Model of Phage–bacterial Host Dynamics in the Human Gut	Mice1_11.17.10_4.5_GVL26ZJ	(Reyes, 2013)	38.13 N 90 W	0	0
ERR346610	36966	Gnotobiotic Mouse Model of Phage–bacterial Host Dynamics in the Human Gut	Mice1_VLP_inoculum_GVL26ZJ	(Reyes, 2013)	38.13 N 90 W	0	0
ERR346611	68995	Gnotobiotic Mouse Model of Phage–bacterial Host Dynamics in the Human Gut	Mice1_11.17.10_2.3_GVRF1TC	(Reyes, 2013)	38.13 N 90 W	0	0
ERR346612	54820	Gnotobiotic Mouse Model of Phage–bacterial Host Dynamics in the Human Gut	Mice1_11.17.10_4.5_GVRF1TC	(Reyes, 2013)	38.13 N 90 W	0	0
ERR346614	18142	Gnotobiotic Mouse Model of Phage–bacterial Host Dynamics in the Human Gut	Mice1_11.17.10_9.10_GVVF7D3	(Reyes, 2013)	38.13 N 90 W	0	0
ERR346615	41952	Gnotobiotic Mouse Model of Phage–bacterial Host Dynamics in the Human Gut	Mice1_11.19.10_1.2_GVVF7D3	(Reyes, 2013)	38.13 N 90 W	0	0
ERR346616	19819	Gnotobiotic Mouse Model of Phage–bacterial Host Dynamics in the Human Gut	Mice1_11.19.10_4.5_GVVF7D3	(Reyes, 2013)	38.13 N 90 W	0	0
ERR346617	33915	Gnotobiotic Mouse Model of Phage–bacterial Host Dynamics in the Human Gut	Mice1_11.19.10_7.8_GVVF7D3	(Reyes, 2013)	38.13 N 90 W	0	0
ERR346618	24082	Gnotobiotic Mouse Model of Phage–bacterial Host Dynamics in the Human Gut	Mice1_11.21.10_2.3_GVVF7D3	(Reyes, 2013)	38.13 N 90 W	0	0
ERR346619	36745	Gnotobiotic Mouse Model of Phage–bacterial Host Dynamics in the Human Gut	Mice1_11.21.10_4.5_GVVF7D3	(Reyes, 2013)	38.13 N 90 W	0	0
ERR346620	26367	Gnotobiotic Mouse Model of Phage–bacterial Host Dynamics in the Human Gut	Mice1_11.21.10_7.8_GVVF7D3	(Reyes, 2013)	38.13 N 90 W	0	0
ERR346626	65725	Gnotobiotic Mouse Model of Phage–bacterial Host Dynamics in the Human Gut	Mice1_11.07.10_8_G3ZYMMR	(Reyes, 2013)	38.13 N 90 W	0	0
ERR346627	94800	Gnotobiotic Mouse Model of Phage–bacterial Host Dynamics in the Human Gut	Mice1_11.24.10_6.7_G3ZYMMR	(Reyes, 2013)	38.13 N 90 W	0	0
ERR346628	147922	Gnotobiotic Mouse Model of Phage–bacterial Host Dynamics in the Human Gut	Mice1_12.02.10_6.7_G3ZYMMR	(Reyes, 2013)	38.13 N 90 W	0	0
ERR346629	46710	Gnotobiotic Mouse Model of Phage–bacterial Host Dynamics in the Human Gut	Mice1_Cecum_M1_G3ZYMMR	(Reyes, 2013)	38.13 N 90 W	0	0
ERR346630	21938	Gnotobiotic Mouse Model of Phage–bacterial Host Dynamics in the Human Gut	Mice1_Cecum_M2_G3ZYMMR	(Reyes, 2013)	38.13 N 90 W	0	0
ERR346631	21767	Gnotobiotic Mouse Model of Phage–bacterial Host Dynamics in the Human Gut	Mice1_Cecum_M10_G4PULPT	(Reyes, 2013)	38.13 N 90 W	0	0
ERR346632	6082	Gnotobiotic Mouse Model of Phage–bacterial Host Dynamics in the Human Gut	Mice1_Cecum_M3_G4PULPT	(Reyes, 2013)	38.13 N 90 W	0	0
ERR346633	22451	Gnotobiotic Mouse Model of Phage–bacterial Host Dynamics in the Human Gut	Mice1_Cecum_M4_G4PULPT	(Reyes, 2013)	38.13 N 90 W	0	0
ERR346634	6660	Gnotobiotic Mouse Model of Phage–bacterial Host Dynamics in the Human Gut	Mice1_Cecum_M5_G4PULPT	(Reyes, 2013)	38.13 N 90 W	0	0
ERR346635	32466	Gnotobiotic Mouse Model of Phage–bacterial Host Dynamics in the Human Gut	Mice1_Cecum_M6_G4PULPT	(Reyes, 2013)	38.13 N 90 W	0	0
ERR346636	27441	Gnotobiotic Mouse Model of Phage–bacterial Host Dynamics in the Human Gut	Mice1_Cecum_M7_G4PULPT	(Reyes, 2013)	38.13 N 90 W	0	0
ERR346637	31019	Gnotobiotic Mouse Model of Phage–bacterial Host Dynamics in the Human Gut	Mice1_Cecum_M8_G4PULPT	(Reyes, 2013)	38.13 N 90 W	0	0
ERR346638	21974	Gnotobiotic Mouse Model of Phage–bacterial Host Dynamics in the Human Gut	Mice1_Cecum_M9_G4PULPT	(Reyes, 2013)	38.13 N 90 W	0	0
ERR346639	14195	Gnotobiotic Mouse Model of Phage–bacterial Host Dynamics in the Human Gut	Mice1_10.28.10_2.4_HAE4ODE	(Reyes, 2013)	38.13 N 90 W	0	0
ERR346640	25914	Gnotobiotic Mouse Model of Phage–bacterial Host Dynamics in the Human Gut	Mice1_10.28.10_5.1_HAE4ODE	(Reyes, 2013)	38.13 N 90 W	0	0
ERR346641	20138	Gnotobiotic Mouse Model of Phage–bacterial Host Dynamics in the Human Gut	Mice1_10.28.10_7.10_HAE4ODE	(Reyes, 2013)	38.13 N 90 W	0	0
ERR346642	22824	Gnotobiotic Mouse Model of Phage–bacterial Host Dynamics in the Human Gut	Mice1_10.28.10_9_HAE4ODE	(Reyes, 2013)	38.13 N 90 W	0	0
ERR346643	17421	Gnotobiotic Mouse Model of Phage–bacterial Host Dynamics in the Human Gut	Mice1_11.07.10_1_HAE4ODE	(Reyes, 2013)	38.13 N 90 W	0	0
ERR346644	15291	Gnotobiotic Mouse Model of Phage–bacterial Host Dynamics in the Human Gut	Mice1_11.07.10_9_HAE4ODE	(Reyes, 2013)	38.13 N 90 W	0	0
ERR346645	18403	Gnotobiotic Mouse Model of Phage–bacterial Host Dynamics in the Human Gut	Mice1_11.13.10_8.9_HAE4ODE	(Reyes, 2013)	38.13 N 90 W	0	0
ERR346646	12112	Gnotobiotic Mouse Model of Phage–bacterial Host Dynamics in the Human Gut	Mice1_11.17.10_7.8_HAE4ODE	(Reyes, 2013)	38.13 N 90 W	0	0
ERR346647	8654	Gnotobiotic Mouse Model of Phage–bacterial Host Dynamics in the Human Gut	Mice1_11.19.10_9.10_HAE4ODE	(Reyes, 2013)	38.13 N 90 W	0	0
ERR346648	5067	Gnotobiotic Mouse Model of Phage–bacterial Host Dynamics in the Human Gut	Mice1_11.21.10_9.10_HAE4ODE	(Reyes, 2013)	38.13 N 90 W	0	0
ERR346649	10386	Gnotobiotic Mouse Model of Phage–bacterial Host Dynamics in the Human Gut	Mice1_12.02.10_3.4_HAE4ODE	(Reyes, 2013)	38.13 N 90 W	0	0
ERR346650	1812	Gnotobiotic Mouse Model of Phage–bacterial Host Dynamics in the Human Gut	Mice1_Cecum_M5_HAE4ODE	(Reyes, 2013)	38.13 N 90 W	0	0
ERR346651	112098	Gnotobiotic Mouse Model of Phage–bacterial Host Dynamics in the Human Gut	Mice1_10.28.10_2.4_HCZ1WD0	(Reyes, 2013)	38.13 N 90 W	0	0
ERR346652	99865	Gnotobiotic Mouse Model of Phage–bacterial Host Dynamics in the Human Gut	Mice1_11.07.10_9_HCZ1WD0	(Reyes, 2013)	38.13 N 90 W	0	0
ERR346653	77005	Gnotobiotic Mouse Model of Phage–bacterial Host Dynamics in the Human Gut	Mice1_11.17.10_7.8_HCZ1WD0	(Reyes, 2013)	38.13 N 90 W	0	0
ERR346654	52983	Gnotobiotic Mouse Model of Phage–bacterial Host Dynamics in the Human Gut	Mice1_11.19.10_9.10_HCZ1WD0	(Reyes, 2013)	38.13 N 90 W	0	0
ERR346655	7214	Gnotobiotic Mouse Model of Phage–bacterial Host Dynamics in the Human Gut	Mice1_Cecum_M3_HCZ1WD0	(Reyes, 2013)	38.13 N 90 W	0	0
ERR346656	18169	Gnotobiotic Mouse Model of Phage–bacterial Host Dynamics in the Human Gut	Mice1_Cecum_M5_HCZ1WD0	(Reyes, 2013)	38.13 N 90 W	0	0
ERR346657	47902	Gnotobiotic Mouse Model of Phage–bacterial Host Dynamics in the Human Gut	Mice1_11.21.10_9.10_HDVKH9M	(Reyes, 2013)	38.13 N 90 W	0	0
ERR975054	104926	The gut DNA viromes of Malawian twins discordant for severe acute undernutrition	Malawi twin viromes 2010 G2J75VO	(Reyes, 2015)	-13.25 S 34.3 E	16	0.000175452
ERR975038	60777	The gut DNA viromes of Malawian twins discordant for severe acute undernutrition	Malawi virome 10 11 11 GQY42UT	(Reyes, 2015)	-13.25 S 34.3 E	10	0.000189313
ERR975053	68522	The gut DNA viromes of Malawian twins discordant for severe acute undernutrition	Malawi virome 10 11 11 GQY42UT	(Reyes, 2015)	-13.25 S 34.3 E	8	0.000134332
ERR975185	17621	The gut DNA viromes of Malawian twins discordant for severe acute undernutrition	Malawi twin viromes 2010 G1BN7A1	(Reyes, 2015)	-13.25 S 34.3 E	3	0.000195889
ERR974990	12767	Gut DNA Viromes of Malawian Twins Discordant for Severe Acute Malnutrition	Malawi virome 11 10 05 HAE4ODE	(Reyes, 2015)	-13.25 S 34.3 E	0	0
ERR974991	17117	Gut DNA Viromes of Malawian Twins Discordant for Severe Acute Malnutrition	Malawi virome 11 10 05 HAE4ODE	(Reyes, 2015)	-13.25 S 34.3 E	0	0
ERR974992	13965	Gut DNA Viromes of Malawian Twins Discordant for Severe Acute Malnutrition	Malawi virome 11 10 05 HAE4ODE	(Reyes, 2015)	-13.25 S 34.3 E	0	0
ERR974993	30990	Gut DNA Viromes of Malawian Twins Discordant for Severe Acute Malnutrition	Malawi virome 11 10 05 HAE4ODE	(Reyes, 2015)	-13.25 S 34.3 E	0	0
ERR974994	54489	Gut DNA Viromes of Malawian Twins Discordant for Severe Acute Malnutrition	Malawi virome 10 21 10 GPT65Z1	(Reyes, 2015)	-13.25 S 34.3 E	0	0
ERR974995	49566	Gut DNA Viromes of Malawian Twins Discordant for Severe Acute Malnutrition	Malawi virome 10 21 10 GPT65Z1	(Reyes, 2015)	-13.25 S 34.3 E	0	0
ERR974996	42724	Gut DNA Viromes of Malawian Twins Discordant for Severe Acute Malnutrition	Malawi virome 10 21 10 GPT65Z1	(Reyes, 2015)	-13.25 S 34.3 E	0	0
ERR974997	31526	Gut DNA Viromes of Malawian Twins Discordant for Severe Acute Malnutrition	Malawi virome 10 21 10 GPT65Z1	(Reyes, 2015)	-13.25 S 34.3 E	0	0
ERR974998	5309	Gut DNA Viromes of Malawian Twins Discordant for Severe Acute Malnutrition	Malawi virome 10 21 10 GPT65Z1	(Reyes, 2015)	-13.25 S 34.3 E	0	0
ERR975002	30224	The gut DNA viromes of Malawian twins discordant for severe acute undernutrition	Malawi twin viromes 2010 G0U3SRR	(Reyes, 2015)	-13.25 S 34.3 E	0	0
ERR975003	15426	The gut DNA viromes of Malawian twins discordant for severe acute undernutrition	Malawi twin viromes 2010 G0U3SRR	(Reyes, 2015)	-13.25 S 34.3 E	0	0
ERR975004	11895	The gut DNA viromes of Malawian twins discordant for severe acute undernutrition	Malawi twin viromes 2010 G2J75VO	(Reyes, 2015)	-13.25 S 34.3 E	0	0
ERR975005	44683	The gut DNA viromes of Malawian twins discordant for severe acute undernutrition	Malawi twin viromes 2010 G0U3SRR	(Reyes, 2015)	-13.25 S 34.3 E	0	0
ERR975006	14520	The gut DNA viromes of Malawian twins discordant for severe acute undernutrition	Malawi twin viromes 2010 G0U3SRR	(Reyes, 2015)	-13.25 S 34.3 E	0	0
ERR975007	18824	The gut DNA viromes of Malawian twins discordant for severe acute undernutrition	Malawi twin viromes 2010 G2J75VO	(Reyes, 2015)	-13.25 S 34.3 E	0	0
ERR975008	59532	The gut DNA viromes of Malawian twins discordant for severe acute undernutrition	Malawi twin viromes 2010 G0U3SRR	(Reyes, 2015)	-13.25 S 34.3 E	0	0
ERR975011	12316	The gut DNA viromes of Malawian twins discordant for severe acute undernutrition	Malawi twin viromes 2010 G2J75VO	(Reyes, 2015)	-13.25 S 34.3 E	0	0
ERR975012	39601	The gut DNA viromes of Malawian twins discordant for severe acute undernutrition	Malawi twin viromes 2010 G3ZYMMR	(Reyes, 2015)	-13.25 S 34.3 E	0	0
ERR975015	8211	The gut DNA viromes of Malawian twins discordant for severe acute undernutrition	Malawi twin viromes 2010 G2J75VO	(Reyes, 2015)	-13.25 S 34.3 E	0	0
ERR975016	4627	The gut DNA viromes of Malawian twins discordant for severe acute undernutrition	Malawi twin viromes 2010 G3ZYMMR	(Reyes, 2015)	-13.25 S 34.3 E	0	0
ERR975017	3491	The gut DNA viromes of Malawian twins discordant for severe acute undernutrition	Malawi virome 11 11 21 HCWCG13	(Reyes, 2015)	-13.25 S 34.3 E	0	0
ERR975018	5996	The gut DNA viromes of Malawian twins discordant for severe acute undernutrition	Malawi virome 11 12 09 HDVKH9M	(Reyes, 2015)	-13.25 S 34.3 E	0	0
ERR975019	3614	The gut DNA viromes of Malawian twins discordant for severe acute undernutrition	Malawi_virome 12 01 26 HH4XFPC	(Reyes, 2015)	-13.25 S 34.3 E	0	0
ERR975020	37795	The gut DNA viromes of Malawian twins discordant for severe acute undernutrition	Malawi_virome 12 01 26 HH4XFPC	(Reyes, 2015)	-13.25 S 34.3 E	0	0
ERR975021	53973	The gut DNA viromes of Malawian twins discordant for severe acute undernutrition	Malawi_virome 12 01 26 HH4XFPC	(Reyes, 2015)	-13.25 S 34.3 E	0	0
ERR975023	20923	The gut DNA viromes of Malawian twins discordant for severe acute undernutrition	Malawi_virome 12 05 16 HN5VLDS	(Reyes, 2015)	-13.25 S 34.3 E	0	0
ERR975024	62007	The gut DNA viromes of Malawian twins discordant for severe acute undernutrition	Malawi_virome 12 01 26 HH4XFPC	(Reyes, 2015)	-13.25 S 34.3 E	0	0
ERR975025	43327	The gut DNA viromes of Malawian twins discordant for severe acute undernutrition	Malawi_virome 12 01 26 HH4XFPC	(Reyes, 2015)	-13.25 S 34.3 E	0	0
ERR975026	102260	The gut DNA viromes of Malawian twins discordant for severe acute undernutrition	Malawi_virome 12 05 16 HN5VLDS	(Reyes, 2015)	-13.25 S 34.3 E	0	0
ERR975027	18903	The gut DNA viromes of Malawian twins discordant for severe acute undernutrition	Malawi_virome 12 01 26 HH4XFPC	(Reyes, 2015)	-13.25 S 34.3 E	0	0
ERR975028	3266	The gut DNA viromes of Malawian twins discordant for severe acute undernutrition	Malawi_virome 12 01 26 HH4XFPC	(Reyes, 2015)	-13.25 S 34.3 E	0	0
ERR975029	106651	The gut DNA viromes of Malawian twins discordant for severe acute undernutrition	Malawi_virome 12 05 16 HN5VLDS	(Reyes, 2015)	-13.25 S 34.3 E	0	0
ERR975037	13106	The gut DNA viromes of Malawian twins discordant for severe acute undernutrition	Malawi_virome 12 05 16 HN5VLDS	(Reyes, 2015)	-13.25 S 34.3 E	0	0
ERR975039	40547	The gut DNA viromes of Malawian twins discordant for severe acute undernutrition	Malawi virome 10 11 11 GQY42UT	(Reyes, 2015)	-13.25 S 34.3 E	0	0
ERR975040	58469	The gut DNA viromes of Malawian twins discordant for severe acute undernutrition	Mice_experiment1_XLR_run1 GVL26ZJ	(Reyes, 2015)	-13.25 S 34.3 E	0	0
ERR975041	63056	The gut DNA viromes of Malawian twins discordant for severe acute undernutrition	Malawi virome 10 11 11 GQY42UT	(Reyes, 2015)	-13.25 S 34.3 E	0	0
ERR975042	64850	The gut DNA viromes of Malawian twins discordant for severe acute undernutrition	Mice_experiment1_XLR_run1 GVL26ZJ	(Reyes, 2015)	-13.25 S 34.3 E	0	0
ERR975043	38141	The gut DNA viromes of Malawian twins discordant for severe acute undernutrition	Malawi virome 10 11 11 GQY42UT	(Reyes, 2015)	-13.25 S 34.3 E	0	0
ERR975044	61794	The gut DNA viromes of Malawian twins discordant for severe acute undernutrition	Malawi virome 10 11 11 GQY42UT	(Reyes, 2015)	-13.25 S 34.3 E	0	0
ERR975046	78121	The gut DNA viromes of Malawian twins discordant for severe acute undernutrition	Malawi virome 10 11 11 GQY42UT	(Reyes, 2015)	-13.25 S 34.3 E	0	0
ERR975047	95628	The gut DNA viromes of Malawian twins discordant for severe acute undernutrition	Malawi twin viromes 2010 G2J75VO	(Reyes, 2015)	-13.25 S 34.3 E	0	0
ERR975048	35969	The gut DNA viromes of Malawian twins discordant for severe acute undernutrition	Malawi virome 10 11 11 GQY42UT	(Reyes, 2015)	-13.25 S 34.3 E	0	0
ERR975049	67635	The gut DNA viromes of Malawian twins discordant for severe acute undernutrition	Malawi virome 10 11 11 GQY42UT	(Reyes, 2015)	-13.25 S 34.3 E	0	0
ERR975050	36215	The gut DNA viromes of Malawian twins discordant for severe acute undernutrition	Mice_experiment1_XLR_run1 GVL26ZJ	(Reyes, 2015)	-13.25 S 34.3 E	0	0
ERR975051	91219	The gut DNA viromes of Malawian twins discordant for severe acute undernutrition	Malawi virome 10 11 11 GQY42UT	(Reyes, 2015)	-13.25 S 34.3 E	0	0
ERR975052	61740	The gut DNA viromes of Malawian twins discordant for severe acute undernutrition	Mice_experiment1_XLR_run1 GVL26ZJ	(Reyes, 2015)	-13.25 S 34.3 E	0	0
ERR975055	39789	The gut DNA viromes of Malawian twins discordant for severe acute undernutrition	Malawi virome 10 11 11 GQY42UT	(Reyes, 2015)	-13.25 S 34.3 E	0	0
ERR975056	53886	The gut DNA viromes of Malawian twins discordant for severe acute undernutrition	Mice_experiment1_XLR_run1 GVL26ZJ	(Reyes, 2015)	-13.25 S 34.3 E	0	0
ERR975057	34391	The gut DNA viromes of Malawian twins discordant for severe acute undernutrition	Malawi virome 10 11 11 GQY42UT	(Reyes, 2015)	-13.25 S 34.3 E	0	0
ERR975058	21002	The gut DNA viromes of Malawian twins discordant for severe acute undernutrition	Malawi virome 11 11 21 HCWCG13	(Reyes, 2015)	-13.25 S 34.3 E	0	0
ERR975059	15460	The gut DNA viromes of Malawian twins discordant for severe acute undernutrition	Malawi virome 11 11 21 HCWCG13	(Reyes, 2015)	-13.25 S 34.3 E	0	0
ERR975060	26529	The gut DNA viromes of Malawian twins discordant for severe acute undernutrition	Malawi virome 11 12 09 HDVKH9M	(Reyes, 2015)	-13.25 S 34.3 E	0	0
ERR975061	16498	The gut DNA viromes of Malawian twins discordant for severe acute undernutrition	Malawi virome 11 11 21 HCWCG13	(Reyes, 2015)	-13.25 S 34.3 E	0	0
ERR975062	24938	The gut DNA viromes of Malawian twins discordant for severe acute undernutrition	Malawi virome 11 12 09 HDVKH9M	(Reyes, 2015)	-13.25 S 34.3 E	0	0
ERR975063	27626	The gut DNA viromes of Malawian twins discordant for severe acute undernutrition	Malawi virome 11 11 21 HCWCG13	(Reyes, 2015)	-13.25 S 34.3 E	0	0
ERR975064	24328	The gut DNA viromes of Malawian twins discordant for severe acute undernutrition	Malawi virome 11 11 21 HCWCG13	(Reyes, 2015)	-13.25 S 34.3 E	0	0
ERR975065	37748	The gut DNA viromes of Malawian twins discordant for severe acute undernutrition	Malawi virome 11 12 09 HDVKH9M	(Reyes, 2015)	-13.25 S 34.3 E	0	0
ERR975066	22047	The gut DNA viromes of Malawian twins discordant for severe acute undernutrition	Malawi virome 11 11 21 HCWCG13	(Reyes, 2015)	-13.25 S 34.3 E	0	0
ERR975067	29373	The gut DNA viromes of Malawian twins discordant for severe acute undernutrition	Malawi virome 11 12 09 HDVKH9M	(Reyes, 2015)	-13.25 S 34.3 E	0	0
ERR975068	33685	The gut DNA viromes of Malawian twins discordant for severe acute undernutrition	Malawi virome 11 11 21 HCWCG13	(Reyes, 2015)	-13.25 S 34.3 E	0	0
ERR975069	51471	The gut DNA viromes of Malawian twins discordant for severe acute undernutrition	Malawi virome 11 12 09 HDVKH9M	(Reyes, 2015)	-13.25 S 34.3 E	0	0
ERR975070	3066	The gut DNA viromes of Malawian twins discordant for severe acute undernutrition	Malawi virome 11 11 21 HCWCG13	(Reyes, 2015)	-13.25 S 34.3 E	0	0
ERR975071	5791	The gut DNA viromes of Malawian twins discordant for severe acute undernutrition	Malawi virome 11 12 09 HDVKH9M	(Reyes, 2015)	-13.25 S 34.3 E	0	0
ERR975072	3300	The gut DNA viromes of Malawian twins discordant for severe acute undernutrition	Malawi viromes 14 06 13 IWF3WOF	(Reyes, 2015)	-13.25 S 34.3 E	0	0
ERR975073	16736	The gut DNA viromes of Malawian twins discordant for severe acute undernutrition	Malawi virome 11 11 21 HCWCG13	(Reyes, 2015)	-13.25 S 34.3 E	0	0
ERR975074	29898	The gut DNA viromes of Malawian twins discordant for severe acute undernutrition	Malawi virome 11 12 09 HDVKH9M	(Reyes, 2015)	-13.25 S 34.3 E	0	0
ERR975075	255	The gut DNA viromes of Malawian twins discordant for severe acute undernutrition	Malawi twin viromes 2010 G0U3SRR	(Reyes, 2015)	-13.25 S 34.3 E	0	0
ERR975076	3962	The gut DNA viromes of Malawian twins discordant for severe acute undernutrition	Malawi twin viromes 2010 G1BN7A1	(Reyes, 2015)	-13.25 S 34.3 E	0	0
ERR975077	12891	The gut DNA viromes of Malawian twins discordant for severe acute undernutrition	Malawi twin viromes 2010 G2J75VO	(Reyes, 2015)	-13.25 S 34.3 E	0	0
ERR975078	20044	The gut DNA viromes of Malawian twins discordant for severe acute undernutrition	Malawi twin viromes 2010 G0U3SRR	(Reyes, 2015)	-13.25 S 34.3 E	0	0
ERR975079	99	The gut DNA viromes of Malawian twins discordant for severe acute undernutrition	Malawi twin viromes 2010 G0U3SRR	(Reyes, 2015)	-13.25 S 34.3 E	0	0
ERR975080	35344	The gut DNA viromes of Malawian twins discordant for severe acute undernutrition	Malawi twin viromes 2010 G2J75VO	(Reyes, 2015)	-13.25 S 34.3 E	0	0
ERR975081	45329	The gut DNA viromes of Malawian twins discordant for severe acute undernutrition	Malawi twin viromes 2010 G0U3SRR	(Reyes, 2015)	-13.25 S 34.3 E	0	0
ERR975082	10990	The gut DNA viromes of Malawian twins discordant for severe acute undernutrition	Malawi twin viromes 2010 G0U3SRR	(Reyes, 2015)	-13.25 S 34.3 E	0	0
ERR975083	5	The gut DNA viromes of Malawian twins discordant for severe acute undernutrition	Malawi twin viromes 2010 G2J75VO	(Reyes, 2015)	-13.25 S 34.3 E	0	0
ERR975084	21166	The gut DNA viromes of Malawian twins discordant for severe acute undernutrition	Malawi twin viromes 2010 G3ZYMMR	(Reyes, 2015)	-13.25 S 34.3 E	0	0
ERR975085	121	The gut DNA viromes of Malawian twins discordant for severe acute undernutrition	Malawi twin viromes 2010 G0U3SRR	(Reyes, 2015)	-13.25 S 34.3 E	0	0
ERR975086	22783	The gut DNA viromes of Malawian twins discordant for severe acute undernutrition	Malawi twin viromes 2010 G3ZYMMR	(Reyes, 2015)	-13.25 S 34.3 E	0	0
ERR975087	1135	The gut DNA viromes of Malawian twins discordant for severe acute undernutrition	Malawi twin viromes 2010 G0U3SRR	(Reyes, 2015)	-13.25 S 34.3 E	0	0
ERR975088	6171	The gut DNA viromes of Malawian twins discordant for severe acute undernutrition	Malawi twin viromes 2010 G1BN7A1	(Reyes, 2015)	-13.25 S 34.3 E	0	0
ERR975089	25862	The gut DNA viromes of Malawian twins discordant for severe acute undernutrition	Malawi twin viromes 2010 G3ZYMMR	(Reyes, 2015)	-13.25 S 34.3 E	0	0
ERR975090	25270	The gut DNA viromes of Malawian twins discordant for severe acute undernutrition	Malawi twin viromes 2010 G0U3SRR	(Reyes, 2015)	-13.25 S 34.3 E	0	0
ERR975091	99737	The gut DNA viromes of Malawian twins discordant for severe acute undernutrition	Malawi twin viromes 2010 G0U3SRR	(Reyes, 2015)	-13.25 S 34.3 E	0	0
ERR975092	30764	The gut DNA viromes of Malawian twins discordant for severe acute undernutrition	Malawi twin viromes 2010 G0U3SRR	(Reyes, 2015)	-13.25 S 34.3 E	0	0
ERR975093	22540	The gut DNA viromes of Malawian twins discordant for severe acute undernutrition	Malawi twin viromes 2010 G0U3SRR	(Reyes, 2015)	-13.25 S 34.3 E	0	0
ERR975094	75424	The gut DNA viromes of Malawian twins discordant for severe acute undernutrition	Malawi twin viromes 2010 G0U3SRR	(Reyes, 2015)	-13.25 S 34.3 E	0	0
ERR975095	41895	The gut DNA viromes of Malawian twins discordant for severe acute undernutrition	Malawi virome 10 11 11 GQY42UT	(Reyes, 2015)	-13.25 S 34.3 E	0	0
ERR975096	21308	The gut DNA viromes of Malawian twins discordant for severe acute undernutrition	Malawi virome 10 11 11 GQY42UT	(Reyes, 2015)	-13.25 S 34.3 E	0	0
ERR975097	13624	The gut DNA viromes of Malawian twins discordant for severe acute undernutrition	Malawi virome 10 11 11 GQY42UT	(Reyes, 2015)	-13.25 S 34.3 E	0	0
ERR975098	49794	The gut DNA viromes of Malawian twins discordant for severe acute undernutrition	Mice_experiment1_XLR_run1 GVL26ZJ	(Reyes, 2015)	-13.25 S 34.3 E	0	0
ERR975099	20221	The gut DNA viromes of Malawian twins discordant for severe acute undernutrition	Malawi virome 10 11 11 GQY42UT	(Reyes, 2015)	-13.25 S 34.3 E	0	0
ERR975100	17572	The gut DNA viromes of Malawian twins discordant for severe acute undernutrition	Malawi virome 10 11 11 GQY42UT	(Reyes, 2015)	-13.25 S 34.3 E	0	0
ERR975101	24733	The gut DNA viromes of Malawian twins discordant for severe acute undernutrition	Malawi_virome 11 09 27 G9WUCOW	(Reyes, 2015)	-13.25 S 34.3 E	0	0
ERR975102	11809	The gut DNA viromes of Malawian twins discordant for severe acute undernutrition	Malawi virome 10 11 11 GQY42UT	(Reyes, 2015)	-13.25 S 34.3 E	0	0
ERR975103	42553	The gut DNA viromes of Malawian twins discordant for severe acute undernutrition	Mice_experiment1_XLR_run1 GVL26ZJ	(Reyes, 2015)	-13.25 S 34.3 E	0	0
ERR975104	31362	The gut DNA viromes of Malawian twins discordant for severe acute undernutrition	Malawi twin viromes 2010 G3ZYMMR	(Reyes, 2015)	-13.25 S 34.3 E	0	0
ERR975105	51037	The gut DNA viromes of Malawian twins discordant for severe acute undernutrition	Malawi twin viromes 2010 G3ZYMMR	(Reyes, 2015)	-13.25 S 34.3 E	0	0
ERR975106	20018	The gut DNA viromes of Malawian twins discordant for severe acute undernutrition	Malawi virome 10 11 11 GQY42UT	(Reyes, 2015)	-13.25 S 34.3 E	0	0
ERR975107	14475	The gut DNA viromes of Malawian twins discordant for severe acute undernutrition	Malawi virome 10 11 11 GQY42UT	(Reyes, 2015)	-13.25 S 34.3 E	0	0
ERR975108	56637	The gut DNA viromes of Malawian twins discordant for severe acute undernutrition	Mice_experiment1_XLR_run2 GVRF1TC	(Reyes, 2015)	-13.25 S 34.3 E	0	0
ERR975109	19750	The gut DNA viromes of Malawian twins discordant for severe acute undernutrition	Malawi virome 10 11 11 GQY42UT	(Reyes, 2015)	-13.25 S 34.3 E	0	0
ERR975110	60072	The gut DNA viromes of Malawian twins discordant for severe acute undernutrition	Mice_experiment1_XLR_run2 GVRF1TC	(Reyes, 2015)	-13.25 S 34.3 E	0	0
ERR975111	19270	The gut DNA viromes of Malawian twins discordant for severe acute undernutrition	Malawi virome 10 11 11 GQY42UT	(Reyes, 2015)	-13.25 S 34.3 E	0	0
ERR975112	21360	The gut DNA viromes of Malawian twins discordant for severe acute undernutrition	Malawi virome 10 11 11 GQY42UT	(Reyes, 2015)	-13.25 S 34.3 E	0	0
ERR975113	8562	The gut DNA viromes of Malawian twins discordant for severe acute undernutrition	Malawi virome 10 11 11 GQY42UT	(Reyes, 2015)	-13.25 S 34.3 E	0	0
ERR975114	33507	The gut DNA viromes of Malawian twins discordant for severe acute undernutrition	Mice_experiment1_XLR_run2 GVRF1TC	(Reyes, 2015)	-13.25 S 34.3 E	0	0
ERR975115	58773	The gut DNA viromes of Malawian twins discordant for severe acute undernutrition	Malawi twin viromes 2010 G3ZYMMR	(Reyes, 2015)	-13.25 S 34.3 E	0	0
ERR975116	68240	The gut DNA viromes of Malawian twins discordant for severe acute undernutrition	Malawi twin viromes 2010 G3ZYMMR	(Reyes, 2015)	-13.25 S 34.3 E	0	0
ERR975117	74215	The gut DNA viromes of Malawian twins discordant for severe acute undernutrition	Mice_experiment1_XLR_run1 GVL26ZJ	(Reyes, 2015)	-13.25 S 34.3 E	0	0
ERR975118	54795	The gut DNA viromes of Malawian twins discordant for severe acute undernutrition	Malawi twin viromes 2010 G0U3SRR	(Reyes, 2015)	-13.25 S 34.3 E	0	0
ERR975119	39656	The gut DNA viromes of Malawian twins discordant for severe acute undernutrition	Malawi twin viromes 2010 G3ZYMMR	(Reyes, 2015)	-13.25 S 34.3 E	0	0
ERR975120	57302	The gut DNA viromes of Malawian twins discordant for severe acute undernutrition	Malawi virome 10 21 10 GPT65Z1	(Reyes, 2015)	-13.25 S 34.3 E	0	0
ERR975121	23848	The gut DNA viromes of Malawian twins discordant for severe acute undernutrition	Malawi virome 10 21 10 GPT65Z1	(Reyes, 2015)	-13.25 S 34.3 E	0	0
ERR975122	43082	The gut DNA viromes of Malawian twins discordant for severe acute undernutrition	Mice_experiment1_XLR_run2 GVRF1TC	(Reyes, 2015)	-13.25 S 34.3 E	0	0
ERR975123	36317	The gut DNA viromes of Malawian twins discordant for severe acute undernutrition	Malawi virome 10 21 10 GPT65Z1	(Reyes, 2015)	-13.25 S 34.3 E	0	0
ERR975124	51729	The gut DNA viromes of Malawian twins discordant for severe acute undernutrition	Mice_experiment1_XLR_run2 GVRF1TC	(Reyes, 2015)	-13.25 S 34.3 E	0	0
ERR975125	66304	The gut DNA viromes of Malawian twins discordant for severe acute undernutrition	Malawi virome 10 21 10 GPT65Z1	(Reyes, 2015)	-13.25 S 34.3 E	0	0
ERR975126	40792	The gut DNA viromes of Malawian twins discordant for severe acute undernutrition	Malawi twin viromes 2010 G0U3SRR	(Reyes, 2015)	-13.25 S 34.3 E	0	0
ERR975127	49239	The gut DNA viromes of Malawian twins discordant for severe acute undernutrition	Malawi virome 10 21 10 GPT65Z1	(Reyes, 2015)	-13.25 S 34.3 E	0	0
ERR975128	70774	The gut DNA viromes of Malawian twins discordant for severe acute undernutrition	Malawi virome 10 21 10 GPT65Z1	(Reyes, 2015)	-13.25 S 34.3 E	0	0
ERR975129	37603	The gut DNA viromes of Malawian twins discordant for severe acute undernutrition	Mice_experiment1_XLR_run2 GVRF1TC	(Reyes, 2015)	-13.25 S 34.3 E	0	0
ERR975130	101396	The gut DNA viromes of Malawian twins discordant for severe acute undernutrition	Malawi twin viromes 2010 G3ZYMMR	(Reyes, 2015)	-13.25 S 34.3 E	0	0
ERR975131	49911	The gut DNA viromes of Malawian twins discordant for severe acute undernutrition	Malawi twin viromes 2010 G3ZYMMR	(Reyes, 2015)	-13.25 S 34.3 E	0	0
ERR975132	27843	The gut DNA viromes of Malawian twins discordant for severe acute undernutrition	Malawi virome 10 21 10 GPT65Z1	(Reyes, 2015)	-13.25 S 34.3 E	0	0
ERR975133	32964	The gut DNA viromes of Malawian twins discordant for severe acute undernutrition	Mice_experiment1_XLR_run2 GVRF1TC	(Reyes, 2015)	-13.25 S 34.3 E	0	0
ERR975134	20360	The gut DNA viromes of Malawian twins discordant for severe acute undernutrition	Malawi virome 10 21 10 GPT65Z1	(Reyes, 2015)	-13.25 S 34.3 E	0	0
ERR975135	39327	The gut DNA viromes of Malawian twins discordant for severe acute undernutrition	Malawi virome 10 21 10 GPT65Z1	(Reyes, 2015)	-13.25 S 34.3 E	0	0
ERR975136	56091	The gut DNA viromes of Malawian twins discordant for severe acute undernutrition	Mice_experiment1_XLR_run2 GVRF1TC	(Reyes, 2015)	-13.25 S 34.3 E	0	0
ERR975137	29625	The gut DNA viromes of Malawian twins discordant for severe acute undernutrition	Malawi virome 10 21 10 GPT65Z1	(Reyes, 2015)	-13.25 S 34.3 E	0	0
ERR975138	62868	The gut DNA viromes of Malawian twins discordant for severe acute undernutrition	Malawi virome 10 21 10 GPT65Z1	(Reyes, 2015)	-13.25 S 34.3 E	0	0
ERR975139	41953	The gut DNA viromes of Malawian twins discordant for severe acute undernutrition	Malawi virome 10 21 10 GPT65Z1	(Reyes, 2015)	-13.25 S 34.3 E	0	0
ERR975140	87202	The gut DNA viromes of Malawian twins discordant for severe acute undernutrition	Mice_experiment1_XLR_run2 GVRF1TC	(Reyes, 2015)	-13.25 S 34.3 E	0	0
ERR975141	39355	The gut DNA viromes of Malawian twins discordant for severe acute undernutrition	Malawi virome 10 21 10 GPT65Z1	(Reyes, 2015)	-13.25 S 34.3 E	0	0
ERR975142	61706	The gut DNA viromes of Malawian twins discordant for severe acute undernutrition	Malawi virome 10 21 10 GPT65Z1	(Reyes, 2015)	-13.25 S 34.3 E	0	0
ERR975143	142	The gut DNA viromes of Malawian twins discordant for severe acute undernutrition	Malawi twin viromes 2010 G0U3SRR	(Reyes, 2015)	-13.25 S 34.3 E	0	0
ERR975144	22918	The gut DNA viromes of Malawian twins discordant for severe acute undernutrition	Malawi twin viromes 2010 G2J75VO	(Reyes, 2015)	-13.25 S 34.3 E	0	0
ERR975145	1513	The gut DNA viromes of Malawian twins discordant for severe acute undernutrition	Malawi_virome 12 01 26 HH4XFPC	(Reyes, 2015)	-13.25 S 34.3 E	0	0
ERR975146	83140	The gut DNA viromes of Malawian twins discordant for severe acute undernutrition	Malawi_virome 12 05 16 HN5VLDS	(Reyes, 2015)	-13.25 S 34.3 E	0	0
ERR975147	44023	The gut DNA viromes of Malawian twins discordant for severe acute undernutrition	Malawi_virome 12 01 26 HH4XFPC	(Reyes, 2015)	-13.25 S 34.3 E	0	0
ERR975148	82565	The gut DNA viromes of Malawian twins discordant for severe acute undernutrition	Malawi_virome 12 05 22 HOG0W6I	(Reyes, 2015)	-13.25 S 34.3 E	0	0
ERR975149	101951	The gut DNA viromes of Malawian twins discordant for severe acute undernutrition	Malawi_virome 12 01 26 HH4XFPC	(Reyes, 2015)	-13.25 S 34.3 E	0	0
ERR975150	49714	The gut DNA viromes of Malawian twins discordant for severe acute undernutrition	Malawi_virome 12 01 26 HH4XFPC	(Reyes, 2015)	-13.25 S 34.3 E	0	0
ERR975151	110313	The gut DNA viromes of Malawian twins discordant for severe acute undernutrition	Malawi_virome 12 01 26 HH4XFPC	(Reyes, 2015)	-13.25 S 34.3 E	0	0
ERR975152	112447	The gut DNA viromes of Malawian twins discordant for severe acute undernutrition	Malawi_virome 12 05 22 HOG0W6I	(Reyes, 2015)	-13.25 S 34.3 E	0	0
ERR975153	9007	The gut DNA viromes of Malawian twins discordant for severe acute undernutrition	Malawi_virome 12 01 26 HH4XFPC	(Reyes, 2015)	-13.25 S 34.3 E	0	0
ERR975154	865	The gut DNA viromes of Malawian twins discordant for severe acute undernutrition	Malawi_virome 12 05 22 HOG0W6I	(Reyes, 2015)	-13.25 S 34.3 E	0	0
ERR975155	68405	The gut DNA viromes of Malawian twins discordant for severe acute undernutrition	Malawi_virome 12 01 26 HH4XFPC	(Reyes, 2015)	-13.25 S 34.3 E	0	0
ERR975156	615	The gut DNA viromes of Malawian twins discordant for severe acute undernutrition	Malawi_virome 12 05 16 HN5VLDS	(Reyes, 2015)	-13.25 S 34.3 E	0	0
ERR975157	21483	The gut DNA viromes of Malawian twins discordant for severe acute undernutrition	Malawi viromes 14 06 13 IWF3WOF	(Reyes, 2015)	-13.25 S 34.3 E	0	0
ERR975158	20013	The gut DNA viromes of Malawian twins discordant for severe acute undernutrition	Malawi virome 10 11 18 GRB43BJ	(Reyes, 2015)	-13.25 S 34.3 E	0	0
ERR975159	46148	The gut DNA viromes of Malawian twins discordant for severe acute undernutrition	Malawi virome 10 11 18 GRB43BJ	(Reyes, 2015)	-13.25 S 34.3 E	0	0
ERR975160	37413	The gut DNA viromes of Malawian twins discordant for severe acute undernutrition	Malawi virome 10 11 18 GRB43BJ	(Reyes, 2015)	-13.25 S 34.3 E	0	0
ERR975161	18098	The gut DNA viromes of Malawian twins discordant for severe acute undernutrition	Malawi virome 10 11 18 GRB43BJ	(Reyes, 2015)	-13.25 S 34.3 E	0	0
ERR975162	33895	The gut DNA viromes of Malawian twins discordant for severe acute undernutrition	Malawi virome 10 11 18 GRB43BJ	(Reyes, 2015)	-13.25 S 34.3 E	0	0
ERR975163	37778	The gut DNA viromes of Malawian twins discordant for severe acute undernutrition	Malawi virome 10 11 18 GRB43BJ	(Reyes, 2015)	-13.25 S 34.3 E	0	0
ERR975164	17079	The gut DNA viromes of Malawian twins discordant for severe acute undernutrition	Malawi virome 10 11 18 GRB43BJ	(Reyes, 2015)	-13.25 S 34.3 E	0	0
ERR975165	24343	The gut DNA viromes of Malawian twins discordant for severe acute undernutrition	Malawi virome 10 11 18 GRB43BJ	(Reyes, 2015)	-13.25 S 34.3 E	0	0
ERR975166	21542	The gut DNA viromes of Malawian twins discordant for severe acute undernutrition	Malawi virome 10 11 18 GRB43BJ	(Reyes, 2015)	-13.25 S 34.3 E	0	0
ERR975167	29712	The gut DNA viromes of Malawian twins discordant for severe acute undernutrition	Malawi virome 10 11 18 GRB43BJ	(Reyes, 2015)	-13.25 S 34.3 E	0	0
ERR975168	44898	The gut DNA viromes of Malawian twins discordant for severe acute undernutrition	Malawi virome 10 11 18 GRB43BJ	(Reyes, 2015)	-13.25 S 34.3 E	0	0
ERR975169	19076	The gut DNA viromes of Malawian twins discordant for severe acute undernutrition	Malawi virome 10 11 18 GRB43BJ	(Reyes, 2015)	-13.25 S 34.3 E	0	0
ERR975170	49520	The gut DNA viromes of Malawian twins discordant for severe acute undernutrition	Malawi virome 10 11 18 GRB43BJ	(Reyes, 2015)	-13.25 S 34.3 E	0	0
ERR975171	41817	The gut DNA viromes of Malawian twins discordant for severe acute undernutrition	Malawi virome 10 11 18 GRB43BJ	(Reyes, 2015)	-13.25 S 34.3 E	0	0
ERR975172	51903	The gut DNA viromes of Malawian twins discordant for severe acute undernutrition	Malawi virome 10 11 18 GRB43BJ	(Reyes, 2015)	-13.25 S 34.3 E	0	0
ERR975173	54007	The gut DNA viromes of Malawian twins discordant for severe acute undernutrition	Malawi virome 10 11 18 GRB43BJ	(Reyes, 2015)	-13.25 S 34.3 E	0	0
ERR975174	52323	The gut DNA viromes of Malawian twins discordant for severe acute undernutrition	Malawi virome 10 11 18 GRB43BJ	(Reyes, 2015)	-13.25 S 34.3 E	0	0
ERR975175	41955	The gut DNA viromes of Malawian twins discordant for severe acute undernutrition	Malawi twin viromes 2010 G0U3SRR	(Reyes, 2015)	-13.25 S 34.3 E	0	0
ERR975176	100962	The gut DNA viromes of Malawian twins discordant for severe acute undernutrition	Malawi virome 10 11 18 GRB43BJ	(Reyes, 2015)	-13.25 S 34.3 E	0	0
ERR975177	78328	The gut DNA viromes of Malawian twins discordant for severe acute undernutrition	Malawi virome 10 11 18 GRB43BJ	(Reyes, 2015)	-13.25 S 34.3 E	0	0
ERR975178	56283	The gut DNA viromes of Malawian twins discordant for severe acute undernutrition	Malawi virome 10 11 18 GRB43BJ	(Reyes, 2015)	-13.25 S 34.3 E	0	0
ERR975179	44346	The gut DNA viromes of Malawian twins discordant for severe acute undernutrition	Malawi virome 10 11 18 GRB43BJ	(Reyes, 2015)	-13.25 S 34.3 E	0	0
ERR975180	26820	The gut DNA viromes of Malawian twins discordant for severe acute undernutrition	Malawi virome 10 11 18 GRB43BJ	(Reyes, 2015)	-13.25 S 34.3 E	0	0
ERR975181	64622	The gut DNA viromes of Malawian twins discordant for severe acute undernutrition	Malawi virome 10 11 18 GRB43BJ	(Reyes, 2015)	-13.25 S 34.3 E	0	0
ERR975182	37249	The gut DNA viromes of Malawian twins discordant for severe acute undernutrition	Malawi virome 10 11 18 GRB43BJ	(Reyes, 2015)	-13.25 S 34.3 E	0	0
ERR975183	13654	The gut DNA viromes of Malawian twins discordant for severe acute undernutrition	Malawi twin viromes 2010 G1BN7A1	(Reyes, 2015)	-13.25 S 34.3 E	0	0
ERR975184	8017	The gut DNA viromes of Malawian twins discordant for severe acute undernutrition	Malawi twin viromes 2010 G2J75VO	(Reyes, 2015)	-13.25 S 34.3 E	0	0
ERR975186	9166	The gut DNA viromes of Malawian twins discordant for severe acute undernutrition	Malawi twin viromes 2010 G2J75VO	(Reyes, 2015)	-13.25 S 34.3 E	0	0
ERR975187	14332	The gut DNA viromes of Malawian twins discordant for severe acute undernutrition	Malawi twin viromes 2010 G1BN7A1	(Reyes, 2015)	-13.25 S 34.3 E	0	0
ERR975188	24012	The gut DNA viromes of Malawian twins discordant for severe acute undernutrition	Malawi twin viromes 2010 G3ZYMMR	(Reyes, 2015)	-13.25 S 34.3 E	0	0
ERR975189	26385	The gut DNA viromes of Malawian twins discordant for severe acute undernutrition	Malawi twin viromes 2010 G1BN7A1	(Reyes, 2015)	-13.25 S 34.3 E	0	0
ERR975190	78574	The gut DNA viromes of Malawian twins discordant for severe acute undernutrition	Malawi twin viromes 2010 G1BN7A1	(Reyes, 2015)	-13.25 S 34.3 E	0	0
ERR975191	72595	The gut DNA viromes of Malawian twins discordant for severe acute undernutrition	Malawi_virome 11 09 27 G9WUCOW	(Reyes, 2015)	-13.25 S 34.3 E	0	0
ERR975192	5181	The gut DNA viromes of Malawian twins discordant for severe acute undernutrition	Malawi twin viromes 2010 G3ZYMMR	(Reyes, 2015)	-13.25 S 34.3 E	0	0
ERR975193	4724	The gut DNA viromes of Malawian twins discordant for severe acute undernutrition	Malawi_virome 11 09 27 G9WUCOW	(Reyes, 2015)	-13.25 S 34.3 E	0	0
ERR975194	6603	The gut DNA viromes of Malawian twins discordant for severe acute undernutrition	Malawi virome 11 11 21 HCWCG13	(Reyes, 2015)	-13.25 S 34.3 E	0	0
ERR975195	10034	The gut DNA viromes of Malawian twins discordant for severe acute undernutrition	Malawi virome 11 12 09 HDVKH9M	(Reyes, 2015)	-13.25 S 34.3 E	0	0
ERR975196	41808	The gut DNA viromes of Malawian twins discordant for severe acute undernutrition	Malawi twin viromes 2010 G1BN7A1	(Reyes, 2015)	-13.25 S 34.3 E	0	0
ERR975197	20322	The gut DNA viromes of Malawian twins discordant for severe acute undernutrition	Malawi twin viromes 2010 G1BN7A1	(Reyes, 2015)	-13.25 S 34.3 E	0	0
ERR975198	42165	The gut DNA viromes of Malawian twins discordant for severe acute undernutrition	Malawi_virome 12 05 16 HN5VLDS	(Reyes, 2015)	-13.25 S 34.3 E	0	0
ERR975199	13662	The gut DNA viromes of Malawian twins discordant for severe acute undernutrition	Malawi twin viromes 2010 G1BN7A1	(Reyes, 2015)	-13.25 S 34.3 E	0	0
ERR975200	6988	The gut DNA viromes of Malawian twins discordant for severe acute undernutrition	Malawi twin viromes 2010 G2J75VO	(Reyes, 2015)	-13.25 S 34.3 E	0	0
ERR975201	8912	The gut DNA viromes of Malawian twins discordant for severe acute undernutrition	Malawi twin viromes 2010 G1BN7A1	(Reyes, 2015)	-13.25 S 34.3 E	0	0
ERR975202	31648	The gut DNA viromes of Malawian twins discordant for severe acute undernutrition	Malawi twin viromes 2010 G3ZYMMR	(Reyes, 2015)	-13.25 S 34.3 E	0	0
ERR975203	22670	The gut DNA viromes of Malawian twins discordant for severe acute undernutrition	Malawi twin viromes 2010 G3ZYMMR	(Reyes, 2015)	-13.25 S 34.3 E	0	0
ERR975204	26338	The gut DNA viromes of Malawian twins discordant for severe acute undernutrition	Malawi virome 10 12 15 GST9EAL	(Reyes, 2015)	-13.25 S 34.3 E	0	0
ERR975205	57876	The gut DNA viromes of Malawian twins discordant for severe acute undernutrition	Malawi virome 10 12 15 GST9EAL	(Reyes, 2015)	-13.25 S 34.3 E	0	0
ERR975206	23863	The gut DNA viromes of Malawian twins discordant for severe acute undernutrition	Malawi virome 10 12 15 GST9EAL	(Reyes, 2015)	-13.25 S 34.3 E	0	0
ERR975207	53032	The gut DNA viromes of Malawian twins discordant for severe acute undernutrition	Malawi virome 10 12 15 GST9EAL	(Reyes, 2015)	-13.25 S 34.3 E	0	0
ERR975208	33376	The gut DNA viromes of Malawian twins discordant for severe acute undernutrition	Malawi virome 10 12 15 GST9EAL	(Reyes, 2015)	-13.25 S 34.3 E	0	0
ERR975209	50900	The gut DNA viromes of Malawian twins discordant for severe acute undernutrition	Malawi virome 10 12 15 GST9EAL	(Reyes, 2015)	-13.25 S 34.3 E	0	0
ERR975210	32603	The gut DNA viromes of Malawian twins discordant for severe acute undernutrition	Malawi virome 10 12 15 GST9EAL	(Reyes, 2015)	-13.25 S 34.3 E	0	0
ERR975211	31669	The gut DNA viromes of Malawian twins discordant for severe acute undernutrition	Malawi virome 10 12 15 GST9EAL	(Reyes, 2015)	-13.25 S 34.3 E	0	0
ERR975212	24429	The gut DNA viromes of Malawian twins discordant for severe acute undernutrition	Malawi virome 10 12 15 GST9EAL	(Reyes, 2015)	-13.25 S 34.3 E	0	0
ERR975213	32685	The gut DNA viromes of Malawian twins discordant for severe acute undernutrition	Malawi virome 10 12 15 GST9EAL	(Reyes, 2015)	-13.25 S 34.3 E	0	0
ERR975214	60168	The gut DNA viromes of Malawian twins discordant for severe acute undernutrition	Malawi virome 10 12 15 GST9EAL	(Reyes, 2015)	-13.25 S 34.3 E	0	0
ERR975215	23438	The gut DNA viromes of Malawian twins discordant for severe acute undernutrition	Malawi virome 10 12 15 GST9EAL	(Reyes, 2015)	-13.25 S 34.3 E	0	0
ERR975216	36535	The gut DNA viromes of Malawian twins discordant for severe acute undernutrition	Malawi_virome 12 04 17 HMKGEBR	(Reyes, 2015)	-13.25 S 34.3 E	0	0
ERR975217	36967	The gut DNA viromes of Malawian twins discordant for severe acute undernutrition	Malawi_virome 12 04 17 HMKGEBR	(Reyes, 2015)	-13.25 S 34.3 E	0	0
ERR975218	45776	The gut DNA viromes of Malawian twins discordant for severe acute undernutrition	Malawi_virome 12 04 17 HMKGEBR	(Reyes, 2015)	-13.25 S 34.3 E	0	0
ERR975219	37604	The gut DNA viromes of Malawian twins discordant for severe acute undernutrition	Malawi_virome 12 04 17 HMKGEBR	(Reyes, 2015)	-13.25 S 34.3 E	0	0
ERR975220	31254	The gut DNA viromes of Malawian twins discordant for severe acute undernutrition	Malawi_virome 12 04 17 HMKGEBR	(Reyes, 2015)	-13.25 S 34.3 E	0	0
ERR975221	25883	The gut DNA viromes of Malawian twins discordant for severe acute undernutrition	Malawi_virome 12 04 17 HMKGEBR	(Reyes, 2015)	-13.25 S 34.3 E	0	0
ERR975222	3660	The gut DNA viromes of Malawian twins discordant for severe acute undernutrition	Malawi_virome 12 04 17 HMKGEBR	(Reyes, 2015)	-13.25 S 34.3 E	0	0
ERR975223	645	The gut DNA viromes of Malawian twins discordant for severe acute undernutrition	Malawi_virome 12 05 22 HOG0W6I	(Reyes, 2015)	-13.25 S 34.3 E	0	0
ERR975224	2313	The gut DNA viromes of Malawian twins discordant for severe acute undernutrition	Malawi_virome 12 04 17 HMKGEBR	(Reyes, 2015)	-13.25 S 34.3 E	0	0
ERR975225	57082	The gut DNA viromes of Malawian twins discordant for severe acute undernutrition	Malawi_virome 12 05 22 HOG0W6I	(Reyes, 2015)	-13.25 S 34.3 E	0	0
ERR975226	32722	The gut DNA viromes of Malawian twins discordant for severe acute undernutrition	Malawi_virome 12 04 17 HMKGEBR	(Reyes, 2015)	-13.25 S 34.3 E	0	0
ERR975227	39095	The gut DNA viromes of Malawian twins discordant for severe acute undernutrition	Malawi_virome 12 04 17 HMKGEBR	(Reyes, 2015)	-13.25 S 34.3 E	0	0
ERR975228	38566	The gut DNA viromes of Malawian twins discordant for severe acute undernutrition	Malawi_virome 12 04 17 HMKGEBR	(Reyes, 2015)	-13.25 S 34.3 E	0	0
ERR975229	58625	The gut DNA viromes of Malawian twins discordant for severe acute undernutrition	Malawi_virome 12 05 22 HOG0W6I	(Reyes, 2015)	-13.25 S 34.3 E	0	0
ERR975230	992	The gut DNA viromes of Malawian twins discordant for severe acute undernutrition	Malawi_virome 12 04 06 HLZ4MED	(Reyes, 2015)	-13.25 S 34.3 E	0	0
ERR975231	5126	The gut DNA viromes of Malawian twins discordant for severe acute undernutrition	Malawi_virome 12 05 22 HOG0W6I	(Reyes, 2015)	-13.25 S 34.3 E	0	0
ERR975232	29811	The gut DNA viromes of Malawian twins discordant for severe acute undernutrition	Malawi_virome 12 04 06 HLZ4MED	(Reyes, 2015)	-13.25 S 34.3 E	0	0
ERR975233	101188	The gut DNA viromes of Malawian twins discordant for severe acute undernutrition	Malawi_virome 12 04 06 HLZ4MED	(Reyes, 2015)	-13.25 S 34.3 E	0	0
ERR975234	13988	The gut DNA viromes of Malawian twins discordant for severe acute undernutrition	Malawi_virome 12 04 06 HLZ4MED	(Reyes, 2015)	-13.25 S 34.3 E	0	0
ERR975235	7762	The gut DNA viromes of Malawian twins discordant for severe acute undernutrition	Malawi_virome 12 04 06 HLZ4MED	(Reyes, 2015)	-13.25 S 34.3 E	0	0
ERR975236	7965	The gut DNA viromes of Malawian twins discordant for severe acute undernutrition	Malawi_virome 12 05 22 HOG0W6I	(Reyes, 2015)	-13.25 S 34.3 E	0	0
ERR975237	54559	The gut DNA viromes of Malawian twins discordant for severe acute undernutrition	Malawi_virome 12 04 06 HLZ4MED	(Reyes, 2015)	-13.25 S 34.3 E	0	0
ERR975238	3416	The gut DNA viromes of Malawian twins discordant for severe acute undernutrition	Malawi_virome 12 05 22 HOG0W6I	(Reyes, 2015)	-13.25 S 34.3 E	0	0
ERR975239	4471	The gut DNA viromes of Malawian twins discordant for severe acute undernutrition	Malawi_virome 12 05 22 HOG0W6I	(Reyes, 2015)	-13.25 S 34.3 E	0	0
ERR975240	17453	The gut DNA viromes of Malawian twins discordant for severe acute undernutrition	Malawi_virome 12 04 06 HLZ4MED	(Reyes, 2015)	-13.25 S 34.3 E	0	0
ERR975241	27779	The gut DNA viromes of Malawian twins discordant for severe acute undernutrition	Malawi_virome 12 04 06 HLZ4MED	(Reyes, 2015)	-13.25 S 34.3 E	0	0
ERR975242	46238	The gut DNA viromes of Malawian twins discordant for severe acute undernutrition	Malawi_virome 12 05 22 HOG0W6I	(Reyes, 2015)	-13.25 S 34.3 E	0	0
ERR975243	45029	The gut DNA viromes of Malawian twins discordant for severe acute undernutrition	Malawi twin viromes 2010 G1BN7A1	(Reyes, 2015)	-13.25 S 34.3 E	0	0
ERR975244	45130	The gut DNA viromes of Malawian twins discordant for severe acute undernutrition	Malawi twin viromes 2010 G1BN7A1	(Reyes, 2015)	-13.25 S 34.3 E	0	0
ERR975245	55274	The gut DNA viromes of Malawian twins discordant for severe acute undernutrition	Malawi twin viromes 2010 G1BN7A1	(Reyes, 2015)	-13.25 S 34.3 E	0	0
ERR975246	56781	The gut DNA viromes of Malawian twins discordant for severe acute undernutrition	Malawi twin viromes 2010 G1BN7A1	(Reyes, 2015)	-13.25 S 34.3 E	0	0
ERR975247	110798	The gut DNA viromes of Malawian twins discordant for severe acute undernutrition	Malawi twin viromes 2010 G1BN7A1	(Reyes, 2015)	-13.25 S 34.3 E	0	0
ERR975248	30981	The gut DNA viromes of Malawian twins discordant for severe acute undernutrition	Malawi_virome 11 07 13 G5WJPNC	(Reyes, 2015)	-13.25 S 34.3 E	0	0
ERR975249	24466	The gut DNA viromes of Malawian twins discordant for severe acute undernutrition	Malawi_virome 11 07 13 G5WJPNC	(Reyes, 2015)	-13.25 S 34.3 E	0	0
ERR975250	80306	The gut DNA viromes of Malawian twins discordant for severe acute undernutrition	Malawi twin viromes 2010 G1BN7A1	(Reyes, 2015)	-13.25 S 34.3 E	0	0
ERR975251	10201	The gut DNA viromes of Malawian twins discordant for severe acute undernutrition	Malawi twin viromes 2010 G3ZYMMR	(Reyes, 2015)	-13.25 S 34.3 E	0	0
ERR975252	5457	The gut DNA viromes of Malawian twins discordant for severe acute undernutrition	Malawi_virome 11 09 27 G9WUCOW	(Reyes, 2015)	-13.25 S 34.3 E	0	0
ERR975253	7416	The gut DNA viromes of Malawian twins discordant for severe acute undernutrition	Malawi virome 11 11 21 HCWCG13	(Reyes, 2015)	-13.25 S 34.3 E	0	0
ERR975254	11526	The gut DNA viromes of Malawian twins discordant for severe acute undernutrition	Malawi virome 11 12 09 HDVKH9M	(Reyes, 2015)	-13.25 S 34.3 E	0	0
ERR975255	28887	The gut DNA viromes of Malawian twins discordant for severe acute undernutrition	Malawi_virome 12 05 16 HN5VLDS	(Reyes, 2015)	-13.25 S 34.3 E	0	0
ERR975256	70058	The gut DNA viromes of Malawian twins discordant for severe acute undernutrition	Malawi_virome 12 05 16 HN5VLDS	(Reyes, 2015)	-13.25 S 34.3 E	0	0
ERR975257	1774	The gut DNA viromes of Malawian twins discordant for severe acute undernutrition	Malawi_virome 12 05 16 HN5VLDS	(Reyes, 2015)	-13.25 S 34.3 E	0	0
ERR975258	6924	The gut DNA viromes of Malawian twins discordant for severe acute undernutrition	Malawi viromes 14 06 13 IWF3WOF	(Reyes, 2015)	-13.25 S 34.3 E	0	0
ERR975259	7425	The gut DNA viromes of Malawian twins discordant for severe acute undernutrition	Malawi_virome 12 05 16 HN5VLDS	(Reyes, 2015)	-13.25 S 34.3 E	0	0
ERR975260	47692	The gut DNA viromes of Malawian twins discordant for severe acute undernutrition	Malawi_virome 12 05 22 HOG0W6I	(Reyes, 2015)	-13.25 S 34.3 E	0	0
ERR975261	818	The gut DNA viromes of Malawian twins discordant for severe acute undernutrition	Malawi_virome 12 05 22 HOG0W6I	(Reyes, 2015)	-13.25 S 34.3 E	0	0
ERR975262	33289	The gut DNA viromes of Malawian twins discordant for severe acute undernutrition	Malawi_virome 12 05 16 HN5VLDS	(Reyes, 2015)	-13.25 S 34.3 E	0	0
ERR975263	54037	The gut DNA viromes of Malawian twins discordant for severe acute undernutrition	Malawi_virome 12 05 16 HN5VLDS	(Reyes, 2015)	-13.25 S 34.3 E	0	0
ERR975264	29890	The gut DNA viromes of Malawian twins discordant for severe acute undernutrition	Malawi viromes 14 06 13 IWF3WOF	(Reyes, 2015)	-13.25 S 34.3 E	0	0
ERR975265	2303	The gut DNA viromes of Malawian twins discordant for severe acute undernutrition	Malawi_virome 12 05 16 HN5VLDS	(Reyes, 2015)	-13.25 S 34.3 E	0	0
ERR975266	14370	The gut DNA viromes of Malawian twins discordant for severe acute undernutrition	Malawi viromes 14 06 13 IWF3WOF	(Reyes, 2015)	-13.25 S 34.3 E	0	0
ERR975267	68909	The gut DNA viromes of Malawian twins discordant for severe acute undernutrition	Malawi_virome 12 05 16 HN5VLDS	(Reyes, 2015)	-13.25 S 34.3 E	0	0
ERR975268	83083	The gut DNA viromes of Malawian twins discordant for severe acute undernutrition	Malawi_virome 12 05 22 HOG0W6I	(Reyes, 2015)	-13.25 S 34.3 E	0	0
ERR975269	91818	The gut DNA viromes of Malawian twins discordant for severe acute undernutrition	Malawi_virome 12 05 22 HOG0W6I	(Reyes, 2015)	-13.25 S 34.3 E	0	0
ERR975270	14973	The gut DNA viromes of Malawian twins discordant for severe acute undernutrition	Malawi_virome 12 04 06 HLZ4MED	(Reyes, 2015)	-13.25 S 34.3 E	0	0
ERR975271	50088	The gut DNA viromes of Malawian twins discordant for severe acute undernutrition	Malawi_virome 12 04 06 HLZ4MED	(Reyes, 2015)	-13.25 S 34.3 E	0	0
ERR975272	58474	The gut DNA viromes of Malawian twins discordant for severe acute undernutrition	Malawi_virome 12 04 06 HLZ4MED	(Reyes, 2015)	-13.25 S 34.3 E	0	0
ERR975273	76568	The gut DNA viromes of Malawian twins discordant for severe acute undernutrition	Malawi_virome 12 04 06 HLZ4MED	(Reyes, 2015)	-13.25 S 34.3 E	0	0
ERR975274	62422	The gut DNA viromes of Malawian twins discordant for severe acute undernutrition	Malawi_virome 12 04 06 HLZ4MED	(Reyes, 2015)	-13.25 S 34.3 E	0	0
ERR975275	26174	The gut DNA viromes of Malawian twins discordant for severe acute undernutrition	Malawi_virome 12 05 22 HOG0W6I	(Reyes, 2015)	-13.25 S 34.3 E	0	0
ERR975276	73091	The gut DNA viromes of Malawian twins discordant for severe acute undernutrition	Malawi virome 10 12 15 GST9EAL	(Reyes, 2015)	-13.25 S 34.3 E	0	0
ERR975277	36252	The gut DNA viromes of Malawian twins discordant for severe acute undernutrition	Malawi virome 10 12 15 GST9EAL	(Reyes, 2015)	-13.25 S 34.3 E	0	0
ERR975278	31478	The gut DNA viromes of Malawian twins discordant for severe acute undernutrition	Malawi virome 10 12 15 GST9EAL	(Reyes, 2015)	-13.25 S 34.3 E	0	0
ERR975279	69567	The gut DNA viromes of Malawian twins discordant for severe acute undernutrition	Malawi twin viromes 2010 G0U3SRR	(Reyes, 2015)	-13.25 S 34.3 E	0	0
ERR975280	37674	The gut DNA viromes of Malawian twins discordant for severe acute undernutrition	Malawi virome 10 12 15 GST9EAL	(Reyes, 2015)	-13.25 S 34.3 E	0	0
ERR975281	35266	The gut DNA viromes of Malawian twins discordant for severe acute undernutrition	Malawi virome 10 12 15 GST9EAL	(Reyes, 2015)	-13.25 S 34.3 E	0	0
ERR975282	82723	The gut DNA viromes of Malawian twins discordant for severe acute undernutrition	Malawi virome 10 12 15 GST9EAL	(Reyes, 2015)	-13.25 S 34.3 E	0	0
ERR975283	71723	The gut DNA viromes of Malawian twins discordant for severe acute undernutrition	Malawi virome 10 12 15 GST9EAL	(Reyes, 2015)	-13.25 S 34.3 E	0	0
ERR975284	106078	The gut DNA viromes of Malawian twins discordant for severe acute undernutrition	Malawi_virome 11 09 27 G9WUCOW	(Reyes, 2015)	-13.25 S 34.3 E	0	0
ERR975285	28596	The gut DNA viromes of Malawian twins discordant for severe acute undernutrition	Malawi virome 10 12 15 GST9EAL	(Reyes, 2015)	-13.25 S 34.3 E	0	0
ERR975286	21201	The gut DNA viromes of Malawian twins discordant for severe acute undernutrition	Malawi virome 10 12 15 GST9EAL	(Reyes, 2015)	-13.25 S 34.3 E	0	0
ERR975287	50613	The gut DNA viromes of Malawian twins discordant for severe acute undernutrition	Malawi virome 10 12 15 GST9EAL	(Reyes, 2015)	-13.25 S 34.3 E	0	0
ERR975288	36389	The gut DNA viromes of Malawian twins discordant for severe acute undernutrition	Malawi virome 10 12 15 GST9EAL	(Reyes, 2015)	-13.25 S 34.3 E	0	0
ERR975289	101088	The gut DNA viromes of Malawian twins discordant for severe acute undernutrition	Malawi_virome 12 05 22 HOG0W6I	(Reyes, 2015)	-13.25 S 34.3 E	0	0
ERR975290	37928	The gut DNA viromes of Malawian twins discordant for severe acute undernutrition	Malawi_virome 12 05 22 HOG0W6I	(Reyes, 2015)	-13.25 S 34.3 E	0	0
ERR975291	2044	The gut DNA viromes of Malawian twins discordant for severe acute undernutrition	Malawi_virome 12 01 26 HH4XFPC	(Reyes, 2015)	-13.25 S 34.3 E	0	0
ERR975292	38674	The gut DNA viromes of Malawian twins discordant for severe acute undernutrition	Malawi_virome 12 05 16 HN5VLDS	(Reyes, 2015)	-13.25 S 34.3 E	0	0
ERR975293	33794	The gut DNA viromes of Malawian twins discordant for severe acute undernutrition	Malawi_virome 12 01 26 HH4XFPC	(Reyes, 2015)	-13.25 S 34.3 E	0	0
ERR975294	51249	The gut DNA viromes of Malawian twins discordant for severe acute undernutrition	Malawi_virome 12 05 16 HN5VLDS	(Reyes, 2015)	-13.25 S 34.3 E	0	0
ERR975295	66987	The gut DNA viromes of Malawian twins discordant for severe acute undernutrition	Malawi_virome 12 01 26 HH4XFPC	(Reyes, 2015)	-13.25 S 34.3 E	0	0
ERR975296	11569	The gut DNA viromes of Malawian twins discordant for severe acute undernutrition	Malawi_virome 12 01 26 HH4XFPC	(Reyes, 2015)	-13.25 S 34.3 E	0	0
ERR975297	46199	The gut DNA viromes of Malawian twins discordant for severe acute undernutrition	Malawi_virome 12 05 16 HN5VLDS	(Reyes, 2015)	-13.25 S 34.3 E	0	0
ERR975298	4539	The gut DNA viromes of Malawian twins discordant for severe acute undernutrition	Malawi_virome 12 05 22 HOG0W6I	(Reyes, 2015)	-13.25 S 34.3 E	0	0
ERR975299	842	The gut DNA viromes of Malawian twins discordant for severe acute undernutrition	Malawi_virome 12 01 26 HH4XFPC	(Reyes, 2015)	-13.25 S 34.3 E	0	0
ERR975300	1774	The gut DNA viromes of Malawian twins discordant for severe acute undernutrition	Malawi_virome 12 05 16 HN5VLDS	(Reyes, 2015)	-13.25 S 34.3 E	0	0
ERR975301	91419	The gut DNA viromes of Malawian twins discordant for severe acute undernutrition	Malawi_virome 12 05 22 HOG0W6I	(Reyes, 2015)	-13.25 S 34.3 E	0	0
ERR975302	53003	The gut DNA viromes of Malawian twins discordant for severe acute undernutrition	Malawi_virome 11 07 13 G5WJPNC	(Reyes, 2015)	-13.25 S 34.3 E	0	0
ERR975303	26132	The gut DNA viromes of Malawian twins discordant for severe acute undernutrition	Malawi_virome 11 07 13 G5WJPNC	(Reyes, 2015)	-13.25 S 34.3 E	0	0
ERR975304	85831	The gut DNA viromes of Malawian twins discordant for severe acute undernutrition	Malawi_virome 11 07 13 G5WJPNC	(Reyes, 2015)	-13.25 S 34.3 E	0	0
ERR975305	51850	The gut DNA viromes of Malawian twins discordant for severe acute undernutrition	Malawi_virome 11 07 13 G5WJPNC	(Reyes, 2015)	-13.25 S 34.3 E	0	0
ERR975306	20486	The gut DNA viromes of Malawian twins discordant for severe acute undernutrition	Malawi virome 11 11 21 HCWCG13	(Reyes, 2015)	-13.25 S 34.3 E	0	0
ERR975307	29925	The gut DNA viromes of Malawian twins discordant for severe acute undernutrition	Malawi virome 11 12 09 HDVKH9M	(Reyes, 2015)	-13.25 S 34.3 E	0	0
ERR975308	40281	The gut DNA viromes of Malawian twins discordant for severe acute undernutrition	Malawi_virome 11 09 27 G9WUCOW	(Reyes, 2015)	-13.25 S 34.3 E	0	0
ERR975309	40950	The gut DNA viromes of Malawian twins discordant for severe acute undernutrition	Malawi_virome 11 09 27 G9WUCOW	(Reyes, 2015)	-13.25 S 34.3 E	0	0
ERR975310	33117	The gut DNA viromes of Malawian twins discordant for severe acute undernutrition	Malawi_virome 11 09 27 G9WUCOW	(Reyes, 2015)	-13.25 S 34.3 E	0	0
ERR975311	52789	The gut DNA viromes of Malawian twins discordant for severe acute undernutrition	Malawi_virome 11 09 27 G9WUCOW	(Reyes, 2015)	-13.25 S 34.3 E	0	0
ERR975312	19994	The gut DNA viromes of Malawian twins discordant for severe acute undernutrition	Malawi virome 11 11 21 HCWCG13	(Reyes, 2015)	-13.25 S 34.3 E	0	0
ERR975313	28805	The gut DNA viromes of Malawian twins discordant for severe acute undernutrition	Malawi virome 11 12 09 HDVKH9M	(Reyes, 2015)	-13.25 S 34.3 E	0	0
ERR975314	24643	The gut DNA viromes of Malawian twins discordant for severe acute undernutrition	Malawi virome 11 11 21 HCWCG13	(Reyes, 2015)	-13.25 S 34.3 E	0	0
ERR975315	37746	The gut DNA viromes of Malawian twins discordant for severe acute undernutrition	Malawi virome 11 12 09 HDVKH9M	(Reyes, 2015)	-13.25 S 34.3 E	0	0
ERR975316	17616	The gut DNA viromes of Malawian twins discordant for severe acute undernutrition	Malawi_virome 12 04 17 HMKGEBR	(Reyes, 2015)	-13.25 S 34.3 E	0	0
ERR975317	44931	The gut DNA viromes of Malawian twins discordant for severe acute undernutrition	Malawi_virome 12 04 17 HMKGEBR	(Reyes, 2015)	-13.25 S 34.3 E	0	0
ERR975318	37647	The gut DNA viromes of Malawian twins discordant for severe acute undernutrition	Malawi virome 10 21 10 GPT65Z1	(Reyes, 2015)	-13.25 S 34.3 E	0	0
ERR975319	70772	The gut DNA viromes of Malawian twins discordant for severe acute undernutrition	Malawi virome 10 21 10 GPT65Z1	(Reyes, 2015)	-13.25 S 34.3 E	0	0
ERR975320	34235	The gut DNA viromes of Malawian twins discordant for severe acute undernutrition	Malawi virome 10 21 10 GPT65Z1	(Reyes, 2015)	-13.25 S 34.3 E	0	0
ERR975321	20366	The gut DNA viromes of Malawian twins discordant for severe acute undernutrition	Malawi virome 10 21 10 GPT65Z1	(Reyes, 2015)	-13.25 S 34.3 E	0	0
SRR5597353	527265	Intestinal virome changes precede autoimmunity in type I diabetes-susceptible children	7.2_148	(Zhao, 2017)	60.13 N 24.41 E	215	0.00046917
SRR5597350	2229888	Intestinal virome changes precede autoimmunity in type I diabetes-susceptible children	6.1_73	(Zhao, 2017)	60.13 N 24.41 E	149	7.68818e-05
SRR5597349	1400077	Intestinal virome changes precede autoimmunity in type I diabetes-susceptible children	6.1_45	(Zhao, 2017)	60.13 N 24.41 E	26	2.13669e-05
SRR5597305	1351261	Intestinal virome changes precede autoimmunity in type I diabetes-susceptible children	case7_302	(Zhao, 2017)	60.13 N 24.41 E	22	1.87328e-05
SRR5597351	1608034	Intestinal virome changes precede autoimmunity in type I diabetes-susceptible children	6.1_97	(Zhao, 2017)	60.13 N 24.41 E	9	6.43973e-06
SRR5597326	2467991	Intestinal virome changes precede autoimmunity in type I diabetes-susceptible children	case3_399	(Zhao, 2017)	60.13 N 24.41 E	7	3.26343e-06
SRR5597420	1076998	Intestinal virome changes precede autoimmunity in type I diabetes-susceptible children	2.1_82	(Zhao, 2017)	60.13 N 24.41 E	7	7.47831e-06
SRR5597352	1080918	Intestinal virome changes precede autoimmunity in type I diabetes-susceptible children	7.2_103	(Zhao, 2017)	60.13 N 24.41 E	6	6.38673e-06
SRR5597307	2327954	Intestinal virome changes precede autoimmunity in type I diabetes-susceptible children	case7_252	(Zhao, 2017)	60.13 N 24.41 E	5	2.47125e-06
SRR5597320	2222484	Intestinal virome changes precede autoimmunity in type I diabetes-susceptible children	case3_334	(Zhao, 2017)	60.13 N 24.41 E	3	1.55311e-06
SRR5597405	935370	Intestinal virome changes precede autoimmunity in type I diabetes-susceptible children	2.1_153	(Zhao, 2017)	60.13 N 24.41 E	3	3.69027e-06
SRR5597304	2233423	Intestinal virome changes precede autoimmunity in type I diabetes-susceptible children	case7_337	(Zhao, 2017)	60.13 N 24.41 E	2	1.03034e-06
SRR5597306	887518	Intestinal virome changes precede autoimmunity in type I diabetes-susceptible children	case7_279	(Zhao, 2017)	60.13 N 24.41 E	2	2.59282e-06
SRR5597382	1988146	Intestinal virome changes precede autoimmunity in type I diabetes-susceptible children	case3_119	(Zhao, 2017)	60.13 N 24.41 E	2	1.15745e-06
SRR5597287	2538018	Intestinal virome changes precede autoimmunity in type I diabetes-susceptible children	case7_179	(Zhao, 2017)	60.13 N 24.41 E	1	4.53342e-07
SRR5597334	2942039	Intestinal virome changes precede autoimmunity in type I diabetes-susceptible children	7.2_352	(Zhao, 2017)	60.13 N 24.41 E	1	3.91086e-07
SRR5597348	1716891	Intestinal virome changes precede autoimmunity in type I diabetes-susceptible children	6.1_164	(Zhao, 2017)	60.13 N 24.41 E	1	6.70159e-07
SRR5597270	1794990	Intestinal virome changes precede autoimmunity in type I diabetes-susceptible children	case4_621	(Zhao, 2017)	60.13 N 24.41 E	0	0
SRR5597271	1006311	Intestinal virome changes precede autoimmunity in type I diabetes-susceptible children	case1_30	(Zhao, 2017)	60.13 N 24.41 E	0	0
SRR5597272	1103364	Intestinal virome changes precede autoimmunity in type I diabetes-susceptible children	case1_355	(Zhao, 2017)	60.13 N 24.41 E	0	0
SRR5597273	727543	Intestinal virome changes precede autoimmunity in type I diabetes-susceptible children	case2_137	(Zhao, 2017)	60.13 N 24.41 E	0	0
SRR5597274	550436	Intestinal virome changes precede autoimmunity in type I diabetes-susceptible children	9.1_85	(Zhao, 2017)	60.13 N 24.41 E	0	0
SRR5597275	1807306	Intestinal virome changes precede autoimmunity in type I diabetes-susceptible children	case1_120	(Zhao, 2017)	60.13 N 24.41 E	0	0
SRR5597276	899652	Intestinal virome changes precede autoimmunity in type I diabetes-susceptible children	case1_159	(Zhao, 2017)	60.13 N 24.41 E	0	0
SRR5597277	934187	Intestinal virome changes precede autoimmunity in type I diabetes-susceptible children	case1_208	(Zhao, 2017)	60.13 N 24.41 E	0	0
SRR5597278	1333980	Intestinal virome changes precede autoimmunity in type I diabetes-susceptible children	case5_509	(Zhao, 2017)	60.13 N 24.41 E	0	0
SRR5597279	2408973	Intestinal virome changes precede autoimmunity in type I diabetes-susceptible children	case5_630	(Zhao, 2017)	60.13 N 24.41 E	0	0
SRR5597280	476890	Intestinal virome changes precede autoimmunity in type I diabetes-susceptible children	case5_661	(Zhao, 2017)	60.13 N 24.41 E	0	0
SRR5597281	998842	Intestinal virome changes precede autoimmunity in type I diabetes-susceptible children	1.1_182	(Zhao, 2017)	60.13 N 24.41 E	0	0
SRR5597282	1640096	Intestinal virome changes precede autoimmunity in type I diabetes-susceptible children	case6_135	(Zhao, 2017)	60.13 N 24.41 E	0	0
SRR5597283	2209918	Intestinal virome changes precede autoimmunity in type I diabetes-susceptible children	case6_166	(Zhao, 2017)	60.13 N 24.41 E	0	0
SRR5597284	3845381	Intestinal virome changes precede autoimmunity in type I diabetes-susceptible children	case6_30	(Zhao, 2017)	60.13 N 24.41 E	0	0
SRR5597285	1903834	Intestinal virome changes precede autoimmunity in type I diabetes-susceptible children	case6_43	(Zhao, 2017)	60.13 N 24.41 E	0	0
SRR5597286	4494082	Intestinal virome changes precede autoimmunity in type I diabetes-susceptible children	case6_79	(Zhao, 2017)	60.13 N 24.41 E	0	0
SRR5597288	1280546	Intestinal virome changes precede autoimmunity in type I diabetes-susceptible children	4.1_345	(Zhao, 2017)	60.13 N 24.41 E	0	0
SRR5597289	1790248	Intestinal virome changes precede autoimmunity in type I diabetes-susceptible children	4.1_322	(Zhao, 2017)	60.13 N 24.41 E	0	0
SRR5597290	2019395	Intestinal virome changes precede autoimmunity in type I diabetes-susceptible children	4.1_626	(Zhao, 2017)	60.13 N 24.41 E	0	0
SRR5597291	1450961	Intestinal virome changes precede autoimmunity in type I diabetes-susceptible children	4.1_397	(Zhao, 2017)	60.13 N 24.41 E	0	0
SRR5597292	2296550	Intestinal virome changes precede autoimmunity in type I diabetes-susceptible children	5.2_392	(Zhao, 2017)	60.13 N 24.41 E	0	0
SRR5597293	2339833	Intestinal virome changes precede autoimmunity in type I diabetes-susceptible children	5.2_244	(Zhao, 2017)	60.13 N 24.41 E	0	0
SRR5597294	1495679	Intestinal virome changes precede autoimmunity in type I diabetes-susceptible children	5.2_652	(Zhao, 2017)	60.13 N 24.41 E	0	0
SRR5597295	1198973	Intestinal virome changes precede autoimmunity in type I diabetes-susceptible children	5.2_522	(Zhao, 2017)	60.13 N 24.41 E	0	0
SRR5597296	1760949	Intestinal virome changes precede autoimmunity in type I diabetes-susceptible children	5.2_703	(Zhao, 2017)	60.13 N 24.41 E	0	0
SRR5597297	1277074	Intestinal virome changes precede autoimmunity in type I diabetes-susceptible children	5.2_676	(Zhao, 2017)	60.13 N 24.41 E	0	0
SRR5597298	1056195	Intestinal virome changes precede autoimmunity in type I diabetes-susceptible children	case7_527	(Zhao, 2017)	60.13 N 24.41 E	0	0
SRR5597299	2352147	Intestinal virome changes precede autoimmunity in type I diabetes-susceptible children	case7_495	(Zhao, 2017)	60.13 N 24.41 E	0	0
SRR5597300	1969512	Intestinal virome changes precede autoimmunity in type I diabetes-susceptible children	case7_465	(Zhao, 2017)	60.13 N 24.41 E	0	0
SRR5597301	1822172	Intestinal virome changes precede autoimmunity in type I diabetes-susceptible children	case7_434	(Zhao, 2017)	60.13 N 24.41 E	0	0
SRR5597302	1399856	Intestinal virome changes precede autoimmunity in type I diabetes-susceptible children	case7_400	(Zhao, 2017)	60.13 N 24.41 E	0	0
SRR5597303	1019619	Intestinal virome changes precede autoimmunity in type I diabetes-susceptible children	case7_378	(Zhao, 2017)	60.13 N 24.41 E	0	0
SRR5597308	921728	Intestinal virome changes precede autoimmunity in type I diabetes-susceptible children	3.2_478	(Zhao, 2017)	60.13 N 24.41 E	0	0
SRR5597309	2491844	Intestinal virome changes precede autoimmunity in type I diabetes-susceptible children	3.2_517	(Zhao, 2017)	60.13 N 24.41 E	0	0
SRR5597310	483893	Intestinal virome changes precede autoimmunity in type I diabetes-susceptible children	3.2_417	(Zhao, 2017)	60.13 N 24.41 E	0	0
SRR5597311	1437658	Intestinal virome changes precede autoimmunity in type I diabetes-susceptible children	3.2_450	(Zhao, 2017)	60.13 N 24.41 E	0	0
SRR5597312	518634	Intestinal virome changes precede autoimmunity in type I diabetes-susceptible children	4.1_134	(Zhao, 2017)	60.13 N 24.41 E	0	0
SRR5597313	1041003	Intestinal virome changes precede autoimmunity in type I diabetes-susceptible children	4.1_163	(Zhao, 2017)	60.13 N 24.41 E	0	0
SRR5597314	809756	Intestinal virome changes precede autoimmunity in type I diabetes-susceptible children	3.2_83	(Zhao, 2017)	60.13 N 24.41 E	0	0
SRR5597315	2426898	Intestinal virome changes precede autoimmunity in type I diabetes-susceptible children	4.1_102	(Zhao, 2017)	60.13 N 24.41 E	0	0
SRR5597316	1694543	Intestinal virome changes precede autoimmunity in type I diabetes-susceptible children	4.1_195	(Zhao, 2017)	60.13 N 24.41 E	0	0
SRR5597317	1293430	Intestinal virome changes precede autoimmunity in type I diabetes-susceptible children	4.1_227	(Zhao, 2017)	60.13 N 24.41 E	0	0
SRR5597318	944133	Intestinal virome changes precede autoimmunity in type I diabetes-susceptible children	case3_520	(Zhao, 2017)	60.13 N 24.41 E	0	0
SRR5597319	1093134	Intestinal virome changes precede autoimmunity in type I diabetes-susceptible children	case3_82	(Zhao, 2017)	60.13 N 24.41 E	0	0
SRR5597321	2000964	Intestinal virome changes precede autoimmunity in type I diabetes-susceptible children	case3_366	(Zhao, 2017)	60.13 N 24.41 E	0	0
SRR5597322	1529851	Intestinal virome changes precede autoimmunity in type I diabetes-susceptible children	case3_276	(Zhao, 2017)	60.13 N 24.41 E	0	0
SRR5597323	2810216	Intestinal virome changes precede autoimmunity in type I diabetes-susceptible children	case3_302	(Zhao, 2017)	60.13 N 24.41 E	0	0
SRR5597324	780212	Intestinal virome changes precede autoimmunity in type I diabetes-susceptible children	case3_463	(Zhao, 2017)	60.13 N 24.41 E	0	0
SRR5597325	952175	Intestinal virome changes precede autoimmunity in type I diabetes-susceptible children	case3_486	(Zhao, 2017)	60.13 N 24.41 E	0	0
SRR5597327	1197857	Intestinal virome changes precede autoimmunity in type I diabetes-susceptible children	case3_430	(Zhao, 2017)	60.13 N 24.41 E	0	0
SRR5597328	2608657	Intestinal virome changes precede autoimmunity in type I diabetes-susceptible children	8.1_111	(Zhao, 2017)	60.13 N 24.41 E	0	0
SRR5597329	955622	Intestinal virome changes precede autoimmunity in type I diabetes-susceptible children	7.2_74	(Zhao, 2017)	60.13 N 24.41 E	0	0
SRR5597330	2032775	Intestinal virome changes precede autoimmunity in type I diabetes-susceptible children	7.2_567	(Zhao, 2017)	60.13 N 24.41 E	0	0
SRR5597331	1890538	Intestinal virome changes precede autoimmunity in type I diabetes-susceptible children	7.2_504	(Zhao, 2017)	60.13 N 24.41 E	0	0
SRR5597332	2242069	Intestinal virome changes precede autoimmunity in type I diabetes-susceptible children	7.2_475	(Zhao, 2017)	60.13 N 24.41 E	0	0
SRR5597333	818173	Intestinal virome changes precede autoimmunity in type I diabetes-susceptible children	7.2_383	(Zhao, 2017)	60.13 N 24.41 E	0	0
SRR5597335	2081679	Intestinal virome changes precede autoimmunity in type I diabetes-susceptible children	7.2_261	(Zhao, 2017)	60.13 N 24.41 E	0	0
SRR5597336	1663115	Intestinal virome changes precede autoimmunity in type I diabetes-susceptible children	8.1_177	(Zhao, 2017)	60.13 N 24.41 E	0	0
SRR5597337	1814538	Intestinal virome changes precede autoimmunity in type I diabetes-susceptible children	8.1_146	(Zhao, 2017)	60.13 N 24.41 E	0	0
SRR5597338	715879	Intestinal virome changes precede autoimmunity in type I diabetes-susceptible children	case5_385	(Zhao, 2017)	60.13 N 24.41 E	0	0
SRR5597339	1904984	Intestinal virome changes precede autoimmunity in type I diabetes-susceptible children	case5_237	(Zhao, 2017)	60.13 N 24.41 E	0	0
SRR5597340	1424358	Intestinal virome changes precede autoimmunity in type I diabetes-susceptible children	case4_184	(Zhao, 2017)	60.13 N 24.41 E	0	0
SRR5597341	253524	Intestinal virome changes precede autoimmunity in type I diabetes-susceptible children	case4_138	(Zhao, 2017)	60.13 N 24.41 E	0	0
SRR5597342	1084057	Intestinal virome changes precede autoimmunity in type I diabetes-susceptible children	case4_324	(Zhao, 2017)	60.13 N 24.41 E	0	0
SRR5597343	671817	Intestinal virome changes precede autoimmunity in type I diabetes-susceptible children	case4_226	(Zhao, 2017)	60.13 N 24.41 E	0	0
SRR5597344	579063	Intestinal virome changes precede autoimmunity in type I diabetes-susceptible children	case4_55	(Zhao, 2017)	60.13 N 24.41 E	0	0
SRR5597345	1741994	Intestinal virome changes precede autoimmunity in type I diabetes-susceptible children	case4_356	(Zhao, 2017)	60.13 N 24.41 E	0	0
SRR5597346	625398	Intestinal virome changes precede autoimmunity in type I diabetes-susceptible children	case4_86	(Zhao, 2017)	60.13 N 24.41 E	0	0
SRR5597347	1066745	Intestinal virome changes precede autoimmunity in type I diabetes-susceptible children	6.1_131	(Zhao, 2017)	60.13 N 24.41 E	0	0
SRR5597354	845853	Intestinal virome changes precede autoimmunity in type I diabetes-susceptible children	7.2_181	(Zhao, 2017)	60.13 N 24.41 E	0	0
SRR5597355	1077034	Intestinal virome changes precede autoimmunity in type I diabetes-susceptible children	7.2_203	(Zhao, 2017)	60.13 N 24.41 E	0	0
SRR5597356	1982052	Intestinal virome changes precede autoimmunity in type I diabetes-susceptible children	7.2_229	(Zhao, 2017)	60.13 N 24.41 E	0	0
SRR5597357	1602901	Intestinal virome changes precede autoimmunity in type I diabetes-susceptible children	2.1_243	(Zhao, 2017)	60.13 N 24.41 E	0	0
SRR5597358	901023	Intestinal virome changes precede autoimmunity in type I diabetes-susceptible children	case1_249	(Zhao, 2017)	60.13 N 24.41 E	0	0
SRR5597359	3185303	Intestinal virome changes precede autoimmunity in type I diabetes-susceptible children	case9_88	(Zhao, 2017)	60.13 N 24.41 E	0	0
SRR5597360	2378746	Intestinal virome changes precede autoimmunity in type I diabetes-susceptible children	case9_406	(Zhao, 2017)	60.13 N 24.41 E	0	0
SRR5597361	1432563	Intestinal virome changes precede autoimmunity in type I diabetes-susceptible children	case9_497	(Zhao, 2017)	60.13 N 24.41 E	0	0
SRR5597362	1327950	Intestinal virome changes precede autoimmunity in type I diabetes-susceptible children	case9_515	(Zhao, 2017)	60.13 N 24.41 E	0	0
SRR5597363	984177	Intestinal virome changes precede autoimmunity in type I diabetes-susceptible children	case9_555	(Zhao, 2017)	60.13 N 24.41 E	0	0
SRR5597364	1362759	Intestinal virome changes precede autoimmunity in type I diabetes-susceptible children	case9_227	(Zhao, 2017)	60.13 N 24.41 E	0	0
SRR5597365	1417019	Intestinal virome changes precede autoimmunity in type I diabetes-susceptible children	case9_307	(Zhao, 2017)	60.13 N 24.41 E	0	0
SRR5597366	288223	Intestinal virome changes precede autoimmunity in type I diabetes-susceptible children	case9_343	(Zhao, 2017)	60.13 N 24.41 E	0	0
SRR5597367	1770428	Intestinal virome changes precede autoimmunity in type I diabetes-susceptible children	case9_369	(Zhao, 2017)	60.13 N 24.41 E	0	0
SRR5597368	2053468	Intestinal virome changes precede autoimmunity in type I diabetes-susceptible children	9.1_567	(Zhao, 2017)	60.13 N 24.41 E	0	0
SRR5597369	954533	Intestinal virome changes precede autoimmunity in type I diabetes-susceptible children	9.1_520	(Zhao, 2017)	60.13 N 24.41 E	0	0
SRR5597370	1072648	Intestinal virome changes precede autoimmunity in type I diabetes-susceptible children	9.1_336	(Zhao, 2017)	60.13 N 24.41 E	0	0
SRR5597371	1906463	Intestinal virome changes precede autoimmunity in type I diabetes-susceptible children	9.1_306	(Zhao, 2017)	60.13 N 24.41 E	0	0
SRR5597372	2520250	Intestinal virome changes precede autoimmunity in type I diabetes-susceptible children	9.1_497	(Zhao, 2017)	60.13 N 24.41 E	0	0
SRR5597373	2127075	Intestinal virome changes precede autoimmunity in type I diabetes-susceptible children	9.1_401	(Zhao, 2017)	60.13 N 24.41 E	0	0
SRR5597374	2863456	Intestinal virome changes precede autoimmunity in type I diabetes-susceptible children	9.1_184	(Zhao, 2017)	60.13 N 24.41 E	0	0
SRR5597375	1840430	Intestinal virome changes precede autoimmunity in type I diabetes-susceptible children	9.1_146	(Zhao, 2017)	60.13 N 24.41 E	0	0
SRR5597376	2627466	Intestinal virome changes precede autoimmunity in type I diabetes-susceptible children	9.1_273	(Zhao, 2017)	60.13 N 24.41 E	0	0
SRR5597377	1486318	Intestinal virome changes precede autoimmunity in type I diabetes-susceptible children	9.1_212	(Zhao, 2017)	60.13 N 24.41 E	0	0
SRR5597378	818092	Intestinal virome changes precede autoimmunity in type I diabetes-susceptible children	case2_346	(Zhao, 2017)	60.13 N 24.41 E	0	0
SRR5597379	2866230	Intestinal virome changes precede autoimmunity in type I diabetes-susceptible children	case2_303	(Zhao, 2017)	60.13 N 24.41 E	0	0
SRR5597380	1483616	Intestinal virome changes precede autoimmunity in type I diabetes-susceptible children	case2_271	(Zhao, 2017)	60.13 N 24.41 E	0	0
SRR5597381	1153153	Intestinal virome changes precede autoimmunity in type I diabetes-susceptible children	case2_243	(Zhao, 2017)	60.13 N 24.41 E	0	0
SRR5597383	971345	Intestinal virome changes precede autoimmunity in type I diabetes-susceptible children	case2_87	(Zhao, 2017)	60.13 N 24.41 E	0	0
SRR5597384	1214328	Intestinal virome changes precede autoimmunity in type I diabetes-susceptible children	case2_80	(Zhao, 2017)	60.13 N 24.41 E	0	0
SRR5597385	1971841	Intestinal virome changes precede autoimmunity in type I diabetes-susceptible children	case2_55	(Zhao, 2017)	60.13 N 24.41 E	0	0
SRR5597386	1911749	Intestinal virome changes precede autoimmunity in type I diabetes-susceptible children	case3_237	(Zhao, 2017)	60.13 N 24.41 E	0	0
SRR5597387	1805539	Intestinal virome changes precede autoimmunity in type I diabetes-susceptible children	case3_206	(Zhao, 2017)	60.13 N 24.41 E	0	0
SRR5597388	3209323	Intestinal virome changes precede autoimmunity in type I diabetes-susceptible children	1.1_150	(Zhao, 2017)	60.13 N 24.41 E	0	0
SRR5597389	1936178	Intestinal virome changes precede autoimmunity in type I diabetes-susceptible children	8.1_524	(Zhao, 2017)	60.13 N 24.41 E	0	0
SRR5597390	2000480	Intestinal virome changes precede autoimmunity in type I diabetes-susceptible children	8.1_80	(Zhao, 2017)	60.13 N 24.41 E	0	0
SRR5597391	1232840	Intestinal virome changes precede autoimmunity in type I diabetes-susceptible children	8.1_424	(Zhao, 2017)	60.13 N 24.41 E	0	0
SRR5597392	2050238	Intestinal virome changes precede autoimmunity in type I diabetes-susceptible children	8.1_452	(Zhao, 2017)	60.13 N 24.41 E	0	0
SRR5597393	1343194	Intestinal virome changes precede autoimmunity in type I diabetes-susceptible children	1.1_120	(Zhao, 2017)	60.13 N 24.41 E	0	0
SRR5597394	1216752	Intestinal virome changes precede autoimmunity in type I diabetes-susceptible children	8.1_406	(Zhao, 2017)	60.13 N 24.41 E	0	0
SRR5597395	1791356	Intestinal virome changes precede autoimmunity in type I diabetes-susceptible children	8.1_297	(Zhao, 2017)	60.13 N 24.41 E	0	0
SRR5597396	2162502	Intestinal virome changes precede autoimmunity in type I diabetes-susceptible children	8.1_323	(Zhao, 2017)	60.13 N 24.41 E	0	0
SRR5597397	2225984	Intestinal virome changes precede autoimmunity in type I diabetes-susceptible children	8.1_204	(Zhao, 2017)	60.13 N 24.41 E	0	0
SRR5597398	1411409	Intestinal virome changes precede autoimmunity in type I diabetes-susceptible children	8.1_233	(Zhao, 2017)	60.13 N 24.41 E	0	0
SRR5597399	1687433	Intestinal virome changes precede autoimmunity in type I diabetes-susceptible children	1.1_212	(Zhao, 2017)	60.13 N 24.41 E	0	0
SRR5597400	793281	Intestinal virome changes precede autoimmunity in type I diabetes-susceptible children	case5_692	(Zhao, 2017)	60.13 N 24.41 E	0	0
SRR5597401	800083	Intestinal virome changes precede autoimmunity in type I diabetes-susceptible children	2.1_124	(Zhao, 2017)	60.13 N 24.41 E	0	0
SRR5597402	1727029	Intestinal virome changes precede autoimmunity in type I diabetes-susceptible children	8.1_356	(Zhao, 2017)	60.13 N 24.41 E	0	0
SRR5597403	1103040	Intestinal virome changes precede autoimmunity in type I diabetes-susceptible children	1.1_273	(Zhao, 2017)	60.13 N 24.41 E	0	0
SRR5597404	843994	Intestinal virome changes precede autoimmunity in type I diabetes-susceptible children	2.1_187	(Zhao, 2017)	60.13 N 24.41 E	0	0
SRR5597406	956964	Intestinal virome changes precede autoimmunity in type I diabetes-susceptible children	case8_246	(Zhao, 2017)	60.13 N 24.41 E	0	0
SRR5597407	937652	Intestinal virome changes precede autoimmunity in type I diabetes-susceptible children	case8_344	(Zhao, 2017)	60.13 N 24.41 E	0	0
SRR5597408	1896265	Intestinal virome changes precede autoimmunity in type I diabetes-susceptible children	case8_183	(Zhao, 2017)	60.13 N 24.41 E	0	0
SRR5597409	1826691	Intestinal virome changes precede autoimmunity in type I diabetes-susceptible children	case8_218	(Zhao, 2017)	60.13 N 24.41 E	0	0
SRR5597410	346724	Intestinal virome changes precede autoimmunity in type I diabetes-susceptible children	case8_126	(Zhao, 2017)	60.13 N 24.41 E	0	0
SRR5597411	1523488	Intestinal virome changes precede autoimmunity in type I diabetes-susceptible children	case8_156	(Zhao, 2017)	60.13 N 24.41 E	0	0
SRR5597412	1459706	Intestinal virome changes precede autoimmunity in type I diabetes-susceptible children	case7_558	(Zhao, 2017)	60.13 N 24.41 E	0	0
SRR5597413	1625573	Intestinal virome changes precede autoimmunity in type I diabetes-susceptible children	case7_584	(Zhao, 2017)	60.13 N 24.41 E	0	0
SRR5597414	509334	Intestinal virome changes precede autoimmunity in type I diabetes-susceptible children	2.1_213	(Zhao, 2017)	60.13 N 24.41 E	0	0
SRR5597415	901045	Intestinal virome changes precede autoimmunity in type I diabetes-susceptible children	case8_370	(Zhao, 2017)	60.13 N 24.41 E	0	0
SRR5597416	2117653	Intestinal virome changes precede autoimmunity in type I diabetes-susceptible children	case8_397	(Zhao, 2017)	60.13 N 24.41 E	0	0
SRR5597417	551652	Intestinal virome changes precede autoimmunity in type I diabetes-susceptible children	3.2_363	(Zhao, 2017)	60.13 N 24.41 E	0	0
SRR5597418	778668	Intestinal virome changes precede autoimmunity in type I diabetes-susceptible children	3.2_330	(Zhao, 2017)	60.13 N 24.41 E	0	0
SRR5597419	939383	Intestinal virome changes precede autoimmunity in type I diabetes-susceptible children	3.2_175	(Zhao, 2017)	60.13 N 24.41 E	0	0
SRR5597421	1386185	Intestinal virome changes precede autoimmunity in type I diabetes-susceptible children	2.1_62	(Zhao, 2017)	60.13 N 24.41 E	0	0
SRR5597422	627468	Intestinal virome changes precede autoimmunity in type I diabetes-susceptible children	2.1_276	(Zhao, 2017)	60.13 N 24.41 E	0	0
SRR5597423	830757	Intestinal virome changes precede autoimmunity in type I diabetes-susceptible children	3.2_297	(Zhao, 2017)	60.13 N 24.41 E	0	0
SRR5597424	813789	Intestinal virome changes precede autoimmunity in type I diabetes-susceptible children	3.2_266	(Zhao, 2017)	60.13 N 24.41 E	0	0
SRR5597425	1444578	Intestinal virome changes precede autoimmunity in type I diabetes-susceptible children	3.2_241	(Zhao, 2017)	60.13 N 24.41 E	0	0
SRR5597426	859320	Intestinal virome changes precede autoimmunity in type I diabetes-susceptible children	3.2_207	(Zhao, 2017)	60.13 N 24.41 E	0	0
SRR5597427	1086423	Intestinal virome changes precede autoimmunity in type I diabetes-susceptible children	case8_546	(Zhao, 2017)	60.13 N 24.41 E	0	0
SRR5597428	796347	Intestinal virome changes precede autoimmunity in type I diabetes-susceptible children	case8_526	(Zhao, 2017)	60.13 N 24.41 E	0	0
SRR5597429	983091	Intestinal virome changes precede autoimmunity in type I diabetes-susceptible children	case8_97	(Zhao, 2017)	60.13 N 24.41 E	0	0
SRR5597430	922552	Intestinal virome changes precede autoimmunity in type I diabetes-susceptible children	case8_64	(Zhao, 2017)	60.13 N 24.41 E	0	0
SRR5597431	1191863	Intestinal virome changes precede autoimmunity in type I diabetes-susceptible children	case8_44	(Zhao, 2017)	60.13 N 24.41 E	0	0
SRR5597432	534860	Intestinal virome changes precede autoimmunity in type I diabetes-susceptible children	case8_423	(Zhao, 2017)	60.13 N 24.41 E	0	0
SRR5597433	610795	Intestinal virome changes precede autoimmunity in type I diabetes-susceptible children	case8_494	(Zhao, 2017)	60.13 N 24.41 E	0	0
SRR5597434	871047	Intestinal virome changes precede autoimmunity in type I diabetes-susceptible children	case8_470	(Zhao, 2017)	60.13 N 24.41 E	0	0
SRR5597435	2475908	Intestinal virome changes precede autoimmunity in type I diabetes-susceptible children	case9_197	(Zhao, 2017)	60.13 N 24.41 E	0	0
SRR5597436	2464417	Intestinal virome changes precede autoimmunity in type I diabetes-susceptible children	case9_150	(Zhao, 2017)	60.13 N 24.41 E	0	0
SRR5597437	589320	Intestinal virome changes precede autoimmunity in type I diabetes-susceptible children	case2_165	(Zhao, 2017)	60.13 N 24.41 E	0	0
SRR5597438	574153	Intestinal virome changes precede autoimmunity in type I diabetes-susceptible children	case2_208	(Zhao, 2017)	60.13 N 24.41 E	0	0
SRR5677790	25268532	Bacteriophage transfer during faecal microbiota transplantation in Clostridium difficile infection is associated with treatment outcome	F3W17_VLP	(Zuo, 2017)	22.25 N 114.12 E	5576	0.0002539
SRR5677826	24107358	Bacteriophage transfer during faecal microbiota transplantation in Clostridium difficile infection is associated with treatment outcome	F5W18_VLP	(Zuo, 2017)	22.25 N 114.12 E	1944	9.27827e-05
SRR5677820	31746797	Bacteriophage transfer during faecal microbiota transplantation in Clostridium difficile infection is associated with treatment outcome	F9W4_VLP	(Zuo, 2017)	22.25 N 114.12 E	1913	6.93323e-05
SRR5677821	19845192	Bacteriophage transfer during faecal microbiota transplantation in Clostridium difficile infection is associated with treatment outcome	N10W0_VLP	(Zuo, 2017)	22.25 N 114.12 E	1478	8.56918e-05
SRR5677792	22117328	Bacteriophage transfer during faecal microbiota transplantation in Clostridium difficile infection is associated with treatment outcome	N9W0_VLP	(Zuo, 2017)	22.25 N 114.12 E	1457	7.57962e-05
SRR5677795	12138024	Bacteriophage transfer during faecal microbiota transplantation in Clostridium difficile infection is associated with treatment outcome	F3W10_VLP	(Zuo, 2017)	22.25 N 114.12 E	889	8.42702e-05
SRR5677782	17341489	Bacteriophage transfer during faecal microbiota transplantation in Clostridium difficile infection is associated with treatment outcome	C9W0_VLP	(Zuo, 2017)	22.25 N 114.12 E	562	3.72881e-05
SRR5677822	14840779	Bacteriophage transfer during faecal microbiota transplantation in Clostridium difficile infection is associated with treatment outcome	N11W0_VLP	(Zuo, 2017)	22.25 N 114.12 E	528	4.09353e-05
SRR5677837	20175814	Bacteriophage transfer during faecal microbiota transplantation in Clostridium difficile infection is associated with treatment outcome	D3W0_VLP	(Zuo, 2017)	22.25 N 114.12 E	386	2.20129e-05
SRR5677776	8984969	Bacteriophage transfer during faecal microbiota transplantation in Clostridium difficile infection is associated with treatment outcome	C2W0_VLP	(Zuo, 2017)	22.25 N 114.12 E	284	3.63682e-05
SRR5677797	15754747	Bacteriophage transfer during faecal microbiota transplantation in Clostridium difficile infection is associated with treatment outcome	F1W6_VLP	(Zuo, 2017)	22.25 N 114.12 E	249	1.81848e-05
SRR5677817	12104328	Bacteriophage transfer during faecal microbiota transplantation in Clostridium difficile infection is associated with treatment outcome	N8W0_VLP	(Zuo, 2017)	22.25 N 114.12 E	216	2.05321e-05
SRR5677805	13163479	Bacteriophage transfer during faecal microbiota transplantation in Clostridium difficile infection is associated with treatment outcome	N1W0_VLP	(Zuo, 2017)	22.25 N 114.12 E	64	5.59409e-06
SRR5677800	22865842	Bacteriophage transfer during faecal microbiota transplantation in Clostridium difficile infection is associated with treatment outcome	F2W0_VLP	(Zuo, 2017)	22.25 N 114.12 E	11	5.5351e-07
SRR5677804	7460162	Bacteriophage transfer during faecal microbiota transplantation in Clostridium difficile infection is associated with treatment outcome	S2W0_VLP	(Zuo, 2017)	22.25 N 114.12 E	10	1.54231e-06
SRR5677818	14897434	Bacteriophage transfer during faecal microbiota transplantation in Clostridium difficile infection is associated with treatment outcome	S2W2_VLP	(Zuo, 2017)	22.25 N 114.12 E	10	7.7234e-07
SRR5677833	5311439	Bacteriophage transfer during faecal microbiota transplantation in Clostridium difficile infection is associated with treatment outcome	F3W4_VLP	(Zuo, 2017)	22.25 N 114.12 E	10	2.16625e-06
SRR5677807	20754842	Bacteriophage transfer during faecal microbiota transplantation in Clostridium difficile infection is associated with treatment outcome	N2W0_VLP	(Zuo, 2017)	22.25 N 114.12 E	8	4.43497e-07
SRR5677789	26847999	Bacteriophage transfer during faecal microbiota transplantation in Clostridium difficile infection is associated with treatment outcome	F3W2_VLP	(Zuo, 2017)	22.25 N 114.12 E	7	2.9999e-07
SRR5677806	13613160	Bacteriophage transfer during faecal microbiota transplantation in Clostridium difficile infection is associated with treatment outcome	S1W2_VLP	(Zuo, 2017)	22.25 N 114.12 E	7	5.91642e-07
SRR5677774	18122207	Bacteriophage transfer during faecal microbiota transplantation in Clostridium difficile infection is associated with treatment outcome	C8W0_VLP	(Zuo, 2017)	22.25 N 114.12 E	5	3.17453e-07
SRR5677791	30446697	Bacteriophage transfer during faecal microbiota transplantation in Clostridium difficile infection is associated with treatment outcome	S1W0_VLP	(Zuo, 2017)	22.25 N 114.12 E	5	1.88951e-07
SRR5677796	13242863	Bacteriophage transfer during faecal microbiota transplantation in Clostridium difficile infection is associated with treatment outcome	F3W0_VLP	(Zuo, 2017)	22.25 N 114.12 E	5	4.34419e-07
SRR5677798	15861708	Bacteriophage transfer during faecal microbiota transplantation in Clostridium difficile infection is associated with treatment outcome	F1W2_VLP	(Zuo, 2017)	22.25 N 114.12 E	5	3.62694e-07
SRR5677799	8754661	Bacteriophage transfer during faecal microbiota transplantation in Clostridium difficile infection is associated with treatment outcome	F2W2_VLP	(Zuo, 2017)	22.25 N 114.12 E	5	6.57129e-07
SRR5677801	17873668	Bacteriophage transfer during faecal microbiota transplantation in Clostridium difficile infection is associated with treatment outcome	S3W4_VLP	(Zuo, 2017)	22.25 N 114.12 E	5	3.21867e-07
SRR5677840	26322345	Bacteriophage transfer during faecal microbiota transplantation in Clostridium difficile infection is associated with treatment outcome	D6W0_VLP	(Zuo, 2017)	22.25 N 114.12 E	5	2.18557e-07
SRR5677847	19987655	Bacteriophage transfer during faecal microbiota transplantation in Clostridium difficile infection is associated with treatment outcome	S4W10_VLP	(Zuo, 2017)	22.25 N 114.12 E	5	2.87825e-07
SRR5677793	16766995	Bacteriophage transfer during faecal microbiota transplantation in Clostridium difficile infection is associated with treatment outcome	F2W4_VLP	(Zuo, 2017)	22.25 N 114.12 E	4	2.74489e-07
SRR5677803	21368722	Bacteriophage transfer during faecal microbiota transplantation in Clostridium difficile infection is associated with treatment outcome	F9W0_VLP	(Zuo, 2017)	22.25 N 114.12 E	4	2.15378e-07
SRR5677829	18741073	Bacteriophage transfer during faecal microbiota transplantation in Clostridium difficile infection is associated with treatment outcome	F4W2_VLP	(Zuo, 2017)	22.25 N 114.12 E	4	2.45576e-07
SRR5677769	21049115	Bacteriophage transfer during faecal microbiota transplantation in Clostridium difficile infection is associated with treatment outcome	F9W10_VLP	(Zuo, 2017)	22.25 N 114.12 E	3	1.63986e-07
SRR5677812	20071966	Bacteriophage transfer during faecal microbiota transplantation in Clostridium difficile infection is associated with treatment outcome	S5W0_VLP	(Zuo, 2017)	22.25 N 114.12 E	3	1.7197e-07
SRR5677836	22427500	Bacteriophage transfer during faecal microbiota transplantation in Clostridium difficile infection is associated with treatment outcome	D2W0_VLP	(Zuo, 2017)	22.25 N 114.12 E	3	1.53908e-07
SRR5677772	10494859	Bacteriophage transfer during faecal microbiota transplantation in Clostridium difficile infection is associated with treatment outcome	C6W0_VLP	(Zuo, 2017)	22.25 N 114.12 E	2	2.19267e-07
SRR5677786	21090087	Bacteriophage transfer during faecal microbiota transplantation in Clostridium difficile infection is associated with treatment outcome	N3W0_VLP	(Zuo, 2017)	22.25 N 114.12 E	2	1.09112e-07
SRR5677816	27429155	Bacteriophage transfer during faecal microbiota transplantation in Clostridium difficile infection is associated with treatment outcome	S1W10_VLP	(Zuo, 2017)	22.25 N 114.12 E	2	8.38953e-08
SRR5677823	10746561	Bacteriophage transfer during faecal microbiota transplantation in Clostridium difficile infection is associated with treatment outcome	F8W2_VLP	(Zuo, 2017)	22.25 N 114.12 E	2	2.14132e-07
SRR5677827	16374141	Bacteriophage transfer during faecal microbiota transplantation in Clostridium difficile infection is associated with treatment outcome	F4W5_VLP	(Zuo, 2017)	22.25 N 114.12 E	2	1.40537e-07
SRR5677831	20271147	Bacteriophage transfer during faecal microbiota transplantation in Clostridium difficile infection is associated with treatment outcome	F4W10_VLP	(Zuo, 2017)	22.25 N 114.12 E	2	1.1352e-07
SRR5677845	20400461	Bacteriophage transfer during faecal microbiota transplantation in Clostridium difficile infection is associated with treatment outcome	F6W11_VLP	(Zuo, 2017)	22.25 N 114.12 E	2	1.128e-07
SRR5677846	18797769	Bacteriophage transfer during faecal microbiota transplantation in Clostridium difficile infection is associated with treatment outcome	S3W0_VLP	(Zuo, 2017)	22.25 N 114.12 E	2	1.22418e-07
SRR5677767	24574729	Bacteriophage transfer during faecal microbiota transplantation in Clostridium difficile infection is associated with treatment outcome	S3W2_VLP	(Zuo, 2017)	22.25 N 114.12 E	1	4.682e-08
SRR5677781	15036749	Bacteriophage transfer during faecal microbiota transplantation in Clostridium difficile infection is associated with treatment outcome	S1W5_VLP	(Zuo, 2017)	22.25 N 114.12 E	1	7.65185e-08
SRR5677810	20891195	Bacteriophage transfer during faecal microbiota transplantation in Clostridium difficile infection is associated with treatment outcome	S5W4_VLP	(Zuo, 2017)	22.25 N 114.12 E	1	5.50753e-08
SRR5677834	26197571	Bacteriophage transfer during faecal microbiota transplantation in Clostridium difficile infection is associated with treatment outcome	F4W0_VLP	(Zuo, 2017)	22.25 N 114.12 E	1	4.39197e-08
SRR5677765	14336259	Bacteriophage transfer during faecal microbiota transplantation in Clostridium difficile infection is associated with treatment outcome	F6W0_VLP	(Zuo, 2017)	22.25 N 114.12 E	0	0
SRR5677768	18116381	Bacteriophage transfer during faecal microbiota transplantation in Clostridium difficile infection is associated with treatment outcome	F7W2_VLP	(Zuo, 2017)	22.25 N 114.12 E	0	0
SRR5677770	21558408	Bacteriophage transfer during faecal microbiota transplantation in Clostridium difficile infection is associated with treatment outcome	S4W4_VLP	(Zuo, 2017)	22.25 N 114.12 E	0	0
SRR5677771	23211820	Bacteriophage transfer during faecal microbiota transplantation in Clostridium difficile infection is associated with treatment outcome	C5W0_VLP	(Zuo, 2017)	22.25 N 114.12 E	0	0
SRR5677773	20511796	Bacteriophage transfer during faecal microbiota transplantation in Clostridium difficile infection is associated with treatment outcome	F7W10_VLP	(Zuo, 2017)	22.25 N 114.12 E	0	0
SRR5677775	15597270	Bacteriophage transfer during faecal microbiota transplantation in Clostridium difficile infection is associated with treatment outcome	C1W0_VLP	(Zuo, 2017)	22.25 N 114.12 E	0	0
SRR5677777	6718888	Bacteriophage transfer during faecal microbiota transplantation in Clostridium difficile infection is associated with treatment outcome	C3W0_VLP	(Zuo, 2017)	22.25 N 114.12 E	0	0
SRR5677778	29224728	Bacteriophage transfer during faecal microbiota transplantation in Clostridium difficile infection is associated with treatment outcome	C4W0_VLP	(Zuo, 2017)	22.25 N 114.12 E	0	0
SRR5677779	24252321	Bacteriophage transfer during faecal microbiota transplantation in Clostridium difficile infection is associated with treatment outcome	F7W0_VLP	(Zuo, 2017)	22.25 N 114.12 E	0	0
SRR5677780	15958892	Bacteriophage transfer during faecal microbiota transplantation in Clostridium difficile infection is associated with treatment outcome	F6W2_VLP	(Zuo, 2017)	22.25 N 114.12 E	0	0
SRR5677783	18772078	Bacteriophage transfer during faecal microbiota transplantation in Clostridium difficile infection is associated with treatment outcome	D10W0_VLP	(Zuo, 2017)	22.25 N 114.12 E	0	0
SRR5677784	23834120	Bacteriophage transfer during faecal microbiota transplantation in Clostridium difficile infection is associated with treatment outcome	F6W4_VLP	(Zuo, 2017)	22.25 N 114.12 E	0	0
SRR5677785	18237901	Bacteriophage transfer during faecal microbiota transplantation in Clostridium difficile infection is associated with treatment outcome	C7W0_VLP	(Zuo, 2017)	22.25 N 114.12 E	0	0
SRR5677787	15623737	Bacteriophage transfer during faecal microbiota transplantation in Clostridium difficile infection is associated with treatment outcome	F8W0_VLP	(Zuo, 2017)	22.25 N 114.12 E	0	0
SRR5677788	9478149	Bacteriophage transfer during faecal microbiota transplantation in Clostridium difficile infection is associated with treatment outcome	F7W6_VLP	(Zuo, 2017)	22.25 N 114.12 E	0	0
SRR5677794	15194712	Bacteriophage transfer during faecal microbiota transplantation in Clostridium difficile infection is associated with treatment outcome	F2W27_VLP	(Zuo, 2017)	22.25 N 114.12 E	0	0
SRR5677802	20428986	Bacteriophage transfer during faecal microbiota transplantation in Clostridium difficile infection is associated with treatment outcome	S4W2_VLP	(Zuo, 2017)	22.25 N 114.12 E	0	0
SRR5677808	18339839	Bacteriophage transfer during faecal microbiota transplantation in Clostridium difficile infection is associated with treatment outcome	N4W0_VLP	(Zuo, 2017)	22.25 N 114.12 E	0	0
SRR5677809	20075755	Bacteriophage transfer during faecal microbiota transplantation in Clostridium difficile infection is associated with treatment outcome	N7W0_VLP	(Zuo, 2017)	22.25 N 114.12 E	0	0
SRR5677811	20100672	Bacteriophage transfer during faecal microbiota transplantation in Clostridium difficile infection is associated with treatment outcome	S5W2_VLP	(Zuo, 2017)	22.25 N 114.12 E	0	0
SRR5677813	21523188	Bacteriophage transfer during faecal microbiota transplantation in Clostridium difficile infection is associated with treatment outcome	N6W0_VLP	(Zuo, 2017)	22.25 N 114.12 E	0	0
SRR5677814	8366938	Bacteriophage transfer during faecal microbiota transplantation in Clostridium difficile infection is associated with treatment outcome	N5W0_VLP	(Zuo, 2017)	22.25 N 114.12 E	0	0
SRR5677815	15544268	Bacteriophage transfer during faecal microbiota transplantation in Clostridium difficile infection is associated with treatment outcome	S4W0_VLP	(Zuo, 2017)	22.25 N 114.12 E	0	0
SRR5677819	20456037	Bacteriophage transfer during faecal microbiota transplantation in Clostridium difficile infection is associated with treatment outcome	F9W2_VLP	(Zuo, 2017)	22.25 N 114.12 E	0	0
SRR5677824	12504158	Bacteriophage transfer during faecal microbiota transplantation in Clostridium difficile infection is associated with treatment outcome	F8W4_VLP	(Zuo, 2017)	22.25 N 114.12 E	0	0
SRR5677825	17432766	Bacteriophage transfer during faecal microbiota transplantation in Clostridium difficile infection is associated with treatment outcome	F5W10_VLP	(Zuo, 2017)	22.25 N 114.12 E	0	0
SRR5677828	21464598	Bacteriophage transfer during faecal microbiota transplantation in Clostridium difficile infection is associated with treatment outcome	F5W0_VLP	(Zuo, 2017)	22.25 N 114.12 E	0	0
SRR5677830	9446638	Bacteriophage transfer during faecal microbiota transplantation in Clostridium difficile infection is associated with treatment outcome	F4W4_VLP	(Zuo, 2017)	22.25 N 114.12 E	0	0
SRR5677832	20956871	Bacteriophage transfer during faecal microbiota transplantation in Clostridium difficile infection is associated with treatment outcome	F4W18_VLP	(Zuo, 2017)	22.25 N 114.12 E	0	0
SRR5677835	30528110	Bacteriophage transfer during faecal microbiota transplantation in Clostridium difficile infection is associated with treatment outcome	D1W0_VLP	(Zuo, 2017)	22.25 N 114.12 E	0	0
SRR5677838	20002618	Bacteriophage transfer during faecal microbiota transplantation in Clostridium difficile infection is associated with treatment outcome	D4W0_VLP	(Zuo, 2017)	22.25 N 114.12 E	0	0
SRR5677839	21577932	Bacteriophage transfer during faecal microbiota transplantation in Clostridium difficile infection is associated with treatment outcome	D5W0_VLP	(Zuo, 2017)	22.25 N 114.12 E	0	0
SRR5677841	23235576	Bacteriophage transfer during faecal microbiota transplantation in Clostridium difficile infection is associated with treatment outcome	D7W0_VLP	(Zuo, 2017)	22.25 N 114.12 E	0	0
SRR5677843	23628724	Bacteriophage transfer during faecal microbiota transplantation in Clostridium difficile infection is associated with treatment outcome	F10W0_VLP	(Zuo, 2017)	22.25 N 114.12 E	0	0
SRR5677844	19470213	Bacteriophage transfer during faecal microbiota transplantation in Clostridium difficile infection is associated with treatment outcome	F1W0_VLP	(Zuo, 2017)	22.25 N 114.12 E	0	0
