# Supplementary material for: A diversity-generating retroelement encoded by a globally ubiquitous Bacteroides phage
Source: Microbiome. 2018 Oct 23;6:191. doi: 10.1186/s40168-018-0573-6 (PMC6199706; doi:10.1186/s40168-018-0573-6)
Supplement: Supplementary file 10 — Annotation of the VR-containing ORFs in DGRs. All ORFs with a VR were annotated using Phyre2 and HMM searches against the Pfam-A database. Annotations were only considered significant if the Phyre2 confidence is > 97 or HMMer bitscore is > 25. Otherwise, the annotation is listed as N/A. The presence or absence of transmembrane-spanning regions and signal peptides were identified using Phobius and indicated as “yes,” “no,” and “signal peptide,” respectively. (XLSX 17 kb) [file 40168_2018_573_MOESM10_ESM.xlsx]

## Sheet: Sheet1
Prophage ID	VR ORF Annotation (Phyre2)	VR ORF PDB code	Confidence	Transmembrane (Phobius)	PFAM domains	E-value
g.1032.pp.1	TaqVP	5vf4A	100	No	FGE-sulfatase	4.1e-08
g.1144.pp.4	Superkiller protein 3	4bujF	100	No	CHAT	1.1e-75
g.1207.pp.8	Pilin tip	4epsA	98.5	No	DUF1566	2.8e-24
g.1257.pp.4	TaqVP	5vf4A	100	No	E1_FCCH	3.6e-10
g.1293.pp.2	Pilin tip	4epsA	99.9	Signal peptide	DUF1566	1.7e-08
g.1302.pp.2	Pilin tip	4epsA	99.8	No	DUF1566	5.3e-08
g.1343.pp.3	N/A	N/A	N/A	No	NA	NA
g.1354.pp.3	TaqVP	5vf4A	100	No	NA	NA
g.1363.pp.1	TaqVP	5vf4A	100	No	NA	NA
g.1363.pp.4	TaqVP	5vf4A	100	No	NA	NA
g.1365.pp.3	TaqVP	5vf4A	100	No	DUF3751	1.5e-09
g.1368.pp.5	Pilin tip	4epsA	99.9	No	DUF1566	3.6e-11
g.1372.pp.5	TaqVP	5vf4A	100	No	FGE-sulfatase	1.2e-10
g.1375.pp.2	TaqVP	5vf4A	100	No	NA	NA
g.1380.pp.3	MTD-P1	2iouC	100	No	FGE-sulfatase	5.8e-12
g.1381.pp.1	N/A	N/A	N/A	No	NA	NA
g.1522.pp.3	TaqVP	5vf4A	100	No	NA	NA
g.1527.pp.1	N/A	N/A	N/A	No	NA	NA
g.1552.pp.2	TaqVP	5vf4A	100	No	NA	NA
g.1599.pp.6	TaqVP	5vf4A	99.9	No	NA	NA
g.1601.pp.2	Spore coat protein H	5jd9A	99.5	No	DUF1566	5.6e-12
g.1602.pp.4	Spore coat protein H	5jd9A	99.8	No	Laminin_G_3	8e-11
g.1606.pp.6	TaqVP	5vf4A	100	No	NA	NA
g.1613.pp.5	Uncharacterized protein	4e40A	99.8	No	NA	NA
g.1615.pp.3	MTD-P1	2iouC	100	No	FGE-sulfatase	3.6e-11
g.1616.pp.10	TaqVP	5vf4A	100	No	NA	NA
g.1616.pp.11	TaqVP	5vf4A	100	No	NA	NA
g.1648.pp.1	Spore coat protein H	5jd9A	99.4	No	NA	NA
g.1648.pp.4	Spore coat protein H	5jd9A	99.4	No	DUF1566	2.5e-14
g.1649.pp.4	Pilin tip	4epsA	99.9	No	DUF1566	1.1e-11
g.1653.pp.13	TaqVP	5vf4A	100	No	NA	NA
g.1656.pp.9	Spore coat protein H	5jd9A	99.8	No	Laminin_G_3	8.4e-11
g.1738.pp.2	N/A	N/A	N/A	No	NA	NA
g.1750.pp.2	Spore coat protein H	5jd9A	99.8	No	Laminin_G_3	7.7e-11
g.1750.pp.6	Spore coat protein H	5jd9A	99.8	No	NA	NA
g.1763.pp.12	N/A	N/A	N/A	No	NA	NA
g.1894.pp.4	TaqVP	5vf4A	98.4	No	RVT_1	7.6e-46
g.1894.pp.6	TaqVP	5vf4A	98.4	No	NA	NA
g.1895.pp.2	TaqVP	5vf4A	100	No	DUF3751	1.1e-07
g.1910.pp.5	TaqVP	5vf4A	100	No	NA	NA
g.1947.pp.2	N/A	N/A	N/A	No	NA	NA
g.1980.pp.1	Receptor-type Tyrosine-protein phosphatase Mu	2v5yA	99.7	No	NA	NA
g.2060.pp.4	N/A	N/A	N/A	No	DUF4284	2.4e-34
g.2141.pp.5	N/A	N/A	N/A	No	NA	NA
g.2234.pp.4	Anosmin-1	1zlgA	99.8	No	NA	NA
g.226.pp.8	Chromophore maturation protein PvdO	5hhaB	100	No	FGE-sulfatase	4.8e-59
g.2289.pp.1	Pilin tip	4epsA	99.9	No	DUF1566	2.5e-09
g.2290.pp.2	Spore coat protein H	5jd9A	99.7	No	DUF1566	2.6e-09
g.2290.pp.4	Spore coat protein H	5jd9A	99.7	No	CotH	7.6e-10
g.23381.pp.3	Pilin tip	4epsA	99.8	No	NA	NA
g.23533.pp.2	Pilin tip	4epsA	99.7	No	NA	NA
g.23534.pp.3	Pilin tip	4epsA	99.8	No	DUF1566	6.8e-08
g.23643.pp.2	Pilin tip	4epsA	99	No	NA	NA
g.2412.pp.2	transposase	1mus	99.4	No	NA	NA
g.2418.pp.1	N/A	N/A	N/A	No	NA	NA
g.24302.pp.1	N/A	N/A	N/A	No	NA	NA
g.24569.pp.1	TaqVP	5vf4A	100	No	NA	NA
g.24636.pp.3	Pilin tip	4epsA	99.9	No	DUF1566	2e-10
g.24647.pp.2	Pilin tip	4epsA	99.8	No	DUF1566	1.5e-09
g.24656.pp.5	MTD-P1	2iouC	100	No	NA	NA
g.2482.pp.2	N/A	N/A	N/A	No	NA	NA
g.2482.pp.4	N/A	N/A	N/A	No	NA	NA
g.25008.pp.2	Pilin tip	4epsA	98	No	DUF1566	8.3e-33
g.25178.pp.2	Pilin tip	4epsA	99.8	Signal peptide	DUF1566	1.1e-08
g.2542.pp.7	TaqVP	5vf4A	100	No	NA	NA
g.25458.pp.1	N/A	N/A	N/A	No	NA	NA
g.2615.pp.2	Adenine-N6-DNA-Methyltransferase	1aqjB	99.6	No	NA	NA
g.26274.pp.7	N/A	N/A	N/A	No	NA	NA
g.2640.pp.3	RTX-adhesin	5irbB	99.8	No	NA	NA
g.26473.pp.3	N/A	N/A	N/A	No	NA	NA
g.2650.pp.3	Pilin tip	4epsA	99.1	No	DUF1566	3.7e-08
g.26528.pp.6	N/A	N/A	N/A	No	NA	NA
g.26742.pp.5	Flavocytochrome C fumarate reductase	1d4c	100	No	NA	NA
g.26919.pp.1	N/A	N/A	N/A	No	NA	NA
g.26931.pp.6	N/A	N/A	N/A	No	NA	NA
g.26941.pp.2	Spore coat protein H	5jd9A	99.4	No	NA	NA
g.27016.pp.1	TaqVP	5vf4A	100	No	NA	NA
g.27080.pp.5	Protease Do-like 5	4ic5	98.7	No	NA	NA
g.27080.pp.7	Protease Do-like 5	4ic5	98.7	No	NA	NA
g.27096.pp.1	TaqVP	5vf4A	100	No	NA	NA
g.27096.pp.15	TaqVP	5vf4A	100	No	Big_3	9.3e-12
g.27096.pp.3	TaqVP	5vf4A	100	No	NA	NA
g.27096.pp.7	TaqVP	5vf4A	100	No	NA	NA
g.27099.pp.2	TaqVP	5vf4A	99.5	No	NA	NA
g.27128.pp.1	TaqVP	5vf4A	99.9	No	NA	NA
g.27128.pp.10	TaqVP	5vf4A	99.9	No	NA	NA
g.27137.pp.4	TaqVP	5vf4A	100	No	NA	NA
g.27343.pp.3	TaqVP	5vf4A	97.8	No	NA	NA
g.27474.pp.2	TaqVP	5vf4A	100	No	NA	NA
g.27478.pp.3	N/A	N/A	N/A	No	NA	NA
g.27505.pp.2	Pilin tip	4epsA	99.9	No	DUF1566	1.5e-09
g.27535.pp.5	N/A	N/A	N/A	No	NA	NA
g.2764.pp.3	Chromophore maturation protein PvdO	5hhaB	100	No	FGE-sulfatase	7.3e-64
g.27954.pp.1	N/A	N/A	N/A	No	NA	NA
g.27983.pp.1	N/A	N/A	N/A	No	NA	NA
g.2820.pp.2	Pilin tip	4epsA	99.9	No	DUF1566	8.1e-11
g.2827.pp.4	TaqVP	5vf4A	100	No	FGE-sulfatase	1.9e-11
g.2827.pp.9	TaqVP	5vf4A	100	No	DUF3751	1.1e-07
g.2830.pp.9	TaqVP	5vf4A	98.5	No	NA	NA
g.2831.pp.4	TaqVP	5vf4A	100	No	FGE-sulfatase	6.1e-13
g.28311.pp.1	TaqVP	5vf4A	100	No	NA	NA
g.2839.pp.2	TaqVP	5vf4A	100	Signal peptide	DUF3751	7.3e-11
g.2844.pp.4	N/A	N/A	N/A	No	NA	NA
g.28509.pp.2	Pilin tip	4epsA	99.9	No	NA	NA
g.2867.pp.3	TaqVP	5vf4A	100	No	NA	NA
g.28684.pp.1	MTD-P1	2iouC	100	No	NA	NA
g.28908.pp.3	N/A	N/A	N/A	No	Laminin_G_3	8.4e-11
g.28909.pp.6	Spore coat protein H	5jd9A	99.7	No	Laminin_G_3	8.4e-11
g.28910.pp.10	Spore coat protein H	5jd9A	99.8	No	Laminin_G_3	8.4e-11
g.28916.pp.7	N/A	N/A	N/A	No	NA	NA
g.28917.pp.2	N/A	N/A	N/A	No	NA	NA
g.28919.pp.10	TaqVP	5vf4A	100	No	NA	NA
g.28919.pp.8	TaqVP	5vf4A	100	No	NA	NA
g.28920.pp.6	Spore coat protein H	5jd9A	99.7	No	CotH	8.5e-10
g.28920.pp.7	Spore coat protein H	5jd9A	99.7	No	NA	NA
g.28922.pp.3	Spore coat protein H	5jd9A	99.7	No	CotH	6.4e-10
g.28922.pp.9	Spore coat protein H	5jd9A	99.7	No	CotH	2.9e-12
g.28923.pp.1	Pilin tip	4epsA	100	Yes	Mfa_like_1	2.4e-24
g.28925.pp.2	TaqVP	5vf4A	100	No	NA	NA
g.28927.pp.3	TaqVP	5vf4A	100	Yes	NA	NA
g.28933.pp.1	Spore coat protein H	5jd9A	99.4	No	NA	NA
g.29562.pp.7	Spore coat protein H	5jd9A	99.8	No	Laminin_G_3	8.4e-11
g.29595.pp.3	TaqVP	5vf4A	100	No	NA	NA
g.3007.pp.10	Cas9	5vgbA	99.6	No	HNH	1.4e-18
g.3007.pp.12	Cas9	5vgbA	99.6	No	GIIM	4.2e-22
g.3007.pp.3	Cas9	5vgbA	99.6	No	HemolysinCabind	5e-15
g.3007.pp.8	Cas9	5vgbA	99.6	No	GIIM	2e-18
g.3043.pp.2	Spore coat protein H	5jd9A	99.8	No	Laminin_G_3	8.3e-11
g.30632.pp.1	Pilin tip	4epsA	99.9	No	DUF1566	7e-09
g.3070.pp.2	TaqVP	5vf4A	100	No	NA	NA
g.3088.pp.2	N/A	N/A	N/A	No	NA	NA
g.3099.pp.1	TaqVP	5vf4A	100	No	NA	NA
g.3102.pp.5	TaqVP	5vf4A	98.3	No	NA	NA
g.3105.pp.8	Fibronectin(III)-like module	3pe9A	96.6	No	NA	NA
g.31087.pp.3	TaqVP	5vf4A	99.7	No	NA	NA
g.31101.pp.1	TaqVP	5vf4A	100	No	NA	NA
g.31227.pp.3	TaqVP	5vf4A	100	No	FGE-sulfatase	2.3e-10
g.3125.pp.4	TaqVP	5vf4A	100	Yes	NA	NA
g.3126.pp.4	N/A	N/A	N/A	No	NA	NA
g.31348.pp.2	TaqVP	5vf4A	99.9	No	NA	NA
g.31350.pp.5	TaqVP	5vf4A	100	No	NA	NA
g.31350.pp.6	TaqVP	5vf4A	100	No	NA	NA
g.31351.pp.4	TaqVP	5vf4A	100	No	NA	NA
g.31354.pp.6	N/A	N/A	N/A	No	NA	NA
g.31357.pp.5	Receptor-type Tyrosine-protein phosphatase Mu	2v5yA	99.8	No	NA	NA
g.31410.pp.3	Pilin tip	4epsA	99.7	No	DUF1566	1.6e-13
g.3151.pp.2	Pilin tip	4epsA	99.8	No	NA	NA
g.31515.pp.2	Sulfoxide synthase EgtB	4x8bA	100	No	FGE-sulfatase	8e-09
g.31540.pp.1	Pilin tip	4epsA	99	No	DUF1566	9.4e-09
g.31624.pp.2	MTD-P1	2iouC	100	No	NA	NA
g.31758.pp.2	Pilin tip	4epsA	98.9	No	NA	NA
g.31903.pp.2	Pilin tip	4epsA	99.8	No	NA	NA
g.32274.pp.1	Adhesin	4m00A	99.5	No	NA	NA
g.32364.pp.2	Pilin tip	4epsA	99.1	No	NA	NA
g.32458.pp.11	N/A	N/A	N/A	No	NA	NA
g.32460.pp.7	N/A	N/A	N/A	No	NA	NA
g.32467.pp.6	Phosphoadenosine phosphosulfate reductase	2oq2B	100	No	DUF3440	6.5e-88
g.3257.pp.2	Pyrophosphokinase	1cbka	100	No	HPPK	1.6e-41
g.3399.pp.3	N/A	N/A	N/A	No	NA	NA
g.3439.pp.4	Fimbrial protein	4qb7A	100	No	AAA_25	4e-09
g.345.pp.1	N/A	N/A	N/A	No	NA	NA
g.436.pp.7	N/A	N/A	N/A	No	NA	NA
g.488.pp.2	surfactin synthetase	2vsqA	100	No	AMP-binding	5.6e-170
g.530.pp.1	TaqVP	5vf4A	100	No	NA	NA
g.680.pp.4	Rep-associated tyrosine transposase	4er8A	99.8	No	NA	NA
g.72.pp.2	N/A	N/A	N/A	No	NA	NA
g.86.pp.1	Pilin tip	4epsA	99.8	No	NA	NA
g.963.pp.2	Pilin tip	4epsA	99.9	No	NA	NA
g.963.pp.4	Pilin tip	4epsA	99.9	No	NA	NA
g.996.pp.5	TaqVP	5vf4A	100	No	NA	NA
