# Supplementary material for: A diversity-generating retroelement encoded by a globally ubiquitous Bacteroides phage
Source: Microbiome. 2018 Oct 23;6:191. doi: 10.1186/s40168-018-0573-6 (PMC6199706; doi:10.1186/s40168-018-0573-6)
Supplement: Supplementary file 11 — Sequences of all 170 predicted prophage-containing regions. (FASTA 11271 kb) [file 40168_2018_573_MOESM11_ESM.fasta]

>g.72.pp.2_[taxonomy:_1036673]_[organism:_Paenibacillus_mucilaginosus_KNP414]
TCATCGCTGACCTGCTTTTTTGAACCAGGTCAGCAGGAAATGTCGCAGTTTGTGCGGCGACAGGTTTTGAGCAAGACTGGCTTCCTCCGAATATTTGGCCAGAATCTTTCGCATTCCCCGATCCGTATATTTCTTCTTCCACGACGATTCAAACAGATAGACCGCCTACTTTTTTTCATTGAATCGGCGTGCATAGAAGAAGCTCGGCAGCATAGCGGACCTGATGATTATATTGCTCAAATCGAAGGATAGTCGCGACGGAACCCCTTACTGTGCCTACGGATAATATTAATGATTCAACTGACTTTCCACTTGATCATTACCCCCATACAAAAGCTACATGGAATGCCTATTTTCAGATAAATAGGTTCCTGTCTACTAATTATTGGTTAAAAGTCCATTCTTCAAATAGGTTGATGACATAATATAGGCATATCATTAAAAATGGTAAATATGGGAAAAACATTGATGCGGATTTCTAACGTATCAAAAAATCGACTCGAGGAGGTGTTTTTAATTGAGGAACTGTAAGGCCCGTAAAAAACAACATAAATTTCTCCTACTGAAAAAAAATAAAATGGAGAATGTCAAGAAAAAAACAAACAATTCTGCTTCGAAAAAAAAAATAAATAAACGAAAAAAATTTAAGGTATTCCGAAAAATATGTTTAAGGAAGGTCACATGTGTTCTTTTTCGTGCCCCAAAAGGAAAACAAGGTCCTCCGGGGCCTCAGGGAAAACATGGGGTCCCAAGAATACAAGGGCCCCCGGGGCCTCAAGGAGAACAAGGAGTTCCAGGAATGCAAGGGCCCCCGGGGCCTCAAGGAGAACAAGGAGTTCCAGGAACACAGGGACCCCCGGGGCCTCAAGGAGAACAAGGAGTTCCAGGAATACAAGGACCCTCGGGGCCTCAAGGAGAACAAGGAGTTCCAGGAATACAAGGACCCTCGGGGCCTCAAGGGCCGCCTGGACCACTCCCCGAAGTCACTATTATACCTACTGTTAATAGATATTATTTTATTGCGAGCTCAGATTTAACTTTATCGACCTCTGTGACTATACCAGCTAATCTATTCACAGGTGATGCTGGAAATTTAATTACCACTTTTTCAGGTATAGGCCCGAATAGTTATAATAATCTATTCATCAACGGCATATTGCAAGTAGGCAACGTGTACAGTGTAAATCCAACTACATTGACCTTGAACCCCGACGGTAACACTATATACACTGGCACACCGATTACTTTGGAAACCATTCAATTTATAGCTCTGGTCTCGTAAAAATGATGCAATGTAATCAATTGCTTCGCCCTTGCCGTTTCCTTTTTTTAGCATTTACTATGAGTATCAAGGAAAAAGGAGCTGAATATAAATGCCTCTAACAAAACCGTTCATGGCGGGAAGAAGATTTACAACCACAGCATCAACAGGTACAGTTGCAGGTGCTGATTTGACTTTCGCTAATACAGATTTCACCGATGATGCTGGCGGTGTTTCAACATTTCCTTCTTCACCCGCGGTTGTAAATTTGTATATTAATGCTTTACTTCAAACAAGTGATACTGTAACAGGTGTTACGACTACTTCAATAACTATTGTAGGAGGTACTATTCTTGATCCTGCTACTCCAATTGTAGTTGAATTCATTATAAATTAGTTATTTGAATCAATTATAGGGGGTAGAGGGAGCATCGTCGATTTTGCCACCATTTGGCCAAGGAATGGAACCAAAAGCAGATAAGTTCACAGGAATAGTTCATTTCCATTAGAATTTGTGCGTGTAATGAAAAAGTGGTTAAGCAGCGTGCTATTTCTGCTCAACCACTTTTTTGGGTCGATTACCGACTTCCTCAGCAAATTGTGAGCAAGCGAAATTCAGATTCTAAACACGTGTGCCGATGCCCATGGTTGTCCGCTAAAGCAAAATGGAGAACGTTAGTCAAGCAACTCCCATGAGAAGATGAAGGCAACCAAAATCATAGGAGGTTGCCTCATGACGAACAAAGAAAAACGCCGCCTAGAATGGGCCTCAAGAATTGCAGACTACAGAGCCAGTGGTCAAACCATGGCTGTGCATGATGCAGCAGCAATGGATGCAGCACAGAGCAGCTGAAGTACTGGCTCCGCAAGTTCAAAAATGTTCCCGTCACCGAATCTGCCTCTGTGCCCGTAGGTTGGACGGCGGTCTCGACCAACGACACGCCGCCACTGACGCCGTCAAAGACGGTCATTGTTCAAGTCGGCCTCTCGCGAATTGAAGTCCAGCCGGGCTTCGCCCCCTTCTTGCTTCGGTCCGTGGTTAAGGCACTGCTGCCTCTATGCTAACTCTCTCCCATGCTCACCAGGTTTACCTCGCCTCCGGTTCAACCGATTTGCGTAAGTCCATTGACGGGCTTGCGGCCATCGTTCAGGAAAGCTTCGGCCTCGATCCATTTTCCCCTGTACTTTTTGTGTTCTGCAATCGCCAACGCAATAAGCTTAAGATTCTGTACTGGGAGCACAACGGTTTCTGGCTGTTCTACCGTCGTCTCGAGCGAGGCACATTTTAGTGGCCGGCAGGCAGCGAGCGTACCACAGCCGTCTCTTCCCGGGAACTGCGCTGGCTGCTGGACGGCCTTTCACTCAGCCAGCGGCAGGCACACACCAAAATCACTGCCGAATCGGTTATTTAATTGCGTATTTGTACGCCGTTTCGCCATACCTGCCGGCAGGATTGTCAGGCTTGCCTCTCGAAGATTTAGCTTATGGACAATAGAGCGGATACCCCAGCCACAATTGAACAATTGGAAGAGAAAAATGCCAGGCTCGAGCAGCAGAATGCCGAACTGACGGCAAAACTGCAATGGTACGAAGAGCAGTTCCGCCTGGCACAGCACAAGCGTTTCGGTGCATCGAGCGAGAAGACGCATCCGGACCAGCTGGAGATGAATCTCTTCAACGAAGCCGAAGTGCTGGCGACGACTGCCTCGGAAGAACCGACGATGGAGACGGTCACGTACAGCCGCAAAAAGCCAGCAAGCCGTGAAGCGAAGCTGGCACAATTTCCGGTAGAGACCATCCACTATGAGCTGCCGGAAGAAGAGCGCAATTGCGCATGCTGCGGTGGTTCGCTGCATGAAATGAGCACCGAGACACGTACCGAACTAAAGCTTATTCACGCGGAAGTTAAAGTCGTGCGGCATGTTAGGCAGGTCTACAGCTGCCGGCACTGTGAGCGCGAAGAGATTCGTACGCCCATCGTCACTGCGCCAATGCCAAAACCCGTGTATCCGGGCAGCCTTGCTTCCCCGTCGCCGTCGCCCAGCAGGGGATGAACTTCTGCAACCAACTCTACTCTATTGAGCATGAGCTCAAGGCGGTTACGCCCGAAGAGCGTTTTGACGCCCGCCAAGAGCGCAGCCGTCCAGTATTGGATGCTTTTTTGGCATGGCTGAAACAGCAGAAAAGCAGAACGCTGCCCAAAAGTGCAACGGGAAAAGCTATTGCTTACGGCTTGAATCAATGGGATAAATTAATGGGATTCATGAAGGATGGACGTCTGGAGATAGACAACAACCGAAGTGAGCGTGCCATTAAAACATTCGTGATTGGGCGCAAGAACAGGCTCTTTGCGAACACCGCTCGCGGAGCAAAAGCCAGTGCGGCGATCTACAGTGTCATGGAAACGGCCAAGGAAAATGGCCTGAATCCGTTTCAGTATTTACAGTATCTCTTCGAGCAGTTGCCGCAATTTTGAATAGCCCACACCTTGTGATCAAGATGAGGGCTATTTGACGCTACGTTGATAGCACTCAAAGAGCATGGGTGAAGCTCAAGAAGCTCTAGGCTGAGCAAGCCTTAGAGAGGGAAATCTTCTTCATAATAAACTTAACTCTATATTATTATAGTGGTACTTGTGACAAATTTGGATTCACCTGTGTAATTTGGCATATAGATATAGCTGCATTAACTAATGTACCTCCTCCTATATCCAATTGTCCAAAAACAATTCCAAGTCCCGTTCTTTCTACGTTAAAAGCTTCCGCCACTGAGCCAGTATTGCTCCGAATACTAACTGTTGTATTAATAAGTGTATCAAATAACTCTCTAAGAGGTCTTTCACGACAATCACATTCGCCCGGGAAATTCATAGGAGGATCCAATTCGATTTCAGGACCAGGTAAAAAGAGGACTCCATTCACATCTGCAATGCTGACTATAGATGTTGTGTTAGTCGCTTCATCTGTTACCGTAACCAAAAAATCATTCACTTCATTGATTGTGACTTGAAATAATAAGGGTGGCACATTAGGTGCGTCTGCAACAGTAGAAAGAATAACGGTCTCACCAATTAATTGTTCCAAGACATTCTGCATCGGAGAAACACAACAATCACAAACACTAAATTCAGGTCCTGATGGCCCTTGTAGTCCTGATGGCCCTTGTGGTCCTGATGGCCCTTGTGGTCCTGCTGGTCCTGCTGGTCCAGCAGCGCCAATTGCTCCTGCAATTCCTTGAGGTCCAAGTGCACCAATCGCTCCTACAAGTCCTGCTAGTCCTTGGGGTCCAAGTGCCCCTGCAATTCCTTGGGGTCCAAGTGCACCAATCGCTCCTACAAGTCCTGTTAGTCCTTGGAGTCCAAGTGCTCCTGCAATTCCTTGGGGGCCAGCTTCTGTAATTGCCCCCGCAAGTAATCGAAGTAATTGCCGCCCTTTAGGCGGGGGACACTTTTTATAAACTATCTTCTTAATAACTCGAAGACGACGTTTCCTTTTTTTTCTTTTGGGATGGCACACAATAATGGTTTTCTTTTTACACCATTTTTTTATATCGGGACAACTCAACAACGGCACCTCCCTATAAAGATGGTTCAGTGTACGTGAGTCGTTGTATTTAGGTATGGACTAATAGCCTGCAATTAGCTAGACTACAAACTATTTTCAGAAAATTCGGTTTATGTTAGGGTAATGTTATACGTAAGCGTCCCATCACGTACAACTAGCTTCATCTCCATCTAAGACCAAAGTTTTGCGATGCCTATCCCATAACGCGATAAGTAATCGGAAGCATAGATGACCATGGCAAATAAGGCTCGAGCGCCTCTGGATTTTGTGGATCCGGAAGCTGTGGAAGCTGCTCGAACAGGTACTTTAAATATTGGAACGGAAGATGTCCATCTTCCTTCGCCGTCTCGATTACGCTGTAGATCGCCGCACTTGCCTTCGCGCCGCGAGGCGTATTTGCAAATAACCAGTTCTTACTCCCGATTACGAATGGCTTGATCGAGCGTTCACATAGTAGCTTAAAGATTGTTTCTTAAACGGCCATTTTTGGAACGATGACACAACAAGGAGCCCTCCGTCGTTGGGTGGCTCCTTCTAGAAATAAGGTCCATGGGGGCATACAAAACTCTACCCCGATCGAGTTGGAGTAGCCACATCTTCGATTTGAAATATGACCTCTTCCTCTTGGTGGTCAGCTGTCTCAAACCAACCGATAAAATGTTTTCTTTTAGTGTTTTGGGATTCAAATCTTCGTGGGTGGTGAGAGCGTGAATGAAGTCCTGAATCGTCTGCTCGCCCAGTTGTGAAATCCCGATCGCTTCTCTCATTTAGCAAAGCCTCCGAATCATGAATTACAGAGGGAGCAGCAGACCGCCGCGCGGCAACTGCACCTTGTCTCGTTGAAGTAATGGGTGGTTAGCGAGTTATGGTACCACGTCCGAGAAAAAGGTCTGTACAGCTTGCCCACTTTTTGCCCACCAAAGCGTGAAAAAACTTGATTCTTAGTGAAAACCGAATTGCTTAAAACCGTTGATATGATGGGGATTTTGTTGATGGTTGATTGAGTTTGATAGCCTTAAATAATCAAGTTCGAGATGGAAGGTTCGATCGGTTAAGCCTTATAGATCAAGGGATTTTGGGAGAGCGTAGAGGGGTTTGCCCCCTTTTTGCCCCCCAACTTATTTTTGGATATATTTTTCGTAGAGGGCGAGTGCATCGTCCTCTATTTTTTTTGTAACGTGCAAATACGTGTCTGCGGTGACTTTTATGCTTGCGTGTCCAAGTCGCTCGGACACGTATTTTATATTTGCGCCCGCTTCAAGTAGGTGGACTGCGTGAGAATGGCGAAGTGCGTGGGGGGAAAGAACGGGTAAGTTTGCTCTTTTACATACGGCTTTAAAATAATCACGAACGACATTAGTACAAAGCCATCTTCCATCATGCTGATGAAATACAATATTGTCTTTTAACTCATGAATTCGCAGGATTTCACCCTTAGCAGAATTGTAGTATTAGATGAATGCTAGAGAAGTTCGGGGGTTGGGGCAGAAAAGGGTATGCGGGAATAGAGGGAAGGGAACTTCCCCCAGTTTGTTCCATATCATGCACGTCTCCATTTCGCCCTTAGAGATTCTCACTTTGTCTCAACGGGTCATAGTGTCATCTATGAAGGTACAGAAATTATTGGTAAGGACCTACAAGTACAGAAAAAGCAATCATTGATTGAACTAAACCATCGGCTGCCGGTTATTATCCGGCAGCCTTTTTTTCGCTAAGGGAGGATTAAAAACTGAGCACTATCATATTCATAGGTCATCGCATTACATTGCCTATAACTTAGGTGTACTAAAAAACATGCGCACATATAAGTGATACGTAATAAAGGGGATGCCCTCCAGATGATGTGTGGAGGCATCCCCTTTTTGGTAAAGTTGATTAAGCTACCATGAAAATTATCCTCTGTGGTGCAGCGCTGATTATTGTGCTGCATGAATGGCTAATGGCAGGCAAGATAGGAGTAATTCAGGGATAATATTATTTTTTTGTTAAATTTATCCAAGCGCAGTTTGTTGTGTTATATTTAATCGGAATTTATTCATAAATTTAAGGAGGATTTACAAATGTTTAACAAAAAAAATGTTATCATCGCAAGTTTTTTTTTATGTTCATCTCTAATTTTCCTTTCAGCAGGACCAACAATTATTAAAGCTGATTCTGTGATCACCTACGAAGGAACCAGGCAAGCTGCGAAGGAGAAGGCAGATCTCCTCACGAATACTTACGGAACGAACAGCGTGCAGTACGCCATTATCGATCATGGCAGCATCGTCGTATCCGGCCAATCCGGCAAGAATAATGAGAAGGGACAGAATCCGCTCACGAAAGACACGATGTACGGGATCGGCTCGACGAGTAAAATGTTTACCACGGTTGCCGTCATGCAGTTGGTCGACCAAGATAGAATCGATCTCGATACGCCGATCGTCCAGTATATCCCCGAGTTTACGATGAAGGATGAACGTTACAAGCAGATTACGCCGCGCATGCTGCTGAATCATTCTTCCGGTCTGGACGGATCGTCGATGACGAACGCCTTTTTATTCGAAGATAACGATACTTACGCCTACGACACACTACTGAAGCAACTGGCCGGTCAGACCTTGAAGGCGGACCCCGGCGCTTATTCAGTTTACTGCAACGACGGATTTACGCTGGCCCAGATTCTGATCGAGCGAGTCAGCGGTATGGACTTTACCTTTTATATCCATCGATATATTACGGAACCTCTGGGTATGGCCAATACGGTGACGCCGCTCGATTCTCCGAACACAGCGAAGATGGCGGGACTTTATTATCCTACCTACGCAGGGCAACTTCCCAACGAGACGTTCAACGTGATCGGAACGGGAGGCATTTATTCCACGGCGGAAGATTTGGCTCGATTCTCGCAAATTTTCACGGGGGAAGCGGAAGAAGTCTTGTCCGGCAAATCGGCTGCGGCCATGGCGCAAGACGAGTATAAGACACCTTTGTGGCCTGATGATGCGGACAACTCAACCGAATACGGTCTCGGCTGGGACAGTGTCAATCTGTATCCCTTCGGCGAATACGGAATAAAGGCGCTGACCAAAGGCGGGAACACGTTTCTCTATCACTCATCGCTCGTTGTGCTTCCCGAGCAAAACATGGCAGCAGCTGTCGTCTCTTCCGGCGGGCGCAGCGAGTTCGACGAGCTTCTGGCGAAAGAAATCCTGCTTCAGGCACTGAAGGAGAACGGGACAATTGCCGAATTTAAACCTGAAAAGTCGTACGGTGTGCCGGTAAAGGCTAATATGCCGGAGTCCGTGCTGCAGTATTCGGGAATCTATGGCGCGACCAATACAACGATAAACATCGATATTACCGAAGGCGGCGTCATGTCCATTACTTCGGAGCAGTCGCCCGATAATCCGGCCCAGATCTTCGAGTATTCGGCGGACGGCACGTTCAAGAGTGCGGATGGGAATGTGATGATCAGCTTCGTGACGGAGGAGAACGGCCGCATCTACTTATGGATGCGTCAATACGCTTCGCTGCCGGGTCTTGGGCAGAGGGCAGTTTCAGAGTACAACGCCGAGAAGCTCCAGCCCCAAGATCTTCCGACAGAGACAAAAGAAGCATGGATTCAGCGCGACGGCAAGAAGTATTATCCACTGAATGAGAAGTATACGTCGCTCATTTATTTGGTGTCGGGAACCATCCAATTGAATGTGTCGAAACAATTGCCGGGGTACGTGTTGGATAAGCGAATAACAGGCCCGAATACGGCCGTCTCCGAATTGCAAATTCCAGGAACGAGCGGCCGGGATCTCTCAGGTTATACGTTCTTTACACTGGACGGCGTTGAGTACCTGAATATTGGTGGAAGCATCTTAGTAAACGAGGACGCCGTGAAGCCTGTCAACGTCGCTGAGAAGTCAATCGTTACCATTCCGTCGAGCGGCTACGCCAAATGGTATACGATAAGCGATAAAGACGGGGGCAAAACCGTTAAGGTGAGCATGTCCTCGAAGGCTTCCTTCGCTGTTTATAATGCAGAGGGGACATGTATCTACTTCAGTGTCATCGGAACCAATGATCAGGTCGAGCTGCCTGCGGGAGGATCGATTGTTTTCGCCGGGGATGCCGGCACGAAGTTCGAGATTTCCGCGCAGTAACGTCGCAATAGGTATTTCATAACTGGCCAAGATACAGTCCTGCGTATAAGTAAGAAGAAGACTCCTCAAGAAAAGTTGGAATTTTCATGATTCCGTGGTGCCGCGTTCGCGTGGCATGGATGGCTAAACATTCCTGTATAGCCTAAGAAAACGGCTTTGTCAAAAAAGGAGCGCCTCGGTATGATGGGTTTGTCCACTACACCATCAAGGAGGCGCTCCTTACTATGAAGTTTAAGCAATCTGACGTACAAAATCAACGGATTGAACGAATTACTACTTCTCACCTCGTTGTAGGAATTGATATGCCAAAGGAAACTCATGTCGCAGAAGCCACCAACTTCCGGGGAATCGTCCTTTCCAATCGGCATCTCTCCTTCAAGAACACAGCAAAAGGGTATGAAAAGCTACAACGACTGGATCGAGTCACTGCAGCTAAAACACCGGTTAAAGAGCTTCATTGTCGGCATGGAGCCAACAGGACATTACTGGTACAACCTGGCCAATTGGCTGGTTGATTTAGGGGAGCACGTGGTGTTGGTAAACCCGGCTGAAATCCTGCGAATGAGTGAGCATACGTGAGATAAATCCTTAATACTGGGGGACTGGGAACGTAGAGTCTATGCAGAAGGGGTGGTACACCCGATCAATCCTGGACAATTTAACGAATGCCGCAAGCTGATTGATTACGAAAGTAAATTTAATCAAAACACAACCCCTCCAGAGCGCCTACCCATGTACGAGAAAGGTCGACTGCGCAGCGGATCGGAAGATATGGGCGTGGTCGGAGCGTTAGCAGCATTCCTGTCGGGTCCAGATCGAGAGACAGAGGGAAGAGACCTTGAAGCAAGCGGAGACATTGAAACACTTTGGGAAGATCAATCCACCAGCAGGCACTATCGTAAAAATTAATTGAGGGCCGAAAATAATCAGGCCGGCGCAGAAACAAAATACGTGTACGAGCGAATTGGACACGCAAGCGTTAAAGTCACCGCAGACACGTATTTACACGTTACAAAAAAAAATAGAGGACGATGCACTCGCCCTCTACGAAACATATGTCTTGCCCGGAAACCGGGCAAAAAACGGACAAAAGCTATTAAACGATTCAGCAAACCCTTGATCTATAAGGCTTAATCGATAAATCCTTCCGTCTCGAACTTTATTAGTGAAGGCTTTTATTGGGTTTTATAACACATAAAAATCCTTGAGAAATAAGGTATTAATGAGAATCAATTTTCATCTAGGTTCATTGCTTTTCAGGCTGTGGGGGGCAAAAAGGGGGCAAGCTGTATAGACTCTTTGCTCAAACAAGGTCCACTTACAGGCTAATTACCCATTACTTTAACGAGACCAGGGAGCAGCTGCCGCGCGGCGATCTGCTCCCTGGTTAATGTAGCCGCGGTCATCTGGCCGGCTGTCTAAATAAAAGCCTCTTCGCATTCAACTAACGTTCCCCGATAGTTGAACGAGCGTCAACAATCATTCCCTAAACAAATACTCCCTCTGGTCTTTTTTGTTATATAATTCCCAATGCACGTCGGCTATCCGGTCTGGATCGTAATACGTCCCCTTTTTGACATGATCAGCGATTAGAACCTGACCTACATAAATTCCAAAGGGAGACACTGTCTCCGCTATTGAAAGTGCAAGCGAGCGGGTCGCTGCTTTGCCGATGGATAAAGAGGTATAAAGGGGATTCGGATTCAGCGCAATACTGCCACCTGTGAAAAAGAGTGTCCCCTGTTTACGTTCGACCATATCCGGAATTACTTGTTGAGCGCTGGTCAACGCACCAACAGTATTCACCTTAAAATCTTCAATAAGCTGCTGTTCAGTTAACGAAAGGGGATCCCCTGGCACGATGTGTGCCGCATTATATACCAAAACATCGGTGGTTCCAAATGAATCTTTTATCTGTTTAAAGGCTGTTTTTAATGAATCCGGATCTGATGCATCTGCAGTAATTCCGTGCGATTCAATTTGTAACTGTCGAAGGGATTCCAAGCTGCGTTGCAGTGATGATTCGGTTCTTGATATGAGAATCACTCGGAAGCCATTGCTTCCGAACTTTTTGGCTATACTGGCGCTTACTCCCGGTCCAGAACCGACGATGACTAACAGAGGTTTATGGCTCATCCTTACCACGCCTTCTTTCTGATATTAGTTTAAATACATAAATTTGGTGTTTCTATATTTTTAATAATATCGAAATATATAGATTCGTCAACCACTTCTTCTCAGCTAAGCAGTGCAACTGTTTATTACGTTATTCTGCCCTTTAGCTTAACGTCAACCAGGGAGCAGCTGCTCGCAACGAATCTGCTCCCTGGTGTTGTGCTATCGTTCCCAGCTAGCTCAATGACCTAACTCTTCTTTATGATTGATTACCTTTGCAGTCATAAGGGTGAAAATTGAGAAAGGGACTGTTCGTGACTGCATTGGGACAGTAATCCCGGCCCTTTTGGCGGTACATGGTCAATCATCCGAGGAAAGAGGATGCCGGCTTGCTCGTTCATTATAAAGCTCTCCCCACTCTTTCATCAGTAAAATAATTGGGTTCAAGGTTTTACCAAATTCCGTTAGCGAGTATTCTACCTTTGGCGGCACCTGGTTGTACGTTTTGCGCTCTATGATACCTTCACGTTCGAGTTCCCGTAGTTGCAAGGTAAGAATATGATGAGTGACTTGAGGGTAAATTTTGCGAAGTTCGCCGAAACGCTTCGTTCCGCCCATTAAGTGATAAAGAATCACTCCTTTCCACTTTCCACCAATAACATCAATCGTCGTTTCGACTGGACACTTTTTTTCTGGAGCATTTGCCATCCTTCTACCCCTTGCATAGTATTATTTCTGTTACTAAGTATTATTAATTTGCGTACTTTAAGTATATTACTAACTTAAATATAATGAAATAGCCAACGGTAGCCAATATGTGAAGGGAATGATTGCAATGGGGAAAGTGAAAGAGATGAAGCGATTTGAGGGCCAGACAGCGATAGTCACTGGAGGCGGCACCGGGATGGGCCGCGCTGCAGCGCTAAGACTCGGTAAAGAAGGAGCCAATGTTGTCATAGCGGGCCGACGGCCGAAAGAGCTTCAAGAAGTTTATGAAGAAATTGTCTCTCAGGGAGGTAAGTCCCTCGCTGTTCAGACTGACATTGCCGATCCTCGTCAGGTCGAAGCGCTTGTAAATAAGACGCTGGATGTATTTGGTAGTCTGGATATGGCTTGGAACAACGCCGGCATTCTTGGTGCTTTCTCACCTGTCCACAAGCTATCCTTTGAAGATTTCGATACTCTGATGTCAGTCAATCTGCGTGGTGTGTTCGCCTGTCTAAAATACGAGATCGCAGCCATGCTCGACCGTGGAATCCGAGGCTCGATCGTTAACACTTCTTCGTGGACGGCGCATGGGGCAATGGCAGGTACTTCAGGCTACGCTGCCTCCAAGGGAGCACTCGATGCAATGATGAGAACCGTGGCTTTGGAGGTTGGTCCTAGCAACATTCGAGTTAACAATGTCAGTCCTGGAATGATTGCAACCCCAATGTCGCAGGAGGTTCTAAGCGACGAGACTACGGCGCTTCCCTTCGTCAAGCAAACTCCCTTACAGCGGGTGGGTCAATCCGAAGATGTGGCGGATGCAGTGGTCTGGCTTCTCTCCGACGACGCTCGTTTTGTTACTGGTCAGAGCATACTCGTAGATGGCGGTTACACTATCGGCGGATTACGCCCGTGACTGAACGAAGCGATATATTCAAGCCAAACAGCCAAACGGCAGCCGAATGATTAATTCCCGGCTGTTGTTTTGTCGTCGAGAATCAATATATTGTGGCTCTTTCGTTACTTTAATAGAAAAAGGCAGCCGATCATCAGATCAGCTGCCGAGGTGTCTTTATTGTGCAATCGTTCTCACACTCCTGAATCCTTCCGTCCGGACCTGGTCATTAGCGGTCCCTAATTGCGACCGGTTGTCATGAGTTTTTAAGCCTTCTGAGCAAAATGAGTAAAAAAAGAAAATTATCTTACGCAATCAAGGCCCGGGAGCTTGATGAATCGGCTCCTGGGCCGTTTTTATTCTTATTGACATTGACACTAGTGTAATCCTCTATGATGTGCTTAATCTCATCCGAAAGGAGTTTTATCATTGAGAAGTAGCAATCGAAGTGAGAACATTCGTGTTGGAACCGAGAATACAGTTGGGAAGAGCAAATCGGTGACGGTCATCGGGCTTGGTCCGATGGGTAAGGCGATGGCGGCCGCTTTCCTTGAGCATGGCTTTAAGGTGACCGTGTGGAATAGGACTTCAAACAAAGCAGACGAACTCATAACAAAAGGAGCCGTTAAGGCGTCGACGGTCCACGAAGCGTTGGCGGCCAATGAGCTAGTCATCCTCAGCCTAACGGACTACGATGCGATGTACACTATTCTTGAACCGGCATCGGAGAATCTGTCCGGCAAGGTTCTCGTCAACCTGAGCTCGGACACTCCGGAGAAAGCTCGCGAGGCGGCGAAGTGGTTGGCCAACCGTGGAGCCCGGCACATCACAGGCGGCGTTCAGGTCCCTCCTTCTGGCATCGGTAAACCAGAGTCCTCCACTTACTACAGCGGCCCGAAAGAGGTGTTTGAGGCCAACAAGGAGACACTCGAAGTCCTGACCGGAACTGACTATCGGGGAGAAGATCCGGGACTTGCGGCACTATACTACCAGATCCAGATGGACATGTTCTGGACAGCCATGCTCAGCTACCTCCATGCCACTGCGGTGGCCCAAGCGAACGGTATTACGGCTGAGCAGTTTCTGCCATACGCCGCCGAGACAATGTCGTCGCTGCCGAAGTTCATCGAGTTCTACACACCCCGGATTAACGCGGGTGAATATCCCGGTGACGTGGACAGACTTGCCATGGGAATGGCGAGCGTCGAGCACGTCGTTCATACGACCCAAGATGCCGGCATCGATATCACCCTGCCAACCGCTGTTTTGGAAGTTTTCAGACGCGGCATGGAGAACGGTCATGCCGGCAATAGCTTCACTAGCCTCATTGAAATTTTCAAGAAGTCCAATATTCGTCCATAAAAACTGGGCCATTCCTGACGGGATGGCCTTTTATCTTTTCATAACAAACCGGGGGGTGATCCGTACCATAAATTGTACTCATTGCTGCGCTATACTGCCCGTTAACATTCCTGTAGGTCTTAAGAGATCCGATTTGCAGAAAAATGGACGCCTCGCTAGGATGAGTATGTACTGGGTTGCAGCCCTCAGAACTCACCTTAGGAGGCGTTATCATGAAGTCTAATCTAATAAAGTCTCAAAATCAACGTGTAGAACGAATCTCTACTTCCACTCTGGTTATAGGCATTGACATTGCCAAGGAGAAACACGCTGCATAAGCCATTAATTTTCGAGGAATTGTCCTCACCAAGCGCCCCATTTTATTTTCGAATGACCTTGCTGGTTTCGAGCATTTAGAACAGAGCATTCGGAAATTACAGAAGATGCACGGCATGAATGACGTCGTTGTGGGTATGGAGAGCACCGGCCATTATTGGTTCAATATCGCCAACTGGTTGGTGGGTCAAGGAATTGATGTGGCTCTTGTCAATCCAATGACAACCAAACGCAATAAGGAAAACAGAGATAACTCTCCTTCCAAGAGTGACCCAAAGGACGCCTTGGTCATTGCCGATGCAGTGAGCCGCGGGTTTTACACGCCCTTTGCTCCAAAGGATGAAGCATTCCGCCGTATACGGGTTATGGTTACAAACAGAGAGCACTGGGTTGTTAAATCTGGACGTATTAAAAACAGAATCCACCGCTGGCTCGATATCCGTTTTCCCGAATACAGACAAGCATTTGATGACATTTTTAGTGATCGCTCATTGGCTACCTTGCGCCGGTTTCCAGCCCCTTCTGACATATTGCAGCTAACCTCGGAGCAAATGGTGCAAATCTGGAGTGAGTACATGACCAGACCTGGCGGTGAGCGCGGTAAGAACAAGGCGTTAGAGCTTCAATCACTTGCCAGACATAGCGTGGGAGACACGAGTGCCCTTGAAGAAGACAAATGGGAATTGAGGCACCTCATTGAGGAATATGAGAGAATACGCCGAATCATTGATGAAGCAGACCAGATGATTGAAAAGGCGCTGCCTGAAATACCTTGTTCGGATCTCATTCGATCTGTAGGTGCCTCCGTTCCTGCAACGGCTGCCATATTAGCATTTGGCGGGGACTTACGTAAGCTGTCTCACGGGAAGCAGTTATTACGAAAAGCAGGATTGAACTTAGCAGAACGAAGTTCTGGCAAGTATAAGGGACAAATTAAGCTCACCAAACGAGGCAACTCATTATTACGTAAGCATTTATACTTCACTGTGTTTCACCTGTTATCTTTTAATGGAGCTTTCCAAGCCATGCATGTACACAATACCGAAGTGAAACGAATGACGAAAATGCAGTCCATGATGAAGTTGATTGGGAAACTGGCTCGAATCCTTGTAGCCATGACGAGGGAAGGACAAGCATTTTCCCCCGATAAGGCCCAGCCATCATTAGCAGCTTAAAACTAAGACTTGTAACCCAGACACGTAGATTGGCTCATTCGCAGGATTTTACAAAGAAAGCACGGAGTACCGAGATCTTTACGCTTTAGGGCAAAGACCCGTTCCGTTAACGTTGATCGGACTCCACACCTTGGATAGATAGGACGAAGGAATGTGAGGGCATAGACCCGTCGAGATTTGGGAGAGTAAATCCCCAAGGACCTTGTGGAGAGAGGCGTGCAGCAGAATTATTTTATGGAAGATGTTGTAAAATGAATCAACACCTTCTGTTCCCGCATGCACTCAAACGGATTTCCTGGCCCTTACTTTCCACTCATCTGAGGTCCTATGTGAAACTTCCATGTGAAATCCTGCGAATGAGCGAGCATTAAGTTCGCTCTGCTACTCCGCGCTAAGTCCGTGTTTCCGTTAGTAACGAAAAAGCAGCTGGTCGTCTGACCAACTGCTGAGGCTCTTTATTAAACTTTCGTCATCTAGGGCTATCAGAAATATGCCGACAGCCATTGTATTATATTATAAACAGCATTTTAAGAAATTGAAGTAAACGTATGATTTCACCATTTATTATCTCTTCGCTGGCCTTTTTAAAGTCTGTGTCCGATCTTCTTACTTGTCCGGGTCCCCGCGGTGGAGCAGCTGCGCTCCGGCGATGCCGGGATTCGTCATCTCGTAAGGGTCGAGGATCGTGTTCAGCTCCTCTTCGGTGAGCACATTGTACAGGAGGCACAGCTCGCGGACCGGACGGCCGGTGACGATCGCCTCCCGGGCGATCCGGGCGACGACTTCGTAGCCGAGGTGCGGATTGAGCGCGGTGATGACGCCGACGCTCTTCTCCACATACTCCCGGCAGCGGTCCGCATCGGCCTGCAGGTCCTCAAGGAGGTATTTGCGGAACACATCGAACACCTGGTTCATCATGCCGAGGGACTGCAGCAGGTTGAAGACGAGCACAGGCTCCATGACATTCAGTTCAAGCTGTCCGGCTTCGGCGGCGAGGCAGATCGTATGATCGTTGCCGAACACCTGGAACGCAACCTGGTTCACGACCTCGGCCATGACGGGATTCACCTTGCCCGGCATGATGGAGGAGCCGGGCTGCCGGGGCGGCAGCAGCAGCTCGCCGAGACCGGCGCGCGGTCCGGAGGCCAGAAGACGGATGTCGTTGGCGATCTTCGACATGTTGATCATGCACACCTTGAGCGCCGCCGACACCTCGGTGTAGGCATCCGTATTCTGAGTCGCGTCGACGAGGTGCTCGGCCCCCTTGATCGGCAGGCCGACCAGCTCGGCCAGATGCTCCACGACCCGCTTGATGTAGCGGGGGTCGGCGTTAAGGCCGGTGCCGACTGCGGTGGCACCCATGTTCACCTCGTAGAGATGCTCACGCGTTGCCTTGATGCGCTTGATGTCCCGGGCGAGCACCCGGCTGTAGGCCTCGAACTCCTGCCCGAGCCGGATCGGCACGCCGTCCTGCAGATGGGTGCGGCCCATTTTGATGATGGGATCGAATTCGAGCGCCTTGCGCTGGAACGTGGTGAGCAGCTCCTCCATCGTGACGGTGAGCTTCCCGATCAGGGTCAGCGTCGACAGATGGATGGCGGTCGGGAACGCATCATTGGTCGACTGGGCCATGTTGACGTGCGTGTTGGGGCTGACGGTGAAATAATCACCCTTCGTGCCGCCAAGCAGCTCGATGGCCCGGTTGGCGATGACCTCGTTGGCGTTCATATTAATTGAAGTGCCCGCGCCGCCCTGGATCGGATCGACGATGAACTGGTCATGCCACTTGCCTTCGATAATCTCCTGCGCGGCCTGGGCGATCGCTTCGCCGATCCGCTTATTGAGCTGCCCGGTCTCCATGTTGGCGAGCGCGGCCGCCTTCTTCACGTAAGCCATGGCCCGGATCAATTCCTGATGGATCCGGTAGCCCGTAATCGGGAAGTTCTCCACGGCCCGCAGCGTCTGTATGCCGTAATAGGCGTCGACCGGGACCTCCCGGGAACCGAGAAAATCTTTTTCTACCCGCACTTGATCTGTACTCATCCCATTCTCCCCCTGCCAGCGGACCTCATGTGATTAGGCCGCCTCTTTGATGGAATCCAAGTATTGATTACCCTTCTTCTGGTCGTAATGCCCTTCCCACTTCGCCATTACAACCGTAGCCAGCGAGTTGCCGAGCACGTTAACGACCGTACGGGCCATATCGAGAATCCGGTCAATGCCCGCGATGAAGGCAAGGCCTTCCAGCGGAATCCCTACGGAGCCCAGTGTTGCCAGAAGGACGACGAACGATACGCCCGGCACACCCGCGATTCCCTTCGATGTTACCATAAGCACGAGCATCAGGGTAACCTGCTGGGAGATCGAGAGATCGATGCCGTACATCTGGGCGATGAACAGAGCGGCCAGCGCCTGATACAGCGTGGAGCCGTCGAGATTGAACGAGTAGCCGGTCGGTACGACAAAGGAGGTAATGGCCTTCGGCACGCCGAACTTCTCCATCTTCTCGATGACCTTCGGCAGCACGCTCTCGGAGCTTGCCGTAGAGTAGGCGAGAATGAGCTCGTCTTTTAGAATCCGGATGAACATCATGATGCTTGTTCCACAGAGCTTGGCGATCGCCCCGAGAATGACGAAGACGAACAGGAACATCGCGGCGTATACGGAGATCACCAGCTTGCCGAGCGGGAGCAGGGAAGCTACGCCGAACTTCGAGACGGTGATCCCGATGAGTCCGAAGACGCCGATCGGCGCAAAACGCATAATGAGGTTCGTCACCCAGAACATCGCATCCGCCACGCCCTGGAAGAACGCGATCACCGGCTTCCCTTTCTCGCCGATAGCGGCTACGCCGAGACCGAAGATGACGGAGAAGAAGATGATGGCGAGCATGTCACCGGCCACGAAGGACTCAAAGATGTTCTTCGGCACGATGTTCACGAAGGTATCCGTGAAGCTGTGGTTCGTCGCTTTCTCAGTCGTATCCACGTACTTTGAGATATCGCTCTTCGTCAGCTGCTCCATGTTCAGGCCGGCACCCGGCTTCACGACATTGGCGACGAGGAGGCCGAAAATGATGGCGATGGTCGTTACGATTTCGAAATACAGAATCGTTTTGCCGCCCAGCTTGCCGAGCTTCTTGATGTCGCCTACGCCGGCTACCCCTACGATGAGCGAGGAGATGACGATCGGCACGACGATCATTTTGATCAGACGCAGGAAAATATCGCCGAGCGGCTGCAGATAAGCCCCTATGGCCGGATTGCCGTAGAAGACAGCGCCGACGATGATACCGAGAACCAGGCCCACCAGAATTTGAAACGCCAGACCGAAATTTTTCAATAAGATCCCACCTTATCAACTTTTTTTTAAAACGCTTTCAAAACTATTGTAAAAGGGAGGCTGCGGGGGAGGCCGATTGGGGCCGTCATTTGCATTATCCCGCGCTGTTCTATTACCTGGCTTACGGCATCTCTTCTTCATCATGCAGGTCAGCCGTCTGGACCGACCGCTGTTGCTCTGGGTGCTCGGCGAGCCGCTCGAGCTGACGGCAGTGGTTTACCGAGCTACTGCTGGCGCTATGCCGGAACACCCAGGACGATCAGCTCTCGCCCCTGAACGTAATCGTCATTATCGCGCTCTTCCGAAGCTTCTTCGTGATCGGCTTCGTCAATCTGCTATTATATGTGTGCATTAGAATCCTCCTTTTCTTAGTATTGGTTAAAATCCTTTTGAATCTTTTGTATATCTTGGGTTTGGCTGAGTGCCAACATCAGCAAGATGCGTGCTTTTTGAGGGCTCAGATTGTCGGAAACGACAAATGTATTGTCGTCATCGATTTTTTCTCTGGTAACTATACCTTCAGGTACACGGGTACCTCGAACAACGACAACACCTTTCTTTATAGCATCCTGTAGACCTGGAAGTGTTTTTTCATGAACGGAGCCGTTGCCTGTACCGGCATGGATAATACCTTTCGCTCCGGCCGAAACCGCCGCGTCAACCATTACACGGTCATCATTGGCATGTGAATAGACGATATCGACACGCTTCAAATGATCTTCAGTCATACTGCGAATATCAAATTCCGACTGGTTTGTATGTTTTCTAACCGGCAAGTTGTAAAAGTAAGGTTTACCTCCTTGCATATATCCAAGGTAGCCTAGTTCCGGATTTTTGAAGGTATCAACGCCGGTAGTGCTGGTTTTAAAAGTATCCCGCGCGTTTCCAATTTTATCGTTAAAGGAGATCAGTACCCCTTTACCCTGGGCTTCTTTAGAACCGGCTAGCGCTACAGCATTATATAGGTTGAACGGGCCGTCAGCAGACAATGCCGTTGAGGGACGCATGGAGCCGACGAACACGATCGGTTTATCGGAATGAACAGTCAAATCGAGAAAGTAAGCAGTCTCCTCCAATGTATCCGTACCGTGGGTGATGACAACGCCGTCATACTTTGGATCATCCAATGTCTTTTGGGCTTCCTTCGCCAGCTTAACCATGACGGCATCGGTATTGGATGTCCCTGAATCCATTTTCGCCACTTGAGTCGTTGTCAGGTTAGCAATATCTTTTAGTGATGGCACCGCTTCAATAAGTTGATCCGGAGTCAGAACCCCCACCTCATAACCGGTAGTTTGAGCAGGACCGGAGCCGGCCGCGGCGATCGTGCCGCCCATTGTTAAAATATGAATGTTGGGTAAATTGGGTTTGACAGCATTGCTCACATTTGCGACGGAAGCGGATTCAACAATTGGGGTCGCATTTTTTGTTTCTACATTCGGCTGGTTTTTTGCCGCACATCCTGTGGATATAAGAGATAATGTTAGTACAGTGACAGCCGCGATTTTCTTTCCTATTAATTTCTTCATTTAAAAAATTCCTCCTCAAATAGATTAACTTTACAATAAACCGCTTTCATTTTCAGTATAAGTCTTAGCTATAAAAATCTATACGAATCTACAAAACTATATAAGTTGAACTTACAATTTTTTTGGAAGAATTCTCCTTACGTACACGTCGAATGAGAATATCATGAACCTGCTAAAGAAGCTCCTGTAGCCGAGTATCCGCTACGCCGCTCACTAAATCGATCGCCGCCAGAAGCGTCATCATACCATGCCGCACATATTCGTAGTCGCGCGAGCACGTCGGGTGTTCTCTAGGGGTAGACGGCAAACGTGAGGCAGATCACGATTGTTTTAGTTTGCATGGACAAAAAATAGAGACAGCATCAGCGATGTTCGCCGATGCTGCCCCCTTCTTGCATGATTAAGCGATCCCGTTTACAAGTTGTTTCAGTGCTTCGTGAATTGGCACAAAAAAGCCTGTAGATCCTTCCTATTAGGGAAGGGTTGTCTACAGGCTGAAGCCTTTTTACATGCGGATCAGTTAGTAATATTCTTATCGTCCGCCTGTATTCGAGGCCCAGACGGGATATGTGCCTCTAGATGTCGTTGTGCTATACAGGACTACATTCCCATCATCTTGAACCCACAGGCTATCGGCGCCGACAAGTGGAGGCATATTATTTGAGGGATAGTAACTACGCATCCAGCTCGGAATGTTAGAATGCCAGAATGGGGGAGTACCGAAACCTTTTCCGACTGAACTTTCTAAAGTCAAGGTAGAAGTCATTACCAATGTATTAGCTTTAACAGTCCTCCAAGTCCTATAATACGGATCATAATAACTGTGGGTTACATCATCCGTATTTGTATCCCAGATCGGATTGCCGCCATCTTGATAAAGTACGAGATTGCCGTCAGTTTGCATGACCAAGGCGAACCTTCCATTATTGGATACCAACATCTGTCCCGCAGTGAGCTTTTCGCCAGGAAGAAGGCTGTTTTTTGCAGAAGCGGCGGTAACAATAGAGAACTGAAGCATGAACACTGCCAATAACAATAATGTAAACTTTTTCATAAATATCCTCTTTTCTATTTCAATTTTCCAAACAAGAGCAGTACAGCGCTGCTGGGGAACTCCTTTTACCCATCCTGGGACCAACACTAGAAAATCTTCTTTTTTATACTTGGCTCATTGGGTTCCCCCTTTTTTACAGTACTATCTTCACTTGAATGCCTCTTACAAGTAATGATAATAATTGATTACTTCCTCCATGTCTTGCCAATTTGTGCGCAGTGTTTAACAATTTGTGCTTTATATTGGCGGGAAATCCGGTATCCGTTCCCTGATCGCTTAATGAAAATAGAGCACCTGCCACCGGGGAAGGTGCTCCATGTAAGATCTATTCATCAATAATGAAGGATTTAGGCGAAACTAATACTTTGACGGGGGGGGGGGGCATGATACTATAACTTCCTGTTTTATGATCGGATTGCCGCCATCTTGATAAAGTACGAGATTGCCGTCAGTTTGCATGACCAAGGCGAACCTTCCATTATTGGATACCAACATCTGTCCCGCAGTGAGCTTTTCGCCAGGAAGAAGGCTGTTTTTTGCAGAAGCGGCGGTAACAATAGAGAACTGAAGCATGAACACTGCCAATAACAATAATGTAAACTTTTTCATAAATATCCTCTTTTCTATTTCAATTTTCCAAACAAGAGCAGTACAGCGCTGCTGGGGAACTCCTTTTACCCATCCTGGGACCAACACTAGAAAATCTTCTTTTTTATACTTGGCTCATTGGGTTCCCCCTTTTTTACAGTACTATCTTCACTTGAATGCCTCTTACAAGTAATGATAATAATTGATTACTTCCTCCATGTCTTGCCAATTTGTGCGCAGTGTTTAACAATTTGTGCTTTATATTGGCGGGAAATCCGGTATCCGTTCCCTGATCGCTTAATGAAAATAGAGCACCTGCCACCGGGGAAGGTGCTCCATGTAAGATCTATTCATCAATAATGAAGGATTTAGGCGAAACTAATACTTTGACGGGGGGGGGGGGCATGATACTATAACTTGCTGTTTAATGGCTTTCATCGTTGCAAAATGCATACCTTTTGACAGACAGGCATAGTGAGGAATCCGGTAGCTGCTGCCCGTATGGCATATCCGGCGTAGATCAACGTAACATTTCCAAATTTAAATCGTCCGTTAATAAAAAAGGAAGGGGTGGAGTAGCTGAATAAATCACTGATAATATTAATCTTGGCAATCAGTTTAACTGTCATAGGATGTCAAAACAAGAAAATGATTAATTTAACCGAAATTACAGGTATATTCGAAAAACATGGAATACCATTGTCAGAGCCAAAAGGAATGCACCCTGAAAATGTGTTTCTAAGAAATTTAAATGGTGTTGCGCCTCAAACATTTACTATTAATGAAAGCCAGTTAATCAGCATTTATATCTACTCTTCCAGTCAAGGAGCTGTAGATGGAGCAAAGGATTTTGAAAATAAAACATCTACAGCAGGGGTGGTTCCTCATAGTAGATATCTAGTAGAGAATATACTATTGTATTATGTTCCTGATGGTTCCCAAGAAGATGAGCGAATTTATTTGGTTATCGAAGAAATGAGGTCATTGCAATAAGGGGGAATGCTAGCTAACAATCACGGAGCAGAAAGGAGTCCAGCTTGTATAAGCTGGGCTCTTCACTTTACTGCTTATCAAGCTCATCAATCTCAGTAGCCCGAGTGTTCATCAAGGTGCTTCTCCCTTTTCAGCCAAACCTATAGTTCCTCCACTCATACAGGGAATGCCCCCGGGAGAGCGATCGAAAAGCATTTCACCGGCGGCGGCCATTACGTCATGCTGACTGCACTGCGCAACAGGCTGGTCGTGGTGACGCATAGTCCCTTCATGAAAATTATGAACTCAGCGTTGCGAACATGACGAAATAGGTGTTTCTAGTTAAAATTGAAGATGCAGAAGAAAAGCGATTTAACTTCTGAACTTATAACCTTGGCCTGAGGAGCATGTTTTGGGAAATTCAATGGTAACAGGCAATTCATTTGAACGCATGTCGATATTTTATAAACAAATATGTTGCCGACCACATTTATTTGTGTTATATTAACTTTGATGGAAATATAATACACCACAACCGCGAGCTTGTATGATGACAACTTGCGTGAGTAGACAGACTATCCGACCAAGACGATACAACAATTATAGGACGAAACGACGGAGATTATCGATGGAGCGTCAAGATGATGAGACACAATTGGAAAGAAAGAATGGGGAGTCAAGTACCAATGAGCGATATCCGGTAAGCTTCGCCATTTTTATGTTAGCTCGGGCACATCGAGGTTTAGCTGCCCAAATGCTTCGCGAGATAGGATTGTTCGCGGGGCAGGAAATTATGCTCATGCAGTTATGGGATCAGGATGGCCAATCGCAGCAAAGTCTTGGCCGTTTAATCGGGCTGGACCATTCCACTGTAGCCAAATCGGTTAAGCGGATGGAGGAGGCGGGACTGGTGACTCGTACCCGATCGCCACAGGACAAAAGAGTGACACTGGTCTCACTAACAGACTCAGGCCGCGAGTTGGAAGCAAAGGTAAACGATATCTGGAACCGGCTCGAGCGGATTACCGCAGAACGTCTCACGGAGAAGGAGCGCCGACTTCTCGTATCCTTGTCTTACAAGATTGCTGCAGCCATCGATGAAGCGAACTTAAATAGTGTAAGCGAAGAATGATGGGCACCGCGTTCCTACTTGGGTGGTAGATGACAATCGGCAAGAATTAATGTGGGTACGGCAGTGTATATGCTAGTAGTCTGATGGCTGTGTTTTGAGAAACGGGATTAGAAAAATAACCTGCAGAAGGGAAGTTATAAAATGAAAGTACTTGATACGATGATTCGTGTATATATTGAGCCGGATCAGTTGGAGTCTACGATTAACTTTTATGAAGCTTTATATCAAGAGAGATGCAAGGCGCGTGTCCGTTATGAAGATCTTCATCTTGACTTAGCGATGGTTTCTCAAGTTCTTATTATGGCAGGTGATGCCAATATCAGAAAGGAGCTTGAAATCGCAAGTGCAACCATTGTAGTAGACTCTATTCAAGAAGCGAGGGATTTCTTGCAACAGCAAGGCGCAGTTTGTTTAACTGAGCCGCAACAGACTCCGGGAAGCTGGATTATGTTCGTGAAACATCCGGATGGTTTGGTTGCCGAGTATGTACAGCCTTTTCCACATGACCCGGTATAAATGCTGGTTATTAGGTTTTTGGGAGGAGCTAACGGAGAAAAATCGATAAGGCTGCATTTGTATACGAATACCAACCAACGAAAAGCAGCTGCATCTACGGGGATACTCACTGTGCCGGGATCACATTTGAATGTACACTGAAACCAGGATCGTATCCCAAACTCCCCGAAACACCAGACCCCATCAGATCGGCGTAAAGTGGATTCCTATTTCGACACTGCCTGATCAAAATAATGAATAGTCGTTAGCGTTGGAGGTTTGTACAATGAAGCTGTTTATTCTGGGCGCCACTGGCCGTGTCGGCACCCGGATCGTTGCCGATGCTCTTCGGGGTGAGCATGAAGTCGCCGCATTAGTGCGCCAACCGAATAAGATGGAAGTTACCGGCAGAAAGTTGACTCTTATTCAAGGTAATGCAACAAACAAGGATGATATACGAATTGCCATGCAAGGTGCCGATGCAGTGTTCAGCTCCCTGGGAACGGACGGGACGACGACTCTGTCGGAATCGATGCATATAGTCATAAGAGAAATGAAGCAGCAGGGGATACGGCGGATCGTCTCAGTCGGTACAGCCGGCATTCTGCGTAGCCGAACGAATCCGGATCTGTATCGCTATCAGTCATCGGAATCCCGCCGGAGAAGCACGTTTGCAGCAGAAGAACATCGTCGTGTCTACGAACTGCTTCTACATTCGGACTTGGATTGGACGATCGTATGTCCTACTTACTTGCCAGATGGAGACAGACTTGGAACTTATCGCGTTGAACGCGATTATTCACCGGAAGGTGGAACTTCGATATCAGTTGCTGATACGGCGGAGTTTGCTTACCGCCAAATCAATAGCGCAGAATATAACTGCTCCAGGGTCGGCATCGCTTATTAGAGCAATCTAGATCTAATTTTTGCGTTAATATTAGGCAGCCAGTTCATGGCTGTCTTCCTTCGTTTTTACTTTTCAACATGGTAGTTAAGTAACCACAGTATCTCTTCATGAAGAGCGTTAACCGGTAGCCTTGTTAAGCTCCCTCAAAGAATAAGGATTTTCACACGAATGCTCGCTCATTCGCAGGATTTCACATGGAAGTTTCACATAGGAACTCAGATGAGTGGAGAGTAAGGGCCAGGAAATCCGTTTGAGCGCATGCGGGAACAGAAGGTGTTGATTCATTTTACAACATCTTCCATAAAATAATTCTGCTGCACGCCTCTCTCCACAAGGTCCTTGGGGATTTACTCTCCCAAATCTCGACGGGTCTATGCCCTCACATTCCTTCGTCCTATCTATCCAAGGTGTGGAGTCCGATCAACGTTAACGGAACGGGTCTTTGCCCTAAAGCGTAAAGATCTCGGTACTCCGTGCTTTCTTTGTGAAATCCTGCGAATGAGCCAATCTACGTGTCTGGGTTACAAGTCTTAATTTTAAGCTGCTAATGGTGGCTGGGCCTTATCGGGGGAAAATGCCTGTCCTTCCCTCGCCAAGGCTACAAGGATTCGAGCCAGTTTCCCAATCAACTTCATCATGGACTGCATTTTCGTCATTCGTTTCACTTCGGTATTGTGTACATGCATGGCTTGGAAAGCTCCATTAAAAGATAACAGGTGAAACACAGTGAAGTATAAATGCTTACGTAATAATGAGTTGCCTCGTTTGGTGAGCTTAATTTGTCCCTTATACTTGCCAGAACTTCGTTCTGCTAAGTTCAATCCTGCTTTTCGTAATAACTGCTTCCCGTGAGACAGCTTACGTAAGTCCCCGCCAAATGCTAATATGGCAGCCGTTGCAGGAACGGAGGCACCTACAGATCGAATGAGATCCGAACAAGGTATTTCAGGCAGCGCCTTTTCAATCATCTGGTCTGCTTCATCAATGATTCGGCGTATTCTCTCATATTCCTCAATGAGGTGCCTCAATTCCCATTTGTCTTCTTCAAGGGCACTCGTGTCTCCCACGCTATGTCTGGCAAGTGATTGAAGCTCTAACGCCTTGTTCTTACCGCGCTCACCGCCAGGTCTGGTCATGTACTCACTCCAGATTTGCACCATTTGCTCCGAGGTTAGCTGCAATATGTCAGAAGGGGCTGGAAACCGGCGCAAGGTAGCCAATGAGCGATCACTAAAAATGTCATCAAATGCTTGTCTGTATTCGGGAAAACGGATATCGAGCCAGCGGTGGATTCTGTTTTTAATACGTCCAGATTTAACAACCCAGTGCTCTCTGTTTGTAACCATAACCCGTATACGGCGGAATGCTTCATCCTTTGGAGCAAAGGGCGTGTAAAACCCGCGGCTCACTGCATCGGCAATGACCAAGGCGTCCTTTGGGTCACTCTTGGAAGGAGAGTTATCTCTGTTTTCCTTATTGCGTTTGGTTGTCATTGGATTGACAAGAGCCACATCAATTCCTTGACCCACCAACCAGTTGGCGATATTGAACCAATAATGGCCGGTGCTCTCCATACCCACAACGACGTCATTCATGCCGTGCATCTTCTGTAATTTCCGAATGCTCTGTTCTAAATGCTCGAAACCAGCAAGGTCATTCGAAAATAAAATGGGGCGCTTGGTGAGGACAATTCCTCGAAAATTAATGGCTTATGCAGCGTGTTTCTCCTTGGCAATGTCGATGCCTATAACCAGTGTGGAAGTAGAGATTCGCTCTACACGTTGATTTTGAGACTTTATTAGATTAGACTTCATGATAACGCCTCCTAAGGTGAGTTCTGAGGGCTGCAACCCAGTACATACTCATCCTAGCGAGGCGTCCATTTTTCTGCAAATCGGATCTCTTAAGACCTACAGGAATGTTAATGGGTAGAATAGCGTGGTTGCACATTTAATTTACTTACAGGTCTTTGTTGAAATTTCTGATTAAAAAATAAAGTATTAGACTTGGAAAATAAAACTGTTTAATGAGAAAATATAGTGTTAGACTGCTGCCTTTATTAAATAAAGTACGACCACAAAAAAAGAGGTCGGACCAGTAAGTTCTGGTGGACCCCAAATACGAACGGTTAGGTATAAATTCATGAGAAAAATAAACGGGCTGCAATGCAAATAACGATCTATCCGTTTGTGCTACGTGCTAACAAATGTTTTATGTTATCATCGATAAATTGATTATCGGCACTGTTGATCCCGCGACCGGCAAAATGGCCCCAGATCGACGGGATTGGTTTAAAGACAGCATTAGGTATAAGCTTAGCTTCGTATTCATTATCGTCCGCTGTGCAGAAGAGGTCTGTGCTTCCCGGCATGATACAGGCAAGAGCCCTAATGCTCTTAAGTGCCTTATCGAAATCTCCGTTATATAAGGGGTTTGCACTAATATCTGCATGTTGGCCTGTCCATAACATGGCTAGGACATTATGCGGATCCATCTTCATAAAGCTATCTTCCCAGACGCCAGCCACAAAATCTTCCAAGGAGTCAAACCCCATCTCACGATAAAGCTCCTCTCTATAAAAAGCATGCGATAATCCCCATCCCGCATAGACCCGGCCAACGGCGCGCATGTCTGCAAAAGTCAGCTGGTTTTGTTTATTTGAATCGAAACCAACTGCAGATAGCAGCGCAGCTTTCATACCGTTCAAGACAACAAATGTATGGGGCCATGGCTTGGCAATTCCCGCGAAAGGTGCAATTCGTTCCACCATCTCTGGATAACTTGCACCCCATTGAAATGCCTGAATGCCTCCCATGGACCATCCAACTACAAGAGCAATCTTTTGAATGCCGAACTTTTCGGTAATCAGCCGATGCTGGAGCTTAACATTGTCATAGATGGTCACCTGCGGAAAGTTAGCACGGTCGAATGGCGGAAGCGTGTTACTAGGGGACGAAGATAATCCATTTCCAAGCAAATTTGGAACGATGATGAAATATTTCTCGGGATCAAGTGCCATCCCACTCCCAATTAACCATTCATTTTGAACATGCTGGTCGCCAAAAGCAGTTGGATAGACGATGACATTATCTTTCTTTTCATTCAATATTCCATAAGTCTTATAAGCAAGAAATGCGTTCGGTAACGTCACTCCTGATTGCAAAGATACGTCACCCAAATCAAAAATTTCATACTCCATCGTGTTGTCTGCTCCTTTCAAAATGAAAGCATACATTTAAATTGTATTTCTTGTTGTTAGTATAGATCCGTGGTATCCTCAATAAAAGTGAATGGAATTCATAGTAGTATTCAATAATATTGAAAGTTAAGGGGGATCGTATATTGGAGTTGCGCCAACTAAATACGTTCCGCACGGTTGCATCAACATTAAATTTCACTCGAGCTGCTGAAGTGCTGAACTACGTCCCCTCCAATGTCACGATGCAAGTTAAAGCATTGGAGGATGAGCTTGGTGTCCGCCTCTTTGATCGCTTGGGCAAGCAGCTCGTTCTCACTACTGCGGGTAAGCGCTTTTTAACTCATATCCAAGGCGTTCTTGACAAATTGGACGAAGCTCACAGCGTCGTTCATGACAATGAAAATCTAAGCGGCACCCTAACAATAAGTGCCAATGAGGTTATTTGCGCCTATCGGCTTCCAGCTGTCTTTCAACAGTTTCGTTCGCAGCATCCGGGAGTACGTCTGATCTTCCGCTCCGTTCCAAATCAAGAGCTCAAGCAAACACTCTTTGAGGGAGCCGCGGATATCGTCTATATGTTGGACGAACCGATTCGCTCGAGCGTACTTACCGTAGAACCGTTGCTTGAAGAAAATTTCCGCTTGTTCGCTGCTCCAGATCACCCGCTCGCAAAACGAACTGTGCTAAAGCCGGAAGATTTTCACGGGCAAGTGTTCCTGACAAATGAGAAAGGTTGTCCCTATCGAACCATGTTTGACCGGTCATTTGAGAAAGAGGGCATTGATAGCATTACGTATTTAGAATTTCAAAGTGCTGAGGCCATTAAACAATGTGCAATTTCAGGAATCGGTATTGCCTTTCTTCCAGAAATCGTAACGGAAGCCGAAGTTGAACGCGGGGAACTAGTTCCCCTTTCATGGCAAATTCCTGACTTGCACGTATATACACAGATGTTGTGGCATAAAGACAAGTGGCTTTCACCAATCGTGTTATCTTTTATAGAAGCAGCAAGGGAAGTACTTGCCTAACAAAATGAAAATAAAACCGTTTAGTACATGTATATAATACTTTTCGAGCTGGCACCGTTCGAACACCTGGATAAACCAGACCTATTTTCATCCTCTGTGGTGCAGCTCTGCTTTCGCACTGGAGGGATAAAAGGTGCGTCAGTTCAATAAAACAGCAGTCAAGGACTTTAGTCTCTCGTCCTTGGCTGTTGCTATTTTTATTGCAGGATAACTGGAGGAGTAACAATCGAGGTAAAATTAGGGGGCATATTGGCAATACAATATATCGTTCTTAAGTAGAACTAACTACTGATGTTCCCTCATATTGTTCAGCTAACGAAGAACGATAGTTCAAAGCCTTCAGGAGCAGTTGACCGCCGTAGCACCTGTTCCTTTTGTCATTAAGCTATTGGGCAGGATAGTTGAAGATAAATTACGGTGAGCCGAACCAGAAGTTTTACGAGGCGGGCAGGGACTGACGTGCTGTAGGAGCATTTGGATATATAAATTATTCGTAATCGCTTATTATGGGAGTATAGAAGATATATAATAACACTAAGCCTGCTAGAGCATACTTCATGACTCTTGCAGGCTTTATTACTTTACGGCGTAAAGGAGGAGTTGTAGAAATGACGGATGTATTAATTGCAGGAGCGGGACCTGTCGGGCTAACATTGGCTTGTGAGCTGGCTCGGAATGGTGTTTCATTCCGTATTATCGACAAGTCCCGGGAGCCCTCCAAACTTTCCAAAGCACTCGGTATTCACGCACGGTCGTTGGAAATGCTGGAACGGATGGGCACGATCGAGCCTTTTCTTAAACAGGGATTGAAGGTCCACGGGATGCAAGCTTGGCTGGGAAGCGAAAAGCAGCTCCTGAATATTCGTTTTGATGATTTGGATTCGCCTTATCCATTTATTTTGGATTTGCCGCAGTCCGAAACGGAACAAATTTTAATTGAACATTTGGCGCAATTCGGTGTGCAGATTGAACGGCAGGTCGAGCTGGTCCATTTCTCACAGACTGAAGATATCGTAACTGCAACACTTCGGCATGCGGATCACGAGGAGGAAGCCACAGAGGTAAAATGGCTCGTTGGCTGTGACGGTGCACACAGTTCTGTCCGTCATCTTTTGAATCTTCCTTTCGAGGGGGCCGTCTATCCGGAGAACTTTATTTTGGCCGATGTACGGGTATCCTGGGAGCTCCCAGAGAATGAAATGCATCTTTTTATCCATGAAGAAGGTTTGCTTGCGGCATTTCCTTATGGAAATAACCGATATCGGCTGATGGCTGAGGTAAACACCCCATTGCAAAGTGAAAAAGTGCCGGATCCAACCCTGGAAGAGTTTCAGCACATCGTCGATGTTCGCGGACCTCGAGGCACCCGAATTAGCGACCCCGTATGGCTTGCAGGGTTCCGCTCCCACCTTCGCCATGTGAAGGAAACCAGGCACGGAAAGGTATTTTTGGCGGGAGATGCCTCACATATCCATAGTCCAGCCGGCGGGCAAGGCATGAATACGGGCATGCAGGATGCTTTTAATTTGGCATGGAAGCTTGCACTTGTTGCAAGGGGCAGTGCGGCTGAATCGTTGCTTCAAACCTACTCGCTGGAACGGTTGCCTGTTGCCCATTCTGTCTTGAAAATGACCGATACGATGATCAAAATGATAACCACTAAGAATAGAATCACGCAGAAATTGAGGAATCAGCTTGCACCTTTTTTATCATCCAGAGAAGTGGTTCAGAAACGAATTCGAAATCAGATTTCTGAAATTGCAATTAACTATCGAAATAGTCCCATCGTGCAGGAGCACCGCTCGTTCATTCAGCATCTGCAACCGCATCACATTCATGCCGGAGATCGGGCACCGGATGTTCAAACCTTGATAGGGCCTAACAAAACGGAACAGCGTTTGTTCGAAATCTTGCGAGGTACCCGTCATGCTTTACTTATCGTCGCTTCTGATTCCAAACTTACTGAGTTAAGACTTGAAGCGTTGGATCGCTGGAAAAACGAAATAGACTTGTATTTGATAATGACTGAGCATCATGAGCAATCATCCCATCACGGTTGTACGATCATTCTCGATCCTGCTCATCAACTTCATAAGCGTTATGATATAGGACCTGACAGTCTGGTACTAATAAGGCCGGATGGATATATCGGATACTTAAGCGATTCCATCAATTTTGATCAGCTGCAACAATATTTGGATCCTTTATTTACAGTCAAACTCGGCGTTTGAAACTCGAACGGGTAGAATTTTAAGATTAGCGATAGCTTAATAGCTAAATTAAAACACGTCGGCAGCCGGCCAAAGATCGGCTGCCGTTTAAGTACATCGAAAACTGGGCTCACGGGGTGATCACCTTAAAATTAGCGTCGCTCATCTGTGGAACAATACCCATCTCCTTGCAAAATACATAGGAAAAATAACTTGCACTTTGAAACCGGCAAGAAATAGCTATCTTGCTGATCGTTCTATCCGTATCGTGCAACATCTCACAGCTTTTTTAGATGCGATACCGTGTCAGATAGGATTTCGGAGTTTGACCTATATAACTGCCGAACAGCTCACAACATCGACTCCTTCATACAGAACCCGTGGCTGCCATCTCATCAAGCGTAATTTTGTTCTCATAGTGCCGAAGAATGAAATCGGTCATCTTCCAAACCACTGTCCAGAACGGATCATTTGCAAGTTGTCCTGAATTTAAAGTTAAATGATCTCCCATGCATGCACATAGGGACATAGCCTGCGATAGTAAGCGAAGCGGATTGCGTGTTTGACTGTGCATCTCATCATAGATCTGAATAAGCGAGAGCAGACGGGAGACGATAGTTCAACGATCCAGGAGCAGTTTGCCGCGGCAGCTGCTCCATTTTTCATTGAAGTAGTGGGCAGGGTGGTCCCAATATATGGTAGTATATTTACGCAAATTATCCTTTCCATTTATCTGCGGAGGTTCTTAAGATGCCTTATCCGATGGTCCATTTTGCTATTGCTTCAGAACTTTGTTTGTGCATGCCAACTCCGAGTTTTTTAATTGGAAGTATTGCTCCGGATGCTATCCATGTAAGAGAAAATGTGACTAGAAAAGATAAGGGAATTACTCATTTTGTATACGAAGATAAATTCCCTAGTATTGAAGTGCTTAAGGGAAAATGTTTGTATTATCTAAGCTTACTTGATGATGTTGACTGGAAAAATTACATCCTTGGATATTTCGCTCATATCTATGCGGACATCAGATGGACGGAAACTGTGTTTATGAATTTTGAACAGGAGTATCAAGGGGAAAAAGACGATATAAGAAAAACCTATAATAAGGAGTCAAATCAGGTTGAGTTTGACCTGATGAGAGAGGAATGGACAGATGATGTTCTTAAAAAGCTACATATAGCAGCCGCCTACACTATTGAACCATTGTTAACCCAGATTGAAGTAAATCAATACCGTGATATAAAGCTACAATGGCTACGTGACAGGGGAAATGAACCCCAGATAATTCCTGTTTACTTAAGAGAAGATGTTATAGAGAATTTTGTTTCTAAAACAACAAGTGAGCTTAACGACTTATATAGAGAATGGGGAGTCGCTGTCTCCATTGAACTAACAACCCTAGCAAGTAATGATTCAACTATCGGGAGACGTTAGTTCCACAACAAACAACCATGATGAGGCTGCCAGTAAGATCGGTGGTCCCATTGAGTCAGTTTGGGTTTTATAGCAGCTTAAGCTGTCCCATTAGACGTCAGCACCCTCATGTGAGAAGCTAAAGGAATAAACGCCAGACGCACACAAAGAAAAGGAGTGAAATCATGAAATTTCTGCTTACATCTGGAGGCATCAATAACAAAAGCATACACGAAGCGCTGGTTGGCATGCTGGGCAAGCCGATCGCCAACTCCAACGCCCTGTGCATCCCCACCGCGATGTACGGACACCCCTGGGTCGGCCCCGGCGTCAAAGCCTGGGAATTCATCAGTGGAAAAGAAGAGAATCCTATGGTCAACCTGGGCTGGAAGTCTGTCGGCGTGCTGGAGCTCACAGCGCTGCCAAGCATCAGCGAAGACCGCTGGGTGCCGTTGGTCCGGGAGACGGACGTCCTGCTGGTGGCGGGCGGAGACGCCCTCTACCTGTGCCACTGGATGCGGCAATCCGGGCTGGCAGACCTTTTGCCGTCGCTGCAGGCAGTATATGTTGGAATGAGCGCCGGTAGTATGGTGATGGCACCTAACATCGGGGAATTCTTCGTTGGCTGGACTCCATCCAACGGTGGCGATGAAGCACTGGGACTGGTTGATTTTGCAATGTTTCCGCATCTGGATCACGAAATGCTGCCGCATAACACAATGGCCTCTGCAGAGAGCTGGGCCGCCAGGATGCAGGGGCCGGGGTATGCGATTGATGATCAGACCGCCATCAAAGTGATCGACGGAGCAGTTGAAGTTGTTTCCGAAGGACATTGGAAACTTTTTTCGCCCTAGTCAAAAAGAAATGGGGCATTGAGCTAACTGGGAACGATAGTTCAATTGATAAAGCGGCCGCGGCCGCTTATTTTTGTTTCATATGCAAACCTGTATCCAGGTCGGTTTAACTTTCATTATCGCCCTAAGTCTGTCTAAAAGCAGAATGTGTGAGGGACTGCGTACAAGGACACATTTTAATCTGCTGTCCAATCCGGACAAGCGAAGAATCCCATAACCTGATTGTAAGCTTGAACCAGAAGGAGGCGACAACTATGGGTTATGCAGGCGGAGCTGGTGTAGGTTGTGGTGGCGGATTCACGAGCACAGGGGTTATCCTGGTTCTTTTCATCCTGCTTGTAATCGTCTCTACTGCTTTCGTCATCTAAGTCCAAAAAAGGTGCTCAATTGGGCGCCTTTTTTAATACATAAGACATATAGTTTTTTGTCTGCCCGTGAGGGACAAGGATGGCTAGTTATTCGCCTTTTTGTGAATATGGCCTATACCTTCGAGATAAACACTCATACAATACAGTATCGGTGCACGAGGGGAGGAACCACGATGAGTTGCGTTAAAGGGTACTATACAAGCACAGGAGTAATTCTGGTCCTTTACATTCTGTTGGTTATCGTTCTTGGGGCCGGCTGGCTCATTTAAGAAAGGGTTAAAACTCAAGCCTAAGGCTTGAGTTTTAATGTTTATGGCGACGGGAGTTAAAAAATTTATATGGATGGGTTACATAAAAGCACAAACCGGAATAAAACATCTGTATAGAGGTCAACCGCCTCGACCTCTAACCAGCTGACGCTCAAATGGTCAGCGGGGCAGCCCATTGTTGTACCTTTCAGAGCACCAAAGAAGCTTCCAAGCATTCTTGCCTGGGAGCTTCTTTGGCTAATCGTAAGATAGCAGCAGGTTCATTGAAGTAACTGGAGACGATAGTTCAACCAGAACAGAGAGCAATCCGTCGAGTTGCTGCACTCTGTTTCATTGATTAATTTAGACTGAATGATACGGATACGAAGGTCAGGCACATCGTTTTAATATAGAGTTGGAATCGGAGAACAATGGAAGGAAACAATATCTCTTACTGCAATCGAATATTGATTCCATCTTCCGCCGAAAAATCTAAAGCCATAGGCTCTTGATTCCCCGACAGTCGTTAGAAAAAACCAGAAATTGTCTCCATTTCTTAGCCACATATAAGTGAAACGATATAAACAATGTTGAAGACCGATTGGATTCTGGGTATAGGGAGGCATTTGTTGCATATATCCCATTATTCGAGGTTCACTCCTTATCGAAAGTAGATATATAACCAGTTTATGCCCGGATTCAAAGCTTGGGTTGGATGTATGCCTAGGAGCAGGAACGATTGCATGGAGGCTGCAGAATTGGCAGTTGTCATTGCTTTTGGGAACCTGGCAGCTATGCTTATCTTCGGTCTACAGAAAAAGTACGTAAGTACCTGTGTCAAAAGGCATGCTTTGGGACAGACAGGCATGTGAGGCGTCCGGTAGCTGCAGAGCCCCAGAACGGTCATTTTTTCGTATTCAAAGAAGGAAAAAAATGAAGAAGAACTGAACTGAAGAGAGCGCGTTCCAAAAACGGCAGTTGAAGTCTCTATACAGCTTGCCCCCTTTTTGCCCCCCAACTTATTTTTGGACATATCTTTCGTAGAGGGCGAGCGCATCGTCCTCTAACGATTGCACCAACCAAGATAATTAACATCTTCGGTTCCTGTGTTGATATATCAACAATTCGCTCTTTTTTAACCATTGAATGTACGATTAATAAATATAATAATAGACGTAAGTTGAATAAACGTATTCATTTGTTTATTTGCCGCAGATTTGTATTTGCCCAAAGAGAAATTCCAGAGAGGCTGGATCCTATCACAAGTGAGTTTTTTGAATATTACGCAGTTCCATGTGGACACCATCCCAATTCGATAGGCGAATTTACGATCACGTGCGACATGTCTTTTATGAATTTCCCTTTGCTTACTGATCTTGAATCCATCTCGCCAAGACCCATCTTGTTCATGATGGGTGAAAACGCCCATTCGCGCTATTTTACAGAAGAGGCTTACAAGATGGCTGCCGAACCAAAGGAATTGTATGTTGTCAAAGATGCAAGACACATCGACCTGTATGACAGAAAGGATCTAATCCCCTTCGATAAGCTCGAGAGCTTCTTTAAAGCAAGTCTAAATTAGAGCAATGGAGGTATGGGAGAAATGGAAATCAAAAGAATCGGATCACAAGCTTCCGGCAAAGGACCGTCTGACTATTTTACCGGAACAGTTCGTATTGATCCCCTGTTTGGGGCAGCCGCCCCTGCACGCGCAGCTGGAGCAAGCGTTACGTTCGAGCCAGGTACACGAACGGCATGGCATACTCATCCCCTGGGTCAGACTTTGATTGTAACTGCGGGCAGCGGACGGGTTCAACGCTGGGGAGGTCCTATGGAGGAGATTCGTCCAGGTGATGTGGTCTGGTTCCCGCCGGGTGAGAAACATTGGCATGGTGCTTCTCCAACCACAGCTATGACTCACATTGCCATTCAAGAGCATCTTGACGGTAAGGCCGTCGATTGGATGGAGAAGGTCAGTGACGATCAATACAATACCTGACTACGCGGAATCATACAGAAAAAAAGGTGGAATACAGGGGATGAGGATAGGAGACGAATGATGAAAGCTGAACGAAAGAACCTGCTGGTTTTGATTCTGGCAGTAGGGGTATTCGGTATTCTTAATACGGAAATGGGCGTAATTGGGGTGCTGCCGTTAATTGCCGATAAATTTAATGTCAGTATATCCAGCGCAGGGTTGGTCGTAAGCCTATTTGCACTTGCTGTTGCCCTATCTGGTCCAACTATGCCTTTGCTGTTTTCACGCATGAATCGTAAGACGACCATGTTACTTGTATTAGGCGTTTTCATATTGAGTAACATCGTTTCCGCACTTACAACGAACTTTACAGTATTATTAATTGCTCGTGTGATCCCGGCTTTGTTCCATCCTATTTATGTATCATTGGCCTTTACGGTCGCTGCTGCATCGGTTCGTAAGGAAGAGGTCCCCAAAGCGGTTTCGAAAATATTCATTGGCGTATCTGCAGGGATGGTACTAGGAGTCCCCGTCACGAGCATAGCTGCTGCTGCAACCTCCCTAAGTTTGGCCATGTTATTCTTCGCCATCGTCCATATTGTCGTCTTCATAACAACACTCCTTTTTGTCCCATCCATGCCTGTTCGTGAACCACTTTCTTACGGGGCACAAGTAAGCGTACTGAAAAAAACAATGACCTGGCTATCGATTACCGCTGTCATTTTGATGAATGGAGCCGTATTCGGTGTTTATAGTTACCTTTCAGAGTATCTTGAGACCATTACGAAGATGACTTGGAATACAATTAGCTTCATGCTGCTTCTATACGGTACTGCCAATATGATTGGAAACATTCTTGCAGGGAAGCTGCTTACTAAAAATGCCTTCAAAACGGCAGCCATTTTTCCTTTTGCATTAGGAGCGGTTTACATCATCTGGTACTGGGCAGGTCATTTCAGCGTGCTAATGGCCATCATTGTTTTGCTTTGGGGAATCTTGGCTGGGATAGGGGCGAATATCAACCAATACTGGATTACGTCCGCAGCTCCAGAGGCTTCTGAGTTCGCTAATGGGTTATTTTTGACATCCGCCAATTTAGGAACAACATTCGGCTCCACTATTTGTGGCCTAATCATCTCAGGATGGGGGATCCAATACATTGTTTTTGGGGGATTTCTATTTTTAATAGGAAGTGCGGCTTCCATATTTCTAAGGAACTCCCTATGTAACCCTGCAAAACAATTCTCCTGACGGCTCACCATTTGACTATTCTAATGGAAATGGATCAAAATAAAGGAAGTAAAATCTAATGACAAGACGTATCTTCATGAAATGGCTCTCGCCGCGGTTGAGGCAGGTGCTCTATCCATGAACGGGAAGGATTAGGGGAAAAATAATGATTTATGTATTCGTATTGCTGGCCGCAGCAGGAGTGATCGCTGCATTGTTTCTTAACCTACATCCCGTATTCGGAGGAAACTTAGATAAGGAACAACAAGAACGGTATCGTAAGTTTGAGAATTATAATAACGGGAAGTTTGTCAATCAGGTGCCAACCAAGATGGATATGGGGGTATCGGAGTATTTTTCCATGATTAAGGATTCTATTGCAGGCGCTAAGGACCGTAATCCTGCTGGGAAACTTCCTGTTTCCGTAATCGATTGGGGCAAAATAAATAGCGTAGAGGATAGCCTGACCTGGTTTGGGCATTCTGCGTTTTTACTCAGCATTGATAATAAAAAGATTCTTGTAGACCCGATGTTTGGGCCGGTTGCATCCCCTGTTTCTTTTGCAGGAAGCAAACGTTATAGCGAAGATCTGCTGCATCTCATGGATGAACTGCCACCTATTGATGCCGTTTTTATTACCCATGATCATTATGATCACTTGGATTATCCATCCATTCAAAAGCTGAAAGGAAAGGTATCTCACTTTTTCGTTCCTTACGGTGTAAGTACGCACTTGATTCGATGGGGTGTGGAAGAAGACAAAATTACAGAATTCAATTGGTGGGATGAAGCAGAGTTCCAAGGGCTCACCGTTGCCTTGACCCCATCCAAACACTTCTCCGGAAGAGGACTCTTCAATCGGGATACGACGTTATGGGGTGGTTGGGTGATTTTGGGCAAAACTACTCGTTTCTATACCAGCGGGGATGGTGGCTATGATTCACACTTTAAAGAGATCGGGAATAAATACGGACCCTTTGATATCGCGTTAATGGAAGGAGGGCAATATGATCGGCGCTGGTCCTGGGTTCATATGACACCTGAAGAAGCGGTACAGGCTAACGTGGATGTCCATGGGAAACAGATGATGTTAATTCATTGGGGAGCGTTTACCCTGGCATATCATGGTTGGACAGAACCTATTGAACGGGCCTTAGCAGAGGGAAAGAAAACAAATGTGAATCTCATTGCACCTCAAATTGGGGAGACCGTTTTGCTGACTGAGAATTTATCGGTTCCTGTATCAACCTGGTGGAAAAAGCACTTGCCTTAACGGCTATCAGTTGCAACCGCCAAAGGAGAGGCCGATATGCCTCCCTTACTATTCCAGCTGTATATGGAACAAGTAGATCAGTGAAACCACAATAGGTATGGAAAGTCCATATGCAATCAACGGCTTTGTATGATGAAGCCGAATCATCGGAAACATCATCATATCAAACAAGATGGAATACCTGAGACTCCAATTGTTCTGGTACGAGATTCTACCCATGGAGAGTAATACCCATTCCCCAGATGCGTAAATGGCAATCCATAGGCCGAAGTGAATAAGCTTTCTGCCAATGGTTTTGGGATACAAGGACAGGAATATGAGGACTGAAAGAGGCATGGTTACCAGAGCATAAACCACAACGGTTACTGTTTGATTGTAAAGGAAGTCGGGATGGAACTTCCACATGGTTTGATCCTTTGTAAGGTACTCATAAAGGAGTCCTCCTGCTGTGATAAATAGCATAGAGGGGTGATAAAGTCTCCAGTTCTTCCAATCGCCCCAACGCCAGGCAGCGAGAATAATCAATATGGAATAAGCAACATGCATAAGCAGTTTCCTCCAGCAGCTAACCATATAATTTCTAATGTGTTCATGACAAATTCATCGATAGTAAACCGTTCAAGCCCACTCCGGGCCTGACCTGTTCTTCGTGCGGTTATAACAATGCTTCACCATATAATAAAACCACACCGTAAAGGCCTGTGAGGTTAAATAAAACACGAAAGAATACCCGAACTGCCACCCCTTCCCGTAATTATAAAGATGGAAAAAGGTAACAGAAACCCATTCGTAAGCAACTCCGGCAAGAGACCAAGCGAGTACGTACCAAGTGATCCGGATCCCCTTCGGCTTCCACCAATCAAACAGATAAAGAAACATATAAGCAAACGGGCTGTACAGAAGGAAATTCACTAAATCAAACCATTCATACATCGGGAGATCGTTAACATCGTACATATCCACCGGCGGGAGACCGAGGTGAAAGTCTACAAACAGGGCGGTTCCGCTTCCAATGACCAGAAATACGAATGAGACGATCGTCGGAAAGCGCCGCGGCAGAATCAGTACAAGCGCAAACATAATCAACAAGGAAATTATCGAAAACCACTCGTTGCCGTCAAAGTGCACGGGTAACCTCATATCCTCACTTCCTTTCGGGAGATGGACCGGATCCCTTTAAAAGCTAACCCCAACACCACCAGATTCAAGGCCCAATTGGCAAAGGAGTACCATAACCTCCAATGTAGGCTATGGCTGAGGAGGCCAAGCACTTCGCCCAAGTATTCCAGGCCGACAAAAAGCGCGGCGAACATAGCCCCGTTCAGAAGCTTCTTCCACCTCCGGTCCAGCGATACGTGAAGCTCCAGGAACAGCATCATGCCGAGCGGAACTATAATGCTGCGAATAGTATCGTATACCAGATAGTCTATCCAATGGTGCGAGAATTCGACTAGCTTGTAGTTTAATCCGATCAGCCAAAAAAAGTTGTTCTGAAGCAATACGGTTAAAACCCATACGATAATTCCTTCGAAGACATGCAGTCGGCGTTTCGTTACGGAAAATGTAAGAATGAGCAGCACGGATAGACTGCAGAAAATCAGGATAGCCAACCGATTCCCACCTTTTTACATGCAGATTGATACTATTATTCCTCGCCCCCGGATAGGTTATCCGATTCCTATAGCTTGCTTTTAACCTGCTATCCTGACAATAAGCAGTGGAAATGTGATATTTGTATGGATATCAGGTAAAATTAAACCAAACCTGCTTATGAAAACGAAATGGGGTTAATGAATGAAGACAGAGAACAAACAACTCGCCTTATTAAAAAGGGGATTACGAGGACTTGCCGTAATCATGGGGGGATTTATCACGGCTTATGGACTTGAGGCCGTATTGATTCCGAACAACGTCTCCGACGGCGGTATAACGGGTTTAAGCATCGTGGGATTCGAGCTTACCGGATTGCCCCTGGGACTGTTGATCGCTGTTCTTAATATTCCGTTTATATTCCTGGGATACAAGCAAATCGGAAAAAGCTTTGCCATTTACTCCGTGATCGGTATTGCCTCACTGGCCGTCGGCACTGTCGTTTTGCATCACATCTCGCCCATCATTGAAGGCGATACGCTGCTCGTAACCGTTGTCGGAGGTATTATTATCGGCTTTGGAATGGGTTTGGCACTGCGGAATGGCGGCGCATTGGATGGGATTGATATGCTGGCCGTACTGCTCTCCCGAAAACTTCCCTTCGGTACAAGCGATTTGATCTTATTCCTGAATATGTTTGTGTTTATCGTCGTCTCGACGGTATTCGGCCTTCAAGGGGCCTTTTTGTCAGCCATTGCTTATTATATCGCCTCCAAAGTGATTCATATCGTTGAAGAAGGCTTAAGCGGCGCCAAAACATTTAAAATTATCACCAAACATCCCGAAACCATGGTAGAGACCATTCGTGACCGCTTAGGTCGGGGTGCTACATACAATCTCGTGCAGGGCGGATATTCCAACGAACAGTTCAGAGAAATCACTTGCGTCATTAACCGGCTGGAAGAAAGCAAGATGAAAGAAATCATTTATGAAATTGACCCGAGTGCATTTGTTATGGTATACGATGTTGCCGAAGTGAGAGGCGGAAACTTCAAGAAACACGATATTCACTAAATGGCTTTGTGAGATAATCGATTACACGAATCTGAACGGCGATTTATATGAACTGGCGAGTCATTTTGTTCAGCGAATGAATACACCGCTGGGTAAACAAATGCTCTCGTTATTGATCTCGACTTTACCCGGCAGTTCGCAGATCTCCCAATCCTTTTGGGAAAACCACTCCTTGCCAAAGACGAAGCATTATTGATCATTCAGAAGAATCCTACAATGAAACCCGTGCCATCGAGTTGTGGGACTGGAGTTCCGATAGGCTTGAATTGCCAAGGGATCTCTAAGGGGGAAAATGGAAGATGTTCAACTGAGCAATCGGAAAGAAATCAATGCATGATTTCATTGCTATAATGGCTAGTACTTAGTGTCATAGGTTTCAAGAAGGCATGTCAAAGCTTTGGGAGGGATGGACATGAACGAAAACAACGCAGCAAACAAAGTCGGAACGCATGTAGGTGAACGCGAGATTGTGATCACCCGTGTACTTGATGCTCCACGCGCTCTTGTGTTTGATGCTTGGACGAAAGAAGAGCACCTGTCGAAGTGGTGGGGGCCTCGAGGTTTTACCATGACGTTTGAGAAGTTTGAAATGAAACCGGGCGGTACATGGCAGTTTATCATGCACGGTCCTGATGGCGTTGATTATCCCAACACCAACGTGTTTGTCGAGGTCGTTAGACCCAAGCGAATCGTCATCCAACATGCAGTGTTTCCCCACTTTTTGGCGACAGCAAACTTTGAGGATCAAGATGGTAGGACCACACTCACTTATCGAACAGTCTTTGACGAGACTGACGCAGTATTCGATAAGGTGAAAACCTACGCCGTCCCAGGTGCCGAACAGACCCTGGATCGTCTTGAGGAGCATCTGGCAAGTCTATCTTGAATGGCAAAAACCAAACAGAGTCCAAGATGATTGGGCTCTGTTTGGTCTGCGTATGGATGGCTACCAGGCGGGTCTCCACAATGATGGAGAGGAACTTCGAGGAGAATTAAGAGTTGATCGCGAGAGCCAGCAAGCTTAGCTGACGATGAGATAAATGACCATGTAGACGACCCAGATCCCAAGGGAGAGGATGTTCAAATAGGACAAGCGGAGAATGTTGGCCTTGGTCTGTTTGGTGTAGTTATCGTTCTCCTCCGTATTCTCTGTCGAGCCTGCCACCTTCAGAGTAGCTATTACACTGATAATCCCGATAAGAGCGAGAAAGGAATAATATATGGTCATGTTGAGGGCCTCCTTTGTGCTTATGGCCTTAGTATAAATGCTAGAAGGAGGCTGTGTTGTGATCTGAATCACTAAACCATGGTTTGCCCTTTTTTTTGCACTATCCATGAATTGGTTTACATCAAGCTCCGAATCGTGTACGGTGATCCTAATGGATGGATAACCGAGAATTAAAGGCGGGATGGAGTTGAATACCGAATTTTTGGCTGGTTTTATAGAAACCGCGGACAAGAAAAGTATAGCTAAGGCGAGTGAGGCTCTGCACATCACGCACACGGCTCTGAGCAAGCAGCTGAGAAGTCTGGAGAAGCAGTTCGATGTGCAGCTGTTTGTTCGTTCTTCTCAAGGCGTTGAGCTTACGGAGGCCGGTAAGATTTTGTACGACTCTGCGAAGGGCCTGCTGGATCAGTTGTATGCCCTGGACGATAGGATGAAGCCCTACAAAATCTGGCGCCGCGTCAAAATAGCATCCGTGCCGGATATCGCAACGAAGTATCTGGTATCCTCTGCGCTTACCAAGATCCAAGAGCAGGGTCATGAAGTGGAAATCGTCTACCGTCAGTCGACGAAAGAGGTTTACAAGCTGCTGCTGGAAGGCGAAGTGGACCTAACCGTCGCTGAGCGCTTCTCTATGCATCCGTCCATTTGGACGGGAGAGCTGAATCAAGAAGCATTCTATGTGGTCATGCCGAAGGACCATCCGCTGTCGGTCCAGCACGAAATCGCATTGACCGATTTGAGCGCCCAGCCCCTCGTCCTGTACACCCTCGGGTGCACGATCCGGGCCGCCTTGACGGAGATCTTCACCAGCATGAAGATGCCTATGCACATCAAAACCGAGGTTGGCTTCAGTGAAGTCATCCTCGGTTATGTGGTGAACGGTTCGGGCGTAACGGTACTGCCGGAAGCCTTTATTTCACAGATGTATACCGATCGGCTGGTCTATCGGCGGCTCAATCACCCGGACGCTCATCGGACGATTGCCGTAGCCAGTATGAACCGCTCGAAGGGCCAGCGGATCTTGCGGCTGATGAGTTAGCCCGCCGCCACAGGCTGCTGGATCCCGAAGATTTGAAGCGAAATGTAGGGATACGTGTTATATCGAATCGCAAGCTCCAACTCAAGCAGGGTGAAGCGTTCGATCGTCCGGTTATTCTCCAATTTGCCTGCTTGAAGGAAGCGGAACGGAAGGGCTTTGACGTGCTCCATGAAGGTTTGAACCGCATTTTCATCGTTTCCTGTAACAAGGACATCACTCTGCTGCCCTTGGCACAGGGGCTCTTCCACGACCTTGAAGAAGGTATTCTTAAAGGCTCCGATGACGGCCGAAGCCGGCAGGAGGGACTGGAGCTGCTCGGCGGAGGATTCTCCCCAGGAAGTGGTGAACCCGCTGAAGTCGGAGTTGAACGGATTGGATATATCGACTACGATTTTTCCTTGAAGCTGATCCTTATGTGCCACAGCCCAGTCCTTCAGAATCGAAGCATGGAAGGCGGGAATGATCAGGTCCGCCTGCAGGGCTTCTTTATTCGTGCATACCGTTACATTCGAAAGCTGGAGCTCACGCACCAGCTGCTCCGCTTCCTCCGGATTCCGCGAACCCCACAAGATACGAGATTGTCCGTGCGTGCTCAGCTGCTTCACCAGTGCTTTCCCCATATTCCCAGTACCCAGAACCGAAATCGTCTTTGTCATGATTATCACTCCTCTTTGTTATTGATATCATCTTACCAAGCATAGGGAGCTCACAGAAGTTCCGGAATGTCGGAGCCATGCAACTTTTGGTTTCGGCGGATACCGGGGCTGTATGATTGCATATGAGAATGCAGTAAAGGAAGGGTTAGAAGCAGCAACGCGCCTATATCATTGAAACCGTAATTTATATCTTTGGGACTCGCTGCGGTAGAAGCATGGTTTGTGAAGCTGCAAATGTATACTTTGTTCTGGTGGCGGATCGAGTATACATCGATCGGATTAGGTGTGTTTTTGATTTTCGTGAGGATGGTATATCAACGTATGCTGCAGCCCTTAACAGGATGGGTTCACTTTGTTCTTCTTTACTTATGCACCGCACCCCTGCTGGGCACGTTTCATATCACTTACAAACGGCAGGCTTGCTTGTCATGAACACCTGGTGGGATCCATGGTATTACACTTTGTTTCCGGCCCTTGTTTATCGTATCCCCGAAGGAATCAGCCGCCGTCTTTCAAGGATCTCCCATGCCGCACACAACTCATCTGTGACTTGATAACTAGTACGGCTCGTCCCGTTATTTATGCAGGGCGGCTGTGCTTTTTTGTTTCCATGGCTCCACAGCGCATAGCCCCGCGGTTCCTGTCTCATCCTATGAACAGTTCAGAATTCACCAAGAGATGAAGGAGCAGGAGCCCAACATGATGAAACATTGGCGTAATGTAACGATACTCGCAGTAGCCTCTTCCCTGGTGCTGACCACCGGATGCGGTCCGACGCTGTCCAAAGAACAGCAGCAGAGCCAGCAGCAGGGCATTCCGAGCACGAACGGACAGGCAGCGAACCGGCTGAAGAGCGAGCAGAGCAACGGAGTGAAGCAGCTGGGCACAGGGGGAACGACCCGGATCCAGGCTGCCGGCGGCAGCTCGCAGATTACGGTACCGGTCGTGGACGTGAACGGTACCGCCTATGTTGTTGGTTCGGATTTTGCGAAGAGCCTTGGCTATGATTTTGACTGGGATGCGGAGCGCAATGTGTTCCAGCTGGGGGACCATGATGCGGCGTATGAGTTCACGGCCGGATCCCCTCAGGCGGAGAAAGAAGACCGGAAGGTCTCGATGAACGAGCCTGTGCTGCTTCAGAACTCGCAGGTCCTGCTGCCGGTGGCGTCTCTGACAAGCCTGATGCAGGAGGAGCTGTCCATCCAGAAGCAGGACAAGAACATCGTGATTACGGCGTCGGATATGGCGGTAGAGGGGTCGATCGACGGACCGGATGAAGCGAATACCGGGGCGGAGCTGGACTTCGAGGATGATCCGACGGATCCGTTCAAAGGCGTGGAAGAGGATGCTTCCCCGACCATGGGCGCCTTGGAGGCCGAGGGAGTCAGCATCACCGTGGATGAGGATGCCGTACCGGTTCTCAAGAATATCAACGTACCGGGGATGATCGCGCAGGCCAAGCGCTACCTGGGTGTGAAGTACGACTTCGGGGCGAAGCCTTATCAACAGTCGGGCCGCTTCGACTGCTCCACTTATACGAGATACATTTTCGGAAAATACGGAATCAGCCTGCCGCGCACAGCCCGGGCTCAAGCCAGATTGGGCACATCGGTCAGCCGGAAGTCGCTCCGTAAGGGGGATCTGATGTTCTTCTATGTGCCGGGCCGCTTCAAGACGAACAAGACGGTCGGCCATGTCGGCATCTATATGGGCAATCAGCTCATGATTCACGCGTCTCCCAAGCCGAAGGATGGCGTGCAGATCACGAACATCAACAAAGCGTACTGGAAAAGAACGTATTTGTCGGCCAAGCGGTTTGTGTATTAATCCTGCAGCCTGAATGGCAGTGCAGGGAAAAGTCAAAAGAACGGAAACCACCCCAAGGACCCATGGTCCCTGGGGTTTTTCATTAGAGCAGACCTCAGGTCTACACAAAGATATGTTCGACTTCCAGATCCCGGCGTTCGGACAAATCGACGAATTCTCCGTCAAAGTTGACCAGCGGACGGAAAAAGTCGCTCGGGTTCGTCATGACGATCGTACCGATTTCACCGGTCAGCAGCTGTATCTTTTTGTTGATGAAATTCGGAATCATGTGACGGATGAACACCTGCGTAATCTCGGGATCGAGCTCCCCGAAGCTGCAGCGGTACAGCTCCCTTAAGACGTACAGCAGGTCGCGTTTCTTCTGATACACCCGCGTGGAGATCATCGCGCTGTAAATATCCGCCACAGCGACGATCTTGGCCATCGGATGGATGGCTTCCCTGCGGAGCTTGAGCGGATAACCGGAACCGTCGAAGCGCTCGTGATGCTGCAGCGCGGCCATGGTGATCTCTTCGGGGAAACCGGAGCGCTTCAGAATGTCGTAGCCGAAGACGGTATGCTTCTTGATCTCATCATATTCCTCCGCGGTCAAGCGGCTCGGCTTCTGAAGGATCGCACGGTCAATGCGGCATTTGCCGATATCGTGCAGATAGCCGGCACGGCCGGCCAGGAGGGCCTCTTCCTCGGTCTGTCCCATCCACTTGGCGATATAGTAGGAGATCATGCCTACCTGCACGCTGTGCTGGTATGTATAATCGTCGCGGTTGTTCAAGACGAGAAGCAGGGACACGACATCCTTCTCCTCATGAACCCGGCCGGCCAGCGGGTTGAAGCCCCGGGCTACCTGCTCGGGGGAGATGAAGCCTTCTTCGAGCGCTTGCTCGAACGTGATCTTGATGCCGTCGACCGCCTCCTGGTAAGCCGCGATGACGGCCTTCTCCCGGGCCGCTTCCTTCGGCTCGGAAGAGAAGGAGTACGCCTCAGCCGCAGCTGCAGTCGCGGGAGGGGAGGCTACTCCGTCAGGCGGTACGATATCGACCTTATCGATGCCGAGCCGTTGAAGCTTCTCGATGTCGGCGGCGCTTAAGAGGGTGCCGGCGGATAAGACCAGCAGTCCGCTGGGGTGAAAAGCATCCGTGCCGAGGCAGTCCCCGGCACGGACGTTCTTGGTAGGAATCAGCAAGGGTGTCACCTCAGGTCATGATGCGATTGGGTTTGCAGCCGTAAGAGCGGCTGAACTGGATCTATAGAGCAAGGATGAACCGCTTGACCCCTACATGCCGATGTACCGGCTGTATAAGCTTTTCGCTGCAACGGGATCGTCCGTTCCCTGGACGATCATCCGGCCGTCGGGGAAGAGGACCAGGGTCAGATCCCCCTCCAGATGGAGCTTCAGCAGGAAGGGATTGAGCTCCACGCGTCCGGCCTTCTCCAGGCGTGCCGCCCACTCCGGCAGCGAGAGCGTCCCCGGCTGAAGAGGCTGAATCTGCACGGAGTTGCGTCCGCAGAGCGTCTGGATCGTCTCTTCTTCATGAAGGGCATCCAGATAGTCATACTGCTCAAGACCGCAGCAGGGGCAGTCCGCTTTGCGCGCTTTCGTTACGTCGATGGCGGAATAATGGTTATACCACAGGTCCCAATGCACCATACGCCGGTTCAGAGCCTCTTCGGCTCCGGTCAAGAGCTTGAATGCCTCGGCGGCCTGGTGGGAGGCCACGGTATGGATGATCGGCCCGATCACACCCGCCGTATCGCAGGTTTCGGCCGTTCCCTGAGCCGGAGCCTGGCCGAACATGCAGCGCAGACAGGGGGTCGTTCCCGGGATGACGGTCATGGAGACGCCGCGGGAGCTCACGGCACCGCCATAGATCCACGGGATGCCGTGCTTGACGCTGATATCGTTGATAAGAAAGCGCACAGAGAAATTATCGGTCCCATCCAGAATTAAATGAACATCAGATAATAATTCCTCGGCGTTGACGGGATTGAGGTCCGCCACAACGGGCTCGATGACTACCGACGAGTTTGCCGCCCGCAGACGGGCCGCACCGGCTTCTGCCTTCGGAGCGGAGCCGGAGGCATCGGCCTCGTCGTAGAGCATCTGGCGCTGAAGATTGCTTCGCTCGACGAAGTCCCGGTCGATCAGCCGGACATAGCCGACGCCGCCGCGCACCATATGGTTGGAGAGTACGGTGCCCAGTGCGCCCATCCCCACGATCGCTACGCGGGAGCGAAGAAGCTTCTCTTGGCCTTCCGGGCCGATCGGGGCGAACAGCATCTGGCGGGAATACCGTTCGCGGTCAGGGCCTTCCACCCCGGCTGCCGTGATGGGTTCATTCGTGCTCATGAGGCCGATCCCTCCTCTGCCGGGGCCGTGAGCGGATTCCAGGGGCCCTGCTGATGTCCTTTCCATTCCGAGCCGTCCTCCCAGATCTCCTTCTTCCAGATCGGCACGATCTGCTTGAGCCGCTCGATGGCATACCGGCTCGCATCATAAGAAGCATCCCGGTGGGGGGAGGAGACGGCGATGACCACGCTGATCTCTCCGATCGGAACGGGTCCGAGACGGTGGGTGATGGCGCACAGCGTTCCCGGCCAGCGGGCTTCGATCTCCCCGCCGATCTGTTCCATCGTCTTGAGCGCCATGGGCTCATAGCCTTCATATTCGAGCAGCGTCGTCCGCTGGCCGTGGGTGAACTCCCGGGTCGTACCGACGAAGGAGAGGGCCGCACCGTGGTGCGGACGGATGACTTTGGCAGTCACGTCTTCGACGGAGATCGGGTCGCGGGTAATGATCATGCGGGGGGCTTCGCCCCCGGATACCGGAGGGATCAGCGCGACCTCGTCGCCTGGGGTGATCAGCACGGTCTCGTCCGCATAGGCCTGGTTGACGGCGACGAAGGCCGCCTGGAGCTGTGCGGCAGCTTCAGGATACAGCCCGGCCACGAGCAGTTTGAGTTCACCCGGGCGGATGCCGGCAGGGGTTATATCCAGCTCGAGCACCGGAGCACCCAGGGATTCGGCGAGCCCGGCGAAGAGCAGCAGTTTCAATTTCATGGGAACCACTCCATTTATGTACGTTATGAGTAAGAAGAAGAGGGCGGAACCTTGCAGGAATAAGGGAAGCGGGCATTCCGCCGCAGATTCAGCATACCATATTTTCTGTAAAAAATGATATAATAGCAAAGACATGCTTACAAGCAAGGATCGGAGGCAGAACTCATGAAAATCGCAGTATATGATGAAAAAATCGGCTCGGAGCGGCTGACCGCGGACGAACTGGCGGCGATCGGACCGCTTCACCTCTCTGCAGCCGAGCGAGTGGAAGGAGTCTCCGGCCGCGCGGTCGACTTCCTTCAGTGGTACGCGGCCTGGAGGTCCCGGCACGGAGCGGAGGGGCAGCCGATGCCGAAGCGCCTCGGGGTGCGTGCCGCCGACGAATTCGAAGCCTCGGTTCCCTGGGCCCAGCTGGAGCGGGCTCTGCTTCTATACAGGCAGGAGGACGGCCAGCCGCTGAAGAAGGGCTATCCGCTGCGGCTGTATGTACCGGATGGAAGCAGCGACTGCCTCAACGTCAAGAGCGTGGTGCAGATCCGCTTTCTCTACGAGGGAGACCCGCAGGAAGGCGCCGATTACGGGTTCCGCAATCAGATCAGCCCGGACCAGCTGCGCAAGCGGGAAGCGAAGTAGCCCATGAGCGGGATCGACTCCGAAGGAAGGTGCCTGAGTGACTGACACAACCGTGAGGCTTCGCGTCCTTCATACGAACGATATTCACAGCCACTTTGAACATATGCCGAGCATCGCCTCCATCATCCGAACCCAGCGCGCCGAAGCGGGGGAGGACCATACGCTGACGCTCGATATCGGCGATCACATCGACCGGGTCCATCCCGCGACTGAGGGAACGCAGGGACGGGCCAATATCGCCGTATTGAACGCCATCGGCTATGATGCCGTGACGCTGGGCAACAACGAGGGCCTGACCCTGCAGCCGGAGATTCTCTCCCGGAGGTATGGGGAAGAGGCGGCGTTCCCCGTCGTGCTGGCCAATATGCCGGAGATGGCGAGCGGCACGCATCCGGCCTGGGCCGTTCCTTATCATATTGTTGTTAAATCGGGTATTCGCGTCGGTTTGATCGGTGTCACGGCTCCGTTCGCCGAATTCTATAATCTGCTTGGCTGGGATGTCCGGGACGCGGTCGAAACGGTGCGGCGGCTCAGCAGGGAGCTTCGTCCTCAGGTGGACGTTCTCGTGGTCATGTCCCACCTCGGAATCCGGAGCGATGAACGGATGGCCGCCGAGATTGAAGGGATCGACCTGATCCTGGGCGGGCATACCCACCATCTGATCGAGGAGCCGCTGCGCATCGGGCGCACGGCCGTCTGCGCGGCGGGCAAGTTCGGCCAGTATGTCGGCGTCGTCGACCTGGAGCTGGACACGGCCAGTCGGGAGATCCGTAAGGTGGAATCCCGGGTGCTTGCTTCGGTAACCGGCGAGGAAGCAGGGGATATCACCTCATTGATCGCTTCCTACAGCGAGCAGGCGAGCCGGGTGCTGGACCGCGAGGTCGTGCGGCTGGACCGGCCGCTCAGCGTGGACTGGTACGGGGAATCCCAGCTCGGCAACGTGCTTGCGGCCGGCCTGCGCCGGCGCACCGGGGCGGAGATCGGGCTCGTCAATGCGGGACAGCTGCTGGGCGGCCCGCTGCAGGGGTCCGTCACCGCCGGGCGGCTGCTGGAGCTGTGCCCGTCGCCGATCAATCCGTGCCGGATGAAGCTCACGGGCGCCCAGCTCCTTCGGGCGCTCGAGGAATCGCTGCTGCCGGAGTATATGGATAAACCGCTGTACGGGTATGGCTTCCGCGGCAAAGTGCTCGGCACCTTGTGCGTGGACGGCATGACCATCGATTATGACCCGCAGGGGGAGCCGGGTGCGAAGATTCACAGCGTATTCGTCGGGACGGAGCCGCTTGAGCCCGCCCGTGCCTATACCGTCGGCACCATCGACATGTTCACCTTCGGCATCGGCTACCTGTCCATCAGCGAAGGAACGGAGCGGAAGTTCTACCTGCCGGAGTTTCTGCGGGACGTGCTCCTGAAGCAGCTGCATGACAAGGCGGTGCTTCAGGACAGCTCCAGGCTCCGCTGGATCCGCCTGGATGCCCGCCGGTCGACCTCTTGATACAGCAGCAGACCAAGCCCGTACTCCTCTTGCTGAAGGAGTACGGGCTTTTCTTTTCAATACAATCGTATTACGTTACAATGGAAAGTATATATCTAGTATAGGATATACATAGGTCCGCCTGGGGGGCTCCTCCGGGAAGGGACGATGATCTTATGAGAAGTCAGGTGTGAAGAAGAACCATGTCCGAAATCAACCAAGAAGGCCTCATCAGGGACCTTCCGCCCATAACACCCAGCAATGACCCATGGGATCCGCTGAATTCGTTCCGGCAGTACGGCGAGCACAAGCTGACCAGCGTGGAGCTCACGGTCACGAACCTGTGCAACATGCGCTGTGAGCACTGCGCCGTGGGAGAGTCTCTGACGATGACGGAAGGGCCGAGAATTCCCGTCTCCGTCATCCTGAAGAGGCTCGATGAAGTCGAGCATCTCGAGACGATCTCGATCACGGGGGGAGAGCCGAGCTATCACGCGTCGACGGTCAAGGATTACATCGTGCCGATTCTCCGCTACGCGAGGGAGAGAGGCGTCCGCTCGCAGATCAACTCGAACATCACGCTCGATCTGTCCCGCTACGAGATGATGGCGCCGTACCTGGACGTGATGCACATTTCGTTCAATTATCTGAACGGGGATGACTTCTACGGGGTCGGGTTCGAGCGGTCGCCGCGCCGCGTCAGCAAAGAGACGGCCTACAAGCTGTATGACCGGATGGTCGAGAATGCGGCGGCGCTGACCCGCGGCGGCATGTTCGTGTCAGCCGAAAGCATGATCAACTACAAGACGCATGAGAAGCTGGTCGGCATTCACGGCCTCATCCGGGATATGGGCTGCCAGCGCCACGAAGTGCACCCGATGTACCCGAGCGCCTTCGCCTCTCATCTTCCGCGGCTCTCGCTTGACGATACCCGCAGGGCCGTCACCAAGCTGCTGAACGGCCGGGACCCGGAGCTGTGGATGCTCTTCGGCACGCTGCCGTTCTATGCCTGCAGCCCGCTGGAGCAGGACCGGGAGCTGGTGAGGCGCCTTCGCGAAGAGCCTAATGTCACCGTCCGCAACGATCCGGACGGACGCAACCGCCTTAATGTGAATCTCTTTACCGGGGATGTCTATGTAACCGACTTTTCTGACGTGCCTTCTTTGGGTAATGTACATCAAGACAGGCTGGAGGACGTGTTCTCCCGTTGGAAGAACCACCCGCTGAACGGGACCGTGTCCTGCTACTGCCCGGCAGCGGCCTGCTGCGGGCCCAACCTGCTGGTCGTGGATACATATTACAAGGATGTGGACTTCCGCTCGCGGCGTGCCGTGGTCTGACGGAGTCCCATCCGCCCATCCTATTAACGCAAAGGAGATTGACGTCATTGGACGCACTCGCCAGTCACAGTACGGGATTCGATTTGGGGGCGATCTCCCTCAACCTTCTCTTGGTCTTATTCCTGGTTCTCTTGAACGGGTTCTTCGTAGCCGCCGAGTTCGCGCTCGTCAAGGTCAGACAGTCCCGGCTGCAGCAGCTCGACAGTGAAGGCAACGGCAAGGCGCGGTATGCGCTGGCCGTCACCGGCAAGCTGGATGCCTATCTGTCCTCGACGCAGCTCGGGATTACGCTGGCATCGCTCGGCCTCGGCTGGGTAGGGGAGCCGGCGATCGCCCACCTGATCGTGGATCCGGCCTTCGCGGCCCTTGGACTCGCGGACGCGTGGTATGCCGACGCGGTGTCCTTTGCCATCGCCTTCGCCTCCATTACCTTCCTGCATATCGTGCTGGGGGAACTGGCGCCCAAGTCGCTGGCGATACAGAAATCGGAGATGACCTCCCTGTGGCTGTCTGCGCCATTAATGTTTTTCTACCGTATCTTCTATCCTGTCATCTGGCTGCTGAACGGTGCGGCCAACCGGCTCCTCCGACTGCTGGGTGTTGAACCGGCCACGGAGCATGAGGCGGCCCATACCGAAGAGGAGATTCGCATCCTCATGGATCAAAGCGCGCGCAGCGGGCATATCGACAAGGATGAGCTCGCCCTCTTCGACAATATCTTCGAATTCTCGGACCGGGTGGCGCGCGAGATCATGCTGCCCCGTACGGATATGGACTGCCTGTTCACCGAGCTCAGCTTCGAGGAGAATCTGAAGATGGTGTACCAGACGAAGCATACCCGCTATCCGGTGGCGACCAGCGACAAGGATGAGATCGTCGGCTTCGTCCACATGTCCGATCTGCTGACGGCCGAGCCGGACAAAGCACACGACCTGAAGGACTTCCTGAGGCCGGTGCTGATGGTGCCGGAGTCGATGGAGATCTCCCACGTGCTGAAGCTCATGCAGCGCAAGCGGTCGCAGCTTGCCGTCGTAATCGACGAATACGGCGGAACCGCGGGGCTCCTCACGGCCGAGGATATCCTGGAGGAGATCGTGGGCGAGATGCACGACGAGTTCGACGAAGGGGAGAGGCCGGAGATCGAGAAGCTCCCCGACGGCTATTCGGTGGACGGCCGGGCCCTGCTGGAGGAGCTCGACGATCTGCTGGCGCTCGGCATCGTGGATGACGAAGTCGATTCGATCGGCGGCTGGCTGTTCAAGCAGATGGAGGGCACGGTCGCCCGCGGCCGCAAGTACGGCTATGAAGGCTTCGTATATGAGATCACCGAGACGGAGCGTCTGCGGGTGCTCAGGGTTAAGATTACGCCGGAATCCAGGCAAACGGAGCTTCCGCTGACGGCGGAGCTGCCCGGCGACAGAGAGGATCAACATTAAAACTGGGGGGTCACTCGCTAGATGCCGCTTCGTACCTTGCTGTTCTGCGCGATAAGCGCGCTGCTGCTATACGGTCTGTTCACCACCGGCTTTCCCTTTCTGCTGGCCGTTCTGATCGCGATCCTGATTGAACCGGTGGTCGCCGCCATGATGAAATACCTGAAGTTCGGGAGGGTCCCCGCGGCCGTGATCGCCTGCACCCTGTATACCTCCCTCTTCATGGGGTTCGTGTATCTCGTCGGCTTCAAGATGGTATCCGAGCTGGTGCAGTTCGCGAAGAATATGCCGGATTATCTCAACAACGCGGTCACCCTGTTCAACGATACGACCGCCAAGACCGAGCTGCTCTATGAAGCGCTCCCGACTGGGATGGCGGAGCAGGTTCAGAAGTGGCTCGGGTCGGGCGTTGGCGCCCTGACCGAAAGCCTGAAGAGCATCTTTGCCGGGGTGTCCCGTTATTCCCTCGGCGTGGCGAAGACGATTCCCAGCCTGTTTATCTTCTTCGTGGTCTTCGTGATCGGCCTGTATCTGATCTCCCTCAGCCTTCCGAAGCTCTACCAGTCCTTCCTCGGCTTGTTCGATCAGAATTCCCGTGCGAAAGTGGCAACGGTGCTTGTGGACCTGCGCCGCGCCATCTTCGGCTTCATTCTGGCCCAGTTCATCATCTCCCTGCTGACGTATATCGTCACGCTGATCGGGCTGCTGATCCTCGGAGTGGATTATCCGATGGCCATCGCCCTGCTGATCGTGCTCGTCGATATTCTGCCGGTGCTCGGCGTCAGTGCCGTGCTGTTCCCGTGGGCAGGCTACAGCTTCCTCGTGGGGGATTCGCATCTGGCCATCGGGCTGCTGGTGCTGTTCCTGGTGATTCTGATTTTCCGGCGCATCATCGAACCGAAGATCATCGGCGACGCCGTCGGGATCAATGCGCTTGCCGCACTGATCAGCATCTATGTCGGGTTCAAGCTGATGGGGGCCATCGGCCTGATCCTCGGTCCGGTCATGGTCATAGTCTATTCGGCCCTGCGCCGCGTCGGTTTACTTAAAATCAACATCAAGCTGGACAATTAACGGACATATATAGGTGCAGCATCAATTCGTAGGGGGACAAGGAATGGAGGCACAGCTGCCCGCGGTCAAACAGCATACGAGAACCCCGCTGGCCAAAGTGCTGCGGCGGGCGGTTCTCATCTTTTTCGGGGCGGCGCTCGTCTCGGTGGGTCTGGAGATCTTCCTTGTGCCCAACAATATTATCGACGGAGGCATCGTCGGGATCTCAATCATAACGGCGCATCTGTCCGCGCTGCCGATCGGCCTGTTCCTGCTGCTCTACAACCTGCCGTTTCTCCTGCTCGGCTACAAGCAGATCGGCAAGACATTCGCCCTGTCCACCCTGTATGCCGTCCTGCTCATGTCGCTCGGGACCTGGCTGCTGCATCCGGTCAAGGCGCTGACGGTCGATCCGCTGCTGGCGGCGGTATTCGGCGGGATCATTCTCGGCATCGGCGTCGGGATGGTCATCCGCTCCGGAGGCTCGCTGGACGGAACGGAGATTCTGGCGATTCTTTTCAGCAAAAAAACGCCGTTCTCCGTTGGCGAAATCGTCATGTTCTTCAACCTGTTCATCCTGAGCAGTGCAGGATTCGTCTTCGGCTGGGACCGTGCGATGTACTCGCTGATCGCATACTATATCGCTTTCAAGATGATCGACATCACGATCGAAGGATTCGACGAATCGAAGTCCGTGTGGGTCATCAGCGAGAACAGCCGCGAGATCGGCGAGGCGATCATGCAGCGCCTCGGGCGAGGCGTGACATACCTGAACGGCGAAGGGGGCTTCAGCGGCGACAGCCGGCGCGTGATCTTCTGCGTGATCAACCGGCTGGAGGAAGCGAAGCTGAAGTCGATTGTGGAAGAGCATGACCGTACCGCCTTCCTCGCGGTAGGCAACATTCACGATGTGAAGGGCGGAAGGTTCAAGAAAAAGAATATTCACTGATGCTGGAGCCTGCGAGAGGTGGCGGCATTCCACACCGTAGAGAATACACAAAAAAGAAGCGAAGCTGCAGCTGCTGCAGTTTCGCTTCTTTTTGTGTGGTTCTAGAACCGGCGGGCGCCGAGGTACTTCGGACCCCAGTAGGTATTGTTCATGTTCTGAACATAAATCCCTACGGAGCTGAGGGAGGAGATGAACTGGCCGTTGCCTACATAGATGCCCATGTGGGAGGCCACGCCCGGCGTGCCCAGGGAGAAGAAGACGAGGTCGCCCGGCACAAGCTTCGCTTTGTCCACCGCAGTGCCCATCGTGAACATAGCTGCCGACGTCGTACGTGTCAGCGGAACGCCGTGCTTCGTAAACATGAAGTAGACGAAGCCGGAGCAGTCAAAGCCCTCCGGTGTCGCGCCGCCCCACTTGTAAGGCACGCGGAGGTACTGGTAGGAATCCGCTACGATGGCCTTGCGGACAAGCGCGAAAGCAATGCGCTCGCGTGTAACCGGGTCCGCTGTCCCTGTAACAGGGAGGCTGTAAGCTGTCTGGAAGGCACGGACTGCACCTGCAGTCACGGTACCGTAATAGTTCGTGATCGTCGGGTACACAAAGTAACCCAGAGTTTTGAGGTCCCGCTGAAGCTGGGAAACGGCGTCAGAGGTCATTCCCTGATAGAGTGTCGTGTAGACCGTAGCCGTCTCGGCTGCCTGTGCCGCAGGAACGAGGGCAGGATTGGCGGTAACGAAGACAGCGGCAGCGGCTGTCAGCAGGATCATCTTGTTCGTCGCTTTCTTCATTAGGGCTGGGGTCTCCTTTGTCCTCACCGATGGCGGGCAGGGTATGTGTCCAATCTGCTGTCATTTTATACGCATAATGGACAAGCGAACAATGTATAAATGTTGGGAGCATGCCAAAGGAGGTCCGCCCATGGATCAGGTGAAAGTCTGGTACCCTTATGTCGGTCCCTGCGACCCCTGCCCGCCGATTAAGGTGAAGACGTACGTTACGCCGCCGAACCTGTACATCCGCTACCAGCCGTCCGGTCTGCCGCAGTTCTCCCCGCAGGAGGCTTTGTGCCGCGGAACGCTGTGGCCCGCACTCTACAGTCCCTATGAAGGCAAGAACACCTGAGGGGAGAGGAGGAGAGAACGATGGAACGCAAAGCGCTGCCGGAGCAGTTCTACACCCAGCTCCAGGAGCTGCAGGCCATTGATTTTGTGCTCGTCGAGCTGACGCTCTACCTGGACACCCATCCGGGGGATGCACAGGCCATCGCCCAGTACAACCAGTTCGCTCAATACCGCATGGGCCTGGCGCATCAGTTCCAGCAGGAGTTCGGACCCTTGACCTCCTACGGGCACAGCTTCTCCAAGCAGCCCTGGGAGTGGGTGGAAGTTCCTTGGCCGTGGCAGGTCTGATGGATCGGCATACCTCAAGGAGGGGAGGCAGGAAGCATGTGGATTTATGAGAAGAAGCTGCAGTACCCGGTCAAGGTCAGCAAGTGCGACCCCCGCATGGCGCGGCTGCTGCTCGAGCAGTACGGGGGAGCGGACGGGGAGCTGGCCGCCGCGCTCCGCTATCTTAATCAGCGGTATTCGATTCCGGACAAAGTGATCGGGCTGCTGACTGATATCGGGACGGAGGAATTGGTACATTATAGATATCGGTTAATAAATTAAGCACCAATCTCAAATGATTGGTGCTTTTGCATTATTACTGAGGAATGGGCCACAATATAGGATGATAAGTAAAATGGTTTCCGCCTTCAGCACTTGTGACTAATAAGTTTTTGGGAAGACTTTTAGTACAAAACTGTCTTGAGCGCCACTCCACCTGCCGCCCCTTTCTTTTCTGTATGACACCTGGCTGATTATTGACCGGAGTAAAGCATTCTTTTCGGCCGCGGATGCTGCTGCAGTATATTCTTGGAGGACTTTCTCGATGACGGGGACTAACTCCGCACGGTGGTCGGCACGACGTTGTTCTTCTTGTAGTTCTTTCTCTGCTGTCCTTAGTGACTCATTAATCTCACTTAGTTTTTTAGTAAGCACCTTGGATCTTTCCAAGTAATCCTCGGTTGAATAAATCCCTCTTTCGACCAGATCGTGAAGGTTCCCCTTCTGAAGAGAGAGCTCGTCTCTTTTCTTCATGAGATTTTTTAGCTGATCCCTCAGTAAACTTGTACGCAATTCTGTTTGATCGTTTTCCTCGGATAGAGGGGTAGTATCTAATTCTCTTCTTATCTTGAAAAGTAACTCATTTAAAGATTGGAGCAATCTCTCCTCAACTACATAAAAATACGAACTCACGTTTTTACAGCCGGTAGTTTGGCACAGTAAAAAAGAGTGGGTCTTTTTGTCTGGTTTCAAGACGACTGCGCCTCCACACATATCACACCTTATTAGGCCCGCTAGTGGGTTACTAATTTTTCCTTTAGGTGCCGGAGGGTGACTATGCTCTTGCATGATCTTCTGAGCGCGGTTGAAGGTGATCTCATCTACTAAGGGCTCGTGAAGTCCTTGAACTTCGATCCATTCTTCCCGGGGCTTCCTTGGTCTGCTTTTAGAGTTCTTCTTTTTTATTTGGGGACGAGAAGACCAACGAACTTTGCCGATATAGATCGGGTTTCGCAGTATGCCGTTAACTGTGGCAACAATCCACCCCGTTTTGCTAACGTTAGCAGTTGGGACTTTAAGGTCTACATTAAGGTAACGGGCTATGCGAGAGGTTCCCATACGTTTCTCTGGGTCAGTGTCTGTATAGAGTGAAAAGATCAATTTAACGATAGGAGCTTGCTCAGGATGAGGTTCCAGAGTGTAACCTTTGCCGGGCAGTTTCTTACGGATATATCCATAAGGGGGTTTGTTACCAACATATTTACCATCTTCAACCGATCGAACACGACCGCCTTGTAGCCGACGGGTGATTGTTTTGAATTCCCTTCTGCTCATGAAAAGGCCGAATTCAAAGTATTCTTCATCATTTGGATTATTAGGATTATAGGTCCGCATCGGAGTAATGATCAGTGTCTCAGAGTACTTAAATGCTTGTGCCACGATACCTTGATCCATTGTATCCCCGCGGGCTAGGCGTTCAACTTCAATAACAAATACACCGTCCCACTTCCCCTCCTCAACATCACCGAGTAATCGGATCATCTCAGGTCTTTCTGAGATTCTTTCTCCGGATGTTGCGGGCTTCTCACGATAAACTTCAGAAAGGGTAACACCAAGGCGTGATGCTAAGTCCAAAAGCATTTTTTCATGGCGAGCATAAGTATCCTCTTCACCGCGAGCTTCTGCCTGAATGTCTACCCGGGATTTTCTAAGATAGAAACAGTACTTTCCAGGGGGGAGCAGATACATGAGGTCTCAACCTCCTAATATTTCTATTAACAAATATTACTAAATGGCATAACTTCTCGCAAGAAATCGAGAACATTTACTTGTATTAAGCTATCGTATTAATTTTTGTTATATAATCATTAAAAGCATATTTCCATAAATAAGTAATAACAGAAGGAGCTAAGATAGATGGACCAACCCAAAGCAGCACCAACGTTTATTTCTTATGCTTGGTCTTCACCAGAACATCAACGGTGGGTAATTGAACTGGCGGAACGTTTGGAAAATGACGGGGTAGAAGTAAAAATAGATGTTTGGGATTTGAAAGAAGGCCATAATAAGTATGCTTTTATGGAAAGTATGGTAACTTCTCCATCAATTGAGCGGATCTTAGTTATCTGTGACAAAGTTTACAAGGAGAAAGCGGATCAAAGAAAAGGAGGGGTGGGAACAGAAACCCAGATAATCTCTCCAGAATTGTATGAGAATGTTACTCAAGAAAAGGTCATTCCCATTATTGCCGAGGTAGACGAAGAGGGACGCGCATATGTCCCAGTATACTGTAAATCGAACATTTATATAGACCTGTCTTCCCAAGATCAGTTCGAACAAGAATATGAAAAATTAGTTCGGAACTTATACAATAAGCCAATGCATCGACGTCCAGAACGTGGCAAAGCACCAGCATATATAAATGAAAATTCGATAAGTACCATAAAGGAGGCATCAATTAATAATCAACTAAAAGATGCTTATACTCGTGCTCCTCAAAGAGTAAAAGGATTAACAAGGCAGTTTTTAGATGAGTTCCTACTGACGTTAAAGCAATTCGAGTATCAGAGTAGTGAAGATAAAACTATTGATGAAATAGTTTATAATAACGTTCATAATATGCTACCTTTAAGGAATGAGTTTGTCCGTTTTATCGAACAAATATGTGACAACCAAGAGAACCTACCCCTTGATAATTTTATTTCATTTTTTGAACAGTTTTATTTATATACACAGCCTAACATTAATGATGATGAAGAGCAGTGTGATCATTATAAGTTCTTTATTAGAGAGACGTTTATATTCCTAGTAATGGTTTTGATCGACAAAAGGAGATTTGAGGAGATTGCCAGTTTAACAATGAGTTCTTATTTTATTGGTGAGAGACAAGAACCAATGACATTTACGGAATTTTGCCAGCACACATACTCACTAGATGAGAGGAGAAAAAGAAGACTACAAAATAGACTGTTCAGTAATAGTGCGGAGATATTAATACGTGAAAGAGCAACGGATAGATATAATAAATCCAGAATTGTAGAGGCTGACTTGTTATTGTATCACATAAGTAAGAAATTCAATCACAATGAATTTGAAAAATGGTTCCCTTATACATATGTTTATCGTAAAGGTGAAAATTTAAGTTTCTTCACACGACTACAATCTCAAAATTTTGCATTAGAAGCAGTTAAGTTATTTAAGTGTCAAAGTATTTTGGATTTGAAAAATTACATTGAAAACCAAATCGAAACTGATGAGGGTTACGGTTTAGTGCCAGGAAGAATACCAAGATTAAGGGATTTAATACCACCTGAAAAATTGGCTGTGAAAAATTAAGCTGATAAAGCAACCACCTTTTTGCAGGTGGTTGCTTTATCTTTTTGTTGTTATAGATTGCTAAGAACATGTGTTCTCATTTATAATTGGAAAAAAACTTCATATTTACCGGAGATGATTATGTGACAACTCAACCAACAGCTAATGAAGAGTTACTTCAAGCTGTTAAACTTATGCCGGAATTAAAAAACATTGATATTGCGGAACTGATTGAAGAGGTAATACTAGTGATTCAAAAATACAATCATGATTTATCAAGGTAATTAGAAGCAATTATTCGAATTATATTTTCAAATTGTTCTCTTTTAATAGGGTCTGATAAGTCTATCCCATACTTTGCAGCGAGTTCACCAACAATAAGGGCGTTTTTTTGTGCTTCAAAGTTTAAAGGTTCTAGGTTATTATTTTCCTCTATATATCCAGCTATTGACATTAGGTTCTCATAAGGGATTTTTAATCCATTCGCGAGCTTTTCAATTGTTTCGGGTTTGGGCACACCACGGGTTCCATTCTCAATTCTAGAAATTAGAGCGGAACTTACACCAGAATACATTGCTAATTGATTAAGGGTAAGCCCTTTCGTTTCTCTAATTTTCCGGAGTTCCTCGCCAAAGTGCATAAACTATCCCCTTTAATGGAGTACTTTAATACTAAGTTTACATTTGTCATTGACAAAGATAAATAATGACCCTCAAAAAGTGTTGACAGAAGTCAATGGTAGTGTTACTATTTCATCAGATGTTGACAAAAGTTAATGAATGGAGTGAGGTAGCTTGGTTGGAGTGAAAAAAGCAGTGATAAAAAAGGAAGTACTTTTATCAGAAATGAAGCGTAAAAAAGTGCTTTCTATGAAGGAGCTGGCGAGTAATACTGGTATATCACAGTCAACTTTAAGCTTGATCATGAATGGAAAAAGAAGTCCTGGATCTAAAGTGATTGGTTCAATGATTGCTTATTTTGAATGTTCTTTTGAAAGGTTATTTTTTTATGACAAACCATTGACAAAAGTCAACGATAAATAGGATGTAGAAGGAGGAAAAACAATGCCCGTCCCAGCCGTTGTCCCGCATATGAATGTTCATGGGGAGGCGATACCTATGAACGAGCCAGTATCTGCTATACCGGGGAACATCATAAAGACCTTTACCTACGGGAATTCAACCGTCCACATCTGTGATGATTACATGGTCAAGACGCCCGAAGAGAACCAGAAGATCTGGGACGAGTATAACCGCATTGCCAGGGCGATCTGGAGGGCCGCCGCGGAACGTTCCGAGTTGGTCCAGGCTTACTATGCTGCCGAGACGGAAGAGGAGAAGGAGGCACTGGTCCCCGCATTACTGGAAGCAGGCTGGCGTGTTGTAAAAAAATAACCTGCTACCGGGTTAGGTAGCAGGCAGCAAGGGGAATCGGTCGAGTACCGGTTAAGTACAACTCCATACTATCCCGGATCCATGTCACAAAGCCAGATAGGGTCTGATGACATGCTGTCACCAATTAATAAGAAATTGTGAAGGAGGAATGGCGATGAATATTGGTCAGGCCATACAAGAATTTCGAAAACACGAACAGCTCACCCAAGCAGAACTGGCGCAGAGGCTTCCGGTGGATCGTACCTTGATCTCGAAGGTGGAATCCGGGAGCCGCGAGTTGCCGGCATCGTTGGATCCCGTCTTATCGGGACTTAGCTGGAAGATAGCGCTTAAGATCGCAGACGAACGGACTGGAGGCTTTATCTCCAATATTCTGGATGACTTACCTAACCTGGATCTTCATCCGGCGGCTCTAAAAGACGTGCTCCTGAAAGACCTTGGCGAACTAGAGCAAGCATTGGAGGGACTGGTCATGGCTAAGCACATTGATCTCGAGAGACGCCGGGCGAGTGCGGAAAGGGTATGGCAAGAACTTCGGGATGTGATCGAGAAGACCATTGTGCTGCAGGGGGTTCTCGAGGAAGAGTTCGGGATCGACCGGAAGCGAATGATCCAGAAGCATGAAATGGAGGTGAAGCGTGGTGAGCGGTAATGTTTTTGCGAAGATGCTTCAACAGCGCGGGTTAAGCTCGGGAGCTGTGTATGCAACGGGGATTTTGAAGGCCAGTGAGGTATCTCGTATGGCTGCTTCTTTTAAGGCTCGTGAATCGAGTAGGTCCCATAACAACGAAAAAGCCGCCTGGCGGGGCGACTTCATCGTGAATGCTTCATTTGTTAAAAACCTTGAGTCCAGTATACCTGCTGCTGATGAGATTGGCAAGGAGGGGGCGCTTGATGCCCGGCATCCATTATGTTAATGCAATGCATCGCTCTAACTTCGGCAAGCTGCTTATCCAGTTCGGTTCATTTCAAGACAGGGAGTATGCTGCAGCTTGTTATGTACTGGCCCATCCGGATATTTACAGGAAGGTGAAGTGGGCGCAAACAGAATCACCGTTTGATTTTCTGAAGTGGCGCGGCGCCGACCGGGTTGCCCTATCCACCGGGTTCAGGAATATTGTTGCCCTCGCCGCTAACTTATTCAATCCTGCGAACAAATTCAATCTCATGGAAGCCATGAATAGCTGGGGGCCGGAGCTGATGGCCGTATTCGAGTCTGCTGTTGCTATTCGTGCAGGACGAGCAGCCGTGATTCAGGCGCTGGACCTAGCAGAATAACGAAAGGGGCGTGGAAGTGGATGTTTCCAGCCAAAGCTTGCTTGGAATTCGACGGTCAAGAGCTCGAGCTCTTGGCCCGTGCAGCGGAAAAGCAGGTGACAGGGACCGATTATCGGTCCCGTCAGTATCAAGTCCTGGCACAGCGATTAAGGCAGTCAAAATCAAACTTTCATCGGGCGCACGAGGCTGTGTTTGCTGCCCGGTACGGATGGGGGCCGCCGTATGTGGATTGAGAGTCACCAGGAGCTCGCCAGACATCCGAAGACGAAGAAGCTTGCCCGTAAGCTGAGGGTTACTGTACCGGCTGCGATCGGCCATCTCCACCTGTTGTGGTGGTGGGCGCTTGATTTTGCACCGGATGGGAATCTGTCCAGATATGACAGGGAGGATATCGCCGAAGCCGCAATGTCGGAAGCGGAAGCTGACGACTTCATTCACGCATTGACGGAGTCTGGTTGGGTGGACGAGGACGAGACGTCCGGGGAGCTTCGGCTGCATGATTGGTATGACTATGCTGGACGTCTCTTAGAAAAGCGCGAAGAGGACCGGGAGAGGAAGCGGAAATCCCGGCGAGCGTCCAAGGATGTCCGCGTGACGTCCGACGGACAGTCGGAAGACGGCGCACGTACCGTACCTAACCGTACCGTACATAACAATACATTACCTAACCAGACAGAACCCACAGAAGAAGACGATGACCCAGGCACATCACAGGAGCAAGCAGCATCCGAGGTCGGGGCAGTCCCGAGTCCCAAAGCTTCGGCTGCAACTGCTTTTGCACAGTCCATCCTGGATGTCTATGTGACCGTATTCGGGAATCTGTCTATGCCCCCATTGATCAGCGGGTTCATCGTGAAGCTTATCGACAAGGGACATCCGGAGGAATTCGTCAAGGAGCTGCTGCTTGAGGCTGGTGAGAGCTCAAACGGGAAGCCGAATATCCGGTTCCTTGAGACCATTGCAGAACGGTGGGAGAGAGAAGGAATCGGCACAAGGGAAGAGGCCAAACGGAAGAAACAGCAGGCGACCAGCAGCAGCCGGAATGCTGCCCGAACTCCGCGCAGCAAGCCGCACTTGCCGATGGCCGGGACGACACAGCCTCCCCAGATGCTTACACGTGAAGCGTTCCGGGAGACCAGGGACATGGCCCGCACGATGGACAAGCTTGCTCCCATGACGGACAAGGAGTTCGAGGATGCCTGGATACAGTATGAAACCAAGTGGAGAACGAAGCATGCCCCAGCTGCCGGTTGAGAGTGACTACGCTTTTCTCCTTACGGATCCGCGGCCAGATCTCGTGAAGGACAGCAAGCTATGGAGCCGGTTAATTCGTGAGTGTATTTTCCTCCCGGACCGCAGGAAGGCGCTGGAGCTCAGTTTTAGGCTCTGGACGATCCGGAGTATTGGGACGATTATTCGCTGGACGCATCATGGCAGCCGGCTGGAGCCGATCCTGTTGAGTCCAGACAGCGCTTGGCCGTCTCAGGAGTTTTATGACGAGATGAAGGACAAGTACCTCAAACCGTATGCAGCAGAGATAAGGACCCTGCTATTGAAAGTAACAACGCAGTAAGGAGACAGGCCATGGAGGAGTACCGGGAAGAGAACCAAGTGACCATTGATGATCTGCTGAACGAGCTGGAGGCTAGTGAAGTGAGACAGGCGGACGATAGTCTGAACGGTTTTTATTTTGATGGAGCCAAGAGAGTATTCGTGTCCTTCGTAAAGGGTCAGCGATATTATGAGACGAATGGGCAAGGTATGCCGGCTGAATGGAAAGAGCGAATTAGACGTGAGAGATACTTTGTGTAACGGGGGGATGACGTGTGGAGGAGAGACAGGAAGATTTAACTCCAGTGCTCACTAAGGGACAAGCCGTGCTATATGAGTTTCTTAAGACGGGGAAGTACACGTACAAGGAAATGCTGTTCAAAACGGACATAGCCCATTCAAGCATCCGCCAGTACGTAAGAGTGCTCATCCAGTGCGGCCTCGTAGTGAGAACGGAGAGGAAGGGGCAGTCCTGGTTTACTGCAGCAGATATCTCCAATGAGGTCCGCACATCCATAAGTATTCTGCAACGTGCATATGTGTTGAGTGACGAGGATCCACTTCTCAGGACACTGAAGATTGAACTTAACCGACATGATCTGGAACGATTACATGCAAACCGTCATCGACCCAGATCCATCCTGGCTCGAGAGTTCGGTATGACTCGTTTTCAGCTCAATTATGCGCTTGAACGGGCCGCGGCAGCGGTTTTGACCAATACACGGTAATGGAGGTTATGTCTCATGTCAGTGCTGGAACAAATTCAGGAGCTTCAGGAAGGTACCAGAATCATTATCACGAGTGGGATCACCGTGCAGCTGGTTCGGGTGGATGACCTGAAGAATCTGTTCGACACCGTCGAGCAGCAAGCATTGCACATCGTTGAGCTTGAACGCGAGCTCAGCCGGCTTACAGGGAGCGAGCAGGCTGTGAAGGAGCTTTACACCAGGATGGAAGCAGTTAAGGGGAAGGGGAGTGAATCGAATGAGTGCTGAAGTCCAGGAGCATGCCGAACGGATTGATCGGCTTTTAAAGGGAGACCGTCAGGTGGTACTGGCGGCCAGGATACACGGGTTGATCCTCGGGGTGAGGAACAAGGAGCTGACGATCGAGGATGTTACGCGGTTTACCAACATCGAGAGGGAGCAACTGCTTAGGATGATGGAGAACGAAGGAGGAAGAACGGATGCAACTGCTTCGGGAAATTGTGGTTGATAACTTTGCAGGTGGCGGCGGAGCAAGCACAGGTATTGAGCTGGCTATCGGTCGGAGTGTCGATGTAGCTATTAACCATGACCCAGCTGCCATCGCAATGCACGAAGTGAACCATCCGGAGACTGAACATTACTGCGAGTCGGTGTGGGATGTAGATCCCAGAAAGGCAGCTGCCGGACGGCCAGTAGCATTGTGCTGGCTCAGCCCCGATTGCAAGCATTTTTCCAAAGCCAAAGGTGGCAAGCCGGTCGAAAAGAAGATTCGAGGCCTCGCATGGGTGGCATTACGGTGGGCCGCAACGGTTCGTCCCCGGGTAATTATGCTTTAGAATGTTGAGGAGTTTACAACCTGGGGTCCGTTAAAAGATGGTCGGCCGGATCATAAGCAGAAGGGACGAACATTCAGAACCTTCGTTAATGCGCTTAAGAGACAAGGGTATCAGGTGGATTGGAAAGAACTGCGGGCCTGCGATTACGGAGCCCCCACCATTCGGAAGAGGCTATTCCTGATTGCCCGATGCGACGGCCGTCCGATCGTCTGGCCGCTGCCTACACACGGGAATCCTAACAGTCTGCCGGTTAAGGCGAAAAAGCTAAAACCATGGCGTACTGCGGCGGAGATTATTGACTGGTCGATTCCCTGCCCAAGCATCTTCGAACGCAGTCGACCGTTGGCGGAGAACACACTGCGGCGGATTGCTCGGGGGATCAAGCGGTTCGTGATCGATAATCCCGAGCCGTTCATCGTTCGTATCGGGCAGACGGGTTTTGGCGGTGACAGGCTGCAGTACAAGGTGGACGAGCCTCTAACCACGATTACAACGAAGGCGGAGCATCTCTTGGTTGCCCCGTTCCTCGCGCAGTACCACAGCGAGACGGCGAGTCACGACGCACGGGGCCAGACAATGGATAGGCCGATATTAACGCTGGATACCTCAAACCGATACGGATTGGTTGCAGCTTTCCTGGCAAAGCACTTCGGTGGAAATTACAATGGTCCGGGTGCAGATTTGAAAGCGCCACTGCCGACAGTCACCACGATCGATCATAATTCCGTGGTCATGGCTCATATCGCTCGGCATTTTGGCGAATCAGTAGGCAGCTCGGTTGATAAACCAATCTGCACGGTGACGGCAGTAGGTGGCGGAAAGTCAGCCTTGGTCACAAGCAGCTTGATCAAACTACGCGGCACATGCCAGGATGGCCAACCGGTTACGGATCCGATGCCAACAATTACGGCCGGCGGGTTGCATGTGGGTGAGGTCAGAGCGTTCCTCATGGCCTACTATGGTTCCGGGACTGGTCAAGAGCTTACGGACCCTTTGCACACCGTGGTGACCAAGGACCGATTTGGGTTGGTTACGGTGGAGGGCCAAGACTTCCAGATTGTTGACATCGGCATGAGAATGCTCGAGCCGCATGAACTCTTCGCAGCACAAGGGTTCCCAGCAGAGTATATCATCGATCGTGACGCAGTCGGCAGGCGATATCCAAAGTCAGCCCAGGTTGCGCGTTGCGGAAATTCTGTGCCTCCACCGTTTGCGGAGGCGCTGGTTAAGGCCAACCTTCCCGAGCTGTGTAAAGCCGGAGTCCCATATAAAGGGCAGCATCAGTTGGAAATGCAGTTGGTGTAACAAAATGAATAATCATTGTAAACTCTTACCTAATATAAAGAGCACCCATAAGGGTGCTGGGAGTTTGTATGAATCAACTTGAGAGATCGTGATTTAGATTATTCCGTAACATGAATTTGATAGCTTATATATCCTCTAGATATTATCGTATCACCAGGTGCGGCAGCACGAAATATAGTAACTGGGGCTTCCCTAACTCTCCACTTCAACATTCCTACCACACCAGGATTACTAGAAGTCCAATTCCAACCAGTGAGGGTAAAAAACTCACCAACTTTATAATTCCTTGTGAGAAGTTGAGGTTGTACTGTTTGAGTATTCACGGACTGTTGGACAGTAGGCTCTGCTGCATAGGCAGCTCCTGTCATTAAAGAAAATGCTAAAACAGAACTGGCTAGAATCTTAAATTTTTTTTTCATGAAAACCACTCCTCATTTGGTATAATTTACAAGTAAAATTATACCAAGAAATTAATTTATAGAGTGTAAACTAATTATAAAATTTACCATAATTGTTAAAGTTGGTGATTCGATGAAGGGAAAGTTTTATATTCGTACACATCAAAATGGGAAAATAAAGCAGTATGAAGTGGTAGGGGAATTCGCCTTCGAGTACAAAGGATTTAGGTTCTTTGTTCGTTGGGACTCCGACGCTTGGGTCGTTTCTGATTGCTTATGCGGCGCAGGAATTGCAGCACATAGAGACAAGGAGACAGCAATCTTCCTAGCAGCCGGCAAGATTCACATAAAGTTTGAAGAGTACCTCACAAAGTGCAAGTTGACCTTGAAAAAGAGAATATCTTGAGTATGGAAGGCCATAAGGCGGCCAAGCTTGTTTAGAGTACACAATAAAATAGAGAGATAAAAAAAAACCTCCACCGCACGTTTCCTTGGCCGGGACGCGGTGGAGGGCAAATTCTCACCCAAATTATAGCATGCGGGGATGGGTGAGGGGAATGTCGGTTATGTATAAGATGGAGGATCTCTTTCCTGAGGCAACAAAAGCAGATATCGAACGTGCCAAGCGCTATTTGGGTCATTATAAAGAGAAGAAAAGCCGGCTTGAATTTTTGGAAAGGAACCCACCACAGACAGAAGAACTGCGTAACGTGAAAGCTAATTTAATCAAATTTACAAGCCTTTTGGAAAGGGCTGTGGCACAGATCCTTGAAGAGGACGTTCGGAAAGTAATAGAATACCGGTTTCTCAGGGGAAATTCCAGAGCAGCAACAATTCTGAGGTTCGAACAGTGGGAATGTTGCGATAAAACAATCGATCGTAAAATTATTGATGGCATAGAATCGGTAGCCAATACACTATTATATTTGGAGTAAATAATGTCCAATCCTTGTCCAAGTGCTGTCCAGACAATGTCTGTTTTTGAGGGGTACAGTATCACCAAGGAGCCGATACCGGCTTGGGTGAAGTCTACTGTACCCTTATCAACGTAGGCACTCGGTCATGCTGTGGGACTTTGATCCTTAGACGCCGGTCGTCGAGGGTGTGATATGAGGGTGGGTGAAATGCCCTTTTTGTAATGATAAATAATGGATAGTATTCACAAGGGCTGTGGATGAATTGTGTATAAAATTGTGAATAGTCTCCATTGTTTATACAATGGAAGCCAGAGGGTCGCTTATGCGGCTCTTTTTTATTTGGGGTGAGGGCATATGGGGAAACGTCAGATACGTAGGGAACCACATCCTCCAATGCAACCGGACATCTGTAAAGGTTGCTACTGGGGCCGCTGGGAAGCATCGAAACAGTTCTGTTCTAAACTGACGTGTACCCGAAGAGGAGTTGCCAGAAGGAAAAGTGCAGTCAAATGAGCCGGGTGGAGTGAGCGAGATGCTGAAACCGAATGAGAATATTCGATGGGAGTATATCTGTACTTATAACGGCGAACATGTTTATGTCTTATACCTAAGAGGAAAGTTCAGTTCGGTTGCTGTCACTAGGCGCTGGTATGACATTGACCAGTTGAATTCTGCCATGAACAAATAGTGTAGGAGGGACAAGAGCGCATGAGATATCTATTTGGTATGGAGGGAAGGTGATCCGGGTTGAACAGCGTGGAACCAATTCGCGACTTCCAGGTCATCGATGCAATATTAAAGGAGCTCAAGCAAAAGAACCCCAAGTACCATGCCATCTTCTTGGTGGGGATCTACACCGGTTTGCGAATATCAGATATGCTTCGTCTTCGTGTGAAGGATTTGAAAGGAAAAGAGCTCTCGATCAGGCAAAAGAAGAACAGGAGCCAGGTATTGCTGCCAATTCACCCTGAGCTGAAGAAAGGTATCGCAGAGTACATTGCCGGCCGTGATGATAACGAAATGGTTTTCTGCAGCAGACAGGTGAAGCTGAAAGTGAGAATAAAACGAGAGCTCGATCGAAGCACTGTATACAAGATGCTGAACAAGGTCTGTGGCAAATACGGGCTCACATCCATTGGTTGCCATACAACAAGAAAAACATTTGGGTATCACTTATACATGTCGAGCGAAAAGAACATCGGGCTCTTGATGGAGATCTTTGGACACAGCGATCCATCGATTACACTACGCTACATTGGCATTACTCAAGATACCATAAACAAGGCCGTTCTTAAGTTCAGCTATAGCAGTTACCCATAAATAGGACGTGTGGAACTCACTTTCTGAAAACAGGGTGAACCCTTGCCGTACTTGGGAAAATTCGATGTGCTTGAGTTCATCAAAATATAAGATATGGGGAACTCAAAAAAGGGAATTCAGATACTTTCGTCGAAATGGATGATGTACCCAATCCTAAAAACGGCGGATGATTATAATGAAATCGATTTTTCCTGGATTTTATAGGCCAAGTGAAGAGGAATTTAAACAATTGTGGAGAGATTGTATTTTTGTCTTTGATACAAATAGTTTGCTCAACTTGTTTCGTTACCCAAAAGAATCAAGAGAGCTCCTTATGACTGTATTAGGGAAAGTCAGTAATAGAGTATGGATTCCTTATCAAATTGCATTAGAATACCATTTGCATGTACAGAAGATTATCTTTGAGCAAGAAAACGAATATAAAAATAGAACCCAAGAAATTAATAAGAAAATTGATGGAATTGTCAACGATTTAAGGACCCTACGTCATTCAAATATTAATGTTGATGGCATTATCAATATTCTATCAGCCTCTCAAAAACAGATAGAGGAGAATTTGTCGTCACAAAGAGATGATCATCCAGACTTATTTAAGATTAAAGATCGACTTCAAGAGTTAATCTCAGAAAACGTAGGTAGACCGTACACTCAGGAAGAACTAGACGAAATATATGTAAGTGGTGAAACAAGGTATTCTAAACAAATTCCTCCTGGGTTTAAGGACCTGGCATCAAAAGCAGGGAGGGTAACCTATTATGACGATTTGATCTTTAAGAATGAGTACGGTGACTTGGTCTTTTGGAATCAACTTCTAGAGAAATCAACAGAGGAAACAGTCAAGGCAATAATACTCATAACAGATGATCAAAAGGCTGACTGGTGGAGTATAATAAATGGAAAAACCAACGGACCGCTACCTGATTTAATACAGGAATTCAAGAAGAAAAGTAATAATAAACTTTTTTATATGTACCAGACTGAACAATTTTTAAGATATGCAGGTGAAAATTTAGGGATTGGTAGTGTCGAAAATGTTGATAGGGCGATTCACGAAATTGAGGAAGTAAAAAGAAGCATGGATTCATCGGCGGAGAAAATTAGAATTGGTGGTTTAAGAAGGAAAAATCTTGAGCAGCCAAGGTTCAATAGAAGAATTTATTTTAACGGAAAAGAACTATCCGATAAAGAGCTAAAGAGTATAAGAGCAGTTGGCTACAAGATGCTCGAAGAGGTGCCTGAAAAGGCGGAAGAAGAGGCTTATTATAATAACAATCTGAGGAATATCCGAAATAATAATTATTATTACAGAATAGCACTAAAAGTTTCTGAAGATGGAAATTTAAATGAAATAACCAGTGAACTTCTTGATAGTCTTAAATTCTACTTCAGGTTGAATTCACTTCCATTTGATATCTTTGAAGTAATAAAAACGGGAGAAATAATTGAGGTTAACGTCATATCGTCGGAAAAATATTCAGATACTATATTGAATTATATTGCAAATGGGTTTAATGAGTACAAAAAGGATAATAATCATTATAGAATTTTATATTTTTCAATCATGTAAAAAAGAGACCTGAAACCCAGGTCTCTTTTTTACTTACTCGGGCGGGTCCCTCTCGGCCCGGAAGCATGCGGGTGCGCGTGAGCCCGAAAAGGCGCTAGCGATGCTTAAAATTCCGTTTCTACACTGCGTTATGCAATGCCCGTGAATAAGTTGCAAGAAGCCCGAAGCCTTGGTGTGCAAGCCTTTCTTGCCGTTTTAAGGAGCCCAAATGGGGGGAATTGCAGAAATGCGAAAGGAGAAGACAGTGTGGCGGCTACGCTAACCCAAGTGGTTGGTAGGATGACGTCTTCTTAGCAAGCAGCGAGAAAAAGGGAGGGAAGTACATTGGGCTTACGCCGACAAATCTTGTGCTGGATCTTGGGCAGGTTAATCACAACACATAGGGAGATATCCCGGATCAACGCTAAATTGGAAAAGAAACGTATTAGGATGGAAATGGCGAGGCGGCAAATGGAGAACAAACGCTGGAGACTCCTGAACAGGGAGCCGTTATGAGTAAGAAGCCTAAGAGGCCTTGCGGTTATCCTTTATGTCCGGAGCTGACTGAGAGCAGTTACTGTCAGGCTCATCAACAACAAACCGTCAGGCAGTACGATCGGCAGGTAAGGGACCCTAAGTTCGTTGCCTTCTACAAGTCTTCAGCTTGGTTATCAACGAGGCAGGCTGCCCTTATTCGTGATAACCATCTCTGCCAGCACTGCCTACAGCAGCAACGTCTCACGCCGGCCGATATGGTCCACCACATCCAGGAGGTTCGCGAGGCCTGGGAATTGCGTTTGGTGGCTGATAATCTGATTAGTCTCTGCGATGCATGCCACAACAGAATTCACGCCAATCATTGAATAAGGAGGTCTGTTGACCATGAACAGTGAAGAAGTGAGACAGATTGTACGAGCTGAGCTTGCTGCAGCAAAGAACCGCGAGAATAAACTTAGGCGACACGTTTATTCCGGAACGGGATGAAAAGAACTATCCGATCGTAAGGGAAATCTTGGCCGTCCTTTCATCGAATAAGCTTTTATACAATGAGGCCGTTATCGTCCTTGATCAAGTAAAAGCAATAATTGGTTATGTGCGAGTTTAAGGAGGGTTGCTCGTGAAGGATCGATGTTTGGAAACGTAAGATCGCTAGGGAGCTGCGCCGCAGGGAAACACGAAAAGCACTGATGGTCAAAGCTAATGTCCTTAATCGAAAAGGAGCCGGACTGGTATCAAGACACTTCCGTCCGTTTCTTCGACACATTCGAACCGGTATACGTTCAGATGTTTGCCTCTGATATCGGTGGTCATGTATCACACAGCCAGGGGTTGTATGGAGAGCATATCTTGGGACATTTTTAAATGGAACAGGGTATTCAGATGATCGTAGCTGACCTGGAGAAGAGTTGCGCCCAGCGGATGGATCTCTTCCAGATCGGCCATAACGTATACATGCCAAGAGCAACTCAATGAACCGATAATAAAGGAGATTTTAGTAAACCTTAATTACTGTCATGGTAAAGTATTCTTATTTGATATTCGAATAAGAATTGGCGGGTGAGTAATCTTTGGATATTCAAAAGCAATTAGATCAGAGTATGGCTACGATCATTTTAAAACAAGATAATGTGTCATTTGCAATTGGTTCAAAGAAATTTCTGGTAGCAGATTGGACTGGACATATGCTACACAGTTACCTCTACGAAGATTTAAAAGTAACTGCCGCAAGTGAAAACTTTCCTGGTTCCATAGGCACGATACAAATTGTAGTCGGGGATAAAAACTACTATATACACGAAGACAATAAAGGGAACGGAAAATTATTCCTTGGCGAGTTGCAAAAGAAAATAAGTATTTACGGCGGTTGTCTTTGCGGGAGTTTAAGTTTTATTGTGGAAATGAAGAGGTGAATGTAAGCATGTCCAATGGAAAAACGGTTTTGGAGAGAGTATCTAATTTTGTTAGGGAGTCAGGATTTGAACTAACTGTGGTAGAAATCCAAGACGACAGAGGGATGGCTACGTATGATTATAGCAAAAGCCTTATAGAGTTGAATTCAGTGGCTTTTGAAAAAGAAGCAGAGAAAAAGGGATTAAGTATTGATGAAGTAATAATACTAGTCGTAAGCCACGAACTTGGTCATGCATTGGATCAGGATCTTGTTAAAGATTCAGAAGAGATAACAGCAGTCTTTCAAATAATACAGGACACTGGATTCACTGATAAATTGATGAATAGGATCCTTGAATTAACACTAAAGGCTGAAAAGTCGGCTTGGGAAATTGGTGGACAATTCGTACCTGAGCATTTAAAAAGTATATACAATAAAATGAATGAAAGTAACCTCAAGGCCAGTGAGACTTTTACAATTAGACGAGTAATGAAGTTCCTTTCATTATTAGAGACGGAGCAAAAGCTTAAAAACGAACTTAGGGCATTAAACGGGGAGGCACTCTGATGAGTGTCTTTTTTAGATGATTGAGCAAGAAAGGAGGTTGATTACAATGTAGTGCTGGAAGCATGAGAATGGTTTTTGAGACACGTTCATTCTCGGATAAACTGCAAGGGCAACGAGTGCCCAAAAGACTCCCCCCCCTGCCTTAAAAGCTGTCTAGAGGCCTCTTCCGGACCGACGGGGCCTCGCGTGTGAAAAAAATTCCCTAAATGAAAATTCCGAAAAATTAGGGAGGGATGATGATGGGAGGACGACGACGGGAGCCGATTGATCTCCTCCTGTATAAAGGGAAAAAGAACCTGACCAAACAGGAGATTGAAGAGCGCCAGGCTCAAGAGATCAAAGCGCCGAGTGACAAGGTGAAGCACCCGGACTACCTGCCCAAGGACCTCCGAAAAGAATTTAAGAAAATCTCAGACGAGCTTATGCGGATCGGCATCATGACAAACCTTGATGTGGATGCGCTGGCTCGTTTTTTGTATGCCCGGAAGATGTACCTGCAGCTCACCGCGGAACTACTCGACACGCCTCTCACCATACAAAGGCGAAGGGAACTTCGCAATCCGGAAGGTGCAGTCATTGGTGTGGATGAGTGGACCGAATCCAATGAGGCGTACTCCGAACTGCTGCTTATGCAGGACAAGCTGTTTAAGCAATGCAGACAATCGGCCTCCGACCTCGGACTGACGATCTCCTCCAGATGCCGGCTTGTGATTCCAAAGGATAAGGGGTCAGACGGACCGAGTGAGATGGAGAAGCAAGGGTTTGGCGATGTCTAATGCTGAGGCAGTATCTAATTGACTACAGCTTAGACGTTATCGACGGTGAAGTCGTCTCCTGCAAGAAGCATAAATGGGCCTGCATGCGGTTCCTCCGGGATATCGAGCGAGAAGGGACGGAGGAGTTCCCTTACATTTTCGATGAAGACCGGGCGATGCGGTTCTTCCGGTGGATGAATCTGTTTCGTCATTCGAAAGGCGTATTACGAGGCCAGCGGATAGAGCCACATGAGATTCAATACTTCGTATTTGGCAATATATACGGATGGATCCACATGGAAACCGAATACCGGCGGTTCAATAAGGGGTATTGGCAGGTTGCCAGGAAAAATGCGAAGTCACAGAGCAATGCTTGCGTGGCCACCTACGAAGCATCGGCATTTGGTGAGGCCATGTCCGAAGTTTACTGTGCAGCCACCAAAAGGGACCAGGCAAAGATCGTCTGGAACGAAGCGGACTACATGATCCAGAAGTGCCCGGAGTTGAAAGGAAAGTTCAAGACGGCCTACGGCATTATTAAACATCTGAAGAGCAATTCCATCATCAAGCCACTAAGCCAGGAGGACAAAAAGAAAGGCGACGGTCTCAACCCTCAGTGCGGCATTATTGATGAATACCATGCTCATGAGACCGACGAAATGTACAACGTCATCGACTCCGGCATGATTGCTCGGGAGCAGCCACTGATTTTTATCATCACGACGGCCGGGCCAAACCTCAATGGTCCATGTTACCGGACAGAGTATGAGTTCGTGTCACGGCTGCTAGACCCGAATAACCCAACAGAGGTTGATTCATACTTCGCCATGGTAAATGAGCTGGACAAAGATGATGACGGGAACCTGATCGATGACATTAAAGACGAAAAGGTATGGATTAAGGCAAACCCCATAGCCTGTTCATATCCGGTGGGCATCAAGAATATGAGGACACTGCTCAAGGAAGCCTTGGAGAAGCCGGAGAAGATGGTCGACTTCATGACGAAAAACATGAATGTTTGGATGAGCCATCCGAAAAAGAAGTACATGAACATGGAGAAATGGGCCGCCTGCGGGATAAGTAAGCGCAGAGTATTGTCCCCAGATGAAACTCTGCCGGATGTGACCGGTTTAACCTGTTTTGCAGGCGTGGATTTGTCTATGAAGATCGACCTTTCGTCTGTGGGCTTTGTGGTACCTTTGCCCTCTGGAAGCGTGTATGTTGCTCAGCATTCGTTTATCCCGGAAGAGACCTTGGAGCAGAAGAAACGTACAGACCGTGTTCCGTATGACCTTTGGATCAAACAGGGATGGTTAACCGTTATCCCGGGAGCTGTGGTCGACCAATCGGTTATCGAGAAATATTTGGTCGAGGAAGAAGAACGGCGGGGCTGGATGATGCGGGAAATATGCTACGATCGTTATGCGGCGACGCAGTTTGCTCAAAATATGGCGGCGCGAGGGTATGAGATCGTCGAGATCAGGCAGGGGGTCCAGACGCTTTCGGAGCCGATTAAGGACTTCAGAGAGCTCGTCCTGCAGAAACGTATCCTTCATGACGACGATCCGGTTCTTACTTGGGCTCTGGGGAATGCGGTGACCAAGTCGGATGATAAAGAGAATCTGCTGCTGGACAAAGCGAAATCAACCAATCGGATTGACCCCATAGCAGCAGTGATCAATGGTTTCGTGCGTGCTCGGGTGGCTCCTTCAGACAGCGGGGATGTGGAGGTCTGGACATTCTGAGCCGAAGCAATCTAGGGGAAAGGAGGGGGAAGATGGGTATCGTACAACGGGTCATTTCTTGGTTCGGCTTCGGTGCAAAGCTAGAGACCAGGGCGAATCGAAATCTAGGTGGATTTCAAAAATGGTTTGAGCCATACAACATGTTCGCTCGGTCCGGTCAGCTCGATGCATCGAATGAGACGATCTTTTCGGCCGTATCGCGGCTCTCGAACTCTATGGCCAGCCTACCGCTGAAGGTCTACCGCGGATATAAGCAGGTTAGCGGATCGCCTGTTGCGCAGCTGCTCGAATATGGACCGAATCCCAACATGACAAGCTTTGATTTCATTCGGACACTGGAAGCATTCCGGGATACGAGCGGCAACGGATATGCCTTAATCCAGAGGGACGTCAGACACCAAGTTCAAGCATTATGGCTGCTCAATCCCAGGAAGGTCAAGCCGGTTCAGGAAAGCAGCACGAAAGAGCTTTGGTACGAAGTTCAAGGGGATGACGGGACTTACTATATCCATAACCTGGACATCATTCATGTCAAGCACTTCCACACTCTGGGATACGAAGGAATATCTCCGCTGGATGTACTTCGCAACACGATCAACTATGATACGCAGGTCAAGCAGTTTAGCCTCAGTCAAATGGAGAGCGGGATCAAAGCTTCTTTCATCCTGAAGCTTAACGGTTCCTTGAGCGATGAGAAGAAAAAGGCCATGCTTCAGAACTTCGCAGACTTTTACTCCAAGAACGGAAGCGGCGTCATTGTCATTGATTCTGGCCAGGATCTGAAGGAACTGAAGCAGGACATCATTGACCTGAAAGTATTCGAAGTAGAGCGAATCACACGCTCCCGGGTGGCCGCGGTTTACAACATGCCGCCTCATATGCTCGGGGACTTCTCGCAAACCTCCTTTTCCAGTATGGAGCAGCAGGCCCTGGAGTATGTTCAGAATACACTGCTCCCGATTGTGCGGATGTACGAGCAGGAATTCAGCCGCAAACTGCTCACCTCAAAGGAGCGGGCCGCGGGGACGGTAATCAAATTTAATATGAATGGACTACTCCGTGGTGACATTAAGACGCGCGGAGATTTTTATTTTAAAGGGATCCGTTCCGGTTGGTTTACCCCTAATGAAGTCCGCGCATATGAGGAGCTGCCGCCCGAAAAAGGGGGAGACAAGCTGTATATGAGCAGGGATTTGGCCCCGATTGACAGTCCAGACCGGACGATTGTCCCAGGAAAGGAGGTGAAGGAACAAGATGAATCAGAAGCCGACACTGACGCCGGATCCGAACCTGAATGAAGTCCGTACGCTGAAACTCACCAAGCTGGAGACAAGGGCACTGGGTGATGAGACCGGCACGGCCACGAAGATCACAGGCTATGCGGCCGTTTATGAAGAGTTCACCGAGCTGAGGGATTGGTGGGGGGATCGCTTCTATGAGCGGATCACCAAAGGAGCTTTTGATGATACGCTAGCTGACGGACACGACATTTTCGCCTTGAAAAACCATGATTGGAACCTCATTTTGGGCCGTTCTGGGGCCAATTTGACCCTCGAAAGCCATGAAAATGGGCTGTATTTTGAGCTTTTACCGAACAATTCGAGCCTCGGACAGGACATGAAGGAAGATGTGCGGAGCGGACTAATCAAGGGCTGTAGCTTCGGGTTTCGAATTGTTGATCAGGAGTGGGAGCAGCGGGATGACGACTGGTTTCGGACCATCAAGAAGGTGGAACTTCAGGAGATCACCCTGACACCTATTCCGGCCTACTCATCCACTACCGCGGAAGTACGGAGCTTGAATCTTCAAAGCCGGCATGGAACTGCCTTGGAGGTACCAGATTCACAACGTTTTTCGGTGCCAAAAGGCTTATCAGAGGAGCAAATTCGGGCCTTAAAACGCAAAAATGAAGCTCTTTTGCTTGATATTGAGACCACTTTAAGGTATGGGAGGGCATAATATGCCAGGAGAAACAACGATTTTTCAACTCAAGGAAACCTTGAACGATATGGGAACGGAGCTTCGTTCTATCACCAATAAAATTGATGAGGCTCTGACGAACCCGGCGGCTCGGGTGGAAGAGATTGAGCAGATGGAGGTCCGCCAGAGGGAACTCAAGAAACGCTTTGATGCGATTAAAGCACGCATTGAAGAACGGGAGCAGGAAAGCCAGCGAAACCTTGAGCAGCAGAAGCGTGCAAACCCGGTTTTACATGCCGATAACGATGAAAAACGGATGATCGCGGCCAAAGCGGAGCTCATCCGGGCAGAAATTCTAAGAGGGCAGGTATCTGATGAGTCCCGTAACCTGCTGGGAGCGATCAAGCAGCCTACAGCAACCGGCGGAGAAAAGTTCCTCCCGACGAACATGAGCAACCAACTGATCACGGAACCGTTAGCTAAAAATCCTCTGCGCAGCATGAGCCCTACTACAAAAATCAAGGGTTTGGAAGTCCCCAAAATCGCATATGAGCTGGATGACGACGGCTTTATTGGCGATGAGGAAACGGCGAAGGAGATCGAACTGACCGGTGACAAGGTCGCGTTCGGACGACACAAGTACAAGGTCAAGGCGCGGATTTCGGACACCGTACTTCATGGATCCGACGTGGAACTCACAACCTACGTAGAAAACGCGCTCAGGTCCGGCCTTGCTGCGAAGGAAAAGAAAGTGGCACTGGCTACCACCCCGAAGGCGGGGGAGGAGCATATGAGCTTCTACTCCACGCAAAATGCGATTAAGCAGGTACCTGGTGCAGACAAGTACAAGGCCATTAAGGCAGCGATTGCGGACCTCCATGAGGATTACCGGGAGAACGCTAAGGTCCTCATGAAGTACTCCGATTATCTGGACATTGTGGAGACGCTGGCTAACGGTAACGCAACGCTGTATAGCGCCCCACCAGAGCAGGTTCTGGGGAAACCGGTCGAATTTAGTGATGATGCCACGATGCCGATTGTTGGCGACTTCTCCTATGCCCAGCTGAACTATGACGGAGATCCCGTTTACGACACAGACAAAAATGTGGACAAAGGCGAGTATCTCTTTGTGCTTACAGGCTGGCTGGATCACCAAATCCTGCTGAAATCGGCTTTCAGAATTGCTAAAGTGGTTGCAACACCATAAGGAAGGGTGATGCTCTATGCTGAGCCTGGACCTTGATGAACTGAAAACGTACCTGCGGGTAGATGGGAGCGAGAATGATGGATTTCTCGCTCTTTTGGTTCACTCGGCCAAAGAATACCTGAAGGATGCTGGGGTTCCCGAGTCATCAAGTGCAAGGTACAAACTCGCCGTGATGATCCAGGTGGCCTTGAACTATGACCGGGACGGGAATGCAGCTTTGGAAAAATCGCTCGAAAGCTTGATAACTCAATTGAGGGTAGGTGAGCCGAAGCATGGCAGGATCAAGCCAGAAAACCTCCTCGAAGGCACTTGTGGAGATGGTATATAGGGTTTTGGTGGAGTTTATCGACCGTGATCAGCGATATTACCCGGTTGATGCTGAATACAAAACGAAAGATCAGGACCGGGCAGGGTATCTCATTGAGCTTGGATTCCTGGAAGCCCCGGCTGCTGCCCCCAATCCGCCTACACAGCCAGAGGAGCAGACCGGAACAACGGTGAGTGATGAATCCGGCCAAGTATAACCGGCGCATTCAGATCCTCCAGCCAGCCCGGGGCGAAGACAACGAAGGGATACCGTTGGTCACCTGGAACCCAACAATAAGCCTGTGGGCAGCGGTAAAGCCTCTCAGAGGGCGGGAGTACTTCCAGGCTGCGGCCATCAACCAGGAGAACACCCTAAGGGTGGAAATCCGGTACCGGACAGGTCTGACGAGTGAAATGCGAGTGCAGTATGCCGGCAAACTCTATAACATCAACGCTATCCTTGATCCCGATGAGGCTCACAAAGAGCTTCACCTGATGTGTTTGGAGGTACAGGAGCATGGCGGAAATGAAACTGGAGGGCATGGAGGAGCTGGTTAAACGGCTGCACGAGATGGGGCGGAAGGGGGCGGCTATTGAGAGGTCCGCGCTGCAGGCCGGCGCTGAGGTCATCCGCCAGGCGGCGAGCGAGCGGGCCCCGCGGAGTAACGACAGGGGCCCTCACTTGGCGGATAACATAACGATCAGCAAGATCAAGAGCAGCCAGGGCATGAAATACGTGCTCGTTGGTCCGCAAAAAGGCGATAATTCCGTATTCTTCTATGGGAAATTCCTCGAGTGGGGTACCAGTAAGATGGCGGCGAGGCCGTTCCTGGGCCCGGTTGCCGCGGAGAAACAGGGAGAAGTGATCCAACAAATGAAGCAGGCGATCAAGGATGGGCTGGGCCTATGATCAACATCAAACCGGAAGTCTTGGAAGCTCTTCGTGCCGACGAAGAGCTTCTTGCATTGCTCGGGGCCCCCCGGGTATACCAGCTGGTTGCACCCGAGCCGGATAAGTTTCCAAGGATTACGTTTTTTGAAATGAGCAATTTTGATAAGGATTTTGCCGATGACTCCGCCATCTCCAGCCAGATTATCTTTCAAGTGGACATATGGAACAAGGCAAACACTTCAGGCATAGCGGATCGGGTGGACGCGGTCATGAAATCTCTTGGATTTGGTCGTTCGGGCTCAGCGGACCTCTACGAGAATGACACCGGCATTTTTCACAAAGCAATGAGATACACAACAACAAGGGAGGCCTAACCATGTCTGGAGGAGTTCGCATTGGTCTAAAGGACCTGCACATCGCTAAATTGCTTAGCGACGACATTGCGGGCGCTGTGTACTCGGTACCGAAAAAGTATTCAGGCGCCATTAGCGCAAAAATCACTCCAAGTTCTACGACTGAAACGCTGTATGCAGACGATGGAGCAGCTGAAACGGCAACAGCCCTGGGGGAAATTGCCGTTGAGCTCAATCTCAAGGATCTGACACTGGAGCAGCAGGCTGAACTTCTTGGAGGTACGATCATCGACGGTGTCCTGGTAAAAACGGATTCAGACACAGCACCGTACGTGGCAGTTGCATTCCGTTCCAAAAAGTCGAACGGAAAATACCGATTTAAGTGGTTGTTCAAAGGAAGGTTCGGTCTTCCTGCTGAGGAATACAAGACACAGGGGGACAAACCTGAGTTTCAAACACCGGTAATCAGCGGAGTATTCGTCAAGCGCGAGTTTGATGGTTGGTGGGAAGCGACCGGGGATGAGGATATGCCCGGGTTCACCCTGGCGGATGTCTGGTTTAACAAAGTGTACGCTGCCGGCGATAGGGGAGGATCGGGCTCTGCCTCTGCTGTTCCGGTATTTATCACTCCAAATCAGGTTGTTATTCAATAACAAATCAAAAGGATGGTGCATTAACAATGCCAGCTAATAACAAACTTCTGATTACTGACGGCAGCGCGAAGAATCCAGCGCCTCAATACTTCAACCCTGTTACCGATACTTTCGAGGCTTTACAGGGTAGGGATGGAGCATCGGACGTCAATCTGAAGGGAAGCTCGGCGATCAAAGATGGAGTCATTTCCGTATCAGCTCCTGGAGTTAGAGTCCAATTACCAAACATTCCGTGCCGGGAAATCACGGTGATCGCACGTAAAAACAATACGGGTACGATCTATGTTGGCTCCGAAACTGTCTCGGCAAGCTCCTTTGCTGCAGAACTGGATAAGAAAGACGCGATTACGCTGCCGGTGAGCAACGCAAGTATGCTTTGGATTGATGCTTCCGTAGCAGGAGAGGGGATTTCCTATGTCGCGCTTTAAGCCTTGGCCGGGTACGACTGCGAATCCAGGGGGAGGCACAGGCACCGGGTCTCTACCACGGAGTTACGAAGGCATCGAAGTGGTTTGGTGGGGCAATTCCTTCATTAAGGGACAAGGTTTGACCGAATTGGAAATGTTTCAAACGCAGCTTGCCAAATTGAACGGTATGGTCAATCGAACCTATGGGTACCCCGGTAAACCGTGGGGATATAAAGGTCCCGGTACCGACGATACAATCTACTCAAATAGGGCGTTGCTTCCAAAAACGGCAAAGCTCTACGCTATGTACGGCGGTGGCAATGACAACCGGTTAAATATCCCGCGGGGTAATGTGGATGACATGGTAAACACCACTTTTGCGGGTGCAATCAACCTGGGTATCGTTTATATCAAGACAAATATGCCCGGGGCAAAGATCGTCCTGATTACATCCCTGCAGCGCAATGGTGGAGATGATGGAACGGGCAAACCCATCACCGGCACAACATTGAACGATCTTAAGCTGAGTCTGATCGATTACAACAATATGATTTTGGCGATCGGTCAAAAGCACGATATTCCGGTCTGGGATCTGTACAACTGCGGCATCAATAATGCGAGCATTCCGAAATACATGCAGTCGGATGGGGTTCATTTAAATGCCCAGGGGGCGGCCAAAGTGGCCCTGTGCGGATACGGGTTCTTTGAAACCATCGATTTGTCGATAGCTTCACCACCGGCTGACACAACGGCGCCGACAGTGCCAGGGAAACCGACGCTGACGAGCAAAACCCACAACAGCATAACGATCGCTTGGGCAGCTTCTACGGATGCAGTAGGTGTTACTGGTTACATTGTGACGGGCGGGCCAAGTCCGGTGAATGTAACAGGAACCTCAGCGACCATCCCAGGACTCAATCCGGAAACGAACTATACGCTTTCCGTCAAAGCGAAGGATGCGGCGGGGAATGTATCAGCGGCTTCAGAGTCTCTAGCTGTGAAAACCGATGCGGCTCCAACGGGTGGTGGCGGAACGGTTACCTCCTACTATGAAAATACATTTACCGGCGCAGATGGATCCGCAAATGGGCAAGTTGCAGAAAGCGGACAGGCGACCAACACTGCAACCGCAGTAACTGCGGCAAACTGGGTCATCGAAAGCAATCGGATGAAGTATTCCGGTACAACAGGCGACCGGATTATTATGTCTACCTCCGCGCCAGGCGGGGATTATACAACCGAAGCTCAGATCTATCCGGCAGGAGGAAAAGCAGGCGTAGTGTTCCGAGCGAACGATGGAACGGAATATATGTGGGTTCGGTTCGATCCGGCGGGCAATGCAGGCGAAGAAATCAAGATGTTTAAGAAGCACGAATCAACGGGAGCCAATACGCAGATCGCTGCGGGGCCGGCAACGATCAACACGGCAGGTTCCAATATCGTGAAGATTGTCTGCGCCGCGAACAACATCAAAGTGTTTGTGGATGGCAATCAAGCGATCAACTATACGCTGACAGCTGCAGAACAAGCGAAATATGGTGACAACACGGGAATCGGTCTGTATGCCGGCGGTGAGAATGCTTCTTCCTGGGAGTATCTTAAATCGTATTCGAACTAATCCATTGATGAGTGGGGCGCGCCGGCGCCCCTATTTTTATTGGGAGGGCCACATATATGAAACTTGAGCTGAGAATTGGTGAAGAAACAAAGACGTTTACGGTCCCATTTGTGAGCGGCCGGATGCTTCGGAAAACACTCGCGATCTCCAAAGACATGAATTTCAGTAACGTCACCGTGGAAGTACTCGATGAGCTGGTGCTTTTCGTTGTCGACCTCTTTAAAAATCAGTTCTCTGTGGATGAGTTCTATGACGGCATCGAAGCCCACAAGCTGCTTCAAACCGTGATGGACTGCATCCATCAGGTCACCGGCCAAGCCGCAAAAGCACTGGAGCCCCTGAGCGACCCAAACGCATAGAGGGAGACGGAGACCCCACCGACACCATCAAGGAGGTTTACGTCTCTCTCCTGGACAGCGGCTGGACCCTCGAGACAATCGACAACATGGACATCATCCATTATTTCGATCTGCTTGCGTACAGGGTGAAGCCGAAAGAAGCCCCTATGGTATACATCGATCACATTTTCTAGCGAAAGGGGGTGAGGAAACAATATGGCTGAGGAAGAAGCCGGCAGTGTGGTCGTCAAAGTCGGGATGGACGGCACCGGATTTCAAAACGGCATTAGCAACATCAACCGGCAGCTGAGACTGGTTCAGAGTGAGTTCGCCGCGGCCAGTGCCAAGCTCGGGGACTTCGGGAACAGTGCGGAAGGGCTGAAGCTGCAGTCCGATGCGTTATCCAAGCAGATGAGCCTGCAGCAGCAAAAGGTCGACGCCCTGCAAAAGGCCTATGAGAAGGCGGCGGAAAGCAAAGGGAAGGACGCCAAAGCCACCCAGGAGCTTGAGATCAAGCTAAACAAGGCCAAGGAAGAGTTGGCCAAGACCGAAAAGAAGCTCGAATCGGTCAACGAGGAGATCGAAAAGCAGGCCAACCGCTGGAGTAAGCTGGAGGGCACGCTTAATGACATCAGGGATCGGTTCCAGGCGGTCGGAGACCAGCTGTCCGGCATTGGCGGCATGCTCAGTGCCACACTGACGACTGCACTCGCCGGCATTGGGGTTGGGGCGATTGGCGCAGCGTCCGATGTGGACAAGAGCGCAGAGAAGATGCAGGCGAGCCTGGGGCTGACGGCAGAAGAGGCCGATAAGCTCAGCGCGACTGCTCAAAACCTGTGGAAGGACGCCTTCGGGGAGAGCATGGAGGATGTGACTCAAGGCCTCATCACCGTAAAGCAGAACATGCAGGGGCTTGATGACGGCAGCCTCGAAAAGGTTACACAGGATGCCTTCACCTTAAGGGACGCCTTCGGCGCGGAGGTCAATGAAACCACTCGAACAGCATCCGTCCTGATGAAAAACTTCGGGATCGACGGATCCGCTGCCATGGACCTGATCACTGTCGGATTCCAAAAAGGCGGCAACTTCAGTGACGAGCTGTTAGATACGATGCGCGAATACGCTCCGCAGTTCAAGGCCATGGGCATCGGCGCTGACGACATGCTCGGCATTCTGATCAAGGGAGCAGAAACGGGCGCCTTCAACCTCGATAAAGTCGGTGACGCACTGAAAGAGTTCAACATCCGAGCCAAGGATGGAAGTGAACTTACTTCCCAGGCATTCGCCGCGCTAGGCTTTAATGCGGATGAAATGAGTGCCAAATTCGCCGCAGGTGGGGAAACAGGGAAGACGGCATTCCAGGCCGTGACCGTGGCTTTGGCTGGCCTGCAGGACCCCCTAACGCGCAACGCGATCGGTGTTGCGCTCTTCGGCACGCAGTGGGAGGATCTCGAGGCAACGGTCGTCACTTCCATGGCCACAGGGATCGGGTCCGTAACAGGATTCCAGGGGGCCACCCAGCGGGCAGGGGACGCCCTGAGGGATAACCTCGGGGTCAGGGCAACCAAGGTATGGAGAGAGTTCCAGACGGCCCTGCAACCCCTCGGGGAGATGATGATCAGCCTGGCTGAGGAAATCCTTCCCCAGGTCAGCGCTGCGGTGCAGTCCCTGACGCAGTGGTTCTCCAACCTTTCGCCAGGCGGTCAGAAGCTCACGCTGGTGCTAGGGGCGATCGCCGCGGCAGCCGGGCCTGTCGTGATGATCGTGGCTCAAATGGTGGGGGCCGTCACCACCCTCATTGGCGCCTTCTCTGCGGCTTCCGGGGCAATCGCAGTCGCCGGCGGGGTGATGGCGGTGATCACCGGTCCGATCGGCATCACCATTGCCGCCATAGCGGCCTTGGCCGCGGGTGCCTATCTGGTCGTGAAGAATTGGGATCAGATTAAATCGTTCTTCTCGGGACTCGGTTCCTGGCTTTCATCGTATTTCGGAAATCTCGTCAATACAGTCACCACCTATGGCCAATACATCATGGCCGGCCTGATGGCGGGGATCAACAGCAAGCTTCAACCGGTCATCAACACGATCACGGCGGTGGCCAACGGCATCGCCGGCGCCTTCCGGCGGATCATGGGCATCCACTCCCCATCAAAGGTAATGGAAGAATACGGCCAATACATCGATGAGGGACTTGTACAGGGTATGGCCTCCGGACAGGACTCGGTGCTCGAGCAAACCCAGAGCATTGCCGATGGCATCAAGCAGACGATGGAGAAGAACATCGGCATGCTGAACAAGCTCGGTGAGGCGATCGTTGGGGCTCTCCGCAAGCAGTACGAGGAAATGGAGAGCATCCAAACCGCGGCGCTGGACAAGCAGCTCGAGAATGAGAAGAAGGCCTCAGATGAGCGACAAAAGGTCTACGACAAGGAGTACGCTGAAAAGCTGAAGCTCATTGACGAAGAGACCTATAACAAGGTCAAGGCCGTTCAGGACCAGATCGACAGCATTGACAGCCAGACAAGCAACGAGGAGAAAGCCTTAAAGGCCCAGGAGCAGCAGACACGGCTCGCCGAGCTTCAGAAAAAGATCGCGGCTGCCGAGACCGCGGATGAACGGGCTCGCCTGCAGGAAGAGCTGAGCAGCACCATCGCCAAGTATGAACGGGAGCAGCTGCTCGAGCAGCGGAACAACCAGAAGGAAGCCCTGAAGAAACAGATCGAGGGGCTGAAGGAAGCATCCACAGAGCAGAAAGAGCTGCTGAAAGCCGATCTGGACAGCAAGAAAGAGCAGGAAAAGCTGCGGGCCTCTCAGGTGGAAGAGTCGCTGAAGTCGGAAAGAGATGCGGTCAAAAAGCACTTTGACGAACTGACGACACAAGAAAGCCTGCAGCTGGAAGCCCGCAAGCTGGTGATCGATAAGAACAATCAGGAAATCGTCGACTTGCTCCAGAAATACAACCCGAGCTGGCAGAACGCGGGCCAATCCTTTGCTGACAGCTTGGTCAACGGGCTCAATTCTGAAAAGCAGAGCATTGCCGATGCCGTTGGCAAAACCATCGATCTGCAGCCCATGGTTCAGAAGCAGATGGGTGTGCTCGATGAACTGCAGAAGAAGATTGCCAGCCTGCAGCAGGCCGAAAAAGCGGAATCCGGCGCAGGGGGTGCTGAAGAATCTCCATTCCCGGACTCTGGCGGCTTTACGGGCGGTGGCGGGGACATCGGCGGTCTTGGTGCAGCCGCGGACAACACCTCAGCCAAGCTCGAGGGACTGATGCAAACCACCGCAACCTTGCAGCAGGATCTTACGGGCAACTTCGTTCCTTCAGTACAGGGCATCAGTGGGGTATGGAATGAAGTCATGACTTCCTCGAGTAATGTGTGGGGGCAGATCGCGGGCTATCTCACCCAGACATGGGCGGGCATCGCCGGTCAAGCACAGCAGGTGTGGTCAGGGATTACCGGCTTCTTCACAACTTCGTGGAACTCGTTTCTGTCCGTCGCCACCTCGGTGAGCAATGGCATCCACACGGGTGTGACTGAGACCTGGAACAATATTTCTGCCCACATTAATTCGGTTGTGTACGAAATCGTCGGCACCGTGATGACGATTTTCGGGGGGATGAGCGGTGGCATATCGACGGTGTTCAGCGGTATTGAATCTATAATTTCCGGCAGCTGGACCGTCATTAAAAACATGACTCTCGGTTCGATCCTCTTGCTGCTGGACCTGGTCACCTTCAATTTTACCGAACTGACCTCTCATGCCGGGCAGATTTGGGAGAACCTTAGAACCTCCTTCCGGTTGATTTGGGACGGCATCCAGCTGATCTTTACCGGCGCCCTGGAAACACTCAAAGGCGGCTTGGCTGCTTCCTGGGATCTGATGAAAACATACCTGATCCAGAGTTGGAACGAGGCGGAGGCTTATCTTTCCACGCTGTGGATCAATATCTCTGCCCAGGCCAGTACCGGCTGGACGGACTTCAAAACGTCAGTCCTCAAGCTGGTGGAGGAGACGATCAGCAGCACCCGGACCAAGTGGGATGAACTTCTGACCTGGTTTGGAGAGCTTCCCGAGAAGCTCAAAGGGTACGCTGAAGACATGTTCCGGTCCATGCGCGATGGATTCAACAACACGGTGAACGAGGTAACCAGTGCCGTCAGAACGGGTCTGGACGGAGCCTTTGATTATATTAAGAAGCTGCCGGATGAGGCCCTGCAGTGGGGCAAGGATATCATCGAAGGGTTGATTAAAGGCATCCGATCAGCAATCGGGTCCGTTAAAGCCGCGATGGACAGCGTAGCAAGCACCGTGAAGGGCAGCATTACCGGCGCATTAGGCATCCGGTCGCCTTCCCGGGTGATGATGGAATACGGCGGATTCACAACGGAGGGGTTTGCGCTTGGGATGAAGGGCGGACTGAGCCGTGTGGCCAGTGCGGCACGAACGATCGCCAGCGCGGCTTTTCCTAAGGTGGAGCTGCCGAATATGGCGGCGCCGGCGGGCAGAACGGCAGCGGCTGCGCCGAGCAGCTTTGTGCAGAACCTTACCATCAACTCTCCGCAGCCACTCTCTCCGGCCGAAACAGCTCGGCTGAATGCGCGGGCCAGCCGGCAGCTTGCGATGGGATGGGGGTTAGACGGTGCGTAAGATCACCTTCACAAACGCGAATAAAGAGAGCATCGAGCTGCTGAGTGCCGGGCCGTATTTCTTAACGAAGCTTGAGGGGGTGGGTGCGGTCCGGACAACGGTTCAGCTCAATAAATCGCCTTATCAAGACGGTCAGACCTACCTTGGCAACACCCTTGATGTTCGTGAGCTAACGATAGAGGGATCGATCGTGCCCGGGGCAGTGACGGTGGAGGAGAGGCGCCGGACCTTGATGCGCGTACTCAATCCAAAGCTTGGTCTGGGGGTCGTTCGGTATGAGGATGCAGGCGGGGCAAAGGAGATCCTGGCGATTGCGGAGGAGTCGCCGGTTTTCCCGGATAAGCAGCATGGGATCTATCAGAAGTTCCTGATTTCCTTCCTGTGCCCGGATCCGGCCTTTTATGATCCAAAAATCGAAAAGGTGAATCTGGCCTCATTCACAGGCGGTCTTTCCTTTCCGTTTCGATTCCCGATCAGCTTTGGGCGGGTTGGCCAATTCATGATGCTCAACAACCGCGGGGACCTGGACGCCCCGGTCTTTATCACCTTTCTCGGGCCGCTGAAGAACCCCGTGCTCGAGAATAAGACAACGGGGCAGATGATCAAGCTGGTGCAGGAAATCCCGGAAGGACACCGGCTTGAGATCAACACGGCATTTGGCCAGAAGACGGTGACCAAAATCACCGAGGACGGCACCCGGTCCAATGCGTTTCACTGGGTGGCGCCGGAGTCCGAATTTTGGGGACTGGTACCGGGAGAGAATGAGATTTCATATCAGGCAACAGAGGAATCGAAGTTTGGCGCTGTGACCTTGGAATACCAGCCGCGATACTTGGGGGTGTAGCCGTGAACAAATATCCTGTCCTTATCTTTGATCCGGAGCTTCGCTACCTTGCCCAGATCGATAATTACGAATACCTGCAGTGGACGCGCCGCTGGCGTAATCCACACACCTGGGAGCTTCAGATCAACCGAAACAAAACCAATGCCCAGTACCTGCAAGCCGACAATTTCATTGCGGTAAAACGCGGGGGCAAGTGGCGTGCTGGCATCATCGCGCACAGGGAACTGCCGCTGACGCAGGAAGGCAAGCTTTCGGAAACGTGGACTGTGAAAGGACGCGAATTCTCCGGGGTCTTTCTTGAACGTCTGGCTCTGCATATGACGGATACGGGCAGTGGGTACGATGAACAGCGAGGCATCGCGGAACAGGTCATGAGGCATTACGTGAAGGTGAACTGCATTGAGCCGAGTAATCCGGACCGTGTCATACCTTTCCTGCAGCTTGGGTTGAACTATGCCCGGGGGCAAACGGTAGAGATGCGTGCCCGGTTTCAAACGGTGGCTGCTCTGCTCGAGAACCTTTCCTTTGCTTCCGGGCTGGGGTACGAAACCTTGTTTGACCTGGAGTCCGCCTCATTTTCCTTTAACGTTCTCTCCGGCCGCAATCTGACGCCAGGCCAGACGGAGCATCCGCCGGTGATCTTCTCTCCGGAATTCGATAATGTCGAAAGCATGGCTTTCCGTCACAGCATCCTGGACTCCAAAAACGTGGCGATTGTCGGCGGCAAGGGGGAGGCGCAGGATCGGCTGGTGGTCTCCGTTGCAAACGGTTCGCCCCAAGGTCTGAAGCGGCGAGAAGTGTTTATCGATGCACGTGACCTGCAGACCGCTGAGCAGCTGTTACAGCGCGGAAATGAACGCTTGGCTGAATATGGCGAGGAGCTCGTCATGGAGTTTCAGCATCTGCCCTGGGGGCCGTTTAAATACGGCATCGATTTCGACCTGGGCGATATTGTCCACGCTCGGTATCCGGGCGTAGGCAGCACGGAATCCCGAATTGTGGGTGTGGTTGAAGAGCTCACGCCGGATCGGGGAGAGGCGGTCAGGCTGGTTGTCGGCAAGGAGTGGCCGGACCTGGTCAGCGTGCTGAAAGCAGATCGAAGAAATTTGGAGACGGAGGTGAGAAGATAGCATGACGGAGCACTATCGTTTTTTCGGCAGCACCGAAGGGGATGTGAGGGAATACAATCAGCTCGAGTTTGCCGAGGTCTTTGACCGGTTCTTCCAGACGGGCATCTTCCCACGGGTTGGTGCAGAGCTCAAGGTACTGGAAACCGATCCCCAGCGGCTTGCCGTCCGGGTAAGCACAGGGCAGGCATGGCTGCGGGGCTACTGGTATCGTAATGATGACTTCAAGGAGATTGAACTGCCGCCGGCACATCCAGAGTTCCCCCGAATCCACCGCATCGTCGTTCGGCTGGATACGCTGAATAAACGGGATATCGTCGCCACCGTTAAGGCCGGCGAGCCGTCGGCGACACCTGTGCCTCCTGCACTGGAGCAAAATGAGGAGTACTGGGAAATCGGTCTGGCTGACGTTTATGTGGCTGCGGGTGTGACGAAGGTCGACGCAAGCAACATTACCGATATTCGGTATAGCGGCGGTGGCGGAAAGGCGGTTGGTCACGACTTCACCGACCTGCAGCTCCTTGCCGATCAGGCCGTTGCCAAAGCGAATGCTAGTCTCCCTAAAGACGGCAGTCAGCCCATGACCGGCGCGCTCCGGTCAGCAGTTGGATCTGCCTCCGGCGGGCGCGTGCATCATTACCTGGGGAGCACCAATGATGTCCATCGGGTTGGCATTGGGTTGGATGGCGACGAAAACGGGGATGATCAGGTCGGGTCCGCCTTCACCGTGTGGGCCTACAAGAATAACGGGCAATACCACAAGACGCTGATGCAAATCTGGCGCGACGGCACGGCCTTTATTGACGGGAAGCGTGTCATTCTGGCGGACTCCGGAGGAAGCATTGATTCGGCCACCATCAAAAATTCCACTATCAATGACTCCACACTCAATAACCCGCGAATTTTGTGGAATCGTGATTCCGACTATGCCCGGCTGGAGTTTGTGGACGAGGGAGCCAACAAGGATATCCTCACCTTAACGGTAGGTGATGATGCTCAAGGGTCAGATACAGGGATCGAGGATTTCTTCAGGCTGAAGTTCGGCGATGATACGGTGGCCCGTTTCCGCAGCCAATCTCTGACCGTTGGCGAGCCGGGAGATGGGGTTGAGATTTACAAGAATGGCGACGTATGGCGCGATGGAGTATATCAGCCCCCGTTACGATGGGGGAGTAACGGAATCCTGGAATATTGGACGGGTTCCGCATGGAGGGTGGCAGGCGTGAGCACGATTGTGGCGAGCGGTACGGTGCAGGAAACAGTGCATAACAATACGGAATTCGGTTGCCCTGGGGGCAGCAGCGGCCGCAGGTTCCTCGTAGCCAAGCATATACCCAAAGGCGTGGGCGAGGTTAACATCGTCATGGACATGTGTAATGACTCAAACAGCTACGGCGGAAGCATGGGGGCATCGGTTCATGGCAACGTAATTAACGCAGCCAGCAACGGCAGCACATACCTCGACAGAAACGTAATGCCGGGACAAGGGCCGGTATGGTGGCATGGATACGGCACGTACTGGGACGTTGACTCGGACTTTAACTGGAACAATGGTTCTGTCTCAATCGGCGCCCAGGGAGGCCAGCCCTACACGTGGGTTACATTTGAAACCACAATCAAAATCCTAAATAAGACACCTATCTACATCACGGCAGCGAGCAGCTTGGGGGCGTTCAAGGTTAGGAATATTCACTTCCGTTATGACGTTCTATAAGGGGGAATGAGAATGTACGCAATTTACAATAGCTCAGGGCGTCCCAACGGAATCATGCCAAATGTCACGGACGAGATAGCTACAAAGCTTCCAATGCAGTATATTCTGTTCGACGGCGAGCCCCCCGAAGTTCCTCAAGGGCACCAACTTGTCGTGAATTGGGAGACAAAGGAGGTAGGCACAGAACCTTCGCCGACACCTCCGAAATCACCTCAAGAGGTGGAACTTGATGAACTGAAGAATGAGATTTCCGTTCTTCGCACGACAGTCAATTATCTCTTGGGACTCTAACGGACCGGAGGCGAATGGGATGTCGAGTGTACTTTATCCGCATTTTGAGATTTGCTGGGTCAAAAAGGCCGTAACCGCAGCTCAGCTTCAAACCGCTGTAACGAAGAAGTACATCACCGAGGAAGAAAAAGCACTGATCGAAAGCAAAGAGCAGCAAAAATAATCAACAGACAGACCTCCGGCTTAGTTACAAATACGAAAGTGCTGCCTCGATCCGATCGGGGCTATTTCGGTTGCATTGAGAGGGCGAGGGAGCACTCCAGTCCCTGGAGAGGAGGTGTATGCATGAGCGGAGAGGATGCTAAGGTGCTCAGTGAGCAGATCGTCAATGTTCGGCTGGATATCAGGGAGCTAAAGACCATGATGGCCGATATCAAAGATTTGAAGGAAAAAGTGGATGACGTGGACGATACAGCTAAGGAAGCTTTGAGCTCCACCAAATCTTCCCACAAGCGACTTGATGCTATCGATAGGTGGTTGTTCTGGTTTGGCACATCGATCTTGGGAAGCATGCTCTTAGGCGGTTTGGGGCTGTGGAAAACGTATAAGCCATAAGGAGGCTATGATGATCACCATTAAGCAAAAATTCATCCCGATCGGGAGCCCTAACCGTCCAGGACGTCGGCGCAAAGCGCAAGGCGTCCTTTTTCATACCACAAATAATTGGAAGGACGGGGCGGGCGATGAGTTGCATGGGGAGTACATGGCCACGGTTAAGGACCGGGTCGTGAGCTGGCATGTAACGGTGGATAAGGACAGCGCCACACAGCATATCCCCTTCGACGAGAACGCCTTTCATGCCGGCGACGGCAACGGGATGTATAACACCTATTGGATCGGCGTTGAGATCGCCTGCGAGGCTGTCGAGCCCGGAGAGCCTCTGGATTTGGCTACCTATCGCAATGCGGTCGATGTGGTTGCACAGATCATGCTGCAGGAGGGCTTCACATCGTGGGAGCAGCTGCAGCCGCACAAAGTGGTTTACGGTAAGGATTGCCCTCACCATACACTTTTTGTTCATGACAGGTTCAAAAGAGATGTTTTCGAGAGGATGGGGATTAAATTGCTTCCTGCAGTTCTAAAGGAGCGGGTCTATGCCCAAGGCGGCGTGCTTAAGCGCTGCGATGGAGACTACAAGATTAAAGCCACGGATGTACGGTATCTGAAGCTTGACGGCAAGAAGCTGAAGTTTCAGTTTGTGGCTAGAACCGGCGCCAAGGTGTCGGATCTGCTCGCGGAGTATGGTGCTGATTTTGCAACAAATGCGCCTTATTTCTGGGATGGTAAAGTACTCGGGGATGCGGTGGCTGATGGCCAGGTGATTGCCCAGGCTTACGGCAAGATGCTCAGCTGGCATGAGTTTGGCGTTAAAGGAGGGCGGCCACAGATCGGCCAGCTTGATCCTACCGTGCAGTGGGATGTGCTGGTGCAGGGGGCCCCTCTGCTGATCGAAGCTGGCAACCTATGTTGGGACTATTACCGGGTTCTCCAGGAAGTGCCCGATGACATCGGCACCAGCCGCGCACAGCGGACCGTGTTCGGGCTTGATGCGTCGGGCGATCTGCATATTGCTGTGGCGGACGGTCGGATGCAGTACGACCAAGGCCTGACGCTCGAGGAAGCCGCACTTTACATGCAGTCTAAGGGCTGCACTTGGGCGCTGAACTTCGACGGCGGCGGCTCCAGCGTACTCGCCCAAAAGGGCAAGGGCAGCCTGGGTCAGAACCAGGGCGCTGGGGAGCGCGTGGTGAATCACGCCCTGTTGATTTGGGTCGTGGAGCCGGAGCCGATCACACCGCCGGCAACCCCGCCTTCCAGCGATGCATGGAAGCAGGAAGCACTCAATTGGCTTGCAGAGCAAGGCGGTATTGAACGCCCGCATGACCCCAACGAACCAGTCGAATTCGCCGAGCTTGCAGTGGTCCTCAAAAAATTATCCGAAAAGGGAGCGATCTAATCATGATCATGGAAATCATTCAACCTCATATCACTGAAATTGCCCAGTCCGTTCTGACTATTGCCGCATTGCTCGCACTTGCAGGCCTCCGGCAGGTCAAAAAGAAGGCGCTGGAGCTGTACAAAGCACAGACTACAGATGCACAGCGAGAAGTGTTGGAAAAAGTTGGTACAGAGGCATTCGCACACGCAGAGACGCTTTTCAAAGGGATGGGCGGAGTAGCCAAGCTTTCCGCAGCATACGAATATGCGTCTAAGAAACTCGGGCAGCTGGGTATCAACCTCTCCGGGGATGAAATCAAGGCATCTATCCACAAAGCATGGCTGGATCATAATGCGAAGGTTCACCCAGCAAAGCTGACTGATTCGGGTAGTAGTAGTGATCAGAAAGTGATCTAAAATAAAAAGCCTCCACTGGTGATTAGCTAGTGGAGGCTTTTTTGCCGTAAAAAGCATTCATTTTCTTTTGTTGTATAAACACATTAAGAATTTAAAGTTAATTTTATTATTGCTAGGAAAAGGATGGATAATGTATTGTTTTGTAATAAACTAAGAATCACTTGCTTACAAATCGAAGCTATAGAGTTTTAAAAGGGGAGTGCTGTGTATTATGCGATCTAGCCAGGATAAAGTTAAAGAACAAAAGGATAAAGAAGAGGACAAAGAAAAACTAAAAGAAAAAAAAGAGAAACTAAAAGATAAATTAGTAACGATTTATAAAAACATAGAGTCTGTCAAGAATTTTGTGTAACCTTTTAACGCCGATTCTAGTTAATGGTTGTTCCGCAGCTTGACTTGGAGCCTCTGTGGGCATGGAATAACGCGAGTGGCCGAGTTGGCTGGAAGCCTCCTCGCGCCGGCAGTTAGCCTACCATGCCCACTCCTCCAAGTAAAGCTGCTTTAGCGTACTTCAACACGCTCGGGGTAGTAGACGGTTAATTGAAGCAAAATCTGCCCCCAATTCTGCACGCGGCCGGTCCACTTTTTCAGTACATCCATGGTCGAGAGATACAGCATCTTCATTAGTGATTCATCGGTGGGGAAGATGCTTTTGCCCTTGGTCACTTTGCGCAGCTGCCGGTGGTAGCTCTCAATCATGTTCGTGGTGTAAATCAATCTTCGCAGTTCGGCTGGATACCTAAAGAAGGTCGTCAGCTCATCCCAGTTCTGCCGCCAGGACTTCACAATAAGCGGATACTTTTCGCCCCATGTTTCTTCAAACCGGTCCATCTCCAGCTGCGCAGCTTCCTCGGTTGGTGCTTTGTAGATCGGTTTCAGGTCCGCAGTGACCTTCTTGACGTCCTTGTAGGAGACGTAGCGAATAGAGTTGCGGATCTGGTGAATGATGCACTTTTGGATTTCGGTTTGTGGGAAACAGGCAGCTATGGCTTGTGAAAAGCCCGTCAGGTTGTCGACACAAGTGATAAGTATATCTTGAACTCCGCGGTTTCTGAGCTCATTAAGGACGCTAAGCCAGAACTTGGCGGTTTCGTTCTCGCCAATCCAGATGCCAAGCACGTCTTTGTTCCCGTCCAGGTCAATGCCGATGACCATATAGGCGGCTTTGTTCACGATGTGCCCGTCCTGCTTAACCTTGAAATGAATCGCATCCAGAAACACAACGGTATAAACGCTCTGCAGCGGCCTGTTTTGCCACTCCTTAATTAGGGGAACAATTTTATTGGTGACATTGGAGATGAGCGTGGGAGAGACTTCTATGCCATACAAATGCTCCAGATGATCCTGAATGTCCCTTGTACTCACTCCTTTGGCATACAGTGCAATGATTTGGTCTTCGATGCCGGTAACATTGGTTTGATGCTTTTTGACCACGACGGGGGTGAACTCTCCGAGCCGATCACGCGGCACCTGAATCTCCACATCGCCGTATTCCGAGGTTACCGTTTTCTTGGTGTAGCCATTCCTGCTGTTCTTGGTCTGTTTATTCTTCACGTCGTGCCTGTCATAGCCGAGCTGCGTATCCAGTTCAGCCTCCAGTGCTTCCTGAAGTACATCTTTGAACAATTCTTTTAAGGTGGTCTGGATTTGCTCAGGGGAAGTGAAATTATGTTCTTTTACAAAAGCACGCAGATCTTGCTTGGTCCAAAACTTACTTTGAGTCATGTGTAATTCCTCCGGTCCGGTTGGTTTATATGGAATTCAGTATTTCCATTTTTTCTCCGGTTTAAGAGGTTACACATTTTATTTTACAGACCCAAAACATATTTAATTCAATCTTAGCAATTGTATTTATAAATATTGCGTTAACTATCACAAGAAATGCTTTCTTTAATATTTCTATTCCATTATCCAACCAACTAGCCGAATGGAGTATTTATGGTGCTTTTTTTGTCTTATGTTTATTGCCGATTCTCGCTTATATTACTGTAGGCATGATATTTGTTACAGCAAAATCAAGAATATTTTCTTTTAGATCTGATTTTATAATTTTAGTTCTTTCCACTAGCGTCTTATATAATTATTTCTTCATAAATGGTCCGTTCACTTTTTGGACTGGAAGTGTGCTATCTAATTTGTTTGATATCTTAATGATATTTTCATGTATAATGATAGTTTATTTTTTTGTCAACCTTTCTTATCGCTTAATTCGATCAATCAGAGTAAAGTCGAAATTAGAAACTAAGATTATTTCCTACTTTCACGAAGATCTCCCAATAGAAAAAGTTGAGGAGGATAGATTAAACAGGGCGCCCTTTGCAGAAAGGATAGCTAAAGCGTTAGATTATTCCACAAATTCAGGGTTTACAATAGGAATCCTTGGTACGTGGGGAAGTGGCAAAAGTTCTGTTTATAATATGGTCAAAGCAAAATGTGGCGCGACTAACTACCATTTTATAGAATTTAAACCCTGGTACTTTGGACAAGACAATCATGATATTATCAGAATTTATCTTCATCATTTTTCGGAGGAAATTAAGAAAGTAAACGGCTTCAATCCTAAATTAGCTAAGGCTATAAGAAGTTACGGAAACTTACTATCTTCTGTAGGTGTACGCAATTTTGGTACTGTGATTTCTATAAAAGATGCCTTCGAAAAATTTTTCCCTTCTAAGGAAGCGGCGAAGCTACAAGATATAAAAAAAGAGATTGAAGAAATGCTAAAAGAATATCCAAGAAAAATAGTAGTCTATATTGATGACGTCGACCGATTAGATGGTGCCGAAGTAAGAATGATTTTTAAACTGGTGCGATTGATTGCAGATTTTCCGAATGTAACCTATATAATCGCTCTAGATGAGGAGGTTATAAAAAGATCTCTATCTTCGATTTATCATGAAAATAATGAAAATGGTTCAAATGATGCAAAGAAGTACTTAGAGAAGTTTATTCAAGTTCCCATCTATCTTCCTAAACCTGATCCTGCACATTTACAGGAGTTGTGTTGGGAGCATCTTTCTGAAGTGATGTCGAATAATGGCCTAATACGGTACTATGATAATCAAATTATTACGTATCTAACAAGATTGGACTTCTCTCCAAGGAATATTTTTAGATACATTAATTTGATTCAATTTTATTTACCATATTTGAAGGAAGAAATATACCATAGAGATTTGTTGTATCTACTAATAGTTCAAGTTAGTTCCTCTGAGCTTTATAATTATATTTATGAGAATAATTATTTATTCATAGAAGAAGATAGGCTTAATAAAGAAAAATTAAATCTTATTCCAGAATTTAATCGGCATAAAGATATACTTCAGACATTATTCCCCTATATATATCAATACGTTAACGAAACAAAAAAGATTACTGAAGATCAGAAAAAAGAATGGGAAAAAAGCAAAAAACTTTGTTCACCTAAGTTCTTTAATCAATATTTTATGTACGGCGTACCAAAGGGGCACATTTCTCAGGAAGCTTTAAATATCTTAATTCAAGATTTGCATACTCAAGATATTTATGAGGTTAAAGAGAAATATTTATTATTAATTGACGTTTATTCATTTGCTGAAGTGAATGCGAAATTAGAAAATAGAATCAACGAATGGCCTGATAGCATTAAGGAGAAGATGCTAACTGTTTTAAAATTAGTTTTTGAGGAAAAATATTCGAGACACAGTCGTGATACGTCTATAAGTATCGAGGCTTTATCAAACAAGATAATAGAGGAGCTAATCTACGATAATTATAGAATTGATCCTGTTTTTTGGACACATTGTCATCTTGTATTTTTGCTTAATACGTACATATTTGTACAGCATCTTCCTTTGGAAAGTGGAACTTTAGATTTAATAAAAAAGTCAGTAAAAAGTGGATTTAATCATTTATCATATACGAATTTTTTGAAAAACTATTCTGAGTTTGATGCGAGGCGGCTTTGGGAGTATTGGACTGATTTTTATACTTTAGAGGAAATAAAAATAGTAGTAGATGAGTGGACTAATTCCGAAGAAGGATTTGAGGAATTTTTATTTCTTACAATCAATAATAATAAAATTCTCGATAGTGATGTCCTTTTGATCCGTATATTTATAAACATTACAAAATTTTTAACGGAAAGTAAGCTATCGAAACTATTTAATGAAAACAAGGGTTATCCAGCTGATAAAAGAGAATTATCTAGTTTCATTGAGAAAAATAAAACAAGATACATTGGACTTTTTTTTCTGGCAAAAAATAGACTTTTTAAATTCATTTTGAATCGTTTAAATGCAAAATACAGTGAAAAAAATAATGCCCATATTACAGTGGAAGATTATATTAAACTTGGAGTAGACTTAATAAAGAACTATGGTACACAAAAAGAAGTTAAGCTGATTAGTGATGTATTAAATAGTATCAATGTCTACAATAGTATTATATCTGAGCAAGATGAATTAAATAGTATAAACAGAAAAGCAATTGAAGAAGAAAATGATGAAATTTAAAGTTTTCAAGTTGGAGAATACCTTTGCTTAGTCAACATGGAAAACCGGGTTTCCACAAAGGAAATGCCGGTTTTTGCCGTAAATGTTTCTCGGCCGTGAATTGCCAGCAGAGTGACTCAGATGATAACAAGACAAAATGGGAACGTAGAAATTAAATTAAACAAGAACGAATAAAATAAAGAGATACCTAAGGTGGAATAATTTTTATGGATGGTTATCAAGGTCAATCGGCCGGGAGTAGACAGTTAAAAAAATATGAGTCGTTTACTCGAAGAGAAGTTCACGATTTTTTTGAACCAAGAACACCATTTACTCCGCAAAGGGGTACTTGGGGATTCCATGGTATTATTCCAATACGAGGGACAAATGATTATGTATTCTTTGTGACCTTAGGGCGAAAACAAAGTCATCACGAATTTGATGAGTATGTAACTAAAGATGGGGTGATGTATTGGCAATCCCAGCCAAAACAGAATTTCAGGAATCGCACAATTAGATCTTTAATCGGACATGACCACGAACGTAATAATATTTATTTGTTTTTACGAGCAAATACCAAAAGGCTCGATTACACCTATTTGGGGAAGTTAGCATATATCAGCCACCATCCGGAGTGGCAAGAACCGGTCTATTTTACATGGAAGATTCTTGATTGGACATATACTCAAGAACGAGCGATTAAGATTGGACTGCGGCTAGTGGACGATGTTCCTACTGATTACTCTGCTCAGACCACTATTAGTAATGAACTTATAATAACTGATCCGCCTGCAAGAGGAAATCGCCAAGACGCGGATGCTATTCTACGCTTTGAAGGTGTCAAAATCGATCATCCAGAGAACAATCAAAGGAATAAAGAAATCGGAGACCTGGGAGAGAGGCTTGTGCTAGCCCAAGAAATCAGAAGTCTTCAAGCAGTGGGAAGAGAAGATTTAGCAAGCCGTGTTGAACATACTGCACAAATTGTCGGTGACGGTACTGGGTTTGATATCAAATCTTTCTTCCCTGATGGTCGTGTTAAATTCATCGAGGTAAAGACGACTGTTGGAAATGAACGATCTCCTTTTTATTTATCTTTAAAAGAGCTACTATTTTCTACTCAACAAAGTCAAAATTATTGTTTGTACCGTGTTTTTGAATATAATTATAAGCAAAATACCGGTAAATATTTTGTATATCACGGCGATCTTAGTCAATTTGTTGATCTCCAAGCTATTCAATATCGGGCATTACTCCCTTAAAAAAGCGAACCGTCCAAAAGGACGGTTCACTTTTTTTTGTACGCCAGCATGGGCGTCATCTCTAGGGTGAGAGACCCGAACGGGGGCTGGCGAGCGACTACCGTTAGCCGAGGGCAAGGGTGTCGGCCGCGAGGCGGAATCTGAAGGAAGCCGGAGGCAAATGCACGGGTCAAGGTACACGAACCTAATTTGAGGCAGTGTCAGTCGGATGAGTCTCCAAGACAAGACGAAATCCAAAGCCGCCAAGGGCTGATGCTGTAAACTTAGGTGGTCGCGGGCAGACAGATGGCGTTCTTATCTGGGGAGGCCTGCGGATACGCGAAGTGACTTCGTAACCGCGGCTGAGAAGCCGCGCTGAATCCGCAGGAGTCAGCAGAGGCCATAGTACGCGAGTACGGGACGCGGGAAAGCGGAAGGGCTGAACCGAAAGGAGAGAGGAAACCGGTGCGTTCGCGTGAAGAGCAGAGACAGCAGAATATCCCGCAAGGGAGCTCGCGGCAGAGAGAAGCGGTGAAGCTGCCAGGGTATGCCGGAGCGCCGAGTTCTTCGCCGGCACAAGCCGACCTTTTCTCTGACAAAGACCAGAGCAGGCTGCTGGAGAAGATACTCGAAGGGCACAACCTTCGGCTCGCATACAGCGAGTGGTACAGAACGGAGGAGTGCCTGGAGTGGATGGTGTAACGGTAGCCGAGCTACAAGCTTACCTGAAAACCCACTGGGAACAGGTGAAAGCCAACCTCCTGACGGGAAGCTACAGACCCGCGCCAGTCAAACGGGTGGAAATCCCCAAACCCGGAGGCGGTGTACGGCTGCTTGGCATCCCGACCGTAATGGACCGTTTTCTCCAGCAGGCGCTTCTGCAAGTGATGAATCCGATTTTCGATGCATATTTCTCGGGGTACAGCTACTGTTTTCGCCCGGGAAAACAGGCGCATGACGCCGTAAAGCAGGCACAAAGCTATATCCAAAGCGGCCTCAGATGGGTCGTGGATATGGATCTGGAGAAGTTCTTTGACCGGGTGAACCATGACATGCCATGGCGAGAGTAGCAGGGTGGAGGACAAGCGTGTCCTGGAGCTCCTATTTGAACGCCGGAGTCATGTCGCTTGGAGCGTTGGAGCGCACACCGGAAGGCACGCCGCAGGGCGGTCCGCTCAGTCCGCTTCTGGCGAACATCCTGCTGGACGAACTGGACAAGGAACTGACAAAACGGGGACTGCGGTTTTTCCGCTATGCGGACGACTGCAACATCTTTGTCTCCAGCTAGCGAGCCGGGGAGCGTGTGATGGAATCGGTGATTCGCTTGTGGAAGGAAAGCTGAAACTGAAAGTGAACCGGGATAAAAGTGCAGTGGACCGGCCATGGAACCGCAAATTCCTAGGCTTTAGTTTCCTGTCGAACAAACAGGCGACGATTCGGCTGGCTCCTAAGACGATTTCGCGATTCAAAGAGAAAGTCCGGGAACTGACGAACCGAACCAAGTCTGTGCCGATGGAGGAACGCATCCGGCGCCTGAACAAGCACATGCTGGGCTGGCTAGGTTATTTTCGCCTAGCCTCGGCGAAGACGCACTGCCAAGCCTTCGACAAGTGGATTCGGAGAAGACTCCGCATGTGTCTATGGAAACAGTGGAAACGGGTGAAGACACGCATTCGCGAACTACGTGCGCTCGTCGTTCCGAACTGGGCTGCCTATATGTTAGCAAACTCCCGTCGAGGTCCGTGGGAAATGTCCTGTAACACAAACCATGCCCTCCCGACTTCCTACTGGAAAGCGAAAGGGCTTAAAAGTTTGCTTTCTCGTTACTCGGAACTTTGTTAACCTTTTGGAACCGCCGTATGCGGACCCGCATGTACGGTGGTGTGAGAGGACGGCTAGTCGCCTCCTCCTACTCGATTAATTTAAGGGTCCAATCCAATAAAATAATTGTATGATTAATCACTAAAAATGGACAATGAAAAAAATAATTGCGCAATTTTATTGACAGATAGTCCAATTGAATTTATAGTCAAGATAGAATAATTGGTAGATTCATAAGGTCAGTCAGAAGGGAGGTTAGTAATTTAAGTGAGAAGTTGCCGCTTTGGCCTAGGTTCAGAGTACTCAATTCCCGAACTACCAGGGGTATATTTCATTCAGGATAAGAGGTCTCGCCGAATCTTGTACATTGGGAGAACAATCAATTTACGTACACGTTTTAGGCGACATTTGCGTAAAACGCATAATTGGCGACTGCAATACAATATTGCTGGGAACGAAGACGCTACGTTTTCTTACGAGCTTACAATCTCCAATAAGGAGATGATAGAGAAAGAGAAAGAGTACATTCAGAAGTACAATCCACTATGCAATGAAATTAGGTATGCAACCAACTAAGGGGAATTTGAAGGAGGTGAATACATATGGAAAGTTGGGATCTTACAACACTCGCGCTTCTGACGGCAGTGTTGCAAGTAGGGGTTCAGTTTCTAGGTGCAATGAAGGCCTTGCTGGAATATTTGACAGCGAGGAAAAAGAAAAAGGACTCCGGCCGTTCTCGGCGACCGAAGTCCAAGCGTCATTAGATAAAGGTAACAATTTGGTGGAGACCGGTTGCCGCCGGTCTTCCCTCCTCTATATTATCATAAATGGAAACGAAAGTGAAAGGAGAGGAACGTATGAAAACATTGGTATGCTTACAAATATTAAGTATAGGGCTCTCTACTGTAACTTTCCTTCTTCAGTGGAGAAAAAAACAAATAAAGCAATAAATTTCAATAATTCCAAGTTTAGTTTGTTGCTTGAGTGCATCTTTAACAACTTTTTTGACATTCAATATTCTGAAACTTAGATAGGAGGCATTTCAGCATGGCAAGATTGTTTCCAGTATTACGAGGAAAGTTAGGTACCACAGAGTATTATTTAGCCGTTATGAAAGCTGCAGATGTTATTAAAGAAATTCGATCGGCAGATGAATTAAATGAATGGAAGGACTTCACGATAGAAGAGCGACTGCAGCGTGAAATAAACTGGACCAGAATCAAGTCGGAACTCGCGCCGTATCTATTAACAGAGGAAGATCGTTTTTTTGGTTCATTAATTGTTGACATTTATAATGATCAGGGTGTTGAATTTGAACCCCTTTCTTCAAACTTTAAAACGAACAATAAATTTTACGAAAGTGCTGCCCAAGCTTTTGGATTTCTTGTAATGGCAGGAGGAGAGACACTATTTGCACTTGATGGTCAACATCGTCTAAAAGCACTTCAAATGGCAATTACAGGAAAGGGTAAAGATGGGGAACTAATCGATGATCTAAATCATAATCCTGACTTAGGTCAGGAAGACATAACGGTTATATTTATCCGGCACGAGAAAAATACGCAGAAGATTCGTAAAATATTTAACAAAATCAATAAACATGCAAAGCCTACAAACAAGGGAGCTAATATTATAACGTCAGAGGATGACCCGTTTGCTCTCATCGCACGTAAGCTGATAGGCCCTGACGCTCCATTGAAAGAAGCTCAAGTAAACTGGCGTTCTAACACTTTGTCGAAAACGTCTAAACAATTTACCACAATCGGTACATTATACGAAAGCGCAGAAATCTTGCTTCGTGAAAAAAACTTGGCGAAGAATGAATTACCAGCAGATCTTACAAAGTATTACAATCAAGTTAAAATAGTATGGGAAAAACTTGCGAAAGAGTTCGAGCCTTTCACTGAAATGATTCACACTACTGAGATTTCAAAATTTCGAGAGCAATTTTTGGTTGGGAAGCCAGTCGGACAAATGGCATTGATTGAGGCGATCCAGATTTGTTTCGAACATGAGTATACCGATTTAAGTGAAATCATTACCGCCCTAAATAAAATAAATTGGGATGCAGATTCCAAGATATGGCTCCATGTTATGTATGAACCTAATGGCAGGATTAGAGCGAACAGTACGGCTAGAAAACTAGCTGCTCACGTGATCGCTTACATGGTAGGCGTTAATTTTGATGATAATGAAAAAGCGGAACTTATAAAAGAATATCGTCGGACTAAAGATGATTCAAACGCAATGCTTCCTGATCCAGTTGTATAAGGTCGGAGAAATATAGGAACGTCTTTTGAATAGTGTGTTTGGTTGGTGAGTCCGATATGGTTTTTTGTTGTTCATCGGTCTCGATGATTAAAAATTGATGAGTAAATTAGTCCCTGATTAGCAAATCATTATAAAACATCGCCGCGGGTTATTGACCCGTGGCAATGTCTTTACCTGTTTGGCTTGAATAGTTTTTCGTCAATTCAAAAATTAATATTCACTATCTATAGAAGTCTTAAACTTGTCGACTACCGATGGTAATGACTGTAACACAAAATGCAGGGCACTAGAAAATTGTTGTGCCGGAAGTGGGTAATGTAGTACAAGGAGGGCGACACACCATGATTCTAAGCGGTGCGACACGTGATCCCTTACAGCCGGGTGATGATTATTGTGAACTATGAGGAGGAAGACGGCGAAATGCAGCTACAGGGCCTATTTGTTGAATACCAAATATTTATGGAAGGCAGGGCAGGTGTAGCATTCATTCGCGTTGAATCTGAAGACGGGAAGGATATGACATGGATTAACTTTGAAACAGTGAAATCTATTCGGAGAATTGGTCCTGGAATTTAAGCAGGGAAGAATTTCGGCTGCCGGTACGATCCGGTAGCCTTTTTTTGCTCAGGGAGAATTAAAAACTAATTCCCATCATAGGTCATCGCACCTCATCACCGGCAATTATATTATACTGAGAAATGTGTGCCCATATAAGTTATTCGTAATAAAAAATTATTATTGATCATGAAGCCTTATCTCCAAAATACGATTATCTTTAGCAGTGATTTAATACTTAATCTCAATCAGTAAGATTGAAGTATGAAGATGGGAATTTACACTCGGGATTTGAGGCATATCCAGGAACAGACGGAATTGCAGATGGCTGGGGAAGGTATTCGGCCACATCAGCAACGTCAATATAGGAGAGGATCCGTCAGCTCAGCAAGAACAGTTGCAGGAGTGCCGCTGGCGGCAGCAGGAAATATTAGCTGGTTAGAACGGCAAGTGTTACTCCTTCCCTTGTTAGGTTTTGAAACGGCAATCGCCCTCTATTTGCCTACTTGGAGGCGGGGGGCGATTTTTTATGTTCTGTGCTGTTGTGGGGTTTTATACCCCATCATTGTAAAAGACTGGTAACAATAAAGCTCTCGACGATGTCCGATTCGTTCCCCCTTTTTGCGGTAAGCATCTTGGCGATATAAAGCCAATGCTTGGCATTGGATAAACTTACATAAGATACTAAATATGGTTTGCTGCGAATAGACCCTTGTCCTATACTAATGGAATGATATCTAGGAGGAGTTATCGTGGAGACTGGCTTAAAAGGAAATCTCAAAAGTATAGTGTTCTTGATAGGAATTCTCACAATCGGAAACTACGGATTAGATGCAGCCGACTATATCCATACCAAATTTGATGATTCAAAGCAGTTCAAGAAACAAATTAAAAAAGACGAAGAAATTATTGGCAATACATATTCAAGAGGTGTTTATTGGGGAGAGGAAAATGCGGAGCAAGCAACAATGGAGAATGAAAAAAATATAACTGACCGAGCCGAACTTAGGCAGTTAGCAATCCGGTATCTTAATTCTAGGGAACATGATTTCGTTTGCTATGGTCCCAGTGATGAAGAGTGTGACGAAATGCCGACTCCCGATGACATCAAAACGAAATGGATTAAACCTAAGTATGGCCCGGAAGAACTACAATTAAAAGCTTTTCAATCCGGCTTTATAGATGGCTTCATTGAGTATTATATATATAATCAACAAAGTTTTTTTGACTCACTCAAAAATCCGGAGTGAGCTTTAGACATATGTAATAAGGTTCTGCCCTTCTTACTCTTAAAAAAGCAGATATTCTTAATGCGGAAAATATTAATCAGAATGATGGAGTAATGCTGAATGGAAAACAACATGAAGTCCAGAGTATTAATCATGACTTTCATCATCTTATCACTGACACTAGTATGGGTTATTCAAAATTATCAGAAAGCTAGTCAAAAGGCGCTACTAGATAGAAGTGACCCAATTACCCTGAAGATAAAGTGGGGCGCTAGCAATAATAATTACAATAGCGTGGGTAATTCATGGGACTACCAGGCTGCAATAAATGGTGAAAAGGTGCCATGGGAATCACCAGCCGAATATGTTGTCACTTCCGATGCAATGATCCCAATCATTGCAAGGGCGGAGGAGAGAGATAATTACCCCGATGTTGGAATTTCGAGAGGTCAAATCGATGTTTCAAAATTAAATCTAGCCAGCATTACACATGTTCATCTGAATGTAGAGGTAAGAGAGGGACATGGGCGGTATGCGGGGAGAGTAACACATCCGCATTTCATCTACACCGTTGAAAGAATCATCACTATACGAGATATATTAAACCATTTTTTTTAGTAAGGCATGTATGCAAATGAGAAAAATACTAGATCTGATGAGACGATACGAAATCCAACGAAAAGATTGGAGTATATCGCCGCGCGGAAGATGCCCGTTTTTATTTATTGTTTAGCTTTCGTACACATTATCCTAAAATTTGGGCTTCCTGGAGCTGATATCCTAAATATCGCCAACTAGGAGGAATCATCATGATTACGGGTAACGTGGATCTGGCTACTCTGGAGCCTGGAGATCACATCGAAGTAAAGTATGAGACGGACGAGGATCCGGAACAGGTAATGGGCCCTTTTTCTGGACTACGATCAAGACGAGGACAAAAAGCTGCGTTTTATTGGCCTGGCATCCGAGGATGGCAAGCAAAAAATGTGGATCCGCCTGGACGACATGATCTCGGTAAATAAGCTTTCAAAGACTGGATCCGAAGGTTAGAAATTTATTGCGTATACAACACAATGAAGCAATGGGCTGCCGGTAATTATCCGGCAGTCTTTTTTCCACTAAGGAAGGATTAAGAAGTGAGTACCATCATATATATAGGTCATGTCATCCCGCCGTATCACCTGTAATTATGGTGTACTAAAGAATGTGCGCACATCGAAATTATACCTGAGATAATAATAAAGGGATTCTCTCTTATAATTTCGTTGAGAGTATCCCCTTATTATTATGCTAATGGGCGCACACAAGCTCCTGCCTTGGTTTTCTCTCTATAAATCCTAGGTGTAAAGATAGAATGCATGAACCGACTAGCCATATATCAGCAGCTTTTTCTTTTGGTTCTCAAATTCCTCTGAAGTGAGGATGCCTTCATCTCTCAATTCAGCGAGCTTCTTAATCTCATCAGCAATAGAGATATTCAGGCTTATTGCTTCTTCAGGAGTCGAATTTCTTCGATTCTCTTTCGTATCTTCAATGTGGTTGGTTTGGTCGGACGATTCAATTGCAGGTAATTCAGTATTCCGATCGTCCTCGTCTGCTTGTCTGATCAGTACAGACATTAGCTGATGACAGTGGTAAGCCTTGTCATATGCTTCTTTGTATTCTGTACTGCTTTTAGCATAGGGTGATGAGGAATCCAAAAAGGCGATCCGGTGTACGGGAACAGTACTATCATTAACCACGACAACAAGTTCGATTTTTTTAATCTTCTCTTCCGTCGATTTTGATGCTGAGAGCCCCCCGATGATCGCGCCTACTCCACCGGTTAACAATCCTCCGAGTAAAGCCCCGCCGATCTGACTTCCTCGATTGGTCGATGTAATGCTCATACCATCTGTTACGATCTCGGATTTTAGTAACTCGCTATATTTATAAGACTTGGGTATTCGGTCATATTTAGCTATTGAAAACTGTTTGGAGTGTTCATCGATTGCTAGTGTAGTCGTGCCATCGGGGGAAATATATCGTTGTGATACTTTAAAGTTTGGCAGCTCATTCAATTTGTCCCTGGTCGCGAGTTCTTTGCGGTAGTTTTCTTCTTCATCGATTTCTTTTTGCTTATTAAAAAAGTAGGAAGCTCCCCATAGCGTACTGACGAGGATGATAAGTGCTACAAACCAATTTCCAGAAAATAAGGTTCCCAAAAAAACACAACGCCGAAAATAAAAGTGAATCCGCCATAGATATTGTTCAATTTTGTTACTCCTTTCATTAGATCCTATAGTTATATCGGCTAATGAATAGAAAAAAGATTAGTTTGATTTTTATTTTTTATCCAGTAACGGTATGCGGAACATAGTTTTCCCCTTGGGGAATTTAACCTTAAGTACTTACCTGCTAATGGGCGTGGAACAGGGGGAGGGAGTGGCCCTCCCCCTGTTCCGTCCTTGTTACGTCTCTACAGTGCCAGCATGATCAAGTAGGCCTTTTTATGATGATGAGGATTCTAGAAACTGAATTGCTTCATATATATATGTCATCACACTGCATCAACTATAACTTAGGTGTACTGAAGAACATGCGCACATATAAGTGATAGGTAATAAAGGACCTGTATGAGGATATCCCGGCGGAGGAGAAGGCAAGGGCCACGTACCAATGGCTCATCGACCTCACGGATGACGTAGACCTGCAGGACGGCCTGAAGTTTCTGCGCGAGCGGGAAGTCGTTCATTCCCTGCGCTTCCGGGAAGCGGTGGAGATTCTGAAGGCGGAGCAGGGTGCGAAGAAAATTTTCTAGCGGACGAGGGGGAAGACAGGTGGAAGGAATCGCTTCAATCAAGGGAATAGAAGGCGCGGTCTCTGGAAGCATTTGTAATAGGATATCTTTCGATTTTCGATACTACTCATAATCGTAATAAGTGGCATTGGTATGGAACATTATTTTTAAAAATCAAAGACGCCGATCATTCGACCGACGCCTACAAGATTAAATAACTGACAGATTGTAAGGCATGTTAGGATTTACATCAAGACCAGAATTAGTAACATTAATATGATAGGATTCGCCTGGTTGTGTGTAGATCATAAATTGTTGAGTTCTTCCATCATCGATAAGCCAAGTTTTTGAAACTCGCGATCCATTGCTTGTAGTGAGGTAAATACCATAATTATAACCTTCAGGAGAAACTAATGTAATAATAGCTCTACCTCCTGGAATTGAATCAGGGGTAAATAGGAACCAATCTTGATCGTTACTCGATGATAAGTATCCCTTCATATATGTTTGATAGTTTAGCTTGTCTTGATATTGAATGTTATAAGGTGAATCATTGTTTTCTCTCTCATCGTAATTTGCTGCAAAGGCACTTTGTGTTCCAATCGTTAACATAGATACAGCAGCAAGTGTAACGGCGATTTTTTTGAAGTTCATTGGTTTGTCTCCTCCTTAGATATAAAAACAATAATTTGTATTACATGGAATATATTAACATATACTGAATATAAAACAATAGGAATAATGTTAAAAAATAGTAAATTAATAAAATTATGGTGTAATTTACGTGGTAAATTACAAAACCACTCTATAGTTTACAATGAGCGGTACTTAAAACATTTATCTGGTGGTGATACGCTGTCAGCTTATGGGTAGATACGAACCCCTACCTCTTACTTTGAATTGCCTATGCTGCCTCAATGACTCACGGAAGTTGTAGGCGATTTTATATGTATTAAGATTTAGGTCATCATACCGCATCACCTATAATTTAGGTGTACTGAAGAATTTGCCCACCTGGAGATGATCGCCACCATGGTCTACAAGCTCACCAAGGATGCGACCGTGGAGCAGCTGAGGGCTGCCGGTCTGGATGATCATTACGCGAACCATGACCGGGCGCTGTTCTACCAGAACGCCTCGGGTGTGCCGTGGACGGCGGCCTATATCCAGGCGAAGGGAGACCCGATCGCGGACCTGTATGAGGATATCGCGGCGGAGGAGAAGGCAAGGGCCACGTACCAATGGCTCATCGACCTCACGGATGACGTAGACCTGCAGGACGGCCTGAAGTTTCTGCGCGAGCGGGAAGTCGTTCATTCCCTGCGCTTCCGGGAAGCGGTGGAGATTCTGAAGGCGGAGCAGGGGGCCAAAAAAATCTTCTAATTGTACAGGGGGAAGAGAAGTGGAAGGAATCGCTTCAATCACTGAACTGAAGACGAGAGCGCTGGAACAGCTTCGGGGCAACTGGTTCAAAGCGGCGGTTGTGACGCTGATCGTCGTGGGCTTGTCGCTCCTTGTTTCCGAAATCCCCAAGGTCGGTTCCCTGATCAGCCTGCTGATCTCCGGGCCGATCTCCTGGGGATCGGCTTACTTTTTCCTGCGCCTGCGGCGCGGGGAGGGGGCGTCCATCGAGGACATCTTACAGGGATTCGTACGGTTCGTGCCAGCACTGGTACTGTATCTGCTCACCACGCTGTTCGTGCTGCTGTGGATGCTGCTGCTGATCGTACCGGGCATTGTCGCCGCGCTGAGCTATTCGATGGCTTACTACATCCGGATTGACGAACCGGAGCTTTCGGCAATGGAAGCGCTTCGCCGGAGCAAGGAGATGATGAAGGGCCACAGATGGCGCTTTTTTGTCCTGGGCTTGAGCTTCATTGGCTGGATTCTGCTGGCCGTGGTTACCGCCGGCATCGGATTTTTGTGGGTGGGGCCTTATATGTCGGTGACCAGCGCCAATTTCTATACGAACCTGAAGGCATCGCAAATCCATGGGTAGGGTAAGGTAAGGTAAGGTAAGGTTAGGTTAGGTTAGGAAGGCATAATCAGTGGGAAAAAAGGTCTTCTTTCGCCCGCCACTCGCAAGCGGCCGCGGATGAAGACCTTTTGGTGTGCGTCCATGGGAGAGAACAAAAAGAAAAAGCCGCCCGGGAAGAGCGGCCGGCAGGTTCGAAGCTGCTAGGTTTGGATGACGATCGCATGAAGCGAGCGGCTCTCGGCGGTGACGCTTCCTACGTTGACGGCATTGATAATCTGAATGGTGATGGTATAGACATGGGTGCCCGGGGGAGGAACATCCGCCCAGATGATCACAGGCTCCTCATCTTGGGGAAAGGCGACGCCGACCTGCTTGGAGCCTCCTCCGGCGACATGGACATCGGTAATCAAGTCCCCGTTTCGCCTTAAGCGCTGGATCAGCTCGTAGGAGAACGTGGTGCCTGAGGTGGAGGAAACCTGATCCACCTCGGTGTGCGCGTTGATCTGTACAAGCTGACCCGGGAGTGTGGTGACGGTTAAGGTGTTCACTATCGTTTCGGTGCCTGGGGTAACCGGTAAGGTGGTCGTGAGCTGATTAAAAGAGAAGGAGGTGCCCGGACCTGTCGCTCCGGTTACACCGGTGGGTCCGATGGGCCCGGTGGCTCCCGTAGGCCCAGTCGTACCTGTAGCGCCTGTCGGCCCCGTGGGACCCGTCGCCCCGGCCGGCCCGATGGGACCTACAGCCCCGGTGCCGCCTGTAGGCCCCGTCGACCCGGTGGCTCCCGTCGGGCCGACTGCGCCGGTGGCTCCTGTGGGTCCGATCGGTCCTACAGGCCCGGTATCGCCCGTGGGACCCGTCGCCCCGGTAGCGCCTGTGGGTCCCGCCGGGCCGGTCGCCCCCGCCGGTCCGATCGGCCCCCGTCGGCCCGGTCGCTCCCGTGGCACCCGTCGGCCCGATGGGCCCAACGGCGCCGGTATCGCCCGCCGGCCCCGTGGCCCCGGTGGCCCCCGTCGGCCCGGTCGCTCCCGTGGCACCCGTCGGCCCGATGGGCCCAACGGCGCCGGTATCGCCCGCCGGCCCCGTGGCCCCGGTGGCCCCCGTCGGCCCGGTCGCTCCCGTGGCACCCGTCGGCCCGATGGGCCCAACGGCGCCGGTATCGCCCGCCGGCCCCGTGGCCCCGGTGGCCCCCGTCGGCCCGGTCGCACCGGTCGCCCCGGCCGGTCCGATAGGGCCAACCGCGCCGGTATCGCCTGTGGGCCCGGTGCTGCCGGTGGCCCCTGTTGCACCGGTCGCTCCGGTGGCTCCGGTGAGTCCAACCGGCCCTGTAGGCCCCGTATCCCCCGCGGGGCCCATCGGCCCGGTCGCGCCTGTGGCTCCGGTCGCTCCGGTGTCCCCGGTGAGTCCAACCGGTCCGGTCGGTCCGGTATCGCCCGTGGCTCCCGTAGCACCGGTCGCGCCTGTGGCTCCGACTGCCCCCGTAGCCCCCGTGGGTCCAACCGGCCCGGTCGCTCCGGTATCCCCGACGGGTCCCGTGGCCCCCGTGGCCCCGGTGGGTCCGGCAGGACCGATGTCCCCTGCGGGCCCGGTTGGACCGGTATCTCCGGTGGCCCCTGCAGGCCCTGTCGCTCCTGTGGCTCCAGGAGCTCCGGTCGCCCCCGTGGAGCCGGTTGATCCCGTCGGACCGGTATCCCCGGTTGTGCCGGTGGCCCCTGTCGCTCCGGTCGCTCCGACTGCACCGGTAGCTCCTGTGGGGCCTACTGGCCCCGTAGGGCCGATATGGCCGGTCGGACCTGTGGCGCCTGTGGCCCCCGTGGGCCCGGAGGCTCCCGCAGCGCCCGTAGTTCCAGCGGGGCCAGCAGGCCCGGTTGGACCTGTCGCCCCCGCCGCCCCTGTGGGTCCGGCGGCCCCGGTCGGACCGGCAAGTCCGCTGGCGATCCCGCGGATGATGAACACATCGTCCACCGCGGCGCCCAGACTGCCGGCCCGGGCGATTTTGCTGACCACCACTACCGCACGCGCTGCTGTGTCCGGAGCAGGAGTGGTAAGGCCGTAGATCGTTTTCCACTCCCCGGTAAGTCCGTTCGGCAGACCGCCTGCATCAATCGGCTGGTAGTAGCCATACCCGATAAACCGATTGAATAAGTCGTAATACTGGACGGTAATCAGCATCGGCGGTGAAGTCCCTTCACCCACGGCCGCAAGAGAGTAGAAGATTTCCATTTGCTCCGTCTTACTCAGCGGGAACTGCTGGGAGACATAACCGTTCACATTACCGGCGGGAAAGGTCAGGCTGCGGAATCCCGTCTTCACCGGAGAGCTGGCAACCGTACCGTTGATCGCCGCCCAAGGGGACAGCCCCTTCTCAAAGCTTGGATTGGTAATCAAATTCGTAAAATTGACCGACATCGCTTCACCCCCTGAAGTAAGTTATGGGGGACAGAAGCCCCTTGACTGTACCCTTGCACTAAGCCCATAAAAAATGATGGGTTGTCTTTTTTAGGGTCATACTAAGGGAACATGTTCCTCAGCCGGAGCCGTGGGACAAGGTCTTTATTCGGGTGTGCCGGGAGTGCGGCGACCGGATGAAGGCCTTTTTGGAATGGCGGATCCGAGCAGTCGTATTCTAAAGAATTCTTAATATAAAATTTACAAAAATTGTTTATCCTAGAGGATAGTGATGTGAACCGGCGGGAACGAGAAAGGAGGGGAGCGGCCTATTCATATCGCGGTGACTTTGGTGACGCTGGCCTGTTTTCTCCGCGTCAAGGGATGGAAGGATTTGGACCGGTTTCATTCCACGGTGCTTTATATGATCAGTGCGAATGTGCTGTATTTTGTATTTACGACGAATTATCTGCTCTGGGCTTTCGTCCCTGACGTGCCGCTGTATCCCATCCTGAATGAGCTGCTCTACACCTTGATCGTATTTCCCTGCTCGGTTGTTCTCTTTTTGAAGGGGTGCCCGGAGGAGAAAGGACTGCCGGTTTGGCACTACCTCAAATGGGTCGCTTTTTTCGCCGTTCCGGAAGCACTCTACGCCTACACGGGGCACATTGCTTATGGGCACGGCTGGAGCTGGGGGTGGTCCGCCGCTTTCGATCTCATGATGTTTCCGATGCTCTGGCTGCATTCCCGGCGGCCGGTGCTGGCCTATGTCCTGTCGGTCGGCATCACGACGCTGCTGCTGCTCCTCTTCCGTGTGCCGCTCGCCGGTCTGATGGAATTCGACGGCGCCACATCGGGCGGCCCCGATTGGTTTACATTGACAAGTCCCCTATCCGCATGGTTCTATGAAGGTTGA
>g.2482.pp.4_[taxonomy:_580332]_[organism:_Sideroxydans_lithotrophicus_ES-1]
TCATTCTCCCCCGATGCCCATCAGGCTGGCTTTAAGAGCGGAGACACCTTTTACAGCTATCTTCTCGTTCCCTTTGAGTTTGCTGGTGATCACGCTGTTGTCGGCACCCTCGTGCAACACAGTCACCTCCTCGCTGCGATAGCCTTTGGGGGTCTCGATGAATATCATCACTTTGCTGCCGATGCGTGCCAAAGCGCTATTGGGGATATTCCAATGGTCCAGTGCCGTACCCGAAGTACTTATCGTGGCTTCTACGAACTGGCCTGGGCGCAAGTTGCTGGCGCCATCCTGAATCATTGCGCGCAAAAGGATCGTTTGGTTGCCGCCGCTAAGGCTGCGGCCGATAGCGGTGAGCTTTCCTTTTGCATTATGTGCCGGAACGGCCACGCTGGCCCCGACTTTCAGTTCTTGCGTGCTGGCTAGTGGAGCCTGAATTTCCAATGCCAGAGGTTCCAGTCTTGCCACTTTGAACAGCGGGATGGCGGCGTCCAGACGTTGTCCCGCACTGACTGTCTTTTCCAGCACGATGCCGTCGATGGGGGATTTGAGGGTAAGTTGGCTGCTCAATACGTTGTCTGATTGCAATCGTGCGATATCGGTATCGGACATGCCGGATAATCTGAGCATCTGCTTGCGTTCTGCAAGAGCGGCGTTGGTTTCGCGGTATTGGCTTTGTGTTGCACGATAGCGGCTTTCTGAAATGATCCCGTCCTTCCAGAGTTGCTCGTCTCGAGCCAGATTCTCTTTGGAGAGTTGCGCTTGGGTTGATGATTGCAGCAAACCGCGCTGAGCTTCCGCCAATGCCGGACTTTGCAAGGTGGCCAAGGGTTGCCCTTTCTTTACTGCATCTCCGACCCCTACCAAAGTTTGTTCGACCATGGCGGAGAGCGGAGTACTGATCGTGAACAATTGGTTGCCGGGGATGACGACCTGAGCAGGCATGCCTGCGAGTTCTCCTTGTTGCTTGGAGGGGAGCGGGGCGGTGACGATACCTAACGTCTTCGATTGATTTGCACTCAGTGTCAGCTCTTCAGCCTGGGATGCTGTTGTCAGTACAAGGCCTAGTAAAAACAAATGAAATTTTTGCATTGATACTTCCTCCGGAATGGTGGGGCCATTCGACTTAATTTATTTTGCCAGCGGAATCTTAACTGTTCCTTAACGATTGCTTTGCGCTTCCTTGACGCAACCTTACAGAATTTGAAGGCGCAGGTCGAGGGGGCGGGGTTTAGCTAAATTGAGGCGGAGCTTGTGTTGGCGGTTTTCGGTAGGCGCAAGTACTGATGTGTTGCGAGTCGTGTGAGTATGGTGTGACTTTCGCTTGTTGTGGTGGTGACGGATGCGAAAGTGTGAAGGCGATATCGAGAATGGCTATGGTGTTATCGCGCTGAATCTCATGCGGTATGCTGATCGCAGCCGATTCATATGATTCGACATGGCTACGTGAAAGTTCTTGTGCTGAAATATGGTACTGATAGTGTGGTATGCCATGAGCATGAAATGTTGCGCTACTCTGGATTCCATCCACATGGGCATGCACGAGCGGAGCAACACACTGAATCAGTGTGAACAACAGCAGGGCGAGGATGTGGAGGAGTTTCTTCATATGCATCTTGAAATTCTAACATAGTCGACTTTTCTCATAGGACATGGGGGCTGAGTGATTGGTGCTGGATCATTCATGGATTGAATGCATTAATAAATGCACGGGCAATCTTTATGTTGACGTTTGTACTGTATTTCTGTAGAGTTCGCCCCCTTCTCAGACGCGGGGTGGAGCAGTCTGGCAGCTCGTCGGGCTCATAACCCGAAGGTCGTAGGTTCAAATCCTGCCCCCGCAACCAACGTTTCGTATAGAGCGCCGGCCAGTCCGGCGCTTTGTATTTCCGCAGTGAGCTTTCCGCCCTCTGGAACAAGCATCACATCGCCTATCAGGCCGCGCAAAGCCTCACGGGCTGCTGCCACGTCCTCTACCATTTCCAGCCTGGTCACCAGGTCGTTGTATATTTCCCTCGCCCTCGGCAACATCTGGGTAGGCTCGAAGCGCTCCACGGCCTTAATTTCTTCCATTGTGTCAGCTATCGTCTGTTCGGCAGTTTGCACAGCCGCCTTCGTGGTTGGTGTAATAATTCCCTCCTTGATGGCCGTCATCAGGTTGTCCAGCTCCTTCCGCGCACCTTCCAGCTTGCGTTTTGCCTGCCCGCTATCTGGCTTCATCTGCTTGAGCAGGGCGCGCGCCTCCGTTTCGAATGCCTTAAAAGCCTCGTTAGACAGTAGGGATTCTTTCACGCCTGCCAGCAATACCCGCTCAATTGTGTCCTTTTTGACCGATAGACTGTTGCTGCACACACTCTGGCCTCGGTTCAGATAGGTGGAGCATCCGTAGTACCGACTCCCTCGCAGCGAGAACGCCCCACCACATACCCCACACTTAAGCAACCCTGAAAATAGATATTTCGGGTTGCGCCCCCCTGAATTCTTGCCTGTTTCGCGGCGACCAGCCGTGTCTCGCTTTCTGGCAATGGTTCTTGCCTCGCATATCTTCCACAGTTCGTCATCAATGATCGTCAGTTCTGGTGATTCGATAATCACCCATTCCAACTTTGGCCGCATCGTCCGCAATCTGCGTCCGGTGATGGGGTCTTTCACCCAGGCCGTGCGGTTCCAGACCTGACGCCCGTTGTATATCGGGTTTCCCAGCATCCCGACTCCTTTGGAATCTGGATATATGCCGGAATGCGACCAGGAACTTCCGCGCGGGCTTGGGACTTTCTGAACATTCAGTTCGTCAGCGATCTGACGGGTGCTGGCGCCGGCGGCATACCGTTCGAACACATAGCGCACCCACTTGGCCTGATCTTCATTGATGCGTTTGCGGTGGCCGTTTCCATCAAAGTCGCTGGTGTATCCGTAGGGAAGGCCGCCCGCGCTATACCCGTCGAGCGCTTGCCCCATCAGTCCGCGGTGCGTCTTTTTGGCAAGATCATCTAGATAGAACTCGGACATCAGGCCGCGCAACCCTGTTTCAAGCTTGTAGCCATCCCGGGCGGTGTCGATACCATCTGAAACCCCGATGACACGGATACCGGCGAACTTGAGGCGCCGGATCGTCGTGGCGCTCTCGATGTGGTCGCGGGTTAGCCGGGAGAGATCATCCAGCAGGAGCACGTCAAAAACGCCAAGTTCAGCCGCATCCAGCATCGCTTGGTAGCCGATACGATCATTGCGTGAGCCAGATACAGCCTGGTCCTGATAAAGCGCGGGCGTAGCCCATCCCATGCGGGTGCAGTACGTCTCGATGTTGCGCAGTTGGTCACGAATACTGGCCTCGCGCTGGGCATCAGACGAAAATCGACAATAGGCGGCTGTTCTCATAGTTGCAGTTTACTTCTGCCCAGCCCCGTTTTGTACAGGGGGATTTGAACGGATTGGCTCAATCCCGCGCTGTTGTTGGGTATTGTGTGTCACATAGGCCTTCACGGCTTGACGGGCGAGAAGGCTGATAATTGCATGCTGGCTGGGGTTCATCTACGGACCCTGAACCTTTCTTGTTGCAAAGAATAATGATGTGTACAAAGCGTGGTGTGACATTTCCCGCTTTTCGACTTGTGTCGGGGCTGGTCACATCCAGGGTGCGCGCATGGTTTGCTCGCGTTGATCTGATAGGACTTCATTGCCTTGGCCGATTCGGGTTTAACTGTCTTACTCGACTTAACCTTGAAGTCTTTCTGTTCTGGAATGAATTTGGCGCGATTGAGCGGCACATTTCCAAGTAACATGGAGGCGAGGGATAGCATTACATCGACCTCCACAGCCCATAGTGACGGCAGGACTCAAAGAACGGGATGTCATCGTCGAAGTTATCGAAATTTCCCTTGCCTGCTGGTGCCGCAGGTTTTGCCGCCGGAGCAGGGCGCGCTGCTGGTTCTGCGCCATCGTGATGCTCACCACTTTGCTTGCTGCCCAGCATCTGCATCTCGTTGACGATGATCTCAGTGGTGTAGCGGTCTTTTCCGGTTTCCTTGTCCTGCCATTTGCGCGTCTGGATTTTCCCCTCGATGTAGAGCAGAGCGCCTTTCTTGATGTACTCGCCGATCACCTCAGCGAGGCGACGGTAGGCTACGCAGTTATGCCATTCAGTCCGTTCTTGTTTCTCGCCGCTCTTGTCCTTCCAGTTTTCAGAGGTTGCCAGCGAGAAGTTCGCCACGGCTTCACCGTTGGTCATGTAACGGATTTCAGGATCCTTGCCGGTACGTCCAATCAAAATAACTTTGTTCACGCTCATGTCGTTCCTTTCTAAAATAATCTCAGAGTCAGATTTATATTCTCAATATCCGGGCTTCTCGGCCTGCTTGATGTCGTCCTGGTCGCTCATTTCTTCGCTCCTTCTAATATAAATTCCATCTTCGGAATGTTGATGGTAAAAATTGGAGGCGAAAACATAGACTCTAGAGAGCGACACGATTCCGCGTGCATCTGCTTCCGAAGTTCTGGTGAGATATGCATACCAACAAATTTTTGCAGTTTGATGCGTATCATCTTCTGCACAAACCGCAAGTTAAACTCCAAGCGCAACAGCTTGCCGCGAGACAGGTAATTGAGTCCGACAAAATGTTTTGCCGCCGCCTTGCGAATCGCTGCGTATTTCTGTTTCTTAATTTGCTTTGATGTCATGCGGCCTCCTATTCTGTTTTCTGATCCCGACTATTTCCCTGCTGCTGACTTCCTTTGCGCCAAGCTGCACAGCCTGGGCGCGTTTCGCCCTGCAAATGTCGTAGTGGTCGCCCTGATACCAGCGGCGCGCGACACCGATCTTGTCGGCCATCGCGTGCAGTTCTTCCGCGGTGTCTGCGATCATGTGGCACATAATCATCCGGCCGTAGGGTGCGCGCATGTCGTCGACGTAGACTGTCATGCTGCCTCCTTCATATTGTCCAGCTTATCAAACGCATCCCACATGCGCAGGCTGGCCAGCCTGCTGATGTCGACGGCATCAGATGGGCTAATGCGGTCGGCGTCACGGCATGGCGTAGCTCGGCGCTGGACCTGAGCGATAACCCCGCTTCTCGTGCTTCCGTGCTTGTCCTCGGTCAACAGGATGACGCCGCTGGTCGAGGACGGCAGAAACTCGGCCAGTTCCGGTTTCCAAATTTCCTTTGGCATGGCGTAATAGTGCTTCCAGACCTTGCGCGGCCACATCAAGGGGCGTCGGCGTTCATCCCGTTCTTCATAGCTGCGAAATGGCCCGTCGAGGCGCCAATCCCAATTCTGGAACCACTTGTCTTTTTTGGCGTCGGCTTTGAAGTCGGCACGGCTGATCTTCACTTCCACGTCGATGATGCGCAGGTCGCGCGTCACAACCAGCAGGTCGCACTCGTCGCCTGTCCATGTGCAGTTCGGCACCAGCACCAAGTGTTTGCGCTCGAATACCTGACGGGCAAGCGATGCGGCGATTTTCCTCTCTGTCCATTTCATGTCGCCTTCCTCCCCTTAACCGCCACAATCACCGCCCGGCATCCGTCCACATCCAGCATGCCGATGTGCATATTCACCATCGACAGGCCAATCGCACCCGCCAGCCAGACGTAAGCATCGGTGCGCGTCATTTCGCCCGACTTCCACAGCGGATCAAAGGCCGCATGCGCGGCGATCCGAATCTTGCGCAGTTGGGCGTTCGCCAGCCTTCCCTTCGGTTCGTCGCCATTGAAGCCCAGCCGCTTGTTCCGGTCGTGGCATCCGACATAAGCGTCGCACGGTTCGCAATGCCAGAATTTCTTATGCAGCAGGTCCGGGCGGTGCGGGTAAAGTTTCGCGCCTGTGACGAACTTGGCGTCGCGGTGGCAGTAGTCGCATTTGATGGTCATGCCGCACTTCCGAATAGGTCATGCTGGGCTGGTTCAGGTTTCGCAGCCATCGCCCGACGCCGAGCATTTGCCGCCCAGGTCAAAAGCAGGAACGCGAACTGACAGCGCCCGCGCCGCTTGGATTCAGTCAGGTAGACGCGGGCTTGGTGAATTTCATTAGCGCGGCTCATGGATGCTCCCAAGGTGTTGGATTCACGTCGTACCCAACATACAGCGGGTGCTTTGGTGTTCCATCTTTGTTCAGCACCAAGTAATGCGGCTGTATGCCAGCGCCGCGCAGCAGCTTCAACACATCTGCGCCGCGTCCATTCAAGTTTCCGTGCGTTCCCCAGGCGCAGATCACAACGCCGCATGCCTTCACCGCTTCAAGGATTGTCGCGTCATTGTCAGGGCCTGCCGGATCATCTGAAGAATACAACGCCTGTGGATCGGTCGAACGCAGCGCGAAGATGTTAACGACCTGCAGGCGACCGAATCCACCCGATACAGCACGGCGCTGACAATGTTCCACGGTTGGATCGTTGGTAACTTCGTCGGCAGTGCTAGGGTTTAGCATTACGAATGTCAACACAAGCTTGGTCACATCCCAATCGCGCCACAGCAGATAGCGGTACTTCTTGCAGGGTGAAAATACGGCTCCGGTTTGGTCGAATAAGCTCATGGATTCACCACCGGATAACCGTCATGCAGCACGCCGTCGAGCATGCGACCGGCACGCTTTTTCCCCACCTTAAAGCTATATGATTCCTTGCCGAGACCGTCCCAATGGTGTCGATCTTGCGTCACAATCAATGGCTCAAGGTATTCACCATGCCAATCTGGTAACCACTCGCCCCATTGCTTAAACAGGAACGGCACATCTGCTGCCGAGCATTGATCACGCAGACTTCTCGCCCAGTCAGGATGCATCGGGCGCGCGTTCGGACCGCTCTCTCCACCGACCACGCACCAATCAAGGCGCGGTCGTTGGTCGACAGTTGCTGGCAGTTGGTCAAGCCACAGAGCAATATTGACCGCCTCCAGCAGCGGCTCAATGCTCACCCAGCGCACCGCGGCCGGTGTTTGCAGCAGCAGTGGGATGCGTTCGTCGGCAGCTTCCTGATTCTCGACGGTGACGCCGAGCCAGACGTTTTCAAGCGGCCATAGCGGCCCGCAGTTGTCATATCCTCCGCGATTGCCTTTAGATGGAATCCATTGCGGCCACACGCGCAAAGAATCAATGCGAGTAGGGTGTCCGAAGCCATCGAGTTCTTCATTAAGCCATGCGAAGAATTCCAGCATCCTGGCCGGGCGCTTGGTCAGAACCTGATAGGTATGCCGCGTAGTGCAGGCCATTACAGCAAATACATCGGCGATGAACTGGAACGGCACGTCCTCATGGAACAGATCGGACATGCTGTTGACGAAGATCATGCGCGGGCGAGTCCAGCGCAACGGGTCTGTCAGATGCTCCGGTACCAGCTTGATCGTGCCGCTCCAACGCTTCGTCTCTGGATTGATCGTGCCCTCGTATGGCATCCCGGCACCGCAGAAGCGTGCGGCCATGCTCTCGGCGTAGCAGTTGCGGCAGCCTTCGGAGACGCGCGAGCAGCCGCGTAATGGGTTCCATGTTTCGTTGCACCAGACAATACCGCCGTCACGTTGATCAGCCATTGATGTTCCCCTGTTTTTCGAGCTTTACTTGGATGCAAGCAATCCAGATGTCCAGTGTGCCGTAGCATTCTAGAATTGCAGCCTGGTAGGTGCTTCCAAACGTTTCGCCGTGCTGGCGTTTGAATTTCGTGACGATTCCGGCCATCCGGTGCCGCTTTCCATACCCTTTGCTGAGAGTCACTTTGCGACCGACTGGGCAGGTCTTTTCATTCCAGCGCGGTCCATAGACACGCAGCTCTTCGCGCTTGCTGCCATCGGCAAAGGAATCGAAATACTCAGTCTTGAGCGGGATGAATAGCGGATTCATCATCTGTGCTCTAACTATCTCAGGGATGTCTAAAGCGCTCATTCCTGATCCATCCTCAGCAATTTGTCACGCTGCGCGGGGTCTGTGACATAAAGATTGACTGCGTCCTGCCATGTCATCGGCTTTTTGCGTTGTTCCAGCTTTTCCCACAGCAGGCGGTAGCCGCCGAGTTCAAGTTCTTCGGCGAAGCCCGCATCGATCAGCACGCGGATTGCATCTTCCTCGGCCGACATGAATGAATGCCGCAGGACGTCATTTTGGTCGTGAGTATCGCTGTCGCGAATAAAAAACTGATTGACCATTCCCATCAGAGCCTCAATCAGTTCGGTGTTGCCGTTCCGTAGCTGGTTGCTGATGCGCATCAGATTGTCAACCCGATCTGTGTACTGATCTTCCATGTACTCGATGATGTTCATGGAAGAATCTTCGAGGTCTTCGGTCGGTATCGATGAGCAAGCATTCAAACATGCCGCAATGCGACGGGCATCATCCGGGCTATATGCCTTTGCAATCGGCGTACGATCAGCCTCATGATCTGGATAGTCGTTGCTCATTGCGGGCGGCTTTCCCACAGTTATATAGAGCATGTCGTTCTGTGCACCGACGTAATATGGTCCTTGCGTGTGTTCACTCATACTGTTTCCTCCAATCCAAATAGGTCATGTTGTTCGGCACCGTTTTCATAGAAAATAACCGGCAAGAATTGATCAGCGTGCGGTTCATCGCCATCCCAACCATTCGGCCAAGTTTCTGCTGCTATCAGCTCACGAATGCGAGATTCTTCCTCTTCGTCAATCAGGTTTAAGGTCAGACGGCCATCGGCTGCATTGATGCGTTTTTGAATGGAGAGGATGTCTTCCAGAGCTTTCAATCTGGCTTCCAATGTCAATGGCCCCATACGTTGCGGGTTCTTCCCGATTGATCCGTCCTTCAGGCGTTCGACGCCCGACTTGCGCAGGCGCTGAGCCGGTTCACGAAGCCAGCGATAGATCGGCTTCAAGTCACGCAACGGTGTTAAATGCCCCCAACGTGGCAGCGCGATGATGCTTTCCAGCGCTTTTTCTTCCTGGGCAAGCGGACATGCAATGCAGCCTGTTCTGGCGTTTAACTCTTCGGCCTCATCGCCGCCATAGGCATCGGCAATGATCTCGGTTGGCCAGCCTCCGAACTCTTCCTTGGGTGCCCAGTTACGTAGCCATTCCCAGACGTGGCAGACGCGCCAGTGCAACAGTGGTGCCAGCGTGGCGATGCGGCCGCGCACACCTTTACTCTCCGGAAGGACCTGTTGATACCAGCCTTGGCCGCACTCGGCGCCGTCCTTGCCGCAACTCATCTCAATGCGACGGTCGCGGATAGCACTTTCTCCCTGCCGAACGCCGGTAATAGTCAATGCGGTGCCGTCGCCAAGCGATTCGGCGATAGCGGCCGCCATTGGATCGACCTTGATCTGTCTAGTGCACCAACGCAGTGTGTTGTTATTCGGCGGCGGGACACCGCGGCCAAGCATGTAGACAAGGAAGCGCTTATCCAGAGGCGCGCGAACTGCCCTGAATTCAATATCGCGATCCGCCAGTTCATCCATGATTTCGCTCGCCGCGATTGCGAGAGGCGGTAATTCCATGCGGGTATCGGCATACAAGACAGTCAATCGTTTCGGACCTTTGATCTTTCCTGACGTGATCAGCCAGACAATCAGGGTGAGTGTCGCTGTGCTGTCCTTCCCACCAGACCACGCAATTACCCAGTGATCGTGCTCATGGCCATAAGCTTGCAAGCTCTGGATAGTCAGTTCGATTGATTCAGTCATCTGAAGGCGGGCGCTACCTTCAAAGAGAGAGAGGTCGCGAATGGTCATGCTGACCTCCGTTTCACTTCTTTGCTGACGATCATGTCCGCGCAATTAGCCCGAATCAGCGCAGCCGCCAGCGGCGGGCAGACGCTGTTACCGCACATGCGCACCTGGGCGCTCTTTGTGAGTGGCTTCCAATGATGATTACCATCCGCGTCGATGTGCAGGCCGCGGTCGATGATGTATTTCTCGGGAAATCCCTGCGCCCGGAAGAGCTCGCGCGGTGCCAGCATGCGCATGCCGATGTCTACGATGGCATATTCCTCACCGTGGACGGTCACGAGGCCATAGCGGTCCTTGGTGGTGACCGTGTGGAGTGGTTCGCGCAATTGAGGATCCTGATCGGTGCCGTAATACTTGATCAGGAACGAGCGAACCTCGGCGAAGTGAGTTCCCTGCGCGCTGATGGTATGCAACGGCTCGCGGTTATCCTGTCCGACATTGGTGCCGCGCATCTTGACGATGTTGCTGGTGACCAGAGCGCGATGGTTCTCGGCCGTCATGGTACCGAACGGCTCATCAATAGCTTTTGGTTTTCCGCTGTAGACGGGGCCGCCAGCGCCAACGATGTGGGCCGTCACCAGAGAATTGTGATCGCTACTGGTGATGGTATGCAGCGGTTCGTCGTTAAGGCTGTGACCGACCACGCCGCCGTAGTGCTTTGCCATGAAGGCGGATACCAGCGCATGTCGATTCTCGGTGGTTTGCGTATGCAGAGGTTCATCCATGCTGATACCGCGCACATCGCCCGGGCGCTTGTCACCGTAATAAGTCGAGATAAAAGGCTGAACGACCGCGAAGTGTCCGCCCTTGACCTGGGCGCATTGCGTGCGCAGCGGTTCGTCTGCTGGCATGTTCCGCTGATTGGAGCCGTTGGCGTGTTCGGTGATGAACGGTTGTATCAGCGCCATTTCGCCACGATGAGCGGCAGTAACGGTCGGCAGCGGCTGTTCCATGCCAGTGCGGCGGTCGGCGCCGTGGTGGGTGAGCGGCACAATGAACGGCTCGGCGGCATTGACCACGTAACGCATGATGCCCTTGGCTACTCGGCGCAATGTGTTGTCCGCCAAAGGCCGGTTTACGCCGATAGCGCGGCCTTCCTCTTTGGTCAGAAAGATAGACGGGCATGGTAGAGACCAGTCGATACACTCAGCAGCGGTGCGCCATGGCAGCAGCCATCCACTCTTAACCTTTTCACTATCCGGCGCGCCGTGGGTTGCTTCTGGCCAGACAATCGGCTGACCATCGCAGCGCGCAACAAGAAATAGGCGTTTGCGAATGGTCGGAGTGTCATAGTCGCTGGCACGCAATTCTTTCCAATCCACAACATAACCGTGACGGCGCAGGGCATTGACGAATGCATTGAACTCGCGCCCCTTGTTCTTTGGGCATGGCCGCATGTTGCCGTTGGCATCGGATACTAGCGGCCCCCAAGTAATGAATTCTTCGACATTTTCCAGAAACAGGCGGCGGGGCTTGCGGATGGCTACCCAGCGCAATGCCACCCAGGCGAGACCGCGAATCTTCTTTTCGACTGGTTTGCCGCCCTTGGCTTTGCTGAAGTGCTTGCAGTCAGGAGAAAGCCATAGCGCGCCGATCTTCCGGCCGGGATGAACGGTACGCGGGTCAACTTCCCAAACTGATTCGCAATAATGTCGCGTCTGCGGATGGTTTGCCTGGTGCATGGAGACCGCCTCCGGATCGTGGTTGATCGCCACGTCCACATGTCGCCCAAGCGCCAATTCGAAACCAGTTGAAGCCCCGCCACCGCCGGCAAAGTTATCGATGATGATCTCGTCGTTCAGGTCCATGATGTATTGCGGGGTCAGCATTCGTTCATCCTTTCTTGCCATTCCTTGGCGGTGTACTGATTAACTTTCCCATCCCAGCCGTACCAGTGCGTTCCGCATTTGGTGCAGCATTGATTGGTGATCTGAACCGGTCGCGTGAAATCCTGCACATCCCAAAAGAACAGATGACCTTCTGGATTGGCAAAGGCTTTGTAGTCCATGTTGTGGATTGCGGGTTTCTTGCAGCAGGAACCGAGCAAGAGCGTGGATTCGCTCATCGTGTCACCCCTGTGTGCTTGAACATTGCTCGGTATGAGCGCAGCGCTTCGGTTCTGTCCCGTGCGCCGGACTCGTGCTGACGGATCCTGTGTAGGTAACGACTCCTAATATAACGACCTGCGCTGATATGATTTGGCCAGACGATTGAACCCAAGAAAGGCACTCCGGCGCGCGTTGGCGCGATGCGTATCTTGTGTGGATGAATCGTCAGGCCTTCGCTGGCCAGATTGCTGGTGATCTGTTCGCAGACTTCCTGCAGCTCTTCGCGTGATTCGCCCAGGATCGCCATATCGTCCACGTAGCGGACATAGCGCTTCACGCGCAGCGTTTCTTTCACCCAATGATCGAAGTCATTCAGAAAGATGTTGGCAAACAGTTGCGAGGATAGATTGCCGATCGGCATACCCTTCGCTGGTGTCTGCCGGTACAGCGTGGATTCGGCGAACAGATGGTCATAGCTGCCATCAGTCCGGAAGGAATCGATCAGATTGATGATCAGTGCGCGCAACTCGTGATCGCCGATGTGGCGCAAGACGCGCTCTTTCAGCAGGGCGTGATTGACCGAGTAAAAATACTTACTGATGTCGAGCTGAAGTACCCATTCGGCGCGCTCGCTGCGGGCGAACTGTGCCAGGCGACGGAGGGCAGCATGCGTGCCACGCCCGGGCAGGTTGCCAAAGGTGTCATGGATGAAGCGAGGCTGCCAGATCGGCAGCAGATACTGGTATAGCATCCAGTGCACGATACGGTCCTTCATTGGCGCATCAACCACGTCGCGGAATTTCTTCTCGCGAACGGTGAACGTCTTATATGGGCCGAACTGGTACCGGCGCTCGCGTAGCTGCTTCTGAATGGTGATCAGGTGCCGCAGCGGGTCTTCGCCAAAACGCTGGATGCGCAAGCGACCGCCCTTGTTGCAGCGGGCATGCATCCAGCAGTTCCAGAGATTATCTAGAGTGGTCAGGCGATAGAATTCCGCACCGCATTCCACCACACCACCCGTAGGCAGCGCAGCGGTTCTCGGTTGGGCGTGTTGCCGTGCTTTTGGTGCTTGTGCACCAGGAGATTCTCGACCAAGAGTTTGCTTTCCGAGGGCGTGCCCAACGTCTAAGCTTTTATTTCTTGGGTCAGCGAAAGCCGATGTCGTCGTCCTCGTACTCGGGGTTGTCGTTGTTGAGATTGAAGACGCCCGCACCCGACCCGGAACTCCAGTAGCCGCCCCGGATGAGCGCATGGCCAGACTTTCAGAGAATCCCCTTTGCTGAGTCATGGCTGAACTCCTTGCAAGCGAATGAGACCGCCAACAAGCTTGCCAAGCTCAACGGCTAAACCGGCTCGATGCTCGAATGCGAGCTTGAGTCCGTTTAACCGTGGAGCCTGTGCCAGATAGTGCTTGAGCATGTCCACATCGGCGGAAATGGACTTGAGCAACTGGGGTTTGTTATCTTCCAGACCGTAAGCCATTGCACCGCGCAGGATCCTGCCGATACATACGCGGAGATTTTCCCCATAGGTTGCGCGCAGATCGCGCGGCATCTTGATGATGTCTTGAAGCAACTGCAGGTCTAGTTCCTTGGCCTTCGTCTTGAGTTGGAAGCTGGTGTTGTCTGGATTGGTTAACAGTTGCTGGGCAGCGGCTTTGTTCACTTCGCCACGCTGCTTGAGGTCATCAATCACGTCCGCGATGACATTAGGTAATACCGATTCCAGCACCTGACTGTTGCCGGTGGGCTGACTGGACACATAGATCGTGCGACCGATGGCCAAGGTGCCGAGCGCCACCGCATAGGGAATGCCGAACTCTTCTACAACGGTCCACAATCGGCGCTTGAAGTTACCAACCGGAAAACCGACGCGAATATGCGGCTCGGCCGCAGTTCCGACCAACTTGAGCTGGTACTTCTTCAGAATGGCGAGGGCATAGGCCGATCTGTCGTAGCCATGGAGGAACTTGCCAGCTTGCACCAGGATGAGATGACCCGGATATTGTTCTTCCAGCTTGGCTGCGATGGTTGCAATCGGATCGGCTTGTCCAAGCCCGACTTCAATACCTTTGAAGGTGCGGAGACTATGCTGGGACAGCTCTTCGGCGGTGGGTTGTGTTTCGTTCATGTTTATCCTATTTGGCTAGGTCACGGCTGCGCCGCGACCGGAGACCAGTGATCAGAGACCGAAGGTGCAGCGAAAGCCGACGCCGCCGCCCCCGTACTCGGGGTCGTCGCCGCCGAGATGGAAGACGCCCGCACCCGACCCGGAACCCCCAGAAGCCGCCCCGGATGAGCGCACGGCCAGACCAATCTCGGGCACCATCAGGGATATAGCCGACACCCTTCTCGCAGGATTTATGCGGGGAGGTGGTGAGCGATATGGAGTCAGCAGTGATCTTGCCGCTCAATCCTTTGTCGTCGCCTTGCACATCGTCATGCACCCATGTGAAGATGTTTCCGGCGAAGTGATAAATGCGCTCGCCGTTGCTCAGTTGATGCCAGGAGCGTTCTGTTGGGTCTTTTGACTCGCAATCTCCTGCCTGTGCGCTGCCAACGTTGCCTTTGCGGATGCCTTGAAACAGTTGCCCTTCACCGACCTTGCCGCCTGTCCAGTTTTCCGGCTGGAGGTAAATGTCGTAAGCGATTGCCAGCGCTTGCGTCTCACGAATCAGTTGCAGGCCGACACGGGCGCTGACAGCGCAAGCTGAGTGATACGAAACTCTGCTCCATGGTTTGTCGGATGCAACGCTGACCGGAATGGCATTGGCGCGGCGAGACATCGGATATTTCGCGACTTTGAAGGATGGAACGACCAGGCCGTCCGGCAGCGTGACTTGCGGCACAACGATGAATTCACTGTCTGCCATTAGATGTTTGGCTTCGTCGCATTCCGCCTTGGACAGTTCGCGCAGCTTATCGCCCGCATCCCACTCGGCCATGGTTGGATAGAGTTTTTTCAAATGGCGCCCAATGGCATCAAGATGTGATTTCTTGTATTCAAATACAGTCGTGTCTTTTGTCCATCCGTCTTCCCAATCTGCATCGGGCCATCCTTTTGGTGGCTGCCACTCACCTTTGTTTACAGTGTCGTCGGTATTTTTAAATCCGTGTAGTTCAAGAATTTCTGTGTGATGGTCAGTAAGGCCGAGTCCGTCTAGAACTTTGCCGGCGCGGGTGAGGATGAAGCTGTGGCGATTGCACATGGATAATGTCTCCGGTTAGATTGCGAGTTCTTGCTGACGGGCACGGATGCTGATCTTCGTGTCTTCGCCCAACAGTTCTGCCATAGAGGCAATCTCGGAACCTTGAGGCTTGAAGGAACAGCTCAGCGTGAGCTTGATGCGCTGGAAGTCGGCGTAATCCTCCCAGTCTTGGCCGCGCGGTTCGATGTAAGGCTCGATCTCGAACTTAGAGAGACGTGCTTCCTTGAAGATGAACCCGCACAACTCGATTTCCATGTTGACGTGTTCTCCGCTCCACTTGACGGCGCCCATCTGCGGAAAGCGCACGGCGTCTTTATCGAACATGAAGCCGCGCAGGCTGGGGGCGAATTGCGGCAGGACATCAACGGCGGCTTCGTCGATTTCAATCTTGAGGTCGACGGCCAGTTCCTTGTCGTCCTCTGAGCCTTCTTTCCGTGCGTTGATGTGCTTGAGGGAGCAGATGCTGTCTTCGAGTTCGAGGGCCATTACACTGCCTCCGGCAAAGCTGGCCAGACCTTCACGAACGGATATTTCTCGGGATTCGGCTTGATGACCTTCCCGAAGTGACTGCCAATGGACTCAGCACCCTTGAAGGCCGCGAAGTCCTCGGCTGTGAAGTTCGAGTAGTGGTAGATGCTGCCGGTACCGGACCTGGCCGCGAATTGAATGGCGAGCGTGTTGGTTTCCGGATGGTGACCAATGGCGGCGATCTGCGAGGATTCCACCTTGTCCATCGCGATGACTGGACGTTCTTTGGTTTCAGTGTTCATGGTTTCTGCCTTTCGTGTGGTTGGAAAATTAGGCCGCGACTGCAAGATTCTCTGCAACTTCGAGAACCCAATCTTTTGCTGTCTGGTACTCGACACCAAAATGCTCGGCAACAGCATCGATGATTTCAATGTCAAGCGGACGGATCGGAGCCGATTCGAGAATTGGAATTACCTTTGCGGTAACTGGCGCAGCAGGTTCCGTCTTCACTAATGAAGGCTGCGCCCCGTCTAGCGTGACGGCTTGGCTCTCTGGGGGGGTATGGTGTTTCGTTGCAAGAGCACGTTCCTGCTCGGCCAGAGCGACTGCCTTGCGGCGTCCTTCAATGGCTTCAGCCTCTGCTGCTGCGCGCTGTTCTGCTTCGACCTTGGCGCGGGCCTTCACTTCCTCTTCCGCCTGGATGCGCATACGTTCAGCTTCCAGCTTCGCTGCCTCGGCAGCTTTGTGCTCAGTGATGCGCGTTGTCACCACCAGCTTGAAGTCATCCAGCGGCTTTGTGATGATCTGCGACAGGTCGGCAAACAGAAAACCGAACCCGGCAGACGTTTCCTTGCACCATGCCAATTTGGTTCGTACATCTTTGGCAACGGCATCGGAAACGATCTTGGCGCTCGCCAGTTCGGTATCGATGGCGTCCTGCATGCTGGTGTAGTTGCGCTTGCCCTTGATGACCGCTGCAAAGTCGGGCTTTTGCAAGTTCAATTGGATCGGGCGAGTCTCGGTTTCCAGCGCTTCGACGTGAGCAGCAAAAGCGAGAGCGGCCTCGGTGACCATCAGGCGCTTCTTCGCCAAGTCTTCCTTCTCGACATCCTTTTCAAGCTGCAGCGCAGTAGTGCGAAGGTCTTCGCCCCATGCATCCATCATCTGCGCAGCCTCACCGATGGAAACGGTCTGGGCGAGCATGGCTTCCTTCGCCAGCTTCAGCTTCTGGCACTGCTCGCGGAACATCTTGGCCGCTTCCTTGGCGTTGGAGAAGTCTTGATCGGTGATCAGCTTGATCTTGCGCACCTCGGCCAACTTGCTCTTGAGCGCAATGCCGTAGGCTTCCATGTTGCTGCTGGTGATCGAGCCATGCGCATTGATGAACAGGGCAGGCAGTTCGATTGAGACTTCAGCTTTTGGCATTTCAGCAGTGACGCGCGGCTTGTAGTTCTCAATGTCGATTGCGAATTGAGTCCAGCCTTGCAGCAATCGATCACGCATGGCCTGATCTGGGTCGTAATAGACGTGTATTTCTTCAACCAGTTCGCCATCAGCGTTCCAGTTGCTTGCCAAGAACAGGCATGTTTTGGCACCCGACACCATGAGCTGCTGTTCCATCTGGGCGCGAATGTATTCTGGGATGTCGGCAGCAGTTTCGACAGCACGTATAGCGCCGTTCAGGCTCTTGTGTTCGAAGCAGATTGCTTCGTCCATGGTCAGGCCATCGAAGGAAGCAGACAGCTTGCCTTCTGTGCCGACAATCGGATAGAGCTTCCTGCCGATGATCTTCTCGGCTACCGGGCGAGCCAACGCCTCGAAGCGGTGCCCATCGTCAAAGCGGCGCTGCGTGGCTTCGTCAACCTCCGGGGTGATGCCCGTGGCCAACTCATCAAGCAGCTGGCTGCGCGTCTTGTACGGGCTGATGCCGAGCATGGCCGGCGCATCGCTGGCATTGAAATGGGTTGCGCGGTGTGCGTGCCATTCGGGCGAACCTTGCAAGAAGTCGTGTTGTTCCATGATTAACTCCCTTCCTTTTCCCACGCATCGATCTGGAACAGTTGCTCATCCGTGAAGGTCATGGTGGTTTTGGCGGTAGCGATGATCGCCTTGGCCTTCTTCTTGCCGGAGCGCACCAAGGGTTCCCATTCTTTACTGAGGTCGGCGAACTGCTCGGGTGTGCATACTGGCAACTCATCTTTATTGCCAGTTGATTGCTTTGGTGCAGCTTCGCCACCTTCAGCAACTTCGAACCAATCCGCCGCTGCGCTCATGCCGTCGCGGAGGCTGGCGTAAATCTTTTTCAGACTCACTACCTGCGCAGGCTGAATTGCATCCAGACGGCGCTGTATGCGCTTCTCGATCTGGTCTTTTGTGACGCCGAACGCTTCATATGCCACAACCATCTTCTGCATCGCCTCGGGGCTGGTATCAGCCTTGATCTTCATGGTCGCCTCACACTGAGCTACTGCGGCTTCTGTAACATCGCCTGGGAGAATGGCAAGAATGCAGGCGCGTAGGCGGCGGCTGCCTTGATTGGCTACCAGTTCGTAAACATCGCGCGGGTCTTCCAGCTTGTAGCTGCCTTTCTTGGTGTAGCGAACATGCGGCACCTGAAAGGTCACTTCGCGTCGAGTGTTGGTTTCAACATCCCATGCGTAGGTTTGGACAGTGGATTCGCCGCCCGACTGGTCAAGTTCGCGAATACCGAACTGCATGTTTCCCCATGCCTGCGCCATTGCCTCAGCCAGTCGAATAGAGGGGCCGGAAACGTCGCTGCCGCCCTTCGAATAGGTGTAGACCGCGGCATCGGCTAAAGTCGGACGTGTGCATGCATTCAAGATGCGGTCCATGGCTGCTATCGGGTCGCGCGGGTTCATGCGGGCGATCATCATTGCCGCTTGCACCTCCGCGATTGACCGCTGCTGATCGGATTGAGCGACGGCATTGCCTGGCTGTTTAGCCGATTGCGTTGCCACCCCAAACGGGTTACTTCCTTTTTCTTGTTGTTCCATTTCAGTTATCTCCTGTTGTTTTTAGAGGGCCACGGCTACGCCGCGACCTGAGACCGGTGACTCAGAGACCTATTTGGTGCAGCGAAAGCCGATGACGTCGTCCCCGTACCCGGGGCCGTCGCTGTAGAGAACGAAGACGCCCGCACCCGACCCGGAACCCCAGAAGCCGCCCCGGATGAGCGCACGGCCAGACCAATTCGCGCCACCTTCAGGACGCCAGCCGGTGCCGTCCTTCATCGAAGGCGCAGGACATGTGGTGAGCAGGAGAGAGTCGGCGGGGATTACGCCAGTCAGGCCGCGCTCATCGCCATGCAGGTCATCGCGCATCCATTGAAAGAGATTCCCCGACCAGTCGCAGATGCGCTCACCGTTAGAGAGAACGAACCAGCGATCTTCTTCGGCATCGGGTGAGATGTAAGTGCCAGGCTGCGCACAATCGACGGTTCCTTTGTGCAAGCCTTGTTTGAGCGAGCCGACGCCGACCTTGCCGCTGAGCCAGTTTTCCGGTTGCAGGTAAATGTCCCATGACACCGCCAGAGATTGGAGAGCGGTAATTTGTTTATAGCCTGCGCTTTCTGCTTTCGCATCAGCATCGAAATAGCTGATGTTTATGAACGGTTCGGCATCGGATGTAGAGACAGGAATGTCTGCTGGGCCACGACCGGCGATGTATTTCATCATTTGGAAGGAAGGAACGACCGCACCATTCGGCAACGCGATGGCTGGCACCTGAATGAACTCGTTTACAGAAGTCACGCTTTGATTGATCTTGGCGCGCAGATCGGCAGCGAGCAGGGGGTATTCAGCCTCACATGCATCGGCATACGCAACGATGGCCAGAATGGCGTTCTTGTCCGTGGTCAGATTTAGGACGAAATGCTCATCACCGTGATGCTTCTCGCCTGGCGCATCTTTGCCATCCGTGCGGGTGATGTTGAACTTGTGATACAGGCCCAGCTGATGTTGATCGGGTGCGTTCATTTCTTATCTCCAAGTAGGTATTCGTTTAACTTCCAAGTTGCACGTGCCTTCCGCACGATCTGTTGGCGTACTGCATGGCTCGCCGACTTTTTGCCACCACTCTGTTTTGTCTTGCTCGGGTGTCGCCACCGCGGAGTAAAGGAGAGCTAGAATGGTGGCGAGGTACTTCACAGCGGTCGCTCTGCCTTGCTCCACGATTCACTGTGCGAATGTCCAAGACCTCGATAGAATCGGTAAAGGAAGAAATGACGCTTCGTTCTGCCGATCCAGCGGGCGAAGCGCACCAGCCAATTCGGATTGCGTCGGCGTCTGTTTTTGAGCGAAACAAGGAGGCCGTAGATCATGGCTGCCACCACATGCGAGCAACGGTATCCAGAACGATGCCGAACGTTCCCCAAGCCAGCGTCCAATACAGAATCTCGCGCCGCTCCGCCGCTTTGTGCTTCTCAAACTCCGCTTGCCAGTTGGTCATTTCGCCTCCGCTTTGTCGTTGGATTCGCGCAATTCCTCAGTGGCGGCGCGTAGTTGTTCGATAATCTCTTTGAGTGGCATGGTTGTTTCCGTTACAAAATTACTTCGCCTGCGCAATACGGAAGCGGTTTTCCATCACATCCGGCTTTGCGAATGTTCCAAGCATCAGAAGGGAATTCCATTTCTTGCGATCAAGATAAACAAAGCCTTTGCTGTCAGTCTTGAAGCAAAACTTCTTCACATCAGCAATGGGACGCAAAGAGATTGGATTCTCTGGGTGCTTTTCGTCGTAGCTCCTTGAGTTGTTGCCAACCCTTTTTGCATTGCGAATTACCGTTTTTGATTTGGAAGCCATGTTCAATCCCTAAAATTTAGTTTTGGCGGGGCTGTTTCGTCGCCCCTATCCGCGTTTCTGGCTCGACCGTTCGGAGCTAGCCCCTAATAATTCGCCACATCAGAAACGTACAATCGGTTCACCGTCTCGCTACGGGCCAGTTTCTAAAGCACTGCTGGCGGTCTACCTGTGACGCTGTTCAGGCTTCGAAGGCGTTTTGCATTGGTTGGTCGCCTCAGTCCGCTTTGCTCTGTCTGCTCTACGGTTTCATCCCGGTTCAGCCTCGTTCCACTGCACTTGCGCACCGCTGCAATCTGACTTGCCTCTCGCGCTTTCCGGTTTCTGCTGGTAGCCGCATCAGTTGCGGCATGGGTGAACTGTAAGGCATTGCCTAATGCCTGTCAATAGGCAATGCCTTATATTTTGGTATGATGCAATCTCAGGACGAAAAAAAGCCCGCATGGGGCGGGTTAATTGGAGGGTGCTATGAAATACGAACGCTATCTAATCATGTATCCAGCGGTGGCATTAGTTGACTATATTCAAAGTCCTGAAGCTTACGAGCCGTTAATTTCGTTGCTCGCAGCTTCTGCCAATCTTCCAAAGCCAGGTCCGCATGGCGACGGCGAAGAGGTATAGAAAGTAGGGAGTCTTGAGGAAAATCAGGTTTCGAGCAGCTCAGTTCTTTTAACATAGATTCTGCTGCCTCGAACTTGGCTGCCACATCAAAGAAATGATGATCTATAACTGCAATCGCGCAGATAACAGCGCCAATGCCTCGAATACCGGATTTCGACAGATAGTCCCGCACTACGCTTTCAAAATCTTCACGGTTGTCTGGAACATCAGTTCCAATGGCATAAACGATTATGAATAAAAACGCTTCGGTGCGAATCGTCTGAGGCAATCCTTCCAAAAAAGAGATTAATAAGGAGCGCGGATCGTCTTTATCTATGGTCATTTGAAATTCTCAAGTGCGCGCCCTTGTAATGCCACAGTTTGAATTTCTCCGCCTTTGGCTGGGTCGCTTTCTTCATAAGTCTCATACTTGCCGTCGATCTTGATTTTCTTGATGACTGGCTTCTTGCCCCACCATTGACCAGGTTTAGCATTTGCGTCGGCCTTCCAAATACTTCCTTTCTTTGGCGCTGGCTTGTCCTGAGTATTCCTGGTAACTATACCTTCTACAGTCACACATGATGGCTTTGCTCCAAGTTTTATATCTTGAGCTATTTCAATCCATTGATCGGTATCTCCATCGTAGCTTTCGATGCGCTTTTCTAGGTAAATTGGTGCTAAAAGTTCAACGGGCGATCTGTCAGTGATTGATGATATTTTCAAGTCTCGACATATTTGGACTTTCCCTTTTTCACCGTCAGCAAGGGCCGGTAATGTACAGGCTATTAGAAAAGCAGCGACAATCATCTCTTTTATCATAGGGAAAACCTCAATCAAAATTGAATTTAAGCTGCACTTGAACATGCACAATGTTACTTAGAGGCCCGTTTTGGTGGATGAGCGCCGTTTCCTTCCGGTTTCTTATCAGAAAAAGCTTCTTTGACCATGCGATTCTTCTCTGACTCAGACATTTTAAGCATGTGAAGCATCACATCTGTAATTTTCTTATCCGCTCCGGCATCACCAAACCACCATTCATATGGCAAACCGAAGTATTCAACAAGATGTGAGTAATGCTTTTTATCGATACGCCCGAATTTAAGCCAATCAGATGAAACAGAAGGCGGCTTGACCCCGAATTCCCTAGCGACATCCGCCTGATTAACCCCCTTCGCATCCATTGCAAGGCGGAGTTTATCTCCCAAGTGTTGTTCTGTATTTTTAGGCATAGCCTAATTTAATCCTCTCGATAAGCAATTAGGCAATACCTATTGACAGGCATTAGGCAATGCCTTATATTGGGTCGCATATGAAAACGAACCCAATTATTCAAGCAGGCGAGGCGGTAGGTGGGCTGGGAGTATTGGCACGCATCCTTTCTGTATCTGCCCCTACTGTCAGCCAGTGGAAATCTGGCATTCGTCCAATTCCTGCGGAACGCTGTGTCGAGATTGAGCAAGCCACCAGCGGCCAAGTAACTCGCAAAGACCTCCGTCCAGATGACTGGCAACAAATCTGGCCAGAGCTGATCGGGAAGAAAGCCGCCTAATGATCTCCTCCTTCCCACCAATTGCCGGTCCCTTACCTGTGCCGTTGGTGGGTTTTTTATTGCCTGTGTCGTCTGTTTGTTCATGGACTGCATCCTATTTTTTTTGCCCAAAACGCACACCCCTAACCACCCCTAAAATTTATGGAGGTGTTTTATGAAGTTGTTTTATGACGATGAGTTCGAGGCAATTTCCCTCGCGATCTCCAGTAGCAATAAGACTTTCAAGCAAGTGGCGAGCTTTATCTTCCCTGACATGAAGCCTGAATCGGCTTACTCGCGACTCAAAACATGTTGCAGCCCGACAGGGGATCAGCGTCTGACTTTTGGCCAGACACTTCGCGTGATGGCTTTCTGTGAATCCTACGACGCTCTGATGTATGCCTGCGACGAACTGTCACATGCGAGACCGATCCGGGTAGCGCCAAAGGATGAAGAAGTGCGTCTGGTTGATGCCATCAAGGGAGCGTCCGAAACACTCAACAAGGCGATGCAGCAGCTTGAGCGCATCCAGCGCGCCAACATCAAGGCGGCAGCATGAGAATTGCCCAGCACGAAACGGCCATCGATTCGTTCCACAACCATGTGGATTCTGGAAAGGCTCATGCCCAGCGCACTCGCATTCTGGAATTCATCAAAAAGAGTGGTGGGGACTGGTGCATAGGCGAACTGGCCAACGCGCTCGGGATGAAAGACAACATCGTGAGTGCCCGTGTAAATGAATTGCTTTACGAGACACATGATCTTGTCGAGCGCCCGAGGCGCAAGTCACGCGCCAGCAATATCACTATTCGGCCGGTTGGATTGCCATTGGTTGGGCAGCTGGCGTTATTCCAATGAACGCTCCCTACGACCACTATCTGGAATTCCTGAAAGGGAAGATCAAGCTGGCGGCTTTAGACGGCTTTGACGTTGATCTCGAACAGATCAATCCGCACCTGAAACCGCACACGCGCGCCATTGTTCAATGGGCGCTGAAGGGCGGCAATCGCGCAGTGTTCGCCTCATTCGGCCTGCACAAGACCGTCACGGCACTTGAGTGGTTCAGGCTCATCGGTATCTATCGCCCAGGCCTTCGGCTGAATGTGTGCCCCCTCGGCGTTCGCCACGAATTCACAGGGCAGGCCATCGAGCATTTCAAAGACGATTATGCGATCGACGTCCGGTTCATCCGAAGCGATTCCGAGATTCACGACGAGCGCACCATCTACCTGACCAACTACGAGTCGGTGCGTGAGGGAAAGATCGACGTCAGCAAGTTCCGCGCGTCCAATCTGGACGAAGCCAGCGTCCTGCGCAGCTATGGCAGCAAGACCTATCAGGAGTTCTTGCCCGCTTTCGCGCCAGTTGAATTCAAGCTGGTCAACACAGCCACGCCCAGCCCGAACCGGTACAAGGAACTGATTCACTACGCCGGATACCTCGGGATCATGGACACGGGGCAGGCCTTGACGCGCTTCTTCCAGCGCGACAGCACGCAAGCCAACAACCTGACGCTCTATCCGCACAAGGAAGAAGAATTTTGGCTGTGGGTATCGAGTTGGGCTCTGTTCATTCAGAGGCCATCTGACCTTGGATTCTCGGATGAGGGTTACGACCTGCCGCCGCTGGATGTCAGGTTCCATGAAATCAAATGCGATTACGACCTCGCCGGTACCGAAAAAGACGGGCAGGGGCTGCTATTCAACAATGCAGCGCTTGGCCTGCAGGCTGCAGCTACCGAGAAGCGCAACAGCATGAGTGCCAGAGTCGCCAAAGCTGCCGAATTGGTGAACGAAGCGCCCGATGATCATTTCGTTGTATGGCATGACCTCGAGGACGAACGCCGCGAGATTCAGACTGTATTGCCCGAAGCGATGTCCGTCTGGGGTAGCCAAGACCTCGATGCCCGGGAGCAGCGCATTATCGATTTCAGCGATGGCAAGTATCGCATCCTCTCCACCAAACCAATCATCGCCGGCAGCGGCTGCAACTTCCAGCGTCATTGTCACCGTGAAATCTTCTCCGGCATCGGCTTCAAATTTAATGACTTCATCCAGGCGATCCACCGCGTTCAGCGTTTCCAGCAGGAATTCGAGGTGCGCATCGACATCATCCATACGGAAGCCGAGCGCGAGATCCTGCGCACGCTGTTGGCTAAGTGGGAACAACACAAAGACATGGTGAACAAAGTGACAGAAATCATCCGCAAATACGGCTTGAACAATCTCTCCATGCAAGACACGCTGGCTAGAACCATCGGCGTCGAGCGTATCGAGGTATCCGGCGAGCGCTTCACTGTCGCCAACAATGACTGCGTGATTGAGGCCAAGCGCCAGCCCGAGAACCATGTCGATCTGATGGTGACCTCGATCCCGTTCGCAAACCATTATGAATACACGCCGAGTTATAACGACTTCGGCCATACCGAGAACAACGACCACTTCTGGCAGCAGATGGATTTTCTTACGCCGGAACTGCTGCGCATCCTCAAACCCGGGCGAATGTACTGCTGCCACGTCAAGGACCGGATCCTGTTCGGCAATGTCACTGGTACCGGAATTCCGACCGTCAGCCCGTTCCACTGCGAAGCGATCATGCACGCGCGAAAGCACGGCTTCGACTACATGGGCATGATCACCATCATCACCGATGTAGTGCGCGAGAATAATCAGACATACCGCCTTGGCTGGTCTGAGCAGTGCAAGGACGGCACGAAGATGGGCGTCGGCTCGCCTGAGTATGTCCTGCTGTTCCGTAAGCCCCAGACTGACCGTAGCCGCGGCTATGCCGATGTGCCGGTGAAGAAGAGCAAGGACGATTACACCCGGGCGCGCTGGCAGGTTGATGCGCATGCGTTCTGGCGCTCATCCGGCAACCGGCAACTGACAGCCGAGGAACTATCTGGCATGGGACCGGACAAGCTCGCCAAAGCGTTTACCGAATACAGCCTGCAACATGTCTACGACTACGAGTTCCACATCAAGATCGGCGAGGAACTGGAAGCGCGCGGCTCGCTGCCGTCAACCTTCATGAGTCTGGCACCTGGCAGCCATGATGAAGCAGTCTGGCATGACGTGAATCGCATGATCACCCTGAACGGCAACCAGTCGCAACGCAACGTCGAGAAGCACGTCTGCCCGCTGCAATTCGACATCGTCGACCGCCTGATTGAGCGCTACAGCAATCCGGATGAGTTGGTCTACGACCCATTCTGCGGCCTCGGCACGGTGCCTTACCGCGCGATCCTGAAGGGTCGCCGAGGGCAGGGCAGCGAACTCAATTCTGCATACTTCTTCGACTCAGTGCAGTACCTGCAGGCGGCGGAGCGTGAATATGGAATGCCTGACCTGTTCTCCTTCCTTGAAACTGAAAAGGAGGCGGCATAGCCATGGCGCGGATCAGAACTGTAAAGCCTGAGTTCTTTACGCATGAGGATTTGTACGTCGCTGAGATTGAGGAAAAGTTGCCATTGCGTGTCGCATTCGCAGGACTTTGGACTGTTTGTGATCGTGAGGGACGTTTTAAATGGAAGCCAAACACAATCAAATTGGCCGTTCTCCCATTCGATGAGTTGGACTTTTCACGCGTGCTTGACGCGTTGGCCGCGCGTGGATTCATTGAGCAGTACGAGTCCGAGTCAGGAGAATTGTTCGGTTTCGTCCCATCTTTCCTTGAGCATCAGGTGATAAATAACAGGGAATCAGAAAGCAATATACCTAGCCCGTTTGACGCGTGCTCGACGCGTGACCCACGCGGCTTGTGCATGCACAAGGGGAAAGGAAGGGAAAGGAAGGGAAAGGAAGAGGAAGGGAAAGGAAAGGAACCAGCCGCTGACGCGTCAGCGTTTTCGTTGCCGGATTGGATTGATCATCCAACTTGGGATTTGTGGTTAAAAACGCGCAAAGGGAAAAAGATGATCCCGGAGCAAATGCAGGCCCAAGTGAACAAGCTGTCGAAATGGCGCGATGCTGGGCTTGACCATGCCAAAGCTCTCTCAGACGCTGCAACCGCTGGATGGCAGGGTTTGTTTGAACCAAAGCCAACGGTCAACAAGGTCGACCCACAGCGCGACAAGGACCAAGCGCGTGAGGGAGCCAGGGCCAGACTTTTTGGAGGCGCAGATGCAACAGCGTGAATTCGATGATTTCGTGGACATCATCCAGGTGGTATCTGAGCAGTATGGTAAACGTCTTTCGGATGGTGTGATCGCCTTGTATTGGCAAGGACTGCAAGACTTCGAACTGATTGCGGTGCGAGACGCGTTAGGGCGTCATTTGCGCAATACCGACACTGGGCAGTTCATGCCGAAGATCGCCGACATCATCCGAATGCTTCAGGGGTCAAGCCAAGATGCTGCGTTCACCGCCTGGTCGAAAGTGGATAAAGCGGTTCGGCATGTTGGCCCCTATGAGACGGTTGTGTTTGATGATCCGCTCATCCATCGCGTATTGCATGACATGGGCGGCTGGATTGGTCTTAGTCAAAAAACTGACGAGGAATGGCCGTTCGTGGCGCGTGACTTCGAGAACCGCTATCGCGGATTCAAGTCTCGCAACGAGCGCGTTGAATATCCATCCAGGCTGATCGGCATCTCCGAGGCGCACAACGCGAAAGAGGGACACAAGGTTGCGCAGCCAATGCTGATCGGTGATGCCTCTAAAGCTAATGCCGTGATGTTGGAAGGAATTCAAGGGTCGCAGATGCTTGGATTGACTCGACTGTCTGATCGCCTGAATGGTGTGTCGCGGATCGAAAATCGGGAGGCGGCATGAAGCTGGCCATTACTCGCACAAACGAGCCCATGCCCTCCGAGGCGCTTGAACTATCCGGCGTCCGCCGCGTACTGTTCGAGTGCTTCAAGGGTACGAATCCAGAGGAGGATAAGGCGTGGCACCGCTTCTGGCACCGCCTCAAGGCGCTGGATGCCGGGGAGATTTCCTTCCTCGAATTCATCATCCCGCGCAACGGGAAATTCCACCGGAAGTTCTTCGCCATGCTCGATGTCGGATTCGATGCCTGGGAGCCGAATCGCGTGCGCAAGAGCTACAAGGGCCGCGCGATGGAGAAGAACCGCGAGCAGTTTCGCGAGGACATCATCATCCTGGCCGGATTCTACGAGCAGACATTCGACCTGAAGGGGCGCATGAGGATCCGGGCGAAGTCAATCGCCTTCGCCAACATGGACGACACGGAGTTCGAGCAGTTGTATTCGGCGGTAGCCACCGTCCTGCTGCGCGAGGTGCTGAAGACATACAAGGACCGCGCCGAACTGGATGCGGTTGTTGATCGCATGATGGGGTTCATATGAACCAATCTTATACCAAACATGAGCATGCCCATATAGATCGCGTCCGCAGTCTGCCTTGCAGCGTCTGTGATATGCCCGGGCCAAGCGAAGCGCACCACATCAGCCAAGATAACCCGTGGACTGCCGTCGCCCTGTGCACTGACTGCCACCGGCACCCAAAGGATGGATGGCACGGCCAGCGGCTTATCTGGAAAGTGAAGAAGATGGTCGAGATCGACGCGCTGGGCGTCACGATTAAGAGGTTGATGACATGAGCGTCCAGTGCATAACCTGCAAGTGGATCGTCATGGAGGGGTGCGCCAAAGGGCTCGGCATGTGCTGGAAGGAGGCCGAAGGCCATCGTCAACCGATGGATGTTTTGGAGCAGCGCGAATGCCGCATGTATGCGCTTGGTTCAATGCATTGCGTAAAGGGACGCTCTCAGCGGCGCATGGTATTCAACGAACGTGGAATTGTGAGGCTGGTATGACACAAAGCAATTTGACTGACAGGGAGAAGTTCGAGTGGTGCTGTGCCAATGGTGGGCATACCGAACTGAACGATAAAGGGGAGTACTCCAACACTGACCTGCAACAACGGTGGATTGGATGGCAAGCCGCTACCGCAGGAGCGGAAAAGGAAATCTCCAAACTCAAGCATGACTGTGCAAACCATGAGTTTGCATGTCGATTGCTCGGTGACGCCAACATCGCGTTGAATGAGAAACTGAACGTTTTGCAGGTGCCAGCATGACCTCAATCACATTTACGGTGCCAGGTACACCGGTTGGAAAGGGGCGCCCAAAGTTCGCGCGCCGCGGCAAGTTCGTCACGACCTACACACCTGAGAAGACGGCCAGCTACGAAAATCTAGTTAAATTGGCCGCGGCAAAGGCTATGGACGGCCGTCAGCCCATAGATGGCGCAGCCCAAGTAAGCATCTGGTTGTGGGTTACGCCACCGGCCAGCTGGAGCCAGAAAAAGCAACGCCAGGCTCTTGCACACGAAATATTCCCGACAACGAAGCCCGATATGGATAACGTTGTGAAGGGGATATTCGACGCCATGAACGAAATCGTGTGGCAAGACGATAAGCAAGTCATCGACCTTTCCTGCTACAAGCGATATTCGGAAACAGCGCGGGCCGAGGTGAAGATTACGCAAATCGGAGTGACTGCATGAGCGAATCCAGAGTCCTTCCCGCCTATGCCTACCGCGATCCGCAAGAGGTCGCCATCCGAAACGAAGAAGAAATGCTGCGCAAAGAGAAAGCCTGCGGCCAATGCCGTGAGCGCGTGAGCATGCATTGGTATGGAGAAGAACTTGTCAGCTGCGGGCGCAAATATCAGCAATATGGCCGACGCTGCGAGCATTTCCGGAAAGTTTTCATCAGGGAGGAAGACGCATGAGCCCTACTTGGATATTCGTCGGTGGTTTCTATGTTGGCATGTGCTTTGGCATCCTGATCGTATTCTTCATGCGGGGTGCTAAGCAGTTGGACGATAAGGAGGGTCAATGAGCCTCGACGATCTGGCCGAGCAAGCAGAGCAACGATTTCGCGATTTGGCACTTGCTACCAAACTCCCCGAACTTAAACCGACTGGAAATTGCTACAACTGCTCGGAGCCAATCGCTCAAGGCGTGTATTGCAATGCAGATTGCCGGGATGATCATGTGCGGCGAGAGCAATTCAACCGGGGGCGACAATGAAAAAGATAGCTTACTTTCGGGTATATCCGTCTTGGGTGCATTCCGAACTACTCAACTGGGCCAGGTGGTGTTGGCTGGGTGAATATCCGCACCCAGCCCCGCCGATCTGCAAGGGAATCGAACGCTTCTACCGTCGCGTCAGCGAAGAAGGGTCGAGCGACAATGTGCGTTCAATCCAGCCCATCGCAGAGAGAGCCGTGATTGTGCAGGAAGTCTGGGAGACGCTGCCACATGGCCCGAAGTTGGCATTGAGGGCCGAATACCCACAAAGGCATCAACCGCGGCCGCAAATGTCGGTAAGTGAATACAAGGCACATCTGTCGAATGCGGTTTACAAGGTCATGGTTCAGCTTGAGGGGAAACTATGAAGCATGCAGATAAGGTGATCGAGCTGTTGGCTGCGTACCCTGGGCGAGAATTCCGGATGCGCCAGATCGTGAACTACATCAATCCCAAGCCATCGCATGATGAGCGATGCGCGATCAGATCAGCTGTATCTCTGGTATTGCTCGCGCTGGTGGAGTCGGGGCAAATAAAGATGTCTGTGCCGAAGTCTCGCGGTAGTTTCGCTCTCTATGCTTGGAAAGTGCTAGATGATGCCGGAAAAAGTGTCAGAGAATGTGTAAGTATTCGTGCGGGGTAATGCCCCCTGCGAATTCATAAGCGCCCGTTCGGTACATTCCGGCGGGCGTTTTTGCATTGCACCATACAGCGCGACAATCTAGGCAGGCGAGCGCTGCGCACTTTAAGCCACAATCAGCCGTAAAGCCAAACGGCTGCCGGACGCTGTAACCGGCAAGAATTCACGCAGTATCCCTGTTTTACCGAGCAGCCTGCAAAGATGGAGCCGAGTCCTATCGCGCAGTAGTACTCTCGGATTGAGCATCACCCAGCCCACATCGCGCAAGATGCGTAAAAGCCGCAAAGGTAAAGATCACCCGGCGTGGCTCAGCATCGATGGGCTGGGATACCGTTTGCATGACGTTTCATTCTCCTTTGATACCGCTGCCTGATGTGCCGCAAGGCATATTCGGAATTGGGCACCCACCTATCGAGCATCCCATGGCAGCCAAGAATCAGCGATCTGGAAGCATTCGCCCTATGCCGCCAGAAAGTCTTTTGCTCAGCGAGGGTGGCGCACTATGGGGGCAGTTCCTGCCGGCGCCAGAGATTGAGGCATGGGTAAGAGCGGTCATCCTCGAAGAAGATGGAAACCTGTTTAACGAAGATCATATCCATCTAAGAGAAGCCAGCATCGGTTTCTTGTGGACGAATGTTCAATACATCAGACAGGCGCACCAGGTGGTTGGAACTGCCGAAATGCCGATGTTCCGGTGTGGTGCATGGCAAAAGGGGCGACAAGAGCAGCAGCTCCGTGAGTGGTTTGGCGATGTGCCGGACTTTGTTATTACGCTGGATGCGCTATATGCCGCAACTGCCAGCGATGCAGTCTGGGCTGCCGTGGTCGAGCATGAGCTTTATCACTGTGGGCAAGAGCGCGACGCCTTTGGTTCTCCCAAATTCACCCAGAGTGGGTTGCCTAAATTCCAGATGCGTGGTCACGACGTAGAAGAGTTTGTCGGGATAGTGCGCAGGTATGGCGCAGGTAATTCTGCTGGCGCAACCGCCAAGTTGGTAGAAGCATCCAAGAACGCTCCAGCGATTGCCAATGTGGACATCGCAAGAGCATGTGGAACCTGTTTATTGAAAGCGGCCTGACTTTGACTGGGCCTTGAGTTAAGGCATTCATTATGGCGGCACTCTCAGATGATGTGAAACGCCGCATTGTTCAAGACTTGGCGTGTTTCGATACGCCTTCTCAAGTAGCAAAGGCAATCAAGGCCGAATTTGGATTAATTGTGCCGCTCCAGCAGGTTGAGGCATATCAGCCCGGAAAGACGGCAGCGGCGAAGTTAAGTAAGCGTTGGCTGACTATATTTGAAGAGACCCGCAAGGCGTTTCTTGAAGATACCAGCCAAGTTGCCATCTCCCACCGCGCTGTTCGTTTGCGCGCCTTGAATCGCATGGCAGCAAAAGCCGAGGACAAGGGGAATATGGCATTAGCCGCCCAACTGCTTGAACAAGCAGCTAAGGAAGTCGGAGAGAGCTACACAAATCGATTTAAGCACGAACTAACCGGTAAGGATGGCGGCCCTATCGAGACGCGAAAATCCAAGGACTTGACTGATGAGGAACTCGCAGCTATCGCCGCAGGAGGCAGCGCGTGAACTTCTCATTAGAAGGCGTGCACGCGAAAGTCTGCAAGATTATGCGAATGCGATAGAAATACCAGGCGCTCCGGTGTCTGAAGACCCAGATACCGAGTTCTTCAAGCCAATCGAAACCACGATGGCGTTGCACCATCGTATTCTGTTGCAGAAACTGGAAGAGGTAAGCGGTAAGCCGCATGGCCGGTTGATGGTGTTCATGCCACCTGGTTCGGCGAAGTCCAGTTATGCGTCGGTGGTATTTCCGAGCGAATATCTTGGCAGCGAGTCAGATCGCCGAGTGATTCTGGCCAGCTATGGTGATGATTTGGCCAGGAAGATGGGGCGCAGAACTCGCTCGATCATCAAACAGAAGCGGTACAAGCAGATATGGAATGCCGAGCTTACAGCTGAAAGCTCGGCCGCACAGGAATTCGCTCTGACGAACGGCAGCGAGTATATGGCGTGCGGCATTCTGTCCGGCATCACCGGCAACCGCGCGCACGGCCTGATTATCGACGACCCAATCAAGGGGCGCGAACAGGCCAATAGCGAGACGATCAGGCAGAAGACCTACGATGCCTACAAGGATGACCTGCTGACCCGTCTCATACCTGGTGGCTGGGTTGTGCTGATTCAGACTCGTTGGCATGAGGATGATCTGGCTGGCCGGATCCTGCCAGACAACTGGAGCGGCGAGAGCGGTAAATTCCTGTGCAAGGATGGGTTCGAATGGGAAGTCCTGTGCATTCAGGCGCGTTGCGAGGTCGAGAACGATCCGTTGGGACGCAAGCAGGGTGAATATCTCTGGCCAGAGTGGTTTGACCGCAAGCACTGGTCACAATTTGAAAGCAGCCCGACGACATGGAATGCGCTGTTCCAACAGCGACCATCTCCGCTCGAAGGCACACTGTTCAAGCCGGACAAGATAGCGATCATTGACGCCTTGCCGATTTCCGGCATCAAGTGGGCGCGTGGCTGGGACTTGGCAGCAACCAAAGACGATGGCGACTGGACAGCAGGCCCGAGGATGGGATTGCTACCAGACGGTCGCGTGCTGATTTCCGACATGGTGCGCGTTCAATATGGACCGGATGAGCGCGACGAAGCACTGCTGAATACAGCGAAGCGCGATGGCTACGAGACAAAAATCAGTTTGCCACAGGATCCTGGTCAAGCCGGTAAGACGCAAGTCGCGTATCTATCCAAGATGTTGATTGGCTTCACCGTTGTTTCATCGCCGGAATCTGGCGACAAACTCACGCGAGCCGAGCCGTTTGCCTCACAAGTGAACGCGGGCAACGTGTTAATGCTTCGCGCTGGCTGGAATGATGCCTTGGTTGACGAGATGCGAACGTTCCCGAATGGGCGCTATGACGACCAGATAGACGGGCTTTCCCGTGCATTTACCGAGCTAGTGCTCCCGCAAAAAACTCAATGGGTGATCTAGCCCCTAGGAAATGACGATGGCCGTAAAAAAACTCTCACTTGTCCAGCGCGTATCGAACTGGGCGGGCGATAGGTTGGCAATGGCCATCTGGGCTGGCCGCACGCGCAAGATGCCGGAGCGCGAAACAACGGTATTCGCCAGGCTGATGAACCTGGGCAGCATGCGGTTCCAGAAAGACCGGCCGCTGATCAAGCCAACGCCGTCGAATCTGCGCAAGTTTGGTCGAACTGTATATGCGCGCCGCGCGATCAACCGCGTTAAAGGAGCTGTCGCCAGCCTGAAGTGGGAGATTGTCCCGAAGGCGAACGTAAAGCTCACGCCGGAGATCAAGCGCCAGATCGAGATTGTCACATCCTGCTTTAATAAGCCGAACCATGACGACTCGTTCCGGACGATGATCGAACAGGCGGGGGAGGACTATCTATCTTTCGGCGCGGCAGCGATCGAGCAGGAAGTTGGAGGCGACAAGATGCGGCCGCTGTGGATGTGGCCAGTCGACGCTTCCTCAATTCAAGTTTATGCAGGCTGGACTGGCGACAAGAACGAGGCGCGATATTCCCAGACGCTGGGATACGGCAACGTCGGCGGTGTGCAAGGCATTCCACTGACCAATGACCAGCTGATCTATATCCGCAAGGACCCGAACACCAATGATCCGTTTGGTATCGGCTGTCTGGAGATTGCCTTCAATAGTATCAGCCGCCTGCTGGGTGTATCCGACTATGCTGGAAATGTTGCCAGCAATGGCGCACCGAGAAACATGCTGGTTTTCAAGGGCGCGGATAAATCCACTCTTGAATCAATGCGCGGCTGGTGGCGTGATGAGGTCGAAGGACAGGGCGAAGTTCCCATGCTGGGCGGCGATGGCGCCGAAGTTCTCAAGCTGCATGAAGGTAAGGACGATGCGCTGTATCTGAAATATCAGGAGATGCTGATTCGCGAGATTGCGACGGCATTCGAGATCAGCCCGCAAGACCTTTCCATTGAGGCTGATGTAAATCGCAGCACAGCTGAAGTCTCTGATGACCGCGACTGGAGCGGAGCCATCATTCCGATGGCAACTAACTTCTCGGCTTACCTGACGCGCGAAGCCATTGAAGGCAAGCTCGGGTTCAGCCAGATCGAACTGAAGTTCCTCGGCCTTGATCGCGAGGACGAAGAAGCCACCGCAAAGATATTCGAGACGTATTACAAGAACAATGCGATGACGCCCGATGAACAACGTGCCCGCTTGGGGTTGCCACCGATTGAATCTAAGTGGGGCAGTTTGACCTATGCCGACGTGCAGTTGGCAATTGCAGAGAAGAGATCACCGGGCGAAGAGCCCATTAACAACATAGGAGTATCAAAAAATGGGAAATAAAGTTGTTCACTCGGTAGAAACTCCGGCTGGTTCTACGCCGAATACACAGGATCGCGTCATTCTCGGCGTGCAAATGGGCGTTGCCAACGGAGCAGGCGGTGGTGCTGGACTGGCCGTTGTTGTTGCTGTCGCGATGGCGGGTCTGCCAGCCAACTACGCGGTTGCCGTCAACCCCGGCCAAGATGCCACCTGGTTCGTGTCTGGCAAGACGGCCACCGGTTTCAACGTCACACTCACGCCGCGCCTTGCCGCCAACACATTGGCAGCCGGTACGTTCGACGTGATTGTCACCGGTTAATTTCTCTACAACCTCACACAAGGAATAGATCATGACCACATTCTCTACGCTTGCCGCAATGCAATTGCTGACCGCCGAAAAAGCCGCTGTTCAAGCAGCTGGTGGATATGAAGACGGGCAAGGCATGCTGTCCGCCATCAATGCCACGATTGCCGAGGTCAAGCTGCAGCTCACTGTGCTTGCCGCCAACGTTCCGGCTGGAACGAATCTGACGGCGATTAATGCAGCTCTCACGGCGCTGGCTTAATCATGGCCTCCCAACAATCTAACGCCCAAGTGGCGCGGGTGGCAGCCGAAAAGACTGCAGTGACGGCACCGACGTATACCAATTCCGTTCAGCTGGCCAGATTAAACCAGCTGGAAGTGAAGCTCGGCGAGCTGAAGTTGCTGGTTGCTCAGATCAACGCGGCTGGTGGCATTGTGAATAGCACCGTCGCTACAGACCTGACCAACCTGCTTGCGGCATTGTAAAGGAGGCATCATGGCAAAGAATCAAAAAAAGACTGGCAATCAGTCGGGCGACAAGGAGAAGACGGGTGCCGCAGATAAAACAGCGCCACAAACGAATGCTGAAGCCTTGTATGTGCAGATCGCGGACGGTTCTTATGATGTGGCTACCGCGAACGACATTGCCAACACGTCGGATTCGCTCAAGCTGTTCAAACTGGACGGCGATGGTAAATATGTTGAGCTGACTGCTGATGAAGTTGCTGCGGCCAAAGCCAAGGATCCTGCTGCCCTCGTTACCTTGGATACGGCCGCCGATACCTCTGCGAAAGCAGCCACAGAGAAGGTTGTCACACTGTCTGAGCACATCGTCACCGCGGCTAAAGCTGCACAGGCTGATGCAAACCATGCGTCGCATGGTGCTCTGGAAAACTTCCTGGTTCACCTGACCGAATTCAAGGCAAAGCTTGTTGCCGTGGAAGATGAGGTTGAAGGCGAAGTCGCCACGTTGCTGAGCCGCATCAAAGCAATCCTGTAACACAAGTAAACCAGTGCGAGTTAGGCCGTCTCCGGGCGGCCTTTTTTATTTCGGGGTCAATGAATGGCACTCACCAAAGAGCAGCGCGAAGAACTCAAGGACAGCGATTTTGCTGTGCCGGGGAAGCGCGTATTGCCCATCCATGATGAGGCGCACGTCAAGATGGCGTGGTCTATGTTGCCGAAGACACAAGACCTGACCGACGACGAGCGCAGCGAAGCCCGTCGCCGAATTATCCGTCGGGCACACGACCTCGACATCAACACCACAAAGTGGGAAGTCCACGCAACCAGCTTCACATTCGAAGCCATGGCGCTGGACATGCCGACCGGAGAACACCCGAACAAGATGCCATTCAAGGGGGTAATGACCCGCCTTGACCAGACTTCCGATGCGCCCCCACATGGCAGCAGCGGGAAGCAAACGTACATCCCAACGGATGTGGCAGAAGCAGCGATTCCAAGCCTGCTTGGTATGGCCGTCGACTACAAGCCAGATTTTGACGGACACGACAAGAAGGCAAAGATTGGCCTCATCACCGAGGCATACATTGAAGGCGATGCACTTTGGATCGCCGGATTTTTTTACGCAAACGACTTTCCCGATGAATGTCAGCGTATCCGCGCAGAAAAGAGCAGGTTGGGCTGGAGTTACGAGTGCCAGGCTGCTATTCGCGACGTGGAAGCCGACCCTTGGGTTGTTGACTATTGCATCTTCACGGGCGCAGCGCTTCTCTACAAAGAGTTGGCGGCCTATACCACAACGTCGCTTGAGGCTACGGCCCAGACCGACACCTCTGATACGGAGATCGTAATGACTATTGAAGAACTGAAGAAATTGCTCGACCCATTGAGCGCAAGCATTGCCGCCATCGGCAAAGAAGTAACCGAGCTGAAGGCAGCAAAAACAACCAACGCATCCGTTGATGCTGCTGGCGTAACCCATATCGTCAAACCGCATGCCGATGTACTGCGCGCCTGCGCCGATGGCATGGAAGCTGCCGGTATCGGTCTGCATGCAACCCAAGGCCACGTGAAGGTATTGCGTCACATGGCCGCACGTATGGAAGCCGAAGCCGCTATGGGCAAGCTGCCACACGTCTACCGTGACCACGATTTCTTCAGTACCGATGCGGCTGCTGCAAGTGCCGCGTCTGCCGCTGAGACATCGGGTTTGACCAAGCAGCTGGAAACAATTACCGCCAGCGTTGCTGATCTCGGTACCAAGTTGACTGACCTGCAAGCCAAGGCCTTCACCAATGCAGCCGCTCCCGAACGTAAGACTCTGAGCCCGGAGATCAAATCTCTGTTGGCCAAGGCTGGCATCGGCGAGGACGTCGCTGCAGAAGGCAAGGTCACAACGGAGATGGTCGACAAGTTCCTTGATGCTGCTGGCATCAAAGGTACCAAGGCCATCGAAACCAAGCTGAAGTTGCGTGAAGCTGGCGTTATGCCTGCTGGCCGCAAGTAATCAGCCATCCGACAATTAGGAGACATACATGAGTAATATCCAAGCAAAACTGATGGATTTGTCGGCTGCCGCTGATTACCTGGGCACCGGTGCCATCGAAGTTCCCGAGTTCGATCGCGAGATCATGGACGTGCTGCGTCGTTCCAGCGTGGCCCTTCAGCGTATCGAACAAAAGCCTGCAACCGGCCACCCGCACCGTTACTTCGAGCAAACCGCTCTGGCATCTGGTGCTGCCGTTGATCCGCGCAACATTTCTGCAACTGCAACTGGTCCGACCCGCGTTGAGCGTCCTGCCTTTATCAAGGCCGTGACTGCACAAAGCAACATCAGCCAGTTCGACAAGGACGTGACTGAGCAGCAAGGTCAGTTCGCTTCCGTGGTGGCGAAGGATGTCAACGACATCATCACCGCTGTGGAACTGAAGCGCGCCTCGATGTTGTGGGCTGGTACTGATACAAGCATGTCCGCTCCGACCACATTGGAGTGGATGGGCGGCCTCGCGCAGATCACTCAGCAAGCCACCATCGCCAATGGCGCATCGATCATCGACGGCCTGAAGTCTCAAGTAGCTGTGATGTTGGCGAACCAGACTTACAAGCTGGCTGGCAAGATCAGCGCCATCTACCTCAACCCGCTGTTGGCCGACTACATCGACCAAGAAGCCAAGGCAAGCCGCATCACCTTGGACAGCGTGGAAGTCGTTGCGGGCGTGACTGTGGCTGCAATCAGCACACAGGCTGGTAAGTTGCCGCTGATTGCCGATGCGTTCATGCCGACTACTGCAGCTTCTACAGCTGCTTACGGCTTCACTGCCACTCCCGCAAATATCAAGGGCTATTACGCCGTGATCATGTGCGAGGATGAAGTCGAGATCGCCGTGATCTCCGGTGCTGAGTACAACCCCAATCCTCGCCTGTTCCAACTGGGCTTGGTGGGTAACCTGTCTGGCCAGTTCGTGGGCGTGAAGTTCGACACCGCGATCTTCAAAGGTGCGAGCTACGCTCATAGCGTAGTGCAAGTACTGCGTCCGTAATCCATTAGCGGGCAGATTGAAAGCCGTCCTTCTGGGGCGGCTTTTTTTATGTCCGTTATCTCAATCGCGTCTCTATGAAAATCTACCTTCCGCACTACGACGGCAAGCCTACTCACAATGTATTTGTTCAGCCTGGCAGGGAATATCCAAACTCGGCCTGGATGGATGAAAACGGCAAACCGAGGATGTTTGCGGTCGAATTTCGTTATGGGCGCGCAGAAGTAGCCGACAACCTTGGGCAATACATGCTCGACAAAGAACTGGCGCAATCGAGTCCGATCATCGTTATTGAAAGGAAAGTGGCGTGAATAAGACCTATCCGAAGACCGCTGAACTTCAGGCTGTTGGCGAGAACTACACAGGTGCTGCCGCTGTTACGACAAGCGACACCGCTGCTGTGGCTTACGATGGTTTGTGGGTTGGCGGCGCCGGCAACGTGAAGGTTGATATGGCAAACGGTCAAACTGGCGTGACATTCACCGCCGTTCCCGCTGGGACGCTGCTAAAAATAGCAGTGACCAAAGTTTATGCCACCGGTACGACAGCGACCAACATGAACGGCCTGACTTACTAAAATGCCAGCATCCGCTTATCTTCAAAGCGGCGATCTGGCGAATTATGGCGTTCCCACAGCGACTGCGGCACAAATAGCGCAAGCCAGCGTCTTGATCGACGCTTATCTGCGGCGCTCGTCCGGATTGCTTTACACCGCAGATAGTGTTGGCAATCCGTGCTTCATGACCGCGCAGGATCCTGAGTTCACGCTCACCGCCACTGCATCGTTCGGTCCGGGCAATGGACTCTCTATTCCAGTGACTGGCCCAATTGGCGCACTTCAGATTGGCGATTGCGTCGTATTGGATCGGGCGAATACATCTGTCACTGAAACTGTTCAGGTCACCAGCATTGATCAGCCAAATGGCAAGATTACGCTGGGTAGCACTTCGGCGAACGTGCCTAGCGGCGTGCAATTCGCGCATAACTCTGGCTGCAAGATTGAGACTGGCTTGCTCATCACTGAGCGCAAGTACCTGCCGAAAAATCGCAGCGAAGTGACGCTTGGCTTTACGCCAGTGATGCGTATTGTCGGCGGTACCGGACGCTATGGTTATGGACGCCGCGGCGAAGCCGGTGCGACCAATACCGACAACTTCAATCTCTTGGCCAGCTTGAACAAGTTCGGCGGCCCGCCAGCATGGGAAATCTGGCCGGCGAACACAGCGGCTGGCGTGGAACCGTATACCGGACAGCTTTGGGTACCTGCCGGCATCATGTTGGCGTACTACAGCGAGATCCGTGTGCGTTATGTCGCCGGGTATCTGTATTCGAATCTGCCAGCAGATGTAAAACTGGCCTGCGCGCAGATCATCACCGCACTTCAACAAAATCCGCAGATCGGCAACGTCAAGAACCTGAAGGCTGGCGACACCGGCATTGAGCAGTTTTCTGCGTCGGTATTGTCAGATGACGTGAAGGCGATGCTGCAGCCGTTCCGCGCTCGAGCATTCGCATAAATCATGAGTTTTCTATATCCACGGGCTGTGATGGTCACCAGACCAACACAGCCAACTGGCGTTGGTGCTGTTGCCTATGGCGGTGAGCAACAATCGACAGAAACGCCGGTTGTCGCGACTCCTGTACCAGCCAACATTCAATTGGCAAAAGAGCGTGGAAAGCCTGACGCAAATCTGCCAGCTGATGCCGGAAAGACGCTCTGGAAGGTGTTTATTCCACTGCAAGCGGTAGCTCTTGGCACGATTCTGATGCGTGATGTCATTACTGACGATCTAGGGCAGCGGTATCAGGTAATCGGGCCTTACTGGAATTCGTTGGGTCACAGTTGCGTGTGCGAGCGCCTGGAGACTTAAGCATGTCAAACAAGCAAATCAAGATAATCAGCGACGGAACTCCACAAGGAATGAAGGTATTTGATGTGGACGGCAACCGTATTACAGGTTGTATCACGGCCATCGAATGGCATGTTGATGCTTGCGGCGGTGCAGAAGCAAAAATCACATTTCCAAATCCAGAAGTCGAACTGATTGGAAAAGTGACAAATGGCTGATCTTTCAGATGTTGAAAACGCGCTAGTTACACTGATTGCGCAGACGCTCTATCCGGCTGGCATCCCAGTTGGAGTGAATCCGCCGAGCCCGGTCGCAAATGTTCCTTGCGTGGTGTATGCCGGATGGCCGATTCCAGCTCAGCTGGATGCCGACCTGAAAATAGGCAAGGCGCACGTGTCGGTATTCCCGACCCCCAGCGAGCGCAACACAACACGCTATCCGAAGAAGTGGGAAACGCTGTCGATTGTTCCCGCTACGTTGACACTGGCAATCAACGGCCAACAGGTAACGGTAGGTGGCGCGATGCCTTCGCCATTCTCGACACACAACCTGGCGCTGGGAGTTGGCACCAAGAACTATGTCTATTCGGTACAACCGACGGATACGTTGAACAGCATCGCAACCGCACTTGCTGCATTGGTTGCCGTAGATTTCACCGGGGCAAGCAGCGCAGGCGCAGTCATTACGCTGCCGACTGCTGCACATATCAGCCATGCCAGAGTGGGGACGACAGGTACCAGTATCCGTGAGATACGCAGACAGGAGCGTGTTTTTCAGCTTGTTACCTGGAGCGATACGTCAGTTCATCGTGACGCGATCGTTGCTGCGTTCGATCCTGTTCTTGCCGTTACACAATTCATTATGTTGGCAGATGGCACCGCTGCGCGTCTGATTTATAAAAGCAGTCCCATCACTGATAACAACCAGAAGGTCGGGTTGTATCGAAGAGACCTGTTGTACACCGTCGAATACGCGACGACGCAGACCGAAATCGACACGCAAATCATTGCAGTACAGGAAAACTTCAGTATCCAGCCAACCGGAGCGACAGCCCCGATCAGCACTTTCACAATCAACCAATAAAGGACATCAGACATGGCCAAAAACGACCAAACACCCGCTTACGTCTTGGTGGTGGTATTGCCCTTCGGCGACTACCAGCGCGGTGACCGCATCACCGACCAGCCAACCATCGATAAGGTGCTGGCTGGCGAAAACGCCCATCACTGCCACAAAGTCGCCGCATAACCGTTTCACTTAACCACACGAAGGCCGCTGCACGCGGCCTTTTTCTTTTTCAGGAGGCAAAAACATGCTTTTCCAGCTAGGGCAACTCAATGCAACGGCACTGCAGGCGCCGGGCGTCTATCCGCAGATCGTCCCGCCGAAGAATCGCTATATCAACGGCGTGCCGACAGACATCTATGCTCAAGTAGGCATCGCCTCTTGGGGGCCAAAAAACAGCCCAATGGTCATCGGCTCACCTTCTGATGCGCAGCGCTTATATGGTGTGCAGCAGGTTCGCAAATATGATCTTGCGTCGGCTATCGCCATCGGCTTCCAAGTCGGCGCATACAACCAGCGTGTTGTTCGCGTAACGGACGGCACCGACAGCGCGGCCACCGTCAACCTGATGGACACCAACGCCACGCCAGCCATAGGCGCGTCTGTAGCGGGTATCTATACCGGCACGGTCGGCAACACGATTACGGCAGGCATCACAGCCGGCACAAAACAAAGCACCTTCAAGCTGACCGTAACACTTCCGGGTTATGCGCCAGAGGTGTTCGACAACATCGCAGGAACTGGCGCGACCTTCTGGCAGAACTTGGTTTCTGCCGTGAACAACGGCCAATCCGGCACGCGCGGACCTTCCCAGTTGGTTGTCGCCAGCATTGGCGTTGGCACAGCAGCCCCGAACGTTGTCACGACCTACACGCTGGCCAGCGGCACAGATGGCACCACAACCCTGACCGATTCGGTCTTGGTTGGCACAGATGGCACCGCACGCACCGGCATGTACGCATTGCGCGGAACAGGTGCGCAAGTGCTGAACTTGGTCGACGTGACCGATCAGACCCAATGGACGGCAATCAACACTTTCGTTTTGGGCGAGGGCATGTACTACTTCGGGCAAGGCCCAGCCGGTGCATCGTATTCGACAGTTGGGACCAGTCTGAACACGGCAGGCGTGGACAGCTACGGCTGCAAGATTCTGGTTGGCGATTGGGAATACTGGCAGGACAACGTGAACGGCCAGTCCCGCATGATGGCGCCGGCCACTTTCGCCGCTGCCAGATGTGCCAGCCAAGGCCCGCACCTTTCGACCCTGAACAAACCCATCGCTGGCATCACCGGCACGCAGCGCGTGAATGCAAACCAGCCATACAGCAACGCCGACATCGCAGGTGTCGTCGCAGCCCGTCTGGATCTGATTAGCAATCCATGCCCAGGCGGCAATTACTACGGCGCACAGACCGGACGCAACTCCAGCAGCAATTCGGCAACGAACGGCGACAACTACACCCGCATGACCAACTACTTGGGCATGACGCTGGCGCAATCGTTTGGCTGGGTGGTCGGTGCACTGCAAACCACCGATCTGCGCAAGACTGCCAAAGGTTCGATGGATGCCTTCCTGTCCAATCTGGAACAGGCCGGCATGATCGGCGACGTGAACGGCGGCCCAGCGTTTGCCGTGCAGATCGACGCGAACAACAACCCATCGAACCGTGTGGCGCTTGGCTATCTGCAGGCCGATGTGCAGGTGAAATACCTGTCCGTGGTGTTCGACTTCCTGATCAATCTGGAAGGCGGCCAGTCCGTTCAAATCAACCTCAAGCAGTAATCCAACCTTAACCCCATAGCGGCCGCCTTGTGCGGCTGCTTCTATTTGGAGGCGCAACATGCCACAAAACGGATATTCCATTGGCCGCGACGTCAGCCTTGCCGTCACTACGTCGAACGGGCCGCTCACGATCAACAAAATCACCGGCTTTAACACAAAGCAGGAAACCAGCAAGCAGAAGGTCAAACGCCTGGACGGCGTGACCGACACGCTGCGCTTCTTCGATGGCTGGTCTGGCAGCTTCGAAGTGGAACGGGCGGACAGCTTGGTCGAGGATTATTTCGTACAACTCGAGGCCAACTACTTCGCGGGCATCAGCGAGATCCCGGCGACGATTCTGGAAACCATCAGTAATCCGGATGGCAGCACGTCGCAGTACCGATACGAGCATGTGATTATGTCGCTGGATGATGCGGGCGACTGGAAGGGCGATGCTTCGGTGAAAATCAAAGTCAGCTTTGAGGCATCCCGCAAAAAGACGGTGGTTTAACACATGGCAAACCTCACACTTAACAAACCATCCGATGCCATGAAAGCGACGGCAGCCGCTGAACATACGGTGGAAGATGCCAAAGGCCGCAAGATCAAGCTGAAAAAACCGCATTTTCTGGCGCAATTCAACATGGTCAAGATGCTGGGCAACGTGCCGTCCGCCTACATTTCAATGGTCAGCCCGCTTCTGTTTGTTGCGGCTATCGACGATGACGCAGTGACCACACCAACGACCCCGCGCGAAGTCGATGCACTACTGACGCGCCTGGATGCCCACGGCTACGCGGCCATAATGACCGGCATCGATGAGAAATTCGGCGAAAACTCCGAGGACGAGAAAAAGGCCGAGGCAGACTTAAAAAAATCCTAAGGAACGACGTTTTTTTCGAAGTTTGCTGGCTCGTTAAAAATGGCGTTCCGTTCGATGCGGCCTTTGAAATGGACGACATTTTCCGCGAGGCGATGGCTATCAACTTCAGCCGCTTCGAAGGTAACAAGTTCAACATCGACCGCCTGAAATGGGAAAAAGATGAATAAGGTGCTGGATAGCTTCGGCGGACTTGCTGAAATGCTGGTCGCTGACAACGTTCGGCTGGTTGTCAATCTGGAAACCGCGATGGGTTTTGCCGCCAAGGTGGTGCAGAAAGACGCACAAGACCGGATCGGCGAATACCAGGCAGAAACCGGACCCTTTCCGGCATGGGAACCACTTGCCGACAGCACCGAAGCAGACAAGGCGCGCAAAGGCTTCCCGCTGGATGCACCCTTGCTACGCACTGGCGACATGCGCGACACCATCGTGACCGAACACAACGCATTGGAAGCCATCATCGGAAGCAAAGACCCGGTGGCCAAGTATCAGGAATTCGGCACAGAACACATCCCGCCGCGGCCATTCTTAGGCCCAGCAGCTTATGACAGCCGCGACAAGGTGCACAGGATCATCGGAAAGACGGCAGCCGCATCGATCGGCGGACAGCCCAGCATCGAGGCGTTCTATGAAATGGAAAAAAGCGCTTTAACGAAAACGTAAGCCACAAATAGGCCGGCAGCCGACAGAAGCAGTCCGGCCAAAGTGGTGAATAGGCCAAGCTGCAACGCCGCAATGCGCTGCCACAGTGGCATCTGATAGCGGAAAAACGGCCGTTGGGTGCTTTGCGGCATGTATTGTTGGCGCGGATATTGAATACCGCGGACACGATCTGCCAGCCAGTCACGCAGCCTAAAAGAGAAAGAGAACCGAGCCATGTTTGATGCCTACGAAGTAGCCGTAAAACTCAGGATTAAGGACGAGTTTAGCGGTGTCATGGGCATTTTGACAAGGCATCTGGTCAAAGCCAACACCCAGGCAGGCGAATTACAGAACAAACTGGACCGTATCGGCCGTCTTTTCAAGGCTGGCGCGCTGACAACCGGCGCAGGTTTCGGGCTGGCGATGACGCTGAAAGCGGCCACGAATGAGGCTGTGCGCTACGAACAGCAGATGAACCGTCTGAAAGCGTTGAACCTGGACAACAAGTTCGGGGGCGGTTCGACGGCATCACTGGCAGCGCAAGCGCAAGCCATCGCCAAAAGCACGGCCGGCACGACCCAGCTGGAAGCGCTGCGCTTGGTGACTGAAACGCAGGCCATTACCGGCGACATGAAACACACGGCAGAATTGGCCCCTGTGCTGGCGCGCATGCGCTTCGGCATGGAAGCCTATATGTCGGGGCAGGGAAAGGGCGAAGGCCACGGCGCGGGTGCAGAGAAGCAGTTCGCCGACATCGTGAAGGTGATGGAAATGCGCGGCCTGATGCGCAACTTCACCAGCGAAAAGCTAGATCGCATGGCCGACCTGTTCGTGAAGAACTATGCGGCATCCGGTGGCATGGTCAAGCCGTCCGACTTTCTGGCCATGATGAAAACAGGTGGTGTCGCCGGCAAGAGCGTGAACGACGACTTCATGTTCGCGCTGGGCCACATCATGCAGGAAAAGGGCGGCCAGCGATCCGGCCAACAGATGATGTCGGCTTATCAGAACTTGGTCGCCGGCAGAACGACGCAGCAGGTCGCCGAACAGATGGCCAAATATGGCCTGCTGGATCCGCATCAGATCAAATACGGCACGACCGGCCACATCACCAAGGTGGCACCTGGCGCGCTGGCGCAGTCGCAGCTGATGATCGACAACCCGCTGGCGTGGCTGAATACCGTGCTGCTGCCGAAGCTGGCAGCCAAGGGCGTGGACATCAACAACACCAACAAGGTGCTGCCGATCATCAACCAGATGGCCAGCAACCGGAACGCCGCCGACTTTCTGGCGCAGCTTTACCTTGAGCGCGGCCAGATCGGCAACTACATGGCGCAGGCGCAGAACGCTATGGGCATGAATGCCCTGTATGCGCAGGGTAAGGGTTCGACGGTCGGCCAACAGATCGACCTGCAGGCGAAGGTCAACCAGCTGGAACTGGAATTCGGCACGGCAGCGCTGCCGTTATTGAAGGCCGCACTCGAGCAAGCCATCCCGCTGGTAAAGCAGATGGGCGAATGGATAGGAAAGCATCCGGACGGCTTGAAGAATCTGGTTTACAGCATCGCCGGCCTGTCCGTTGCCATGATGGTCAGCGGCCCGCTGATGGTCTTGGGCAGCGGCATCAAACTGCTGGGTGTGGCATTGGAATTTGGCGGTGCCGGTGGCGTTGCCGCATCGCTAGGCAGAAGCGCGGCAGCCCTTCGATATTTGGGCGGGGCTGCCGCTGCGCTGGGGGCAGGATACGCAGTCGGTTCAGTGATCCACGACAACCTGTCGGATGCCCACAAAGACCGTGGCGGACACAACATCGCGTGGTTGCTGGCGTTGCTTGGCAACAAGGAAGCACAGGACGCGCTCGATCAGGAATCGAAAACTGTCCGGTCGGGCAGGTCATTTTCAAGCGCCGGCAACAGCGCCGTCTACATGGACGGCAAAAAGGTCGGGGAAATCGTGTCAGGCCATCAGGCCCGCGCAGCTGGTCGCCCGACAGGCGGCACATCTGGCTTTGACGGCAGCATGATGCAGCGCCCGGTCGGTGCAGGATTTAGAGGTTAAGGATGGTCGATACCGTTGTTCATCTTGCTGTCCAGGGCGGCGACGACTTCTATTTCACTTACGCCGAAGTGCCGCAGAAAATCCCATTCGGCGGAAAACAGGCGCTGACCGTGCACAAACTGGTCGGCGGCCGTCGTTCAGTCGATGCGATGGGACCGGACGACAAGCCGCTGCAGTGGTCGGGGATGCTGTTGGGCCAAAGTGCGCTGCCACGCGCCCGCTATCTGGATTGGCTGCGCAAATCGGGTAAGCAATGCGTGCTTACCTGGTCGGAATTGGCCTATCTGGTCGTGGTCGAGAGCTTCGACGCCGACTTTGAACGCTTCTACAAGATGCCCTACACCATCAGCTGCCTAGTGGTGCAGGACTTATCGCAGCCGATCATGGCGACACCATCCCCAAGCCTTGACGACGTGATGCGCGACGACATCACCAAGGCGCTGGCCGCTGGCCAGAAGATTGGCGACGGTCCGCTGACGGGCCTGTTGACCACGCTGGACACGGCAATCAAGGCGGTTAGCAGCTTCGCCAGTGCCAGCACCGCTGCGATCAACAGCGTCACCGGCCCCGTGCTGGCCGTGCAGGGCCGCGTAAACACGCTTATCGGTTCGGTAGGTAGCACAGCCGGAAACATCGGCACGCTGGGCGGTTTGCTGCCCGGTTCGAACGTCACCCTGCAGGCGGCAAAAATCACCAATTCAGCCATCGCAGCCAACCAGCTATCGCAGCTGCTGAACTTGCAGTCGGTCACTGGCCGCATGTGGCGCAACTTGGGGATGGGTAAGTAATGCTGAACGATCCCGGGCAAGCGTCGGCAGTTCGCCAGCCGCGCGGCGTCGTCAAGATCGGCGGCAGCACGTTCAATAGCGACAGTTCGGTGAATGTTGGCAGTTCGCCCATGCGCGTGGATGGTTGGGTCGAATGGCACGTCGACAACAACAACTTTTATCAGGCCGACCGCTTCGAGGTCAGCTTTGCCGTCAGCGCATTGCCAGCGGACCGCGGCATTGATTGGTTTGCGCTGCAGCAGGAAATCAGCGTCGAGATATTCGGTGGTTTCCCTGCTGATCCGGACAACTTCTACGCATCGGAATTGCAAAGCTGGATATATGGCTTCGCCGACGAAGTGGAAGAATCAAAGGATGGGAGAACCATACATCTGCACGGCCGCGATCTGACCGCCAAGATGATCGATGCCAAGACGACCAATGTGTACGTCAACCGCACAGCGTCTGACATCGCCATCATGCTGGCCACAAAATACGGCCTGACGCCGGTAGTGACGAAAACAATCATGAAGGCAGGCAAATACTATGAACTGGCGCACGCCCATCTACATGTGGCGCGCAGCGAATGGGACTTGCTGACTTTTCTGGCACAGCAGGAACAGTTCGTGGTCTACATGCTGGGGCGCGAATTGCACTTCGAGCCGATGCCTGATCTGAATTCAGACCCCTATGTATTCCAATGGGGCGATGCGCCTTTGAACTTTAATGGGTCTACGCTGCGTTTCAGACGCGGGCTGACGCTGGCCAAGGGAATACAGGTCACCGTGCAATCGTTAAACCAGCACGGAAAGCCAATCACGGCGATTTATCCGAAAACCGCGGGCGCAAACGCGCAGAAGTTCAGTTATCGGTTCGCCAATCTGACGCCAGAAAAAGCGCTGCAGAAGGCACAGGCGCTGTATCACGAAATCGTCAGGCACGAAGTCAATCTATCGGCATCAATGCCAGCTGACAACTTATTGACAACGCGCAATATCATCAAAGTTAACGGAACCAACACCGCATACGACCAGACGTATTACCCCGACCATGTGCGGCGCAGCATGTCATTCGATGGCGGCTACAGCATGGAAGTGACGGCCAAGAATCAATCGCCCCAAACGCAGGTGACAATATGATGCAGCCGCTGTTGAACGCCATGCGCCTGCAGGCCATGATGGAAAGCGGCAGCAAGGTTTCGATGCTGCTTGCGGTTGTCAGCAGCTATGACCAGACCAACTACTGCGCCAAGGTGATGCTGCAACCCGAGGGCTACGAATCCGGATGGCTTCCGGTTGCATCGCCTTGGGTCGGTAACGGATGGGGGATGTTCATGCCGCCCACGCCTGGCGACTTGGTGCAGGTTAATTTTCAAGAGGACGACATCAACGCAGGCATCGTCGGGCTGCGCCAGTTCACGGACGCATCGCGGCCGTTGTCTGTTCCGGCCGGCGAATTCTGGCTGGTGCACAAAAGCGGGTCGCTGCTGAAATTCCACAATGACGGTACGACGGAACTGACCAGCAATGGCACGCTGACCGTGAAAGCGCCCGGCATCAACCTACAGAACGCCGGAACTGCATTGTTGAAACTGCTGAACTCAGCCTTTTCAACCTGGGCGCAAAACCATGTGCACTCGAATGGAAACGGCGGCGCAAATACGGGCGTTCCAACATCAACGCCAGCGGCCAACACGCAAACCTCAATCGTACAGGCTGAATAATGGACATCTTCCACCTTTGGGGTAACGACATCGGCGCCGGATCGTCGGGCGACCTTGCGACCGTCGATGGCACCGTGCGCAACCAGCAACGGATCCTGCGCAGGCTGCTGACGAACCCGCAGGCGATCAATGCAGACGGTTCAATCACGCCCGGCGATTATGCCCAGCACCCCGACTATGGCGCTGGCTTGCCGCAGTACGTCGGTGACCTGTACGACCCGTCCAAGATTCGGGCGCGGATTCGCGGACAGATGTTGATGGAATCCTGCGTTGCCAGAACACCTGAACCGCAAATCGACGTGCAGCAGGTCGATCAGGGCATCAGTTGCAACATTCAGTATGTCGACTCGACGACCAATACCCCGCAAGTCCTATCCTTCAACGTGACCCAATAACATGGCGACACTTAATACCAAGACATTCAATCAGCTAGTCAGCGACCAGGTAGCGGCAATCCAAAGCCGCGTGCAGCAGCTGATTGACTTCGCCATCGGTTCGATTCTGCGGTCTATCGTGGAAAGCAACGCCACGGTGTCGCTGTGGTTTCAGGGGCTGCTGTTGCAGATTCTGGCTATCACGCGGGCTGCGACGTCAACGGGCACAGACCTCGACAGCTGGGCGGCTGACTATGCCTTCTACCGGCTGGCCGCGACCTATGCGACCGGACAAGTCACGTTCTCGCGCTTCAATTCAACATTTGCCGCCTTTATCCCGGTCGGCACACAGATCCAGACCAGCGATTCATCGCCCGAAGTGTTCGCCGTGACGGTGGACACCACAAACCCGAATTACAGCGCCACGCTAAATGGCTACAACGTGCCGGCGCTTACGGTTTCAATATCTGTGCCAGTACAGTGCACCACGCTGGGTTCAGTAGGCAACGTACTGGCCGGTCTGTGCAAACAGCTGACCGGATCGATTCCCGGTATCGACACGGTGACGAATGCCAACCCGTTCGTGAATGGTCTGGATGCCGAAACTGACACTGCCTTCCGGGCGCGCTTTGTTTCCTACATCGGTAGCCTGTCAAAAGCGACACGGAACGCGATTGCCAACGCCATTTCCAGTGTGCAGCAAGGGCTGACCTTTACGCTGACCGAGAACTTCAACTATGCCGGCGCCGCGCAGCCTGGCTACTTTTACACCGTGGTGGATGACGGCAGCGGCAATCCGCCTTCTGCCCTGCTGACCTCGATCAACAACGCGATCGATGCCGTGCGCGCCTTCACGGTGACGTTCGGTGTCTATGGCCCTGTGCTGGAAACGGCCACGATCGCGCTGACTGTCACCAGTACCAACCACGCAGCCGACGCGGTGCTGGTACAGGCAGCCATCGCGGCTTACATCGCCACGCTGGGCATCGGCGCGTCGCTGCCCTATACCAAACTTGCCCAATTGGCCTACGACGCATCGCCGACCATTACCAACGTGACATCGGTCACCTTGAACAGCGGAACGGCTGACCTTGCGGCAAGTGCAAAGCAGCGAATCATCGCTGGCACCATCACAGTGAGCTAAGAACATGGCAACAGGCGATACAAATGACATGCTGGGCAGGCTGAACGCTGCGCTGCCTTCCCGTTGGTTCGGCACGTCGTCAACGATTGGCGCGGTCATGTCTGGTTTCGCTGCGATGCTTTCGTGGCTGTATTCGATGTATCAGTACGTCCAGTTGCAGATGCGAATCGCGACGGCATCCGGGGTATGGTTGGACATCGCGGCTTCCGACTTCTTCGGTACCGGACTGCCACGGCTGGCCAATGAATTCGACGACCAATACCGCGCCCGCATCCGGTCGTCGCTGTTTGTCGAACACGGCACTCGGAACGCCATTTATTACACGCTGCTGCGACTGACAGGTCGCGCGCCGGTCATTTTCGAACCGGCCAGACCGGCCGACACGGGCGCATACGGTGGCGCAGGCGTTGGGGCGATGGGGCTGGCCTACAACACGGCCGGCGGTTACGGATCGCTGCAGATGCCATATCAAGCGTTGGTGCAGGCGTACCTGCCATCGACTGCAGGCATTCCGCTGGTGGCAGGCTATGGCATACCGACAGGCGCGTACAACACGGCGTCGCGCGCTGAATACACCAGCCTAGCCAATGCACAGGAAAGCGTCGCGCAGCAGGCGATCTACAACGCCGTAGAAGCCGTCAGACCCGCAGGTACGACGGTATGGGTGGGCACAAGCCCATAAGATCAGCCGACAGATTCTATTTTTCAACAAGCCACCTTCGGGTGGCTTTTTATTTTGGGGGCAATTTTGAACAGACAGATAGTTTACCCAGGACAGATTCCGCAAGACACTGACCTGCTGAACACCAACAAGAACGCGATGGTGGCGATCTGCAAGCTGGCCGCTGCTGCGTTGGGCGTCAATGGTGTGGTCAATGGCCTGGGTGTCGTCCCGACCGGCCCCGCGTCGCTGAACGTGAACGTCAACCCAGGCGAAATCTACCAACTGCAATATATCGACCCGACTTCTTACGGTTCGATCGCTGCCGACACCACGCACCAGGTGCTGAAGCAGGGCATTCTGCTCGATGTGGCATTGTTAAGCTGCCCCGCACCGGGAACGGTCGGCCAGTCGATCAACTATCTGATTCAGGCGGCATTCAGCGAAACCGACACAGGCGCCGTCGCGCTGCCTTACTACAACAGCAGCAACCCGTCCGTTGCATGGTCTGGCCCAGCCAACAGCGGTACGCCGCAGGCTACCCAGCGCACCGATGCGTGCGTTGTTACGGTCAAGGCTGGCGCTGCTGCCACTACAGGATCGCAAACCACGCCAGCACCGGATGCGGGCAATATCGGCCTCGCCGTAGTCACCGTGGCCAATGGTCAGGCAACCATCACTGCTGCAAACATCGTCCAATACACCGGGGCTTCCCTTGTTCCGTCCGATGGTCTTGCCAGTAACGTGGCGCATGCGATCTACACCAAGAGCGTGGCGGGCAATACTGACGTAACGCTGACGGCACAAGAGGCAGCGTTCCCGATCATCACGATCAACGGCGCACTGACCGGCAACATCAACCTGATCGTGCCTGCAAGTTCGCGCCAGCGCATCATCAATAACGTGACCAGCGGCGCATTTCAGGTAACGGTCAAGACCGCCGCAGGAACTGGCGTCGTCGTTCCGCAGGGGTATTGTCTGCCGCTTTTCTGCGATGGCACGAATGTACTTAGTCAGGTCAGCGCTTTGTTGACGCAGGCACAGGGAGATGCCCGCTATGCCGCCCTTGCTGGTCTGTCGACTCAGTTATTCAGCGTCGCAGCAGCAACAGCGGCAGCGCATGCGGTCAATCTGGGGCAGTTCACAACGAATCTTGTATTGGGCACAGCGGGATCAATGACGTTACCGGGTGGCTTAATCCTTAAATGGGGCGTGGCTAACTTAATTACGTCGACGGTTATCACATTCCCCGTAGCATTCCCGACGGCATGCTATGGCGTATACCTGACCGGGCAGGCAGGAACGATCATCGGGGGCGTATCGGCAATATCGGCAGCTTCCTACACCGGTAGCTCATACAATTCGAGTACGCAAGCGGCGACTAGTGGCAACTATTACTGGTTTGCTATCGGAAAATAAGGAGAAGAAATGTACGCATCATTTGATTCGACAGCAACACAGCCAACGCCTGTCACTGGCTGGTATGACGACATGACGCCAGCCTGCAAACTGGTTCCAGCAGCAAATCTGCTGCAACTCACTCAGGCACAATGGGACAACCGGCTGAATACGCCTTATGTGCAGAATGGCGCGCTGGTGGCTGCTCCTGCACCCACATCTGCACAAATATCTGCCCAAGCGTGGTCTGCCTATCAGGCAGGCGCAAAGGGTGCATTGCTTGCCACCGACACAACTGTCGCTCGTATCTCCGAGGCCATCTCGCTCGGGGCGACTACGGCGACCACTGCCGATGTTGTGGCGTTCATGCAGTATCGCAAGGATTTGCGTGCCATTTTGACGCAGGCACAGCCTAAGACGATCCCGACATCACTGCCGACGAAGCCGCCTTATCCGGCAAACACTTAACCAATAACAACATCACCAACCATCCACCCGCCTTGAGCGGGTTTTTTATTGCTGAAAGGGAAAGCATGGGCTTTGCAGAATGGACAATCGTTGGGCTTTTTGTGCTGGGCCTACTCACAGGCGCTATCGGATGGCTTCTGGCGAACAAGGATGCCAAGCAGGAAGAGATGATCAAGGAACTCTTCCTCAAGCACGATGAGGATGCAAAAAAGCTCGCGGCACTGGAAATAGACATCGCCCGAAACTACAACCCGAAGCATGAAATAACGGGTCTGTTCGACAACTTCAAACTTTACCTGAATGAGCGATTCGACAGGCTTGAGCAGGCTGTCGGCGTGGAAAGGCGGCACCATGAGTGACGTAACCCAAACCCACGAAGAGAAGAACACGCTCTCGGTCGATGTGTTCATCCCTGGCCACGATCCGCGCAAAGCCACCGCACTATTCGAAAAGACCCGCAAGCACCTGATCGAGCGCGATGGTGGTCGCTGTTACATCTGTGGCTGCACAGCCGAAGAGACCGGCCATCCCATCGAGGCACATCATTACCCCATCGAACGTTCATTCGCCGAAATGGTGGACTGGTCGGAGGGTTCGCAGATTCGCAAGGACTTTCCGAACTTCGGATGGGGCAGCTTCGATGAGAAGGATCCTTACACCTTCGTGGACGACATGAACGTGAACGGCCGGTTGCTCTGTAAGGCGCACCACATCGGCAAGGATGAGGGTGTGCACGCATTGCCGGAGCCTGTTTGGCTGGCGCAGCGCTACGGCAAGGAAGGCTACAAGTTTTCCGACGTCGAGATCATCCACCACGAACAGGTTTAGCCATGCTGAAAAAACTACTCGAACTCATCACAGGCGACGACAACATCACCTTGGAGCCTGCATACGTTTGGTGGTGTATCGCCGTCATCGTTGGGCTTGGCTTGGAGATTTACTGCACGCTGACAGGGAAAGCATTCGACCTGAAAGCCTACGGCCTTGGCGTTGGGTCGTTGCTGATCGGTGGCGGCGTTGGCAAAAAACTAGGGACTTAAACCATGAACGATAAAGACTACTCCCGCATGTTCCAGTGGTTTCTGCTGGCCGCCTGCTTCTACGCTGGTGCGCTGTATGTCCAACAACCACAGATCGAAACCGGTCTGTGGAAAGCGGGCCACATCACCAGTGGCGCGTTCTTGGGCTACTGGATCGACCGGCACCTGTTCGGGCGGTACAACCACGACGACAAATACGTCCCGCGCGTACTGGCTCGGGCAATCATCGTTGCAGCTGCGATTATTGGTATGGCGTTCGGGCTATGAGGCTGGTCGATCTTGAGCCGCACTGGTTGACGCCAGACGTATTCATATTCCGCAACCCCACGGGTGGCAAGGATTGGCTGACATGCAAGCGCGTAGCGATGTCGACACGCGACCAGCAACGGCTGGTGTGGGGCGATCACATGGACCCAAGAACAAAAACCGAATGGGTTGGCAAGAGCGTCGTGCTGACAACGCCAGATTGCGCATGGCGATTCGAAGGTAATGACTTCAACACGCTGACGGTCACGCCGTCGATTGATGCAAGCGCAAGCGGAAATTGGCACGGCTTCATCACCAACGGCGAAATCAAATGAACAGGGCCATCGCTCAAGCACTGTGCAGTTTGCTATTTTGCGCAAGTTGCATGTTTCCGGCCTTCGCTGGCCAGCCCGCAGCCGCCAAGCAATACCGCGGCATCCTGACGCGCGAGGCACATTTCGTGAACGGGCTGTCTGCACCTGTGCCGATGTACGCCGCACAGATCGAGCAAGAATCCGGGTGGAAAGCTGGCATCACAGCATGGGACGGTGGCAAGGGATTGGCGCAGTTCATGGATGCCACGGCCGGCGACATCGTGCGCACTTATCCCGAATTAGGGAAGCCGGCACCCATGAACCCGACATGGGCGATCCGCGCGCTTGTCCGCTACAACATATGGCTTGGCCAGCGTGTCCAAGCCGTCGATGACTGCAACCGGCGTGCAGCCGCACTGACTGCCTACAACGGCGGCCTCGGCTACGTTCAGGATTCGCAAAGTCGGGCGACTATTCGCGGCCAGTGGTTTCAAGGCGCAGAAACCGTTAAGACACGGCAGAGCGCGGCCAACTTCGCCGCATCTAGGCTCTACCCGCGAAAGATCATATTTGACCGCCAGCCGCATTACGAGGGCTGGGGAACCTACACATGCGAGGGCGTGAAGCCATGACAACCGAACAAGAAGTCGTCGCGGCTGCCAGCGGGCTATCGCTGCGCGCGAAGCTCGAGATTGCCGCGTCGCTGATCTTCTGCGCGATCATCTGGTGGGTCGCTACACCGAAGCCCGCACCCGTTGGACAGTGGCAGCCAGCAAAGACTGCCTCGCAAGTGACAGACGTGCCAAAAACGGCACTTTCTTGCAAGCCGGTCATCGTCTATGAACAGGCAGCCAAGCAAAATCTTGACCTTCCGCCATCGGTGCAGGCAGACGCAGAAAAGCACGTCACATCTTCCAGCAAGGTCAATCCAGACCTTCACCCGCAAACCGTCACCACGATTTACAACGACAAGACTGGGCAAACCGAAGCGATGATTCGCCGCGATCCATACCCTTGGCTTGCTGCTGAACAGACCGGCGAGGTGTGGGTGGGCTACGGTGTGAAGAACGGCGGCGGTAGGGTGGGATTGTTGTCAGTCACTGAGGAACTGATTCAGGTCAAGGCGCTGCATTTCGGCGTATCAGGATCCGTCTCGACCGATGGTTCATTGTTCGCCGGCGTCGGTGCTGGCTATCGGTGGTGA
>g.2482.pp.2_[taxonomy:_580332]_[organism:_Sideroxydans_lithotrophicus_ES-1]
TTATACGTAGTTGAACATCACGCGCGTGTGCGCTGGCCGGTCTTTATTGATCGCCATCTCAAGATTGCTGTACCCCCAAGAACCCAGTGCCGAGTTGCAGTTGCTGTTGCAGTTGGCCGCGAAATACCCGCCCAGGGCTGGCACGTTCATCGTCCACACGAACAGGTCCGCCTCGCTATACAGCGCGTCATTGCAGTTGCCGTTGCAGTTGGCTCGCTTGTACTCGGTGATGGTGGTACCGGGGAATCCGAGCTTTTCGGCGATGCCGATGAAGTAGGGCCGTGACTGGCTGCCGTGCGAGTAATACTTCGCTCCTGCCGCCACCCGGCGCTGCTCAACACTCAATCCCAAGGCAGACAAGCCGAGCACCCGCTCCCAGTCGTCCAATGTCGCCGCCGCCGTGCGCGGGTCGATCTCGTTCAATATCGAATCGGCAGAGCGCAGGGCTTCATCGAGCGCATTTCCCTCTGCCACCAACTCGGCAGAAATCACCGGCCCATTCGGGTCATAGGCGACGGATGGGAGTGAACGCTTTAGAAGTTCGGCGTGGTTCATGTCAGCGCAATCGAACCCAATGTACCAAGCTCAGAATGAGCTGAGTCAGCCAGGATCAATACGTTCGCGTTCGGGCTGGTCAGGCTCACGTCCACCACGCCCTTTATGCTGGTGATGAGCGCCTCGATCTTCACCTTACGGACGGTCTCGCCGACATCCAGTGTGGCGAAATAGGCTTGCAGCACCGCTGTGATGCTGGCGGTGGCATCGACCAACGTCACACCATCCAGAGCCAGCGCCCCGGCGATGTTTACCGGCACCAGCGTCGGAGCCATCGTTATCAGGTCCACACACGCCGGGCGCTGCGTTTCGATATAAGCCAGCACATCAGCGAGCAGCTGCGCCGATGGCAAACCACCAGATGTCTCGACAACAACATCAACGCCGTTCGGGACGCGCCGCTGGGTAAATACGTAGGCATCGGTCACGCCCGACACCTCCATTGCCCAACGGAAATAATCATGCGGTGCGCCGCCCATCGGCGGCATCTGCATATCGAACAACACCCGCGCCAGCAGTGCCTGCGGGGTTTCGATCTCGGTGCCGCCCGTCATGCTGACGATGGCCGCCTGGGATTGCACACCAGACGGTGCAGCGCTCAGCGTCAACGCGGTATCAACGATCTGGTTACCCGCCGCCCCGGCAAGCGATGCCTTGGCGGCGACCACCGCCGTACCGCCTGCGCCAATCACGCCGCCGGCGGTTGTAACGAAGGCGGTACCGTTCACGGTTTTGGCTTCCGTTCCAAGCGGAACAGCGCTGCCGACCACACCGGAGAAAAGTACAGTGCCGGTCGAAAACGATGCTGCCTTGCGCGTGATACCGCGCGGATTGGCGTGTCGCGCCTCCAGGATATCCACATCGGCGGTGTCTGCGAATACCTGCCGCATGATCCATTTCTGGTGCTCGTACAGCCCTTCGACTGCGTTGCCAGATGCATTCGCGCGAACGTAGAAGTCGGAATCCTCGCCGACGTATGCGGCGTGGTTCTGGTTGGCGATATCGCGCAGGATCTGATCGCGTACCTGCCTGTAGTCCTGTGTAGGAAAAGTCATCGTTAAACCACCTTGACTGGATGCTTGAAAGTTAACGTTTCGCCGCTGGCCGCAACGACCTCGAACAACAGGTACAGATGTCCGTCATTCGGCTGCTCTGATGTCACCGTGATGCTGGTCGCCCGACCTGATTCAAGGATCGGGTCAAGCGCTTGTTTGGCGTATTGAGTGGCGAGCTTCGCCACGCGCACCTTATCCTTTTCGCGCTCCAAGGTGTACAGCCTGCTGCCCAGCGTTGGCGCTTCCCAGTAGCTTCCCAGGGGGACAGTCAGCCGCAAATAGATCGAGTTAAGCAGGCCGTTGGCCGGGTCTCGCTTGATCGCGCCGTCAAGCAGCACGTAATCGCGGGTCAATGGATCGATCAGGGCATCCATCACATATGTCCTATCGGCGCAGCAGCAGTGCTGCCAGAAACGGCCTGCTCATGCGTGTTGAACACCTCGCGCATTCCGGCCATGCTCTTGTCGTTGTGGTCGCTGATGTCGCCCTGGGCGACGATGTTTCCCTGAACCGCAAGGTTTCCGCTCATAGTCGTTTGCGGGCTGTCGATATCAACACCGACCGACGAAACCAGCTGCATGCGGCGGTTCGCCTTGAGCAGCACTTGATCGCCCCACTGGTTGTAGATCGCCGTCTCGCCACTTTCGAGGTTTTTCAGGCGATAGGTGCCGTGCTCGGTTGCGATGATGATGCCGTGCCCCGTCTTGCCACCAAGTGGCAGCAGGATGAACATCGAATCTTCAGGCGGATTGCTGGTGTAACCGAACTGCTGGAACATCTCGGCACCTTGCACCTGTTCGCCCTTGACGCCTTCGCCCTGGACAAGCTGCACCGCACCCGCCGCCTTCACCAGCGTCACCACGCCACGGAAGGCTTGGCGGATGCTGGCCAGCTTGCGGCTGATGCGCTCGTCGATCACCTTGATAGGGTTCATCATGTCGCAGCTCCGCTCACGTCGATGATCTCGCCGGGCATGGCGTTCTTGCCACGGCGGTGCGCCTTTTTATGCGGGCGGGCGTTGATCAGCCACATGCCGTCTTCCTTCAGCGTCAGCGCAGTGCGCGTGCCGTCTTGGCGGTTACGGTTGAACTTGCGGGCCATCATGAAGAACACACCGTCGATCTCGTGCGGCTCAGAGATCACATGGACGCGCTGCATCGGCTTCCATAACTGGCCGTCGGAGGGCTGGCCAGGGGCGACGATGCGGTGCCCTTTCACCAAGGCAGAAAGGGTGAGGCCGCTCAAGCGGCTATCGGTGATGATCTTGCGCGCGCGGTCGCGGCACATCGCCACGCTTTCGCAGTCGTGATCGATCACGATCTTGGGGCGATAGCGCGGCACGCCTTCATCAACCCATGATCCCTGCAGCGCGTTCCGCCCTTGTTCAGTTTCGGTGCCTGCCGCCTGGCCGTACACCGTCACCTTGGAATACCGACCGTGCATGGACTCGTGCTTATTCAGGCTGATCAGATTGTTTCCATCGCCAGACTTGCGCAGGATCAGCGTCGCGACGATGGGAGTCGAATAATCCGGGCCGCCGATCACCAGCGTGCCGTCCGGCTCGAACCAAGGCCACAGCCCGTTCGCCTCTGCCGCACGGGCCAATGCATCCCAAGCGGTGTCGCCCGGCTCAACGCTGACTTTCTCGCGGGTGCGGGTTGCATCGGCATCGATGCGAATCGCCTTGATGCCGAACAGGCTGGTGATTTTTGCGGCAATTTGTTTCAGGCTCACCAGCTTGGCCGTGAAGATCGGCGCGGAGCAGTCAACCAGGTCGGCGGCCATATCCCGGCCAGAAAGGCTAAAAGAATGGCCCGTTTTGCTAACAGGATGGTCCGGATCGTCCACATAGCCGGTCATCACCACCTCGCCGCCGACCAGCACTTTAACGGGCGCACCAGCCGCCACATCAGCCGGTATCTTGCCGTTGACCATACCCATCGAGACAGACCATCCATCGGCAGGCGTCAGCAAGTCCGAGTCAATCTCGTAACTCGACCAATCGCCGTGCACCTTGCCGCCGATCAGCAGCTCAACGGTGTCATCGGGCGTAGGCATTGACGCTGTCTCCGGTGTTGACGAACGGGCTGCGTGCGCCGTTCAGGCGATACAGCTCCGGCGCGCGAGTGTTGTCGCCGTACCACAAGTGCGCCAGCAGACGCATGTTGCCCGGCGCATCTGCTGCACGCTGAATAAGCGGCGGACGCGCAGCGATGACCGCCCGCGCCGCCTCCTGAACCGCCAGCCCTTGGCCTTTCAGCGGTTCTGTGATCGTTCGGCTCTGCTCGATGCCGTAAGTGATGCGCGCCTGCTCGATGGCGTTCTGGATGCTCGTGCGGGCCGTGTTGCTGATCGCCTCAATCTCGTCGGGTTGCAGGGTAGGCGTAACGGATTCGCTGGCCAACACAAAGCTGGCCGCATTCGCCAGCCCGACAGCGGTGTTGACCTGCACCGTCAGCGCGATAGCTGCCACAGCCTGAGTTTCGGATGGGAGCGTGGTCGATGTAACTTGTGCGGGGGCGACTGCAGGCGGCGAACTGAAGATCGAGAAGGCATGAAGGTCGCTCTGGATGCTGGCCCAGTCCGCTTCGAGCTGGTCACCCCACAAACGCACATCGAGTGCGCCGTTCACCAGCGCCGAGATATCGTTACCCCATGCGCGCGGATACGCCAGCACATCCATGCCGGACAGCAACGTGTTGATGAAATCCATGCCATACAACAGCGGCCCGGTCATCGCCTCGCGCAACGTATCCAATGGGGCCAGCGGGCTGTAGGCTTGCAGGCGCTCGATCAGCTTTGCCGCAGCCTCAGATGCCGAAACAGTCGCAGCAGCACCCTGCTGGGTGATGGCTTCCGCCTTTTGTGCGGGGAGGGCTTTCTCGAAGAACGATCCGCCCGGCGTCGATTCGATGAACTCGATAGCGACAGTGGCGTAGTCTGGATTCTCGGCGTCGTGATGCACCGGGTAGCGTACCGGCTGGGCGTTCTTGATAGAACCGAACACAGGATGAATGAACTCGCCAGCGCCAGGCTGATCCATCGCGTCCAGGAACTCCTGCAGGCGCGTTTCGTAATCATCACCATAGAACACCGCCTCAAGACTAATGCGGCGCGCACCGCGCCCCATATCCTCGACATCCGAGCCATTCACATACGGGTAAGCGTGTTCGACAATGGATCGCGGGGCATCATCGTCAGTCTTCACGACCTCGAATTTGATACCCCGAAAGGATGCGTCCAGTAATTTGTCTTCCCAAGCCATGCGCGGAATTTACGCGCGCGCGCGGGGGCAGTTAAGGCGGAAGCGTTTCCGCCATCAATAGCGGGATGAGGTTCTGGCGTTGCGCATGTTGACTGCCTGGGCGATCTGCTCGCCGTCCAGGTTCAATGTGACGTTGAGCGCATCCTGCGCCTCTTTGTTGCCCAGGCTGGCCAGCACAGTCGCAATCGCACCGCCCAGGTTGTTGGCGAACTCGGTCTCATCGATGGCGTTGTACAGCAGCGTGCCCAGCCCGTAGCCAGCCGCTCCAGCACCCGCCACAGCAGCACCCGCGCCGGAAAGCGCCATTGCGCCGCCGCGCATCGCCAGGCTGCCCGCACCGGCAGCCAGTCCGCGACCTTTCGAGAGCAACCCCGTCAAACCGCCGCCTTTCCCGCCCAACATGCTGGTCAGGCTGGCCGCGCCGCTGGCGACGGCCAGCGCAGTCAGCGCGGTCGTGGCCGCTACCGTGGCAGCGGTGAGCATCGGATACTGCTGCGCCATCGTGGTAAATCCATCCGCCACCGCCCCGACCAGCGGCGTTAATTTCTCGAAAGCGTTTTGAGAAGCGATATCCTTTTCGTTCGCGGCCTGCTGCACCTTGAAGCCCGCCTCTTCGGCGATCACAGCGTAGTTCTTTTCCGCAGCGCCTTCACCGGCCAGCGTCTTCTTCTGCACGTCGGACATGTAGCCGCGATTGCCCATGATGCCGACCAGCGCCATCAGCGCCTGGCGATCCTGCACCATCTGGCCGATGGCCGAACCCTGCAAAATGTCCGCCTGCGATTCCAGCACGCCACGCCGATCCGCGCCGGTGGTCGTCTTCAGCTTCGCCTGCAGCGCCTGAAATTCCGCATTCTTGGCGACTACACTATCCACCACGCCCACAAAGGCATCGAGCGAATCCATACCCTTGCCACGCGCTGCCGCCAGCGTGCCGGACAGGTTGATGCCCATGCGCTGCGCGTCCACGGCAGTGTCGCGGCTGTTGATCTTGGCCAGCAGGTTGACCAGGTTGTTGCCTGCCTCATCCTTTGTGCCGGCAGTGATCGCCGACGCCTGGTTGGCCGCGAGCAGCTTCGCCATACCCGAGGTACCTGAGATCCCGGACAGCTTCGCCGCCGCCATCTGCTGCGGCAGCCACTTCGCCATGTCTTTCAGCTCGAAGCCGCCCTGTTGACCGGCAGTGATCGCCATGTCCAGGATCTTGCCCATCTCGCCCGGCTTGATACCCATCGTCTGCATGCCACGGATGCCGATCTGCGCCAGCTCCCCGGCATCGGCACCAGACGCGGTCGAGGCGCGCATCAACGACGGCAGCATGCCCATCGAATCCTTGGCCGACATCGCGCCCGAGGCGATCAGCGTATCCAGCGCACCGGCTGCGCTCTCGCGCGTGCCACCGCCGTGGCGCACAGAGGCGACGACAGCCGCGTCCAGTTCGCGCTTGCCCATGATGCGGCCCAGCGTGTTGCGCTCGCTGAAGGCGGTGTTGGACATCTGCGCCAGGCGCATGCCGTAATCCATCGTCTGGTTGATCGGCTTGGACATCACATAGCCGCCAGCCATCACCCCGGCCGCAACGCTCGCGCCGGTCTGCAGGCCACGCATAGCGCGCTGGCCCAGCGAATACTTGCCCATCTCGTTGTTGAGTTCGCGGATCTTGCTGCGGGCCGCATCGGCGGCGCGCGCCTGGTCCCGCATCGACATCGTGCCGGATTTAGCCAGGCGTTCGTAGGCGGCCTGCGTGCGCTGGATTTCGCGCTGGATGTCATGCTCGGAGCGGATGCCGAGCTTGGCACCCGCATCGCGCGTCTTGTGGTACTGGGAGACCGTCTTGGTGAGGCTGGCGGTGGCCTTGTTGGTCTTATCGATGCCAGACTGGATGTCGCGCTGGGCGAGGTTGAAACCGCGCGACGCCATGTCGCGCAGTCTCATCACCAGGGAAAGTTCGTAGTTCTTGCCGCTCATGGCTTTTTGGTCTTTCTGTGGCCCTTGAACCGCCGGGTAGTAGTGCCTTGCGGAGGCTTGGCACCGGAGACCACCGCGATGGTGGACAGATGCGATTCGATCTCTGCCTCGGTCATATCAAGCACCTTGTGAGGATCGAACCCGGCACGGGCGAGCAGCACCTGTGCCTTGCGAACGGTGCTTAGCTGCTGCTCAGCGCGTCGAGCTTTTTTTCAACCTCATCCGAAGCGGCCTCCAGCACCATCGCATCGCGGTCGAGCAGGCCCAACAGCAAATCGTAGGTGACCAGCTCCTGATCCAGCCCCTCAAAGCTCACCCGCTGCGCCATCGTGGCATAGCGCAGCGTGTTGCCGTTGGCGGTCGCTGCATCACCACCCAAAGACTGGGCGGCGTTGATCGAGTCGCGCAGCGTACCGGGACGGATGGAGAAGTCCTTGAAGCGCTTTCCATCCACCAGGATGCCGATGGGCAGCTTGCTTTTAACGGTCAGGTCGGTCATTTCGGATCGACCTTACGCAGGCAATACAGGCTCACATCACGCACCATCTCACCTTCGAGCTGGTAACGCGAGCCGACGCTGGTCACGTTGCTGTCCTGGTACGTGGTGCGCTTGGTCGGGTTTTCGACCGGGTAGATCACGATCTGCGCGTCCTTCATCGTGCGCCAGTTGAATTCGCCGGTGGCCGGAGCCGGTGCGGTGATCTTCATCTCGACGGACTCGCTGCCGTTCACGCTGCCTTTTGCGCGTTTGGTGCGGTTCATCGTCTTGACCGGACGACGCCCGGTGGTAACGGTATCGTCGAAGGAAACGACATCCACTTCCACGCCGTTGATCTCGACGACTACCTCGCCATCATATTCAATTCCCATGTTCTAACTCCTCGTTGGGTTACAGCAACAGATCGATGCGGCCAGCGAACACATGCAGGCCGTTCACCACGTCCACCGGGATCTTCGCATCCAGGCGATTCGGGTCCTGCAGATCGCGCTCGACGATCACGCCATCCGCGTTGTCGTCCACCAGCTCGACGATCTCCAGATCCTCCAGCTTGTAGAGCACGTCCAGCAGCTGGTCCCTGACCTTGGGCGCGGTGCGCTCGGACAGCTTCTCGCGCGGGAAGCGCAGCGCGATCCGCTCGCGGCACGCCTTGCGCACGTAATCCAGCGTGCGGATGGTGGTCAGATCAAGCAGGCTGATGTCCGGCACGCTCTGCGCGTCCAGCGTGTAGGTGGTCACGGCGCGCACGATCTGCACCTTCTCGCCGGGGCCGACTTCAAGCGGGGTCACGCCGTTGTTCAGTGCGCTCTCCTGTTCGGTGCGGCTCAGCTGGTCGGCCAGCGCCGGGGCGGTGATGCCCACCAGCTCCAGCGTGTTGAGCGGACGCGCCGGATCTTCCTCGCCAGCCACGACCGCGCCGTAGGCAGCGGCCAGCTCGCAGGGTTGCTCAGGCACCTTGAGGTTGGGGCCGGAGATACGCCCGGCGTTGATCTGCCCGGCCAGCGTGGTGGCGGCGGCCAGCGTGCCGGTGTGGCCATAGATACCGATGCAGCCACGTTGCTCCAGCGAGCCGGATACGCTGTCCAGGTGCGTGCGCAGGGCGGTCAGGCTGGTCTGATCGTTCCACGCGCTGATGATGATGTTGTGACCGGCGGCAAATACCGTCGCCAGAGCGGTGGCCAGCGTCGGGTCGGTTGCACCGTTCGCCATCGCCACGACAGCAGTGGTCACACCCTCTGCAGTCACAGCCGCCTCGATCTTGATGTTGTTGCCCTGGGTGCCCTTGTTCTTGGCAGTCAGGGTAACGACGCCCAGCGCGGCCGCAGCCGTCACCGGCAGATCCGGCTGCAGGGCGACTTGTGCCGCGACCGCAGCAGCCATCGCCGTGGCGGTGTCGGTCGCGGCGACGGCGATCTGCACCGGCTTGCCTGCCACCTTCACGGTCAGCACGCCCGCCTTGGTTGCAGGGCCAGTCAGGGTGACCGTTCCGGCTGCCAGCACGCCCGCGCCCGCATCGTCCATCGCAATGGCTTGCAGCGACAGATAGGGGTTGGCCTTGATCGCGGCACGGCACATCATGTGCAGCTGCGAGCCGTTGCCGAAATAGGTGGCGGCTTCCGCATCCGAGAACACGTCCGTCAGCACATTGGCAGCCACGGTACCGGCGGCGATGCGCTGACCGATGACCAGCACCTTCTGCAGGTTGCCCGGCAGCGTGCGCACCGCCAGCTTGGTGTTGAACTCAAAATATTTGCCCGGCTTGCGGATGCTGGACGGAATGGTTTCGAAGCTGATGTTCTTGCTGGCCACGGTTAGGCTCCTTTCTTCGGTTTAACGATCACCAGGTCGCCGTCAGACACGCGACGCAGGTAGTAGGCGGATTCCGGCACCTCGAACGCCTGCTCACCCTCGGGCGGCGTCTCGGTGATGTATTCGCGCGGCTTGTCTTCTTTCGGCACCTTGATGCCTTTTACAGCGAGCACTTTCATGGCTTCCCCTATGTCAGCGTTAAAACATCAGAAGCATCGGCAACGGCGTCACCGGGCTTCAAGTAATAGTTGATCCCGAGCTTCAGCCACATCGGGTCGGTCGGGTCTATCGGCTCGCGCGGCTTGGTCTCGATGAACTCGCAGTGCCATTCCCTGGCGAACACCGCCAACCCTTGGCCGTTCAGCTTGGTGTTAAACAGCGTGCGGATCGCACCCGGCTTTAACGGGGTGATCGCCAGACCGAGATCGCTACCCGCAAGCAGTAGGCTCACATCGTTCAGGATCTGGTAGACGCCGACCTCCTTGATCACGCCGCCCACCGTCAACCCCTTGCGCGTGGCACGCTCGCCGCGCACGTTGCGAGATCCGCACATCGTCACGAAGGTGGCCGGGGTCTTCCACTTGCCGCCCGCCGTCGCCATCTTGGTAGAGGCGCGGCAGCCGCCGAAGGTCACCCACACACCGGGGAACTTGCGGATCACCGTGCCCAGATCACCATCCAGCTCGCCGCCGTAGCTTTCCACGAACGGCAACTTATAGCCCAGCCCCGGCGTCGCGGAAGCGGCGGCTTCAATGCGGGCGATGATGGCGTCTTCGATCTCGGAGATCATCCGCGCTCACCCCTGCCGAACACCCGCCCGGTCGCTTCGGCGAACTGCACCGTGTTGGCCGGTTTCGCCACATTGTTCGCCGCGTCCAGCCCGAGGCCGATCTTCCCGCTGGCTACGTTCTCCAGAAACTTGATCGCATCCTTGTAGCGGTTGCGGATCTCTTCAGTCTCCGTCACGCCCGCCCCGCAAAGGCGGTAGCGGGCGATATCGCAGGCGAAGCCGCTGAGGATTCGCGGCACGCTGGCCAGCGGCAACTGGTGGCGAGGTGCCAGGTACGGGTCGATCTCGGCATCCGCCTCGGCCAACGCGCCATCGAGCACAACATCATCGACCACGCCAAGATTCTCGCGGTCGGTGAGCGCGATCACTTCGGGTTCACCGAAGCGGGCGAGCATGTTGGCTTTGGCGGCGTAGGTCATCGTGCGCTCAGCTTGCTGCGAAGTTCATAACCCATCAGCGGCCAGATCTTCTCGACCGCATTCTTGCGGGCGATCTTGCGGCCCAGCTCCGCGTCGAAGTTCTTCGGGCTGGCGCAGGCAGATACACCATCCACGGTAAAGCCGTTACGCAGGATCAGGACGCAGAAGGTCAGCAGCTCCAGCTCGTGCGGGCATTCGTGCACGGCAACCACGCATTTCCCGCCGTCCACATTGACGTGAGCGCCGGAAACGCCGTCGGCAGCAGTGAAATAATGTTCGCTGGCGATGTTCGCCTCGATGTCCGCAGGTGTGATGCGCGGCGCGGTGAGACCCTTGTCCTGGATCTCATGCTCGATCTGGTCGCGATTCATTACTCGGCCACCTCTTCGTCGACCTCGACCTCTTCGACTTCCAGCATGGACTCGCCCTTGATCTGCTCGATCTGCCCCTCGCTCAGTTCGGACAGCTTGACCGTCGATACCGATTTGCCCCAGGCACGCCCGCCACGGCGGAAGCCTTCCACGCTCGATATCACACTCAGCGCCGGGACCTTCCGGGCTGAGCTGGGTTTCTTGGCCGGTTCAGACTGTGCAGCAGCCTCAGCAGAACCCTGCTGGGTTGCGGCCCCTTCGGGAGATTTTCCCGCACCGTCATTCCGTGTGTTGGCATCGTCGCCTCCTTGGCTTTTCTTCGCCGCTTCTGCTGCAGCGGCTTCCCCGGCAGCCTTCTTTGCGGCGGCTGCTTTGGCTTCGGCAGCGGGTGTCGCTGCACCAGCCTTGGGTTTGTTCTTGTTCGACATATGTATCTCCTTGATCGTCTTCTGGCACGCCCCGCCCAGCACTCACGGCTGGGCGGTTAGCGTGGCCCTACGCTCGCGGGGTGTATTCCTTAAGCCGCACCGGTGCTGCCGTAAGACAACTGCCAGTAACCATACAGTCCGGTGGCGCGTGCTTCGGCACCGAACTTGTACTCGGCACGGTTGAACACGTCGTCGTTGTCTTCGCTAGTCTGCGAAACGAAGGTCGGTTTCTTGCGCATCTGGACGATGAACGGCTTCACCGATGCTTTCTTGGTGACATGCAGCATCCAGCCGGTGGCACTGGTCAGCGCCGGGTTGACCAGCACCGTTGCGGAACCCTTGTACGGGTTGGGCGAGTTGTCATCCAGCTTGTCCGCTTCGCACAGCGTGCGGGCAGTAGCTTCCAGGGCAGGCGGAACTTCCAGCGTGTCCGGGATCAGACGCAGCGGCATGCCTTCTTCGTCCTTGAAGCTCATGATCGCGGTGCGGGCTGCGCCATAGCTTGCCACTGCGGCAGCCTTGGTTGCGCAAGACAGCGCCATCGTGCCCTTGTTGCTCACGCTGGCATCTTTCACCGGGTGATCGGTGTCGTAGTAGAACTGACCGTCGAAGCAAGTTTCGGTGAACGCTTTGTTCTTCAGATCGTCGACGATGATGTCATGCAGTTCGGAGGCCGCTTCGCCAGCCTGCTGAGCCTGCGTGTTGTAGATGCCCAGGCGGTCGTCGTCGATGTGGTTGCGCTTGACCGCGATGGTGGTCTCCCAATCCTCGTTAACCTTGTAGTACTTGCCAGCCTTGAGGTTCTTGACCACCTTGTCGCCGAGCCACTTGCGCAGCTTCGGGAAGCGGCTGAGCCACATGTAATCTTCGCCCTCGGCATCGGACTGCACTTCCATCGCGGTGGCCTGCCAGTTGCCCGGCGCTGCTTTCAGCGTGTTGTTGAAGATGGTTTTCAGGCCGGTGAAGATGCTGGCCAGCGTATCTTTGTTGATGAGCATTTGTGTATCTCCTGGTTAAGGTAGGTTTACTGCACCCAGACGCCGTCAGCGTCCAAGCCCACGACGATGCCCGCAGCAGAGCGCGCACCAGCGCCGTTGGTGGCAGCAACGGTTTCGTCGTCCACGATGTAGCAGGCCTTGCCGAGACTGGCCTGAGTCACCGCATCCGCGCCGGAGTTCTTGAACTTGAACGCCTTGCCGCGACGGATCTGGACGTTCTTCGCACCGGCAGCACCGCCCGTGTTGTCCACGGTCTCTTCAAAGCGTCCCAGGTAGGTCAGCGTGGCGGCGACTGCGCCGGGCGTGGCGTAGCCAGTTGCATTTGCAGCGGCCAGACCGCCAGCGAATGCCTTGACGTTGGCAGCGATGGGTGCCGAGATCACCTCGCCATCCTGCATGTGTGTATCGCGTTCAGCTACTAAAGCCATGTCGTTCTCCTTGGTTGGTTGGTTAGTCGTCTTCGCCGGACAAAGTCTTGGCGTAATCGGCCGGATCGACGCCCAGCAACTTGCATGCTGCGAGCTGGGTTTCGTCGAGGCCGTTTGCATTAGCCGTGCCTTGTGGCTTCAGGCCTTTGGTCTGGGTGGATGTCAGTGCCGCCACACCCTGCGCGGTATCGATGTAGCCTTTCAGTGCATCCAGATCCTTCATGCCCAGATCGCGCGCCCACTTTTCTTGCGGCGGCAGCAGCTTGCCGGTCGACAGCGCGGCGGTGACCACCTCGCCGACTTCACGCTCGGTCTTCTCGCTGCGCAGCGCTGCCAGTTCGGTCTGAAGCGCCTGCATGGTGTCCACCGGTACAAACTTGGCAGGATCTGGCGATGCAGACTTCAGCGCGGCGACTTCGGTGCCGAGCGAGGCGACCAGGTTGTCGACACGGAAGCCGGCAGCGGCAGTTGCTTCCGGCGCGGCTGTCTTGATCTTGTCGACGGCTTTCTTCAGTTCCGCGAGGATCTCTTCGGCGGTTGCCAGCGTCGGCATGTTGAAAAACCAGCGCAGCTGTTCGAGCAGTTCATCCATTCCATTCTCCTTTGAGGTTGATTCGTCCAACATGAAACTGGCGGCGGCACGGGACAGCACTTCGTCCATGCCGTCGATGCAAGCGGTATTGGTGAGGGCGGCACTGATGATGCCTTTGATGCGACCGGTGACCTTCTCGTAGAGGATCACCGGCGAGATGTACTTGTATTCGTCGGCGTCGATGAAGCCCTGGGCGCGAGGCGTCCAACGGGATTTAACGAACAGACCGACACCTTCTTCCCAGCGCAGTGCAGCACCGGAGAACCAGCCAGCAGCAGGAGCAGGCTGGCCGTTCTTTTCGGCGAGCAGGGTCTGGTGTTCGTAGTCGATGACGAATTCATTCTGGCGCGCAGAGCAGAATGCGATCACATCCTGGGCAGCCTGCGCATCCATCACCCAGTGCGGCGCATCCTTCGGGCGGCCATCGTTGCCACGGAAGACGCCTGCGGGTGTGAGCTGGATCTCGCCTGCAGCATTCATCGCCACCGAACAGGCGGCGACGGCGAAACCAAGAGCAGGGGATTTGGGTTTGCGTTTCATGGTTGCCATTCTGGAGATGGCAGCCATGTGAGTTTAGGCGGAAGAGCTTCCGGCAGAGATTCTCAGGGGGCTTTTTTAAACTACCACCCCCGCCCGAAAATTGCAAAGAATCGACGCAAGCCGGAAAGTGCATCCGAAGTCGGCCAAAAAAACGCCCACCGAGGCCGTTAGACCCCCGTTAAAAACGGCGCGCTTGATTTTTGGCTATATCGGGACGCCCTGCGGGGCGAAAAACGCCACAGCGGCGTTTTTCTGGAAGCGGGAAAAATGGGGTCAGTTGCCGATGATCCTGGACAGGTAATCGTTGGCCAGCCCGAGGACGGCTTGTTCGGCTTCGGGTTGCAGATTGCCCTGGGTGTCCATCGGCAGGTATGGGCGCGGCTCGATCACCTTGTTTGGGATCATGCTGCGCGGACTGGTTGTTCCACCGAGCTGCTGCATGGCCGCATATTTCTTGTTGCTGCCCACTGTGGCGCTGGTGGCATCGCTGCTAGCGCTGATCGATGCGACCAATCCGCCTGCGCTGATTTGCAGCATTCTACCGGGCCACGTTCCGCGCTTGGTGCGCATCGCAATGGTGGACGGCTTCAGCCCCATCCACTTCGGCCGCCCCTCTGCCGCGAAGTTATCCTCGGTCTGCGTCGCAAACTCGTTGGAGATCGAAGCCATCAAGGGCGAGGCGTCCACCATCGCATGCTCAGCCTGCGCCAGCATATCCATCACCGACTTGCTTTTGAACTCCAGCTCAAACATCACTCACCCAGCTTCTTCGCCGCATCTGCCGCCAGCTTGTCCAGCTGCTGGGCTTGCTGCGCAGGGTTGTAGCTCCAGCCTGCGTCCGGCGCGAACAGCTTATCCTTGCCGTCCACCTTGATGCGCAGCGCCTTCACCTGGGCGGTGGTGCCGTCCTTCATCTGGATCTCGTGATCGATCAGCCGGTCGGCGGAAGACTCGACCGTGCGGCCTTGGCCTTCGACCGCAGCAGCGGTGAGCGGGCTGACGCGGCAACGGCAATTGAAGCCGTTGGGCGGGAAGTGCGAACCCCACAGTGCGTCGTCGTAGCGGAACACGCGGCCATTCATGGCGCGATGCGTGGGTCGGGTGCGGCCATCCAGCACGGCGACGTACTGCCAGTACGGGTGGCTGCCGGTGCTGGCCATCATCTGGTTATAACGCCCGGCCATGTAGGCGGTCTGCAGGTTGGTCTGGTAGATGGTGCGCAGGCGGCGCGGGCTGCCCAGCTGCACGATGCTGGCCTCGCCGGTGCTGGTGTTGACGTGTTCCGTCTTGCCCCACCAGCCCTTGGCCTGCAGGATGGGCGTTAAATTCTTCTTGAATTCCTGGAAGGTGGTGCCGTTGTTTAACGCATCGTCCACCGCGCTGCGGATGTCGAGCAGGATATCGGTGCGCATCACCTTGGCGACGGTGAAAGACTTCGCCTGCGCCTCCTGCCACAGCTCGCGCCAATCCCAGGTGAGCACGTAACCCTTGGACTCGAAGTACTCGACGGCTTTTTCAGGAGGCAGGCCGAATACCAGGGAGAGGTCAGGCTTGCTCATCTTGCACGCTCAACCGCCCCCAGACTTCGGCCACGAACATGGCGCGCGCCAGCGTCTCTTCCAGCTGCTGCGTGTTCATGCTGGGGAAGATCCCGGACAGCGCGTCATGCACCTCGGCGTAGTCGGCAGAGGCGGCGATCATCTCTATCACCGGCTTAAGGGCGGCGGCTGCTTGCCCCTGCAGCAGATCCGGCGCGATGGAGTCAATCATCGCATCGAGCGCGGTCTGGTCGGGGAAAGCATCGTCCGCACCGCCAGCTTTGAGCGCGGCAAATTTGAGCGCACCCTTGATGGGTTCTGGCTTTGCCACTCCCAGCACCGCTGCGCCTTCCTCGGCCTGTGGAATACCAGCACGCTCGTGTGCCCACTCAACCGGGATGCGCATGCCGATACTGGCCAGCTTGGGCAGTGACTCTGCCAGCACGCCGAGATCCTCGGAATCGTCGAACATGAACTTGAAGCGCGGCAGGCGGCGGCGGTCGTCCACGCCGCCCTTGTTCAGCGATAGCAGCGGATAGACCAGATCGCGCGTGAGCGTACCGGCCAGCTGGATCGCGTCCGACACCATCAGATCGTGGCGCACCTCGTTGTGCACGTTGCCCAGGGCATTGGTGCTGCTCTTGCCGTCCGCTTGGCTGGTGAGGGTGCCGCCCAGAATGGCCTTGCTCTGGCTCTTCTCGCACCACTCGACCATCGCCATGAACGGACCTTCGCTGCCCTTGGCCGCTTCCGTGAATTCAATCGCCATGCCCTCCGGGATGATGCCAGCGGCATCGTGGCCGATGCTCATCACTGCGCGCAACAGCGTGGACTTCTCATCGTCGGACGCGCCAGACTGATACTTGCCCAGGCGCAGAGGCAGGCCGTAGATCTCCAGAAACTCGGCCAGATCGCCCACCGAGTAGTTCTTGAACAGGTAAGGCCATGACAGCGTGCGGTGCAGGCCGCAGCGGGCGATATAGCCGCTCTTGGCCTTGTGCGTGTGGGTGATCCAGCCGAACGGCTGCAGCGCCTGGCCGCCCAACGAATTGTCGCGCAGGCGGATCTCGGTTCTGGTCTCCATGTCGGTCTGGAACCAGCTTTGCGGGCGATGGGTGATCTCCTTCGGCAGCCACTCGCTGCCGAGCAGCTCCCACTCGATCTCCTGGCAACTGAAGCCGTGGCCTATGCCGTCCAACGCATCCAGGATCACATCCTCGAAGTTAGGCACGTCCTGCAGCAGCTCCTTGGCGTAACCGGCCAGCTTGCGCTCGGTTGCGCTGGCATTGCGTGGCGGCACGATATCCCAATCCACCGTGAGCAGAGCGCGCTTGCGCTTGCCCATCTCGGCGAAGATGTGGGTGTCCTTCTCTTCCATGTCCAGGAACAGATCGTGCTGCGCCCGTGTGTCGCCTTGCTCTGCGGCATCGAGGATGCGCGCCAGCTTGAGTGGCGTTAAACCGCGTGACGGGTGGCTGGCGAATTCACGGTGCAGCTGCGCCAGCTTCGAGGTCTGCGGCTCGACCAGCTCCGCCCGCTTGATAGGGTTGCCCGATGCGTCGAGGATTCTTGATGTGGTTACCATGCTTTCCTTCCTCCGTCGTTGTCGCGGCGGCTTTCGCCTGCGCCTTGATATTCGATCCTGTTGCTGCCCGATATGGCCGCCATCCACAGCATATGAACCATGTCCGGGCCGTCGTCGTGGTCAGCCTTGGGGAAGTGGCGGAACTGATCGATCAGTGTGGTCTGGCTCGGGTGCAGCCGGATCAGGCTGTTTGCCATGTGCGGCTGCAGCGTCTCGATGCGCAGCAGCTTGTCGGTGTGCGGCTGGATGCCTCGCGCCGGTACTGGGATGCCGCGCGCTGCGCTGCGTTTCACCAGCTCTGTCTTCAGGAACTCCTGGAATTGCACCGTCTCGATAACCCACAGCACGCAGTGATACTCGGCCTGCATGGCGATGATGTCTTCGATGATCCTGTCCGGCAGGCGTTTCTTGATCGCGGCCTCGACGATGTCCAGTACGCCGGTGTGGCGATTGAAGCCGCCGATGCCGATGGCAGACGGGTCACGCGATGCACCGGCCTTGCCCAGGGAAGGGTCGCACGCGCCGTAGAACACCCACTCCTTCAGGCGGTTCACCCAGAAGTTGATGCTGTTGGCAAACGGCGCATCATCACCGGACACAGGATCGTTCTGCTGTTCGCTGTCGAAGGCTGCGCGGCCATCGCGGGCGCGCTTCACCATCAGCTTGTACAGCGGTTGGCCTTCCGGCCAGCACACCACGGCACCGGCATCCATCTCCAGCTTGTTCGCCTGGTAGAACGCCAGGGCGACTTCGGGGCCGAGGTTCAACAGCGCCTCTTCCCACTTTTCCCACAGGTGCATGTTGTCCGGCCAGCGCTCGATGGACTTGAACTTCTTCGATGTCCACAGCGGGTTCTTGAGCAGGCGCGACAGCACCGAGTCGTAATGCAGGATGGTGCCGATGATGATCACATCCATCGAATCGTCAGCAGCGCCCAGGGACAGCACAGTCTTCTTCAGCCAGTTCTCCAGCTTGTCGCGCTGGTCCGGGCTGCGCACGTTCTCATCGTTCTCCAGATCGTCGCCGATCACCAGATCGGGACGGTGCGGGCCGTGGCGCAGGCCGCGCATACGCTTGCCGCTGCCGAACGCCTGCACCTTGGCATCGTTGGCTGTGACGATGGTGCCGACCTGCCACACACGCCCGCCGCCGCTGGCTTCGGGAAAATCCATCGCCAGGCGCGGATTGAATGCCAGCTCCGCCTTGATCGCCTCCAGCATCGTGGCCGCCTGGTCCAGTGCGTCCATCACGATCACCGGGTAGTGCTTGCGCCCGGTGACGATGCACCACAGCACGAAGATCTGCGTGACGATGGTGGACTTGGCGTTACCGCGCGGGGCCGCGATGGCTTCGTGATCTCCTTCGCCGTTGTCTACGATCTCGGGCAGGCGGGCGTACAGGTAGGTGTGCAGCTCCGCGTCTGCTGACTTGATGTAGTGCGGAAAGTAGGTGCGGGCAAAGAAGCGGAAGTCATTCAATGCCCGCGCACGGCGCTCAGTCAGCGCAGCCGGATCGGGATCGAAGCCGTCAACCTCGGCCTCGATCTGGATGCGGAACTCCTGGGCGAGCTTGCCGATCTCGTCTAAAAAGGCTTTGCGCGATAGGCTAGCCATACGCCTTTGCCAGTTCGTCCGCGAACGGCTCCAGCACCTCGATCAATGCCGATGCGTGCTTGGGGTGTTTAGTGCGCGTGAATTCGGCCAGCCGTTTAACGACATCCGTCGCCACCGCCAGCTTGTCCGTCTCCGGCATCATCTTGCGGCTGGCGGCCATCAGCTTGTTGTAGGCATCGGCGAGGCTGGCCAGCATGTCCACCTTGGTGGCGGGCGACATGTCATCCGCATCCTGAATAGCCTGCACGGTGGCCTGCACCTGCTGCACAACGATGCCCAGCGTCTGGCGCACCACGTCTTCGATGCCTCCGCCAGCGATCATCTGCGCGGCGCGTGCCTTGTCCCAGTCGTCGCCCATATCTTTGCCTGCGCGCTTCCAGTTGCGCACGGTCGCATAGGGCACGCCTTCCTTGGCTGCGGCAGCCTCAAGTGCGAGCTGATCAAAGACATAAGCCGCGCGAACGGCGCGGCGGGCATCATCACCGTGTGCCATTGGTTTCTCCCGGCGATGGGCGGCGCACGCCCGGCGTTTGGCTGCGGCCCAGCGCCACATCCTCACCGCGTGCGGTCAGCCGCACGGCATCCAGCTCCAGCGGCTCGACCAGCTCCATCTCGGCCAGCCAGGCGATCTCGGAGGCCATCTTGTCCGCGCTGGTGACGTAGCCGGTCATTTCGACCTGGTGTCGCAGGGCAGCGCGGTTGAGGGTGTAGCCGGGCGCGAAGTACAGCGCCAGCAGGATAGCGAGGCGGCGTGAGGCGGCGATCTCTTCGGCGTAGGTCACTGTTTACCTCCATTCAGCAGGTATCGATGCAAGGTTTCGAGCAGTGTGCGCACGCCAGAAAACTGGCCAGTTAATTCGCTGATGTCGTTGCTGACACCGTTTATCTTTTCATGGAGGTCGGCCAGATCGTCATGGGTTGGGGATTTCTTGGCGTTGGCTTCCAGATAGGAAATGCGCTCGTTGTAGTGCGGCGCTTTACCTTCGAGGTCTTCTTCCATCCGCTTGAAGCGTGCATCCATCGTCTGCTCGCGCTGTTTGCGCAGCTCGTCCTGAGTGGCAAAGCGCGCATCCAGGCTATCTTTGAATTGCTTGGCCAGCAGCTTTCCAAACGCCCAGATCATGGTGGCGAAGGTGACAACAATCGCCGCCAACGCACTAATCAACTGCCAGAATTCAATTTGCAACATTTATCGCTCCTTACCCATAAATTCGTTCCGCTCCTGGCACTCGATGCAGAACTGCACGCCCGGTACCGCATTGCGTCGATCTTCCGGGATGCGCTCTCCGCAGCCCGCTGCCTTGCACCACTTTGCCGACTCGCGCGTCGGCTCGGGCTGGATGGCCGCCTGCTGCCGCGCCTCCCACTCGTTCAGCTCCAGTTCTTGCGCTCTATCTTCCGGTCTCACTTACCAGCCCCCATGCCAATCAACAGGTCGACTAGTTCGTCGTGTCGCTTTCGGTCTTCCCCGCAGAGGTCGGCGTTTTCGCGGACGTTCTCAAGGACGTGTCGAGGCGTAACGGAACCGGCTGCGACGACTTCTGCAGCAGCTCCTGCGGAATCGCCTTGATCGCTTTCGATCCTCCAGGCGGCGTTGTACATGCCGACAAAAGTGCCACTAAGCAGCACATCGCCAGCCTGCTGGCACTGCGCGAGATTCGAGTCTTGTTCATGGTTCAGCCTTTCTTGCCAGTTGCGGTAGTAGATGCGCGCGCGGCGTTTCCATTCGATAGCGTTTGCTGCGGCCTGATGTCCTAGCGCCACAGCTTCGAGGAACAGCTTGTCATCGACGCGCTTCTGCTTCAGCTCCAGCGCGTCTCGGCGGTTGGATTCGTATTTCAGACCGGCGACCACACCGAAAGCGATGCACGCGATCACCAGCAGCAGTAAGGCTAGCGCGCGTCCTTGCCAGGGGATGGGGTTCAATTGCATACGATCTCGCCTCCCCAGCTCGCATAGGTGGGCTGCCACTTGATGAGGATCACGCGGGGATAGCCCCGGTTCTCGGCGAAGTTGGCAGCAGAGCGGCCAGCGTTAAAAAGCTCGACCATGCTGAACCAGCGCCTGCGGTCGTGGCCGTTCTTGGCGGCCAGAGATTGATCGCGGTACACCCAGCCCAGCCCGCCGTTGTAGGCGGAGAGCGTCATGGCGGCGCGGTCGCAGGGCGTGGCGGCATCGATCTGCTGCCACAGGTGCCGGTCGTAGGTGACCATCGCGCGCAGCGCCCAGCCAGTGTTGTACGGCTGCGGCTCACCCAGCTTGTACGCGCCGGAGATCCACGTGGCCGTTTGCGGCATGAACTGGGCGATTCCCTGGGCACCCACCACGCTCTGCGCGTTGGCGCGCCAGCGGCTCTCCTGGTGGATCTGCGCGCCGAACATGGCGACGGGCGCATCCATGCCCCACACGGCGCGGGCATGGCGCGTCAGATCGCGCTGGTGGCGTGCTGCATCGCGCGGCACGTCGGCCAGCGCCAGCATAGGCAACAGCATCAGCGCCACGACGGCGACCAGTGCGATGCGGGCATGTTTACGCGAGAGGCGCATCAAACACCCAGGCTCATGGCCAGCATGGCGCAGCCGATGATGATGGCGCGGCGCTGCATGGCGGCGGCGATCAACTGGTGCGCCTTCGTGTCGATGAAGCTCTGATTGTCCGGGCGGGCATACGGAAACAGCGAGCGGTCGATCCAGTAGCCCAGCACGGCGGCCGTGGTGATGAGCGACAGCTTGTAGAGGCTGACGGGCAGTTGCTGCGGTGCCAGCACGTAGATGATGATGGTCAACAGGATCGTGATGACGATCCAGTCTGTCATGCGGGGTAAGTTCTTCACGCCTTCCTCCATTTGATCGGTTGTAGAACGCACGCAGATTGCTCGACGGTGTAATGCCCCACCGGACGCTTGGTGCATGAGCCGTAGTAGTTCATGCGCGAGTCGGTATGGCGTGTCCACTCGGCACAACTGCCGCAGGTGTTATTGGTGTTCACAGTCGCGCAGGTTACGCGCGCGCGCGAAGCCAACTAAGGCGGAAGCGTTTCCGCAAAAGAAAAGGGCGACCGAAGCCGCCCTTGTGTGATTGGTGTTTGACTGTCGCTAGTCGCCGTAGATCTGCTTTGCCAATCTGCGTGCCTGTTTGTCGGCCACGCTTTGTTGATCCGTAGTCAGCTGGCCGCAGTAGACTTTGACGTTGCCGATGTCGCCATCGTGGATCTTCTCGCTGCCGGACAGCAGGATCAGTTTGTACCAGGCACAGCCCAGCGTTGGGTTCTGGCTGCTGGCCGCGCCGGAGCCAGTAGCCAAGGTGTAGGCCAGATTGCGCTGCGCCTGGTAATCGCCTTTCATGGCCTTTTCACGCAGCGCATCTACATCAAGCGCCAGCGCTGGAAGGCTCAATAACAGAATTACCGTAGCGAGGGCGCGCCTCATCTCAGTATCTCCGCTTCGTGTAGCTGACCACCTTGCCGTTCTTCACGTCGACCATGTCGAACATGGTCTGGTAGGTCTCGATCACGCCGTCCTTGCTGACGGTCTCGGTGACATAGGCCGCACCGCTGCATTCTTGCAGGCGGGCGATGGTCATGCCGACGCGGATCGCGCCGAAGTCTTTGCCGCACTTGCGCTTCTGGGCTGCTTCTTCACGGTCCTGCTCTTTCAGGGCCGCGTCCTGCCGTTTCTTCAGCACGGCTTGCTCTTCAGCAAACTCACGCTCCAGCTGCTGCGTGCGGGTTTCTTCAGCCCATGCGCTACCAACAAACATCACCAGCACCACCACGATCAGCTTCTTCATGTTGCTCTCCCTTCGTTTTAACGGATGCACTCTAAAACAACCCGGCCTGCCTGTCATCCACCACGTCGCCCACGATGTTGCGGATGTGGCGCACGGTGTAGCCGTATCTGCTTGCCAGCACCTCTTGTGTGGTGTCGAGGATTTCCTTGCGGATCTGGCGGTATAGCAGATCCTTGACGGCGCGCTCGCACTTGGCGATCTCGATAGTATCTCCGCCATATTCGGCCACAAGGTCGGTGAAGGCTTGGATGCCGATCAGACGGTTCAGGTAGTGGTCTGGCGTGACTTTTACCGGCACATACACTGGCGCAAGGCCGCCATGCGTTTTCACCATCGCCAGCACAGCAGGCAGACCGATGGTCTTCGCCAGCCACTGCATGGAGGTTGGCAGCAGATGCAGGTCGTCGTCGGTCAGGTTCACTTTGCCTGCTCCTTGCTCTTCCTGGTGCGCTCCAGCACCCCGGCCAGCAGCCACAGCTGGCCTTCGTCCATCATCTCCAGCTTGCGCTCTATGCCTGTCTGGCGATGCGCTGCGCCCTCGGCATATGCCTTGCCCACGCCCATGCTCTTGCACACCATGCAGATCTTGCGCAGCAGCGGCTGGCGATCCGGGGCGGCGGCGTCGATGAACTTCCACTCATTGGCCTTCTTCACCGGCTTCCAGCCGCAGGCGCGGAGGTGGTCCAGCACCTTGCTGCGGCCCGCCTGGTCCAGATCGGCGGATGACTTCACGCGCGCAACAGCCCACAGGATGTCGCGGTAGGTGTCATCCGACATGGCGAGGTCGCGCTTCGCGGCGTGGATCGCGGCGAGGTCTCGGCGGCGCTGGTCGGTGGGGTAGCGTTTGGCCATGTCAGTAGCCGATCTTCACCAGCTCGATGCTGGTGCAGGTTTTGCGGATGTGGCGGCAGAAGGATGTTGGGTTCGTCCAGTAGGGCAGCCAGTGCGAGTGCGTCCGTGCTGCATCAGCTGCATATTTAGCGCGCTCCTCCTTCGTCCAAACCCTGTTCTTACTCGCTTTGAGCAACCAGTCTCGGTACTTTCCTTTGAAGGCGAACCGTTTTTTCTCCTGGTGGAACTTCAGCGGGATCTCGCTCTTCTCTTCGTTGAAAATCCATTCACCCAAGGTGACTCCGTCCACATAGACGGCGATCCCCAGCTTCAGCGGGCTGACGTTCACGATAGCCGCATTGATCTTGTAGCCATCACACACCAGCTCAACGCGCCCCCACGAACCGCTGAGTTGCTTCTCGATCTCTTCCCACTGTTCTTTGCTCACTGCCATGTCGTTAAACCCCCTCGGTCAGGCTCATTAGAAATTCGTCTGTGATCGGGTATTCAACATGCCCGACAGTGGCCTTCCGGACGCCGTTCTTGCTCACCACGATGCTGGGTTCAAGGTAGTCAATCTCGAATCTCCAAACGTGATTGCTGTTGGTATCGTGCAGCTCCAGCTGGGCAGTCTTCACAATCGTCTTAAGCATGTTCGTCTCCGTTAAACCGTCTCTCGCAACCCGCTATCTCTAACGGGCTGCGGGCGAAGTTTTAAGCCACCGCGTCCTTCAGTGCCTTGGCGGCGGAGAAGTGCGGCTTAGTCTTGGCTGGGATATCCATCTCAGCGCCGGTCGCCGGGTTGCGGCCTTTGCGTGCTGCGCTCTTCTTCACGGTCAGCTTGCCGAGACCCGGCAGCGTGACTTCGTTGCCAGCCTTCAGCTCTGCCGACGCCACTTTTGCCAGTTCGTCCAGAACAGCCTTGACCGTGGTCTTGCTGGTGCTGTTGTTCGGGGCGTTTGCTGCGATTGCGTTGATCAGTTCAGCTTGGTTCATTTGATACTCCTTGTAGTTAACGGTAAGTCTGAAACATGGGCGGGTAATACGAACCACGGCGCGCCCCTTAGCCGTGGCTCTTTAACAACGATTCATCGACTTCAAAGAATCCCAGCCGCCCCTTCATCGGCACGAACGGAAGAGGCTGAGGATCGCGCAGCACGAAGCCGAATTGCCCGTTAAACCACGGTGAGTCCGAAGTGGTCACACAGTCCACAATCTCGACAGACCCGACGATTCCACCTCGCGCCAGCAGATTGTGGGGCGGTAGTTCGATCACACGGCCTTGGCTTGCCCACAGAGGGTCGTAGCCATTGTCGTAATCGTCGCGCGTCATACCCTTGGCTGCGTGGATCAACACTCGCCCACGCACTTTTGTTGGCCAGCAGCGGTTCTCGATGTCCTTTCCGCTATTGAGGATGTGGAACACCCAGGGCTGGCGGATGCTGAGCGCTTTCATGGCTTACTCGTCCCGATGAACGCGCAGGAACGCTGGTGCGTCCGGCAGCTCACCTGTTTCTGTGTCAAGCGCACCCAGCACGTCCGCCAGCATCATGCAGTGGTTGGACATATCAACCAGCGCCTTGATGGAGTTCTCTCCCTTGTGAGGGAACAGCGATTGCTCAATGTGGCGCGCGGCGGTGCACACGTTCACGGTCAGATCGATGTCGGTCTTTTTCTTCCAGCCTTGCCCCTTGTCCGCGTCCTTTGCGCGCAGGCGGGATTCCATCAGCAGGGCGAAGGCCAATACCTCGGGGCGCAGCTCCTGGACGACAAATTTCATCGGCTCGTTCATTGCTCTTCCCCCTCTACGATCTCGCAGCCGATCTCGATCAGGCCCAACGCCCAAAAGACCACGACCAGGCAGATGGCGAACACGGCGGCCAGCCCTATTGCGGTGAAGATGTTCATGCTGCCTCCGCTTCGCTTGCGCCCTTGAGCAGGGCGCTGACGATCTTGTCCACGTCGCTGGTCGGATCGCTGATGAAGGCCATGTCGCTGTCTGCGGTGACGGTGACGCCGATCTTCTTGAGCTGCCCGGCTTCCAGGTTGTTCATGGCTTCCTTGGATGGCTTCTCGGTGGTCACGATCAGCACGTCGGCCAGATCCGGCAGGTGCTTGCGGATGAGCTTGAGCACCTGGTCTTCGTCGGCGAAGCTGATGCGGCCTTTCTCTTTCTTGAAGCCCAGCTTGATGCCGTGCAGCACTGCCGACTTGGGCTTTTTGAACAGCTCAGAAGATTCGCTCACCAGCGCCAGCAGCTCGTCGCCGGTCTCGGTGGCAGTGGCCACGGCTTCGCGCAGCTTCTTCAGGCGCTTCTGCTTGACGGCCTCGATCTCGGCGTTGAGCAGTGTCACGTGGTTGGTCAGGGCCAAGCGCGCTGCGGCGTGTGCCTTGGCTTTGGTTTCGATCTCTTGCATGGTTGCCATGTGTGTCTCCTTGGTTAAGTGGGTAGATGAAGCTGTCCGAGCAGATCGGGCAGCGGGATACGGCGCAGCTTGGCTTCGAGGCCGAGGCTGAGCATGGCGCGGTTGCGCAGGAATTCGCAGGTCTGCGTCAGCTCTTCCGACGTGGCGGCGATGTAGTAGCCGTGCTTCGGCGTGCCGCAGATGGCGTGGCCTTCGTCGCGCAGATCGCTCACCAGGGTGCGGACGTGGCGCTCTGGTGTGCCGAGCTGCTCTGCGAGCTGCTTGACGCCGATGCCGTTGCCCTTGCCGATGTGGCGGCTGAGCAGGTTGAGAAGCTGATCACTGGTTGCCATAGTTGCCTCCGTGGCTGGTTGAATGCCTGAACGTCTTGGTGAAAGCCTTGTTGATGCTGTGCCCGCGATACATCAGCACGCTGCCCAGCAGCGCGCGGTCGTGGTGGCTGTGGCTAGCTTGGCGCAGCAGGCCGAAGTAGCTGTTGGCGGTCTCGAACAGTTCGTTGGCTGGGACCTGCTTCACGCGGCTCAGCGCCTCGTTGTAGGTGCGGCGGCGGGTTGTTCTATGCCACGGCTTGATCACCTGGCCGACGAAGTCCACACCGCGATCCACAGGCTGCAGGATTGTTTTAACGGGGTTCAGGCGCAGGCCGAGGTGCAGCGGCAGCCACGTCTCGATGTCGGAACGGGCGGCGCACAGCCACATGGGCGATTCATGCAGCAACACCATGTCGTCCACATAGCGCACATAGTGGCGGCAGCGCAGGTCGTGCTTGATGTGCTGGTCCAGCGCGTCCAGCAGGACGTTGGCGAAGAACTGGGATGACAGGTTGCCGATGGGCAGGCCGATGTGTCCGGGCTGGCTGGTAAGGCGCTTGTGTGGCGGAACGCGCCGCAGCAGATATGGATCGCCGCGCAGCTCAAAGTCTTGGCGCGGATCGTGGAACAGCACCAGCTCGGCCAGTTCCATCCACCAGCCGTCGATACGCTTGGCCAGCAGGCCGCGCACGACGTGCTTGTCGATGCTGACGAAGAAGTTGGCGAGATCCAGCTTTAGATAGTGCGCTGGCTTGCTCCAGTTCTGGGTAATGCTGCGGATCTTCGCTTCCAGACGCTGGGCACCGTACAAGGTGCCGCGCCCAGGGATGCAGGCGCAGCTATCGGCGATGAATCCGGCATAAAAGCGGGGCGAGATTCGGTTGTAGAGCAGGTGGTGGACGATGCGGTCGCGGAACTCAGCAGCCCACACCTCACGTGGCTTTGGCCGTGTGATGACGAAGCAGATGCTCTTGCCGGGCTGGTATGTGCCGTTGCGCAGCTCATCGTTCAAGCGGCACAGGTTGCGTTCCAGATTTGTCTCGAAGGCAAGCGCGCTGGCGCTGTTGCGCTTGGTGCGGCGGCAGTCCAGATAGGCTTGCACCAAATCTTCGAAAGAAAAGTCAGCATGGTGGCGCGATGGTTGAGCTGCGGACGGCCACAGCACGGCACTTGTTGTTGGTGTTGTTCCAGTTCTGGTTTCCATTGTTGAAGTTCTGATACCAGGCGGAACCTGCCGAACGCTGCGGTTTATCGTGCTATCTACGTCGCCCCGCCGACTGTCGCGATCAGTCAGCAGGGAAACTGCGCCAGACCTGCCCTGGGTATCTAGCCCGGCGGTATCTGCGATGCGCATGGCGGTGGCCTGTTTGGCCAGCGGCACGACCAGATCAACTTTTCGCACAGTCGTCATGGCCTTGACCCTGACGAAGCGGGCGACATTGCGTATTTGCGCCATCCCCCAGCCTGCTTGCCGACCTTGTCGGTCAACGCGATGGCCTTGGCGTACTGGCCCGTCGAGATGAGCACTTTGTCGCGCGACAGGCGCAACAGCAGCTCGGCAACCTGCAACCGCTCGATCAATGCGTCGAGATGCGGCGTCTTCTCTCTCGCGCAGTTGGCGCGGAAGATGAGCGTCACGATCTCTACGCACTCATCCCGCAGCTTGCCGCCTATGCTTTGCTTGAAGTCGCGCGGCATATTGCGTGCAAGGTCGGTGATGGCGTCGAGCAGGTCGTAGGCCACTTTGTAGATGGGCAGTTCTGAGGTGATTGCCATGCTGAATAAATGAATTATTGAATCGTTAAATGGCTACAGATCTGCGGACGGCCACAGCACGGCACTTGCCGTCGGTGAAGACCCAGTACTGGGTTCCATCGTCGAAGCCCTGAAACCAGGCGGAACCTGCCGAACGCTGTTCGCCAGACCAGTACCAGTTCGGTGTGAATGCCTCCGGCGAATTGGCGAACAGCAGGGCCTGTTCACGGCGCGTCGGCAGCTCGCCGCCTGTGTCAGTGGCGAATTTGCGGGCATCGTCCCAGTTCACGGCTTGCGCTTCGCCGGGACGCAGGATGATGTGCTGATCGGGATCACCGTTCTTGCCGAGCAGCAGCCCGGCGTACTGTTCTCCCGCTTGGAGCAGGGTTTCCAGAAATTCTTTCTTTGCGTTGCTCATTGAAACCTCCTAATTGATGAATGCTGAATCGTTAAATGGCTACGCTGCGGACGGCCACAGCACGGCACTTGCTGCTGGTGTTGCTCCAGTCCTGGCCTCCACTGAGGAAGGTCTGATACCAGGCGGAACCTGCCGAACGCTTCTCGCAAGACCAGTACCAGTCCTTCTGGAAATGCTCAGGAAGGTGCTTGTAGAGCATGGCTTGCTGGACGCGGTCAGGCAGGGTTCCACCGATGGATTTGGCCCAATCCATCTGGGTCTGCCAGTCGGCATCGTCGTTGTCGCCGGGCAGCAGGATGGTGTGGTTGCCAGTGCCGTCCGGGTTGATGATGGCTCCGGCGTAGGTCTCGCCTTTGTTGAGCTGCGGGAGGGGGAAGCGGGTTTGTACGGTTGCTTGGTTCATCTGATTCTCCTTTGTGGTTAATTGCTACTGCTGCGTAGTGCTGCTCTTAGATCAGGCGGGGTGCTGCGCTGCTTGCTTGTTGCTGGTCCTAGCACCAGGTCGACGGGCTGGATCGCTGCACTGCCCACCTGCGTGTATCCACCGCGCCGCGCCTCAGTGCCTGCCTCCTGCTTGGCTTCGGCCTTGCTGCTGTAGCCTTCGATGATCGCCAGCAGGTAACCGTGGCTTTTTAACGGCAGGGTGAGTGCGTCTCGCTTTGCCAGCATCTCGTTCAGCGCAGCCGCCCAGTAGTCCTGCGGGGCGGACCAGATGCGGCCGTTGCGCTCTATCTTTGCTTCGGCGATCAGCGGCAGCAGCTCGCCCAGCAGGTTCGCCACGCGGTCGAACGAGAGTTGGCGCTGCGCGGGGCGGAAGAGGCCGAGGTATTGCACGAGCAGCTTGCCAAGGGGCGCAGGGATGGCCAGCGCGGCCATGACGGCCTCGCGCGCGCCTTCGTTGCCGATGAGTACATCGAGCGAGAAGGCAGCGCCGCAGGCTGGGCAGGAGGTCTTCATGCCTGAACCTCAAGGTAGTAGCGATAGTGCCGTTCAACGCCCTCGACGCGGAGGTGGCCGAGCTTGAACAGGGACGCAATGGCGACACGTATCCGATGGTATTCGGCGGATTCCTTATTGAGCTTCTCGCATATCTCTGACGTGGTCAGGCCGGGCTGCGCAGAGACCAGGTCTTTCACTTCGGCAGAAATGCCGGACATACGGCGCACCTTGGCCTTCGGCATCTTGGGGATGGCACGCTTCGAGGCTTTTGGCGCAGTTGGCGTGTTCTTCTTGCCGTAGTAACAGTCCTGCCCGGCGATTACGCCGGAGATCCACCACACGATGCTTTCATGGCTACCCTTGATGATCTTGCAGCAGCCGATCTCACGCGCCTGGTACAGCTCCATCAGCGTGGCTTCGACGCGGCTTCGGTGATGGCCTTTGACGAGCACCTCGGTGTCGACCGGATTCAGAGCGGACGAACCGACCAACGCAGTGCGGATCGCCGATTTAAGATCAATGAGCATGGCCAGCCTTCCTTGCGTTGTAGAGGAAGGCGATGCCGGACATCATGTCGGCCTCAAGCACAGCCACGTCGCTCTTCTCGATCTCGCCAGCCGTGTGCAGGCCGATCAGGTAGCCCTGCAGGCGTCCGACCGCTGCGTGGGCTTCCGCCTCGCTGCCGGAGGCCACAGCCTGGCTGATTCCGTTGCGCAGGGTGAGCATGACGTCGTACTGCTCGTATTGGACAAGGCGGCTCATGCTGCCCTCCCGACTTTGTGCGGGTTCTCTGCCGGTACCGCCCACTTGATCTGGCAACCGAAGCGGTACACCCAACCGTAGCGGCGTTCGCCGTGCTGGCTGCGCTCGTATGCCAGGATGATTCCCTCGAAGCGGTCGCACATGGCGTTGTGCTTGACGATGATGCGTGGCTGTTCGGTGTCGCCTTCCACGCGCAGCACCTTGATGCCACTTGCTTTCAGAAACTTCACGCAGTAGTCGGCCACCTGGGCGAGCTGGAGACGTTCGACGGCATTCATGGCTGCACCTCGCCCAGTGCGACCAGCTCACGCACTTCGCAACGCACAACCGCGCCGCCGATACCGATGGTGCGACCGTTGAGACATTGCACCAGCGCCTCGCTCTGCGCGGCCACGTCGGCGTAGTGCTTCCAGCCGTCCCACAGGCTGGATGAGATCACCACCACCAGGGCGATGATCAGCGCCCAGTGCAGGGGCGCTGCGCGCTTTTCCATGTCCGCCATCTCGGCGTTTTCCTGCGCTGCCTGCCTTTGCGCATTGATGCGCGGTGCGTGGTCGATCATCATTTACCTCCCTTGAATGGGCAGCTTTGGCAGGCACGCCACTGGCGCATGGCCTGCGGGCTGCTGGTTGGTGTGCTGGCGGTGGATGTGGTGCGGCATTCGGCGTGGGTGATCTCGGTGCCGGTATGCGGGCAGGTGACGCGGGCATACATGTCCATCACCTTGGCGGCGATCTTGTCGGTCTTGGCCGGATACTTGTCGGCCAGCACCAGGGAGATCGTGGTGCGCGATACGGCCAGTTCGTCCGCCACGGCCTGATTGCTCGATGCCGCCACCTTGGCGCGCAGGATGGTTAGCCAATCCACAGTCTGGGTCATATCGCCACCTCGGTCTTGGTGTTGGGGTCGTAGACGGTGCCGCGACCGATCCGCCAGATGGGGGCATCCGGGCCGCTGTCCTTCTCGTCAGTGAGCCACCAGCGCTTGTAGCCGTTGCTGGTGAGGGAGGTTCCTTGCTCGCGCTTGGGAAGCTCGATCAGGTATCCCGCCGCAGCCAACGCACGCACGTACTTCTGCACGTTGCTGGTGATGTCGCCGCGCGCGTCGTCATCGGCCACCAGGGTGATGATCTCGGGCACGGTGAACTTGCGACGCAGGCGGATGGCGCGCCAGATGCGGATGCGGGTGGTGTTCTTCCAGACGCGCTTGCCGTTCTGCTGCTTGTCCTTGGGGCCGGAGCGGTACTGCGCACCGGCCTTGAGGGCTTCCAGCCCCGCCTTGGTGATGGTGTGGCAGCCTTGGCCGGTCTTCTCCAGCAGGCCGCTGTGGCACAGCTTGCGGCAGGATTCCTGCACCTTGCGCTTGGTCAGTTGGGTAAGGTCGACCAGGCGCTCTTCGGTTATGCACTCGCGCATGTCCGAATCCTTGATGGCCGTTAAGACCTGTTCAGCGATCCAGGCCATTTAACGGCCACCTTTCACCGACACCATGCGCGGGCGGCGCGCCTGCCAGTCGTGGGTCAGCACTTGTCCGGCCATGTCTTGCAGGCTGACGGCGCTGTTGCCGTTGCGCTTGGCGGTCTGTTCGACGGTGGCGATGGCGTTCATGATCTCGCGCACGCGGCCGCTGGATTGGCGGTGGATCTCGGTGACCAGGTCGGTGGCGATGGAGACTTCGCTGAGCTGCTTGCAGAACTCGGTGACATCTTCCGGTGTGGCGGGGTGGAACTCGACCACCTTGGCGATGCGGCTGCTGATCTGCAGGTGGCGGGCGATCTTGGCTTGCACTTCGTCCATGCCCACCAGGATCACCATCACTTCGGTCAGGTCTGACAGGTCGCGGATGGCTTCCAGCACTTCGGCACCATTGCGCAGGCAGTGTTCGACCTCGTCGATCACCAGCGGGATCTGCTGCCCGCCAAGAACACCAGCGATGCGGCCGAACACATCCTTGGCGCGGCCACGACTGTCGAGCTTGAGGGTCTCGGCCAGTTCACGCATGAAGTAGCTGGGCGTCCACTCGACCTTGGCGCGCAGATAGGCCGCTCCGTTGGCAACGGCCCACTGGTCAACCGTCTGGCTCTTGCCGTAGCCTGCGGGGCCGGATACCAGCATGAGGCTGGCTTCCGATGCACCGCGTGTCTCAACCGCGCTGATGCCGGTGCGGAACCGCTCGTAGTTGCTGATGTTCTTTACAAAGACTTTTTTCACTTCCATACTCCTTTTCGTAGTTACTTCACGTTGCTACTGCTTCATCGGCTGCTGGGTAGTGCTACCTAGCCAGCAGCCACCTCAAAACCCTCGCCAAACAGGTCATCCCATTCGTCGGTGTTGCAATACCAATCGAGCCAGTGTTCGTCCTGCGGGATCTTCTGGCTGGGGTTGGCTCGCAGCCAGCGATACTTGGCTGCGTCTGTTGTGAATACAGGGCGCGGTACCGGCAGGTAGGCGGCGTTATCGGGCAGCGGTTCTGCCTGGATAGGGGCCACACCGATGGCGATGTCCTGCCGCTCCAGCACAGGCTCTGCGTGGAAGTCGAACAGCGGCACGGTTTTGGCCTGCTGGTGCTCGATGACCAATGGCGGGTTGAGTTCTTCTTCGGCTTCGGCGATCTTGGCCTCGGCGCGCTTGATGCGACCTGCGGCGCGCTTTTCATCGGCGGCACGCTGCTGCGACATGGGGAAGTAGGCGGTTTTGTTGGCTTCGAACTCGGCCACGCAGATGAGGCGGCCTTCCATATCGCGCACCCATACGCGGCTGCCGTCATGGATGTCGTAGCCGATGCGGACTTGCTCGGCGTGGTAGTGCTCCAGGGCGCGGTTGAAGTAGATGTTGCCGAACAGGCGCACTTCGGCGCGGTGTGTCTTGCCGATCTTGTAGGGGCGGAACAGGTCGGCGGCCTCGGAGGCTTCGACCTTCACCGGCTCCCAGCCTTCTGCCATCGCAGCGGCCCATGCCTCGTTGGGGGTTTGATGACGCGACCGGCCTGTGACAGGGTCGGCGATCTTGGGCAGGCTGCGGTGCGGGCGGTTGTTGTAGGCGTCGGCCTTGGCTTCGCACCATTTAACGAACTCGCTGAACGGCATGAGCAGGCGCGAGGTGCCGACTGCGTTGATGTCTTTGCGGGTGATCTTGAAGGCGGCCTGCTTGGCTTCGCGGTCCATCGGTTCGCCCATGTAGGTGGGCAGTTCCTTGGCTCCGCGCACCCAGATGGTCTGGTGGCTGCGCTCGATGATGCCGCGCGCCTGGGAGTTGTACGGCAGGCTGTGGGTGATGCTGATGCCGAGGCGGGCCATGAAGCCGGTGGCGTCGTCGCCCATAAGGGCGTTCTTGTATCCGGAGCCGTTGTCCACGTAGAAGATTGAGGGGATGCCGCATTGCTCAACCGAGCAGCGCAGCGCGTCGAGGACCGCCCAGGTGGACTCTGCGAGATCCACGCTCCATCCCACCGATTTACGAGTGGCGATGTCGATCACGCTGGTGATCTCTGGGCGGAAGGGTTTGCCGTGGCGCGGGTGCGCGACTTCGGCATCGAAGGTGTGCCCGTCTGCGGTGTACGCATCGCCGGGCCACATCTGGCTGGTATCGCGGCGCACAAAGGCGCGCACCGACTTGATCTCGCGCGGCAGCATGCGGCCTTGGGCCAGATCCAGCTTGCTCATCTTTTCCAGGAAGCGCTGCGCGGCCCAGTATGACGGGGCGGACATGCCTTCCGGCAGCACCAGATCGTCCAGGCATTTCTTGAGGGTGGGCTTCTGCGGCTGCTGGTAGAGGCGGAGCAGCTCGGGTGCCCATGCGGGAACCTTCATCTGCGCTTCGTGGGCCTTCGGTGCCAGCGCGGCAAAGCCTTGCTCGGCTTCCTTCATCCAGCGGTAGATGGAGGTGCGGGACAGGTGGCGTTTGCCTTCCGATCCGGCCTTGGCGTTGGCCACCGGCACCAGACGCTGCAGCTGCTCGGGTAGCTCGTTGTTGGCGGCCAGTGCGATCACAGCCTGTATGGCTTTCTCCATACCGGCAGCCTTGGACAGGCGCTTGATCTCGGCGATGATGGCGCTGCGCGCCTCGGCTGTTTTGCGCTGCCAGTCTTTCAGCTCATGCGAAACCGGCAGAGCGACGGGATAAAAAGGTGCCGTGGTATTGGGGGCCACGGCACTGGAAACCGCTGGTGAAATGGTAGAAACGCCAGCGGGCTGGTTCTGTTTTAGGGTGTGGCGCAGGATGGCTTCGCGCACAGGCATGGGTAGGGTGGACAGGGGGTAGAGGCGCTTTTGGCCGCCACGGGCGGCTTGCTCTACAAAGGGCCATACTTCACGGTTGGCGCGATCACATGCGCTTGATTTAGCCACGCCTAGTGCGACGGCGATGGTTTTGATGTCCACGCGATCTGTCATTGCTGCTCTCCCAGGATTCGCTTGATTGCCTTCTCTTGCTTTGCCAGGTCTCCCCGCATCTGCTCGATCCGGCCCAGCTCGGCCAACATGGAGTCTTTGCCCGGCAGCACGCTGCATCCGAGCTTGCTGGCGTAGAAGTTCGCCAGCGCCGTTTGCTCGGTGGCTGCATCAAAGACGATGGCTGTTTCAAGATTGGGGATGTGATCTTCCGAGGCTTCGGAGGTGTATTTGTCCAGCGTGTTGACCGAGATTTCGCGGCCAAGCAGGCGGCTCATGTCGGCGGCGATCTGCCAGCGGTCCTTGTGACATGCCTTGATTGCTTCGCCCATGACAGCCGCAATTTCCCTGCGGAAATTCCACGATCCGGGCGTCATCGGGTGCGCCTGGGGGATGCTGGAGAACAGGTCTCCGGTCAGGGTGTCATAAGGGCGGCGGCTCATGTCAGACAGCCTTCAAAATTCTGCTGTCGGCGGCGGTTGTCTTGCTATTGCGCGCCAGTGCCGTTGCGTTAAACTGCACCGCACGGAAGCCGCGTGGCTTGATTGATCCGTCCTTGTTGTAGCGGGACGGCCATATCACCATTGGGTGTACGCCGATGGCGTCGGCGATGCGTTTTTCGTTGAGTGGGTAACTACGGGTGAAGGTGGATGAAAGCGAGGAAGAGCTTCTCATCCCATAGACTTCGGCTATTGATGCCAGCGTGATCCCGTTTTTATGGAGTGCGGCTTTGATGTCCGCTGGGTGCCAGTCTTGGTCGACTGGTTTTTTTGCCGCGCTCTTTGTCATGTTGCTCACTTCTGGGCTGTTGTTCGATGGTTCGCATTCTGAGGCTCAGTTATGAGCTATGTCAACCCCTCTGACAGCCTAATTTTGAGCCTGACGCTTTCTTGTTTCGCGGAGGACACATAAAAACTATGATTATTTATATAAATCAATTTATTAATGAAAGTGTCCGGCTGGGTGTTGCCGGACGCTTTCACCGGACGCTTTGACCGTGGAAGCGTCCGGAAGCGATATTCCTGACGATATCGCCAGTCGCCTGCGTGCTTTCAGGCTCAGAACTGGGAAGGCTCAGGATGTTTTCGCGCTCGAAATTGAGATAGCGTATGGCACCTACAAGCGCTTGGAAGCGGGCGACAAACCGAAGAGCGAGTCGCTGGAAAAGCTCAGGAAGGCGGGGTTGAACATCAATTGGTTGTTGTCTGGTGAGGGGGAGATGTTGCTATCCGACCAGGATCAGCACCGGCCATACGATCTGGGGCGCGCACCAACCGTCCTGACTGCTGGTGAGCCTGATGGGAATTACGTCGCCATCGACAAGTACGTCAACGTGAACGGCTCTGCCGGGCCTGGTGCGGAGGTGCACGAAGAGGCCATCGTTAAAGTCCGCGTCGACCTACGCCTGCTGCGCGAACGCATCGGCAACAACTTTGGCAAGATCAAGATCGCCTCGGTGTCTGGCGATAGCATGGAGCCAACGCTGTCGCATGGAGACCAGGTGTTGGTCGATACTTCCTGCAGTCGGTTCATTGACGATGCGATCTATGCCATCCAGCAGGACGGCCATCTGCGCTTCAAGCGCATCCAGCTCAAGCTGGACGGCTCGATTGTGGTGAAGAGTGATGGGTCGTTAAATACCGAGACCTACAGCGCTGACGAGGCTCAACGCTTCTTTGTGGTGGGGATTGTGATCCCCTTCAAGTTCGGCCGGTTTAAGATTTGATTGGTGTATGTCAGATTGATGCACTCGGCGCGCTCTTTGTACCAAAAGCCGCGCAAATACCGTTAATCGGCGTTCGTTTTTGCGCATTTTTCACGGCCTGCTTTTTCTGGCCTTAATTGTATCGAAAGCCGCGTGTTGCTTGGGTTTTGGAGTTTTTGTTTTGGTTCTCTTCATGTCCCATAACAGTCACTCCCCCACATTATCGTGGAAATTCGATTGGCGCCCGCATCCTCGCAAGCCCTTTTGTATTGGTGGCCCGGGGCGGAATCGAACCACCGACACAAGGATTTTCAATCCTCTGCTCTACCGACTGAGCTACCAGGCCATTTTGCACCCTTCCCTGGCGGGTTGGGTAAAACGAAGGCGCGCATTGTAGCGGCAAGCCGAGCGGCGGGCAACACAAAAAACGAACCCCGCTCAAAGCGGGGTTCGTCGGATGCAAGACTAAGTGGACCGTAGCGAGCGGTTCGAGGGCTAGGCGCACGGAGCACAGAAACCGGAATGTACTCAAAGTACATGAGGATTTCGAGCACCGCGCTGACAATTTCGCAACTGGCTTGCCAGTTAGCGGATTGCGTACCTTTGGTGCAACGCCGCTATCGAGCCGCGCATAACCAATGACTTGGTTGGCGTGGTTTGCCAACCTAGTCAGATGGCTAGTTGCTCCACCAGTAGGTTCAATTACATCATGCCGCCCATACCACCCATGCCGCCCATATCCCCGCCACCCATACCGCCGGCTGGCTTGTCTTCCGGCAATTCAGCCACCATGCAAGCAGTTGTCAGCATCAGGCCGGCGATGGAAGCTGCATTTTGCAGTGCAACGCGCGTTACCTTGGTCGGATCAACCACGCCCATGACCAGCATGTCGCCATACTCGCTGGAGGACGCGTTGTAACCGAAGCTGCCCTTGCCTTCCAGCACCTTGTTCACCACAACGCTGGGCTCGTCGCCTGCGTTCATGGTGATAGCACGGATAGGCGATTCCATGGCGCGCAGCACGATGGTGATACCGGCGTCCTGGTCGTGGTTGGCACCCTTCAGGCCGGCAACCGCTGCCTTGGCACGCAGCAAAGCTACGCCGCCGCCGGGGACGATGCCTTCTTCAACCGCAGCACGGGTCGCGTGCAATGCATCTTCCACGCGCGCCTTCTTTTCCTTCATTTCGACTTCGGTCGCAGCACCGACCTTGATCACTGCCACACCGCCAGACAGCTTGGCGAGACGTTCTTGCAGTTTTTCCTTGTCGTAGTCGCTGGTGGATTCTTCAGCCAGCTTCTTGATCTCGCCAACGCGACCCAGGATCGCTTCGTGCTTGCCTGCACCGTCGATGATGGTGGTGTTTTCCTTGCCCACTTCGATGCGCTTGGCTTGACCCATTTCAGCCAGTGTCGCCTTTTCCAGAGACAGGCCGACTTCTTCAGCGATCACGGTACCGCCGGTCAGGACGGCGATGTCTTCCAGCATCGCCTTGCGACGATCACCGAAGCCGGGCGCCTTGACGGCAACCGTCTTCAGGATGCCGCGGATGTTGTTCACCACCAGGGTTGCCAGTGCTTCGCCGTCCACATCTTCGGCGATGATCAGCAACGGACGACCGGCCTTGGCGACCTGTTCCAGCAGGGGCAGCAGGTCACGAATGTTGGAGATCTTCTTGTCATGCAACAGGATGAAGGGGTTCTCCATCGCGGCGATCTGCTTGTCGGCGTTGTTGATGAAGTAGGGAGACAGGTAGCCGCGGTCGAATTGCATACCTTCCACGATGTCCAGTTCGTCTTCCAGACCCTGACCGTCTTCAATGGTGATGACACCTTCCTTGCCCACTTTTTCCATCGCAGCAGCGATCTTCTCGCCGATCACGGTATCGGAGTTGGCGGAGATGCTGCCCACTTGCGCGATTTCCTTGGTGGTGGTGCAAGGCTTGGAGATCTTCTTCAGTTCTGCCACAGCGGCGATCACGGCCTGGTCGATACCGCGCTTCAGGTCCATCGGGTTCATGCCGGCGGCAACGAACTTCATGCCTTCCTGCACGATGGACTGTGCCAGCACAGTCGCAGTAGTTGTACCGTCACCGGCCACGTCGGAGGTCTTGGAAGCGACTTCCTTGACCATTTGCGCGCCCATGTTCTCGAACTTGTCCTTCAGTTCGATCTCCTTGGCGACGGATACTCCGTCCTTGGTGATGGTGGGAGAACCGTAGGAACGGTCCAGCACCACGTTACGGCCTTTCGGACCCAGAGTCACCTTGACCGCATCGGCCAGAATGTTGACGCCCACGACCATCTTGGCACGTGCTGCATCATGGAATTTCACGTCTTTAGCTGCCATGTTTGTTTTCTCCTGAATGTTCGTAAATTTAGATTAGGCCTCAATCACCCCGATAATGTCCTCTTCGCGCATCTGCAGAAGTTCGACCCCGTCCATCTTGAAGTCCTGACCATATGTTTTAGCGAACATCACCTTGTCACCAACCTTCACGTTCATCGGGCGCAGCTTGCCGTCATCACCCATTTTGCCATTACCTACCGCAACAACGACACCTTGATCGGGCTTCTCGGTAGCAGCATCGGGAATAATGATTCCGGATGCAGTCTTGGTTTCTGCTTCCATGCGCTTAACGATCACGCGGTCGCCTAAGGGACGAATCTTCATGCTTTATCTCCTGAAAACATTGAGTTGAAAAATACGTGAGCGGGTCGGGCGTTATAGATCTTTTGACCAAGCCGGCCAAATTGCCGGTTAGCACTCCCCGCCAGCGACTGCTAATGATAGGGACTCAAGCTCCTCTTTTCAAGGGCGTTGAAGAAATTTATCTGGAAAACAGGGCACTAGCGGTTTAGCACACTGTTCAGCGCACTGGCCAGGTCGGGAAATTTGAACTGGCAACCCGCCTTCATCAGCCTCGTCGGCAGAACACGTTGCCCCTCCAGCAGCAGCGCCGCGCGCTCACCCATGGCCAGTCGCAACATCAAGGCTGGAGCAATGAAGAACGCCGGACGGCGCAGCATGGATGCCAGCGTCAGGGTGAACTCGGTGTTGGTGACCGGTTGCGGTGCGGTCATGTTGAATGGGCCGCACATCTGCTCGTCGCGCAACAGGCGCAGTACCATCGCCACATAATCGTCGACGTGCACCCAGCTCATCCATTGTGTACCGCTGCCCAGGCGCGCGCCCAAGCCCAGCCTGAATGGCAACAACATGCGCCCGAGCAAGCCTCCGCGCTCGCTCAATACCAGACCAGTGCGTAGCAGACAGACGCGCACGCCAGAAGCTTCCGCGGCCAATGCCGCAGTTTCCCAATCCCGGCACAGGCCCGCGGCAAAATCATCGCCTGCACCGGCGTTTTCATCCAGTTCAGTATCGCCGCGATTGCCGTAATATCCGACAGCCGAGCCGCTCAGCAGCACCGCAGGTTTTTGTCTGGCGGCGGCGATGCATCGCACCAGCTCTTCAGTCAATGCAATGCGGCTGTCGCGCAACGCCTGTTTGCGCTTTTCCGTCCACGCCTCATCCACGATCGGCTGGCCTGCCAGGTTGATGACCGCGTCGAACGTCCGGTCTGGTCGCCATTCTTCCAGCGTCGCCATTGCCTGAGCCGATGCGCAGCATTTGACAGCTACCGTTGCCGGGCGGCGGCTCAGCACGGTCAGCAGATGCCCTTCTGCCTGCAGCGCCTTGCAAAGATGCCGCCCGATCAGGCCTGTCCCGCCAGTGATCAAGATTCGCATGACAGCCTCCAGAGACGATTTCGACGCCAGTATCTTACGCCACCGGCAAACTCCGCTATGATTCCGCGTATGTCAGCCAACAGCAACCTCCTCGAACGCAGCCTTTCTGCCGTGTGGCATCCCTGCACCCAGATGAAACGGCACGAAAACCTGCCGCTGGTTCCCATCGCGCGCGGCGATGGCGTATGGTTATACGACCCGGAGGGCAAGCGTTATCTGGATGCGGTGAGTTCGTGGTGGGTCAACCTGTTCGGCCATTGCAACCCGCGCATCAACGCTGCCCTCACCGACCAGCTCGGCAAACTGGAGCATGTGATGCTGGCCGGTTTCACCCACGAGCCGGTGGTCCAGTTATCGGAGAGGCTGCGCGCACTCGCCCCCGCCGGACTGGGACACTGCTTCTACGGTTCCGACGGTGCATCCGCCACCGAGATCGCGCTGAAAATGAGTGCCCACTATTGGCGCAACAATGGCAAGCCGGAAAAGACTCAGTTCATCAGCATGCAGAACAGCTACCACGGCGAAACGCTGGGCGCATTGTCGGTGACCGATGTCGCCTTGTTCCGCGACGCCTATGGCGCATTGATCAGGCAAAACGCCACCGTGCCCAGCCCGGATAGCCGCGAAGCAGAAGCTGGAGAAAGCCCGGATGCTTTTGCCTTGCGTTGCGCCGATGCACTCGAAACACATCTGCATGCACATCACGGCAACATCGCCGCCTTCATCGTCGAACCGCTGATCCAGGGCGCGGCAGGCATGGCGATGTACCACCCGGTCTATTTGCTGCGTGCGCGCGAATTGTGTTCGCGCTTTGGTGTGCACCTGATCGCGGACGAGATCGCGGTCGGCATGGGCAGGACCGGCACCATGTTCGCCTGTGAGCAGGCGCCCCCACCCCTTGCCCTCCCCCAGGGGGAGAGGGGGATTTCACCCGACTTCCTGCTGCTGTCTAAAGGCATCACCGGTGGCTACCTGCCGCTTTCCATCGTGATGACGACCGACGACATCTATCAAGCCTTCTATGCCGACGAGACTGCGCGCGGATTCCTGCATTCGCATTCCTACACTGGCAACCCGCTGGCCTGCCGCGCCGCACTGGCGACCCTGGACATCTTCGCCCAGGACGATGTACTCAATGCCAACCGCAGCAAGGCGGCCTTTTTCAACCGCATCGCACAACCACTGCGCGAACACCCTAGGGTAAGGAACTTCCGCAATACCGGCATGGTCTGGGCGTTCGAAGTGGATACGCCGCATGCAGATTTCGCCCAGCGCTGTTTCAGCCTTGGTCTGCAGCACGAATTATTGTTGCGCCCCATGGGCAACACGGTATATTTCATGCCACCCTATGTCATTGGCGAAGACGAGATGAGATTGCTCGTGACGCACACGCTGAAAGTGATCGATCGTTTGATATGAAACGCCCGTACGCCGCACTCCTGCTGTGCCTCGCTGTCAATGTCCATGCCGCCTCGCTGCCGGCAACGGTCGTCCAGGAATTGAAGAACGCGCATATCCCGCGCTCCGGTATCGCCGTCGAGGTTCGCGAGGTGGGCAAACACGCCCCGCTCATCAGCATCAACGCACAGCGCCCGATGAATCCGGCTTCCACCATGAAGCTGCTCACCACCTATTCCTCGCTCGACCTGCTCGGACCTGCATACACCTGGAAGACCGAAGCCTGGATCGACGGCGAGCTGAAGGACGGAGTACTCGACGGCAATCTGATCCTCAAGGGTTACGGCGACCCGAAATTCACCATCGAGCAATTCTGGTTGTGGCTGAGCGAGCTGCGAGCGCGCGGCCTGCGCGAGATCCGTGGCGACCTCATCCTGGATCGCAGTTACTTCGACCTGCCACCCTACGATCCCGGCGCATTCGACGCCGATCCGGTGCGCGCGTACAACGTCGGCCCCGATGCGCTGTTGCTCAATTTCAACACCCTGCGCCTGCGCTACATGCCCGACGGTATCGGCCTCAAGGTCGTCACCGAACCGCCGCTGGACGGCATGACGCTGCACAACCAGCTGACGCCCAATAACGAAAAAGTGAACTGCGACAACTGGGACGACTTGTTCCAGGTGCAACCGCAGGGCGACAGCGTCGTGCTGCAAGGCGACTATCCCATGGGGTGCGGCGAACGCGAACAGAACCTCAGCGTGATGCCGCACACAAGATATGTGGGTGCGGTCTTCAGCGCTGTTTGGAAAGAACTCGGCGGCACTTTGCAAGGCAAGGAGCGGGATGGCGTGGTCGGCACTGGCGCAAAGCTCTTCTCCACCCATCGCTCCGAACCCTTGAGCTCGATCATTCGGGACATCAACAAGTACAGCAACAATGTCATGGCCCGCCAACTGTTCCTGACGTTAGGCGAGACCGTGCCTGTCGCAAAAGACAATGAGCCGCCGACAGAAAACGAACCGGCCTCGGGCGTGGCCGCAACCCAAGCCAGCTTCCCCGAAAATGAAGAATGGACAGGGCGCATGAGCATCGAGCGCAGCGTGTTGGCGATGCAACTCTGGCTGGCGCGCAACCACCTGCATTTCCCGGAACTGGTGTTGGAGAACGGCGCCGGGCTCTCGCGCAATGAGCGCATCAGTGTGGCCAGCATGGATAAGTTGTTACAGCTTGCCTACGATGATCCGCTGAGCGCCGAGCTGCAGGCCTCGCTGCCCATACTTGGCGTGGACGGCTCGGTCAGAAGACGCCTCAAGGACAGCCCCGCCGCCAGCCACGCCCACCTCAAGACCGGCACGCTGGAAGGCGTCAAGACCATCGCTGGCTATGTACGTTCGAAGAGCGGCCGCGAATGGATCGTCGTGTTCTATATCAACCACCCTTATGCCAAGGCCGGACAGGGTGCGCAGGATGCGCTGATCGAGTGGGTGGCGCGCAAATAACTCTCTGATCAAGCTCGGCTTACCCCAATCAACTTTAAAATGTATCTAGATACTTTTGCGAAAAATATCTAGTACTTTCCACAAAACTATCTAGTACTTTTTTGTCCTTTACTGCATTGAGGATAATAAAAGAGAATCCGCGCTGCAATTTGCAATGCGCAAACTGTATTTGTTAATTCATAAGGAACAAAAATGAAGAAAATCGCTTCTGTACTATTTCTCTCGGCAACAGTTTCTGCTTCCGCTTTCGCTGCGGATCAGGGTGCTTACGTTAACGCTGATTTGGGTCAAGCAAACTTCAGCAATGCCACAAGTCAATTTTCCACTACCAAATTCGGCAATCCAGGATCTATCACCATTGGCGGCGGTTATCACTTTAACCAAAATGTGGGTGTAGAAGCTGGCTATTCCATCATCGGAGATTCGACCATTACTACCAGTGCTGGTGGTGGCGCTAGCACAACGGAAAAATTGAAGACCTCTTCCCTGCAGCTTGCTGCAGTCGGTACTTTTCCGATCAACGACAAATTTGATCTGTTCGGCAAATTGGGGTTAGCAAACACCAAAATTGATTACACAGCTACTGCCTTCGGCGGCACTTTCGTACCCAGTGTTGCCCAAACCGCAAGTGCCAGCAAGACCAACTTGATGTTCGGTATCGGAGGTCAGTTCAACATCAACAAGCGATTCGGCATTCGTCTGCAGTATCAAGATTTCGGCAAAGTCCAATTGCCCGGATTGTTCTTCGGAGGGGTGAACGCACCCAATATTGGCGTGCAGGTATTCTCGGTAGGTGGTGTGTACAACTTCTAATTTGAAGTTAGCCTAATGAAAAGCCGGGGAGACCCGGCTTTTTTGTTTTTTTGCCGACTACAAACCCAGTTCGCTCCACATCGCATCCACCTTCGCTTTCACAACAGCATCCATCACGATAGGTGTGCCCCATTCGCGTTGCGTCTCGCCCGGCCATTTATTGGTCGCATCCAGTCCCATCTTGCCGCCCAATCCTGAAACCGGACTGGCGAAGTCGAGGTAGTCGATCGGCGTGTTCTCCACCAGCAGCGTGTCGCGCACCGGGTCCATGCGCGTGGTGATCGCCCAGATCACTTCCTTCCAGTCGCGCACGTCGATGTCGTCATCCACCACCACGATGAACTTGGTGTACATGAACTGGCGCAGGAAGCTCCAGATGCCGAACATCACGCGCTTGGCATGCCCGGCGTATTGCTTCCTGATGCTCACCACCGCCATGCGATAGGAGCAACCTTCAGGCGGCAGGTAGAAATCGGCGATCTCCGGGAATTGCTTTTGCAGCAGCGGCACGAACACCTCGTTCAGCGCGACGCCTAGCATGGCCGGTTCGTCGGGCGGCTTGCCGGTGTAGGTGGAGTGGTAAATGGGATCGCGGCGCATGGTGATGCGCTGGATGGTAAAGACCGGAAACTTGTCCTGCTCGTTGTAGTAACCGGTGTGGTCGCCGTACGGTCCTTCCAGCGCGGTTTCGCCCGGATGGATCACGCCTTCCAGCACGATTTCGGCGGAAGCGGGCACTTGCAAGTCGCTGCCGATGCATTTCACCAGTTCGGTCTTGCTGCCGCGCAACAATCCCGCGAACTGGTATTCGGACAATGAGTCGGGAACGGGGGTCACCGCACCGAGGATGGTCGCGGGATCGGCACCGATCACCACCGCCACCGGGAACGGCTGCCCCGGGTTCTTCTCGCAGTGGTCGCGAAAATCCAGCGCGCCGCCGCGGTGCGCCAGCCAGCGCATGATGACCTTGTTCGGCGCGATGACCTGCTGGCGGTAGATGCCGAGGTTCTGGCGCGGCTTGTTCGGACCGCGCGTGACCACCAGCCCCCAGGTGATCAGCGGCGCAACATCGCCCGGCCAGCAATGCTGGATCGGCAGTTTCGACAGATCGACGTCGTTGCCCTCCCACACCACTTCCTGGCACGGGGCGGAAGACAGCACCTTGGGCGACATGGTGAGGACTTGTTTGAGTATCGGCCATTTCTCCCACGCATCCTTCAGACCCTTGGGCGGCTCCGGTTCTTTCAGGTAGGCGAGCAGCTTGCCGACTTCGCGCAAGGCCGTAATTGAATCTTCGCCCATGCCCAGTGCCACGCGGCGCGGCGTGCCGAACAGGTTGGCCAGCACCGGCATCTTGTGCCCGGCCACGTTCTCGAACAGCAGCGCGGGGCCTTGCACGCGCAGCACACGATCGCAGATCTCGGTCATTTCCAGGTGTGTGGAGACTGGCGCGGTAACGCGTTTTAGCTCACCGAGCTTTTCCAGTTGGGAGATGAAGTCGCGCAGATCTTTGTATTTCAT
>g.2542.pp.7_[taxonomy:_585544]_[organism:_Bacteroides_sp._D22]
TTAATGAAATAACTCCTCTTTTTCTTTCCTATACTTGATATTTCGTGGGTGATGCTCGATAATCTCACTACGAAGCATATTGCGGTCGATGTGGGTATAGATTTCCGTTGTCGCAATGGATTCATGTCCGAGCATACATTGAATGGCTCTCAAATTGGCTCCACCTTCCAGTAAATGAGTGGCAAAGGAGTGCCGGAAAGTGTGCGGACTGATGTTTTTGGTAATACCCGCTTTTTGTGCTAATTCTTTTATCATGTGAAAGATCATAATCCGGGAAAGACCTTTGCCTCTCCGCTGACTGACGAAAACGAAATCCTCATGCCCTTTTTTCACTTCAATCTGGTTACGGTCTGTGATGTAAAGCTTTATTTCATTAATAGCCCGGGGGGAGATTGGTACGAGTCGTTGTTTGCTTCCTTTTCCTTCTACTTTGATAAAGCCTTCATCAAAATAGAGGTCGGATAGTTTAAGGGTGATAAGTTCTGATACCCGAAGTCCGCAGCTGTATAGTGTTTCTAAAATAGCTCTGTTTCGCTGTCCTTCAGCTTTACTGCGGTCGACGGCGGAGATAATCCGGTCAATTTCCTCCACAGTCAGTACTTCGGGAAGTTTGAAACCTATTTTAGGGCCTTCTAATAGTTCACTGGGATCTGCTTCCAGATAGTTTTCGAGGATGAGGAAACGGAAAAATGATTTGATTCCTGATAAGATGCGGGCTTGTGAACGGGGATGAATGCCGATGTCATGTAATCCGGCCGCAAAACGTTGAAGATCGGACAGGCATACGTCCAATACGTAAATCCCTTCCAATGTCAGAAAGCTCATCAGTTTGTCCAGATCCGTCAGATAGGCATCCAGAGTATTAAGAGATAAGGACTTTTCGAGTTTGAGATACTGCTGATACTTCCTGATTATCAGCTCTTGTTGTTCCTTCTTATGCTTTTTTTCGTTGATTTCCATTTCTTTTTTCTACCTTTGCACATTCTTTCAGATACAAAGGTATAAAAAAACAGGATTGCGCGATGAAGATACAAATTATTAATGGCCCGAATATTAATCTGTTGGGTAAGCGTGAACCTTCCATTTACGGAAGCGTTACATTTGAAGATTACTTGGCTGATCTTCGCAAAAGATACGTTGACGTGGAGATCGACTATTTTCAATCGAACATCGAGGGAGAAATGATAGACTGCATACAGCAGGTGGGATTTGATGTGGATGGTATAATCTTGAATGCAGGTGCGTATACACATACTTCCATAGCTTTGCAGGATGCTATTCGTTCTGTGACATCTCCGGTGATTGAGGTGCATATTTCTAATGTGCATAGTCGCGAGTCTTTTCGGCACGTATCGATGATTGCTTGTGCTTGTAAAGGAGTGATTTGTGGCTTTGGGCTAAATTCGTACCGTTTGGCTTTGGAGGCTTTATTGGATAGATAATAAATAAGGTAATAATATATAATAGGTAGAAAGACTATGTTATTGAAACAGACTAAGATTGTGGCTTCCATCTCGGATAGACGTTGTGATGTGGATTTTATAAAACAGTTGTTTGAAGCTGGGATGAATGTAGTGCGTATGAATACAGCGCATGCTAGCCGTGAAGGTTTTGAAGCTTTGATTGCAAATGTACGTGCTGTGTCCAACCGTATTGCGATTTTGATGGATACAAAAGGTCCGGAAGTTCGTACAACGGCTAATGCAGAGCCGATTCCATATAAAATAGGAGAGAAAGTAAAGATTGTAGGTAATCCGGATTTGGAAACAACCCGTGAGTGCATTGCTGTTTCATATTCGAACTTTGTGTCTGACCTGAATATCGGTGGTACGATTCTGATTGATGATGGCGATCTGGAACTGGAAGTTATTGATAAGACGGATGGTTATTTGCTGTGTGAAGTTAAGAACGATGCTACTTTGGGAAGCCGTAAAAGCGTAAATGTCCCGGGTGTTCGTATCAATCTTCCTTCATTAACGGAAAAAGACCGTAACAATATTCTTTATGCTATCGAAAAGGATATTGATTTTATCGCTCACTCTTTCGTACGTAACCGTCAGGATGTACTTGACATACGTGAAATTCTGGATGCACATAATAGTGATATTAAGATTATTGCTAAGATTGAGAATCAGGAAGGGGTGGATAATATCGATGAAATCCTGGAAGTGGCAGATGGCGTAATGGTTGCTCGTGGTGACTTGGGTATCGAAGTGCCTCAAGAACGTATTCCGGGAATCCAGCGTGTATTGATTCGCAAGTGTATTCTGGCAAAGAAGCCGGTAATCGTTGCTACTCAAATGCTCCATACAATGATAAATAATCCTCGTCCGACTCGTGCGGAAGTGACTGATATTGCCAATGCAATCTACTATCGTACAGATGCTTTGATGTTGAGTGGAGAAACTGCTTATGGTAAGTATCCGGTAGAAGCGGTGAAAACGATGACTAAAATTGCGGCTCAGGCAGAAAAAGATAAACTGGAAGAAAATGATATCCGTATTCCGTTAGATGAGAATAGTAATGATGTTACGGCGTTCCTTGCTAAACAAGCAGTAAAAGCTACTTCTAAGCTAAAAATACGTGCTATTATCACTGATAGTTATAGCGGACGCACTGCTCGTAATCTGGCTGCTTTCCGTGGAAAGTATCCAGTGCTGGCTATCTGCTATAAAGAAAAGACAATGCGTCATTTGGCTTTGTCTTATGGTGTGGAAGCTATCTATATGCCGGAATTGGCTAACGGACAGCAATATTACTTTGCGGCATTGCGTCGCCTGTTGAAAGAAGGCCGTTTGCAACCTTCCGATATGGTCGGTTATTTAAGTAGTGGTAAGGCAGGAACAAAGACCTCATTCCTCGAAATCAATGTAGTGGAAGATGCTTTGAAGCATGCAGAGGAGACTGTATTACCAAACAACAACCGTTATCTTTAATTTTTAAAGAGGTAAGTTTTATGCAGGAAACCGAATCGATAGACGAATATATTTTGCAGCATATTGATCCCGAGAGCGATTACTTGAAATCGCTCTATCGGGATACGCATGTAAAGCTCCTTCGTCCTCGTATGGCTTCCGGGCATTTGCAGGGACGGATGCTGAAGATGTTTGTAGAAATGATTCAGCCTCGTCAGATATTGGAAATCGGAACGTATAGCGGCTACTCCGCCCTTTGTTTGGCGGAAGGTCTGCCGGAAGGTGGACTGTTGCATACGTTTGAGATCAATGATGAACAAGAGGACTTTACCCGTCCATGGCTGGAGAAATCACCGTTTGCCGATAAAATTCGTTTTTATATAGGTGATGCTTTAGAACTTGTTCCGCGTTTAGGTGTTACTTTTGATATGGCTTTTATTGATGGCGATAAACGTAAGTATATTGAATACTACGAGATGACATTGGCGTATCTTTCCGAAGGTGGATATATCATTGCTGATAATACTTTGTGGGACGGGCATGTGCTTGAACAGCCTCGTAATACGGATGCTCAAACAATTGGTATTAAAGCCTTTAATGATTTGGTAGCACAAGATGTGCGAGTGGAAAAAGTAATACTTCCTTTGCGTGACGGATTAACGATTATAAGGAAGAAAATAGTAAGTAGTAAATCGTAAAACAGTAAATAACTTTATGGAAACAACCAGACAGAATAAGATATCTCGCCTGTTGCAGAAAGAGCTAAGTGAGATATTCCTGCTTCAAACAAAGTCCATGCCGGGTACATTGGTCTCTGTTAGCGCAGTTCGCATCAGTCCTGATATGAGTATTGCCCGTGTCTACCTCAGTGTTTTTCCTTCAGAGAAAGCAGAAGAGATGGTGAAGAATATCAATAACAATATGAAATCCATTCGTTATGAGCTTGGGACTCGTGTACGTCACCAGCTGCGTATCATTCCTGAACTGAAATTCTTCGTGGATGATTCATTGGATTATATTGAGAAAATAGATTCATTGCTGAAGTGAAATAATTCATTACAGAGGTGAACTTCCCTTTTTATATAGCCAGGCGTTATCTTTTTTCAAAGAAAAAGCATAATGCTATTAATATCATATCCGGCATTTCTGTATGTGGGGTGGCTCTTGCTACACTTGCTTTGGTTTGCACTCTTTCTGTTTTTAATGGTTTTCAGGATATGGTGGCCAGCTTTTTTACGGCTTTTGATCCACAGTTGAAAATTACGGTCCGTGAAGGAAAAGTCTTTGATGCACAAGATGAACGGATTCGTGCCGTTTGTGCACTTCCTGAAGTGGAGGTGTTTACAGAGACGCTCGAAGAGAATGCAATGGTGCAATACAAGGACCGTCAGGCTATGGTTGTACTAAAAGGGGTGGAAGATAATTTTGAAGAATTGACGGCCATAGACAGCATACTTTATGGCGCGGGAGAATTCGTTCTTCATGATTCGATCGTGAATTATGGCGTCATGGGAGTGGAATTGGTTGCGACTTTGGGAACTGGTTTGGAGTTTGTCGATCCTCTTCAGGTATATCTTCCCAAACGAAATGCCAAAGTGAATATGGCAAATCCCGGCGCTTCTTTTAACCGTGATTATCTGTATTCTCCAGGTGTCGTATTTGTGGTGAATCAGCAAGAATATGATGGAAAATATATTCTGACTTCTCTCGATTTTCTTCGTCAGCTTCTGGATTATACAACAGAAGTCTCTGCGATGGAATTGAAATTGAAACCTAATGTAAATACTTCATCGGTACAATCTAAAATAGAAAACATACTAGGTGATGATTTTGTTGTTCAGAATCGTTATCAGCAGCAGGCAGATGTTTTCCGTATTATGGAGATAGAGAAGCTAATCTCTTATTTGTTCCTCACTTTTATTTTAATGATAGCCTGTTTTAATGTGATAGGCTCCCTTTCTATGTTGATCTTGGATAAGAAGGATGATGTAGTAACTTTGCGGAGTCTTGGAGCTAGTGATAAACTCATCTCCCGAATATTCCTCTTTGAAGGACGTCTCATTTCTCTTTTTGGCGCTATTTCCGGTATTGTCCTGGGCTTAATCCTATGTTTTATACAACAGAAATTCGGTATAATTTCATTGGGAGGCGGTGGTGGTACTTTTGTTGTAGATGCCTATCCTGTCAGCGTTCACGCTTGGGATGTCGTATTAATCTTTATCACAGTTTTAGCCGTTGGTTTTCTCTCCGTATGGTATCCTGTACGTTATCTAAGTAAGAGACTTTTATAGCTAAATGGTAATGTTTTTATTATAGCCATTTTTCTATAATTGATAACTTTTAATTCCTTTTTATGGTGTTTTATTTTCGTAATTGATACGATACTGCTATATTTGGCTCAATTTTGTTAATTGGAAATAATCTATAAATACTTCTGTGAAACTTGAGAATAATGAAATATGTAGAATAGTAGACGGCGATGAAATTGCTTTCAATCGTTTTATGGAGCATTATTCTTCGCGTTTATATCACTATACATTTGCGCTACTTGGCCAGAAGGAGTCAGCTGAAGAGATTGTGAGTGATGTTTTTTTTGAAGTTTGGAAAAATAGAAAAAGTCTGGCTGAAATTGGCAATATGAATGCTTGGATCCAGACAATCACCTATCGAAAAGCGATTTCTTTTTTGCGGAAGGAAACTGGAAAGTATGAATTGTCATTTGATGATATCGAAGATTTTATTTTTGAGCCGGTTCAATCTCCAGCCGAGGAGATGATTAGTAAGGAAGAAATGGCTAAAATTAATGACGCCATTCAACAACTTCCTCCCAAGTGTAAACATGTCTTTTTCTTAGCAAAAATAGACGGGCTTCCTTATAAAGATATTGCAGATATGTTGAACATATCAGTGAAGACTATCAATAACCATATTGCTTTTGCGTTAGATGAAATTGCTAAAAGATTGAATATGAAATCTCGCAAGAGCTAAGTTTTTTACTCTCCTGCATTATTAATGCCTTATTTTTTCACATAGCTAACTCCACTTTTATTCTTTTTACCCGAAAAATGAAAAAAATCATTTTTGACTGGGAGATTTTTTTTTTAGTTGCGTCTTTATCTATAGAACAACATTAAAATAGGATTATGAGCTTGAAAGAATACCATCGTCTCGCAGATTTATTTAGTAAATTGAATTCTCAAGAAAATATTGAGGATGATTTTACTTCTATGCCTGATGCTGAGAAGTTGAAATTCTTTTGGGAAAATTGTGTGCAGGAAAAGATTGATTCATCTTCTATCATAGAGAAGACTCAACGAAAGATGCGAAAAGATGCTATGAAGCGCAGAAAGAAATATTTCTTAGTTGCTTCAGCTTCTATTGCTGCTTCCTTTTTGATTTGCATTTCAACTATTTATTTTTTTAATCAGAATGGAAGTGTTAATTTAGACTTCCAGGCTATTGCTGAAGAAATGGATAGCCAATCTGTTGAGGAAGTGACTCTTATTACTTCCAAGGAACAGCTTAATTTGGATGAAGATGTTTTCATTAAGTATTCGAAAGAGGGGAAAGTTGCTGTCAATTCACAAGTGATAAAAGAGAAAGAAGAGAAAACCAAAGAGGAACAAGAATATAATCAGTTGCTTGTCCCTGCGGGGAAAAGGGCTAGAGTAGAATTGTCTGATGGGACTCGGCTGGTCGTTAACTCCCAGTCAAAAGTGATTTATCCTCGTTGTTTTAAAGGAGACATTCGTAAAATCTATGCCCAAGGAGAAGTTTTCCTGGAAGTTGCGCATGATAAGAAACATCCTTTTATAGTGGAGTCTGATGATTTTAAACTGCAAGTGTTAGGAACGAAGTTCAATATCTCGAATTATAAAGGAGGAACAACTAATATTGTATTGGTGGAAGGTGCGGTAGAAGTTACTGATAAGAATGAAAAGAAAGCACGTTTGAATCCTAATGATCTGTTGAATATAGCAAATGGTACAATTGCTTATCAAAAGCAAGTTGATGTAGCAGAGTATATTAGTTGGGTAGAGGGGATTATGTTATTGAATGGTAATGATTTGTCGCAGATCATTCAAAGACTAAGCATCTACTATGGTATATCTATTCAATGTGATCCAATTATTGGTAAAGAAAAAGTGTATGGGAAATTAGATTTGAAAGATGATATAGACGAGGTGATTGAATGTATTCAGCAAACCCTGTCATTCACGATCGAAAAAAGTGATACTAGTATATATTTAAATAAATAATTTTTTTAATTAATCTTTTAATATGTTTGCCTATGAAGAACAGACTGCCATTATGACAAAAAAAATCGGATAAATATTGCCGTATTTACCCGATAGTAATTCCCTAGTTAAATCAATAAATCCAAAATTGTTAACCTAAAAAGAAATTTTTATGGTAAAGAAAACTATTTTTTTACACTTAAAGAAAAGACTTAAGCTTTTTTGCATTATAAACGTCTTTTTTATGATTCCATTCTCTTCATTCGGTACTAATTCTATTAGTTGGAATTCCGAAGAAGATTTATTCTCAGTACAGTATGAGAATGTTACAGTTAAAGATATTTTAGATTATATCGAAAAACATAGTAAGTATATTTTTATTTACTCTGCTAATGTTCAGAAAAATCTGAATAACAAAGTCTCCATTTCAGTTTCCAATAAGAAAATAGATGCTGTATTAAAAGAGTTGTTCTCAGAGACAGGACTGAATTATAAGATGTCGGGAAGACAAATTACTATTTCGGTGCCAGAAGCTCCTAAAGTACAGCAAACTATACAACAAAAGGGTATTAAGGTAACAGGTAACGTTTCAGATGAAAAAGGTGAGCCTTTGATTGGTGTAACAATCATTTTGAAAAATGATTCCACAGTGCATGCATTGACAGACATGAATGGTAATTATAGTATTATTGTTCCTGAAAGAAAATCTGTGCTTTCTTTCCGTTATATTGGTTTTATTCCTAAAGAAGAGGTTGTTAATAACCGAAAGGTTGTTAATGTACAAATGGTAGAAGATGTTGGTCAATTAGATGAGGTTGTAGTGGTTGCCTATGGCGCACAAAAGAAAGAGTCTGTTGTTGGTTCTATCACAACGATTGAACCTGCAAAGTTAAAGGTTTCTACTACTCGTTCAATAAGTAATAATCTGGCTGGTACAGTTGCCGGTGTATTAGCTGTGCAACGTTCTGGTGAACCGGGATATGATAATTCTTCTTTCTGGATTCGTGGTATTAGTACATTCCAGGATGCCGGACAAAACCCATTGGTTTTGATTGATGGTATAGAACGCGATTTGAATAATATTGATCCTGAAGAGATAGAATCTTTTTCTGTGTTGAAAGATGCTGCTGCAAGTGCTGTTTATGGAGTGCGGGGAGCTAATGGTGTTATTTTAATTAATACAAAACGCGGACAAGTTGGTAAACCTCGTGTGACTGTAAAGGCTGAATTTGCAGCTACACAGCCAGTTAAACTTCCCGAGTATTTGGGTGCGGCAGATTATATGCAGGTTTTGGATGATATCTTGATGGATACAGGACAACAGCCTAAATATACAGATCGTATTGCAAAAACTCGTGCAGGTTATGATCCTGATTTATATCCGGACGTGAATTGGATGGATGCAATTGCAAATGATTATGCTTCGAATCAGCGTGTAACAGTAGATATTTCTGGTGGTACGGAGACATTACGTTATTCTTTTGTTGCTGCTGCGTATAATGAACGTGGTATTTTGAAACGTGATAAAAGCTATGATTGGGATCCTACTATTAAATTGCAACGTTATAACGTTCGTTCTAATGTGGATTTGAAATTAAGTCCTACTACGCAATTACGTTTTAATATTGGTGGATATTTGCAAGATAGAAATTCTACAACGAAAGATATATCTCAAATTTTCCAGAAAGCGTTCGTTGCTGTACCTCATGCTTTCCCTGCACAGTATTCCAGTGGACAGATACCGACAACAGAGGAGCCAAACGTTTGGGCATGGGCTACTCAAAGTGGATATAAAAGAAGAAGTGACAGTAAGATTGAAACACTGTTTTCTGTAGAACAAGATTTGAAATTCTTACTTCCGGGATTGAAAGTAAAAGGTACATTCTCATTTGACAGGTTTTCTTCAGGTACTGTTTCTCGTGGAAAGACACCGGATTATTATGTACCTGCTACAGGACGTGATGATGAAGGTAATTTGATTATAGCATCAAAATCCAATGGTACTAATTTCCTGGATTACTCAAAAAGCGGTGACTATGGAAATAAGAGCGTATATATGGAAGCAACTTTGTCTTATGACCGTACATTCGCAGAGAAACATTCCGTTGCTGCAATGTTATTGTTTAATCGTCGTAATTATGATGATGGAAGCAAGTTGCCTTACCGTAATCAGGGATTGGCAGGACGTGCATCTTATACCTATTCGGGTAAATATGTAGGTGAATTTAATTTTGGCTATAATGGCTCTGAAAATTTTGCCAAAGGTAAACGTTATGGCTTTTTCCCTTCAGGAGCAATTGGCTGGATTGTATCGGAAGAGGCATTTATGCAACCATTGCGTAAGGTCATATCTAAATTGAAATTGCGTGCGTCTTATGGTCAGGTAGGTAATGCTAATTTAGGTGGACGCCGTTTTGCGTACCTTTCTACAATTACCGATGACTATGATACATTAAACATGTATAAATGGGGATTGGATAGTAGTTATGGTTTAACTGGTATGGCGGAAGGTGAGTTTGCTGTACAAGATTTGACGTGGGAGATTGTTAATAAGATGAATTTGGGGGTTGAGCTAGGTTTCCTGAATGGTATGATTGATTTGCAATTAGATTATTTCGACGAACGCCGTAAAGATATATTTATGCCACGTGAGTCTGTTCCGATGACGGCTGGATTTATGAAGCAGCCTTGGAAGAATTTTGGAAAAGTGACTAATCAGGGTGTAGAAGTTTCCTTAAATGTTAATAAACAGTTTGGCAAAGACTTATTTGTCAGCTTAATGGGAACATTTACCTATGCTCATAATGAAATAACAGAAAAGGATGAACCTAGTGCAGTAGTTGGTACTAACCGTGCTGAAACAGGACATCCGGTAGGGCAATTAACTGGCTATATAGCAGAAGGTTTGTTTACAGAAGACGATTTTGAAGACGTAAGTACAGGTAAACTGAAAGAAGGAATTCCGACTCAAAGTTTTGTAAGCAAACTCCGCCCGGGAGATATCAGATACAGGGATGTCAATGGTGATGGTAAAGTGGACGTATTTGATAAATCGCCAATCGGAGGAACAAAAGATCCGGAGATAGTATATGGCTTTGGACTGAATATGAAATATAAGGATCTAGATTTTGGAGCTCTCTTTCAAGGAATAGGTCGTAGTTGGAATATTTTAGGATCAAGCATTATTCCGGGTGCCAATAGAGGAGTGACAGGCAATATGTTTACTAATGCAAATGATCGTTGGACTGTAGACAACCCAAGTCAGAACGTATTTTATCCGCGATTGGATGACGGTATAAATAGTAATAATAACCAACCATCTACATGGTGGCTGCGGAATATGAGTTTTTTACGTTTAAAAAACATTGAACTTGGTTATTCCTTACCAAAGAATTTGTGGAGAAATACTACAGTTATATCAGGCATTCGTCTTTTCGTGAGAGGAACAAATCTTTTAACATTCTCAAAATTTGATTTGTGGGATCCGGAAGTCGAAAATACTACAGGGGCTGCGTACCCAATTATGAAATCGTTATCTGCAGGTTTTGAAATTAAATTCTAATAATAGCGCATATGAAAAATAGCATATTAAAATTTATAGTACTAAGTATTATTACGACATTTACTTTTTCTTCTTGTTCTGATTATCTGGATAAGCAACCGGATGACCAGTTGGATTTAGAATCAGTATTTGAGAATAAAAAGAATATGGAACGTTGGCTGGCATATATTTATCGCGGCCTGCCCGAATATTATACTTATGATGGTCCCGATGCCATAGCTGATGAACTGATTCCTTCAGTTGGTTGGGAAGCGCAAGGATTTAAAGCCATTCAATATCAAAAAGGTAACTGGACAGCAGACAATCCCGGGGTAATTGCTTATTGGAATACTTATCCCAAATATATTCGTTCTGCTTATTTGTTTATAAAACATGCTCACCCATTGGAGGCTGTACCGGCTGAAGAAGTAGACTTTATGAAAGCTGAATGCCGTTTCTTTATAGCTTATTATAATTCTATGATGGCTATAGCTTATGGTTCAGTTCCTATTATTCGCGAGGCTAGTGAAAGTACTTCGGCTGATGATCTGATGTTGAAACAAGAGCCGTTTTATAATGTAATTGATTGGGCAGATCAAGAAATGCTGGAAGCTTCAAAACAATTGCCTGCCACTCAAACTGAAGATAAGAAATATGGCCGTGTGACTTCTGTTGGATGTTTGGCAATGCGTGCTCGTATGTTATTATTTGCTGCTAGCGACTTGGTGAATGGTAATCCTGCATTGGCGAATATAAAAAACATTGATGGAACCCCTATCTTTAATTCTGCACATGATCCGGAACGATGGAAAAGAGCAGTAGATGCTTGTAAACTGGTTATCGATGAGGCGGAAGCCGCTGGCTATCATTTGCATTATGAATATTTGGATAACGGTGATATTGATCCTTTTCTTTCTTATCAGAATGCAGTGATGAAGAGATGGAACGAAGCTAACAGAGAATTACTGTTTGTTCGCACAATGGATTCCGGTGGATGGTATGATAAAAACTGTATTCCACGTGGTTTGGGTATTAATGGAGTGGGAGCGATCGGAATAACCCAATCTTTGGTTGATGCTTTTTTCATGAGAAACGGTCAAAGACCTATTATAGGTTATAATTCGGATGGTTCTCCTAAAGTTAACCCTGATGCTAATTATTCAGAGACAGGCTTTAGTACGCAAAAAGAGACCTATTCTACAAAGTGGCAGTATGGGTCTTCAGAAGGAGATCGTAATAAAGATGAAAATGTAGTTGTAGATGCCAATACCTATAAAATGTATTGTGACCGCGAGCCTCGTTTTTATATTTCAGTACTGCATAACGAACAATGGCATATTGGTGGTAAGAGAAATACAGATTTCTATATGGATGGTAAAGACGGTGGTCCTTCTCATGACGCTCCATGGAGCGGCTATCTGGTACGTAAGAGAGTAGATCCATCTGCAAATCCCAAAGAAGGTAGTGGAGATTATAAAAACCGTCATGGTGCATTATGTCGTTTAGCAGAGATCTATTTAAGTTATGCTGAGGCGTTGAATGAATATAGCATTGAGAAGGGCACTTATACTGCCAATCAAAAAGAGATTCTGAAATATGTCAATTTGATTCGTGAGCGTGCGGGTATTCCCGAATATAGTGTTTCAGCTGAAGAAGGCAAGATAACAGCCCCATCAGATCCTGTAGAAATGCGCGAGTTAATTCGTCAAGAAAGGCGTGTGGAATTGAATTGTGAATCTGGACTTCGTTTTAATGATCTGCGTCGCTGGAAATTAGCCGAGAAAGTATTGGATGGTGATTTTTATGGCATGAATGCTTATATTAAAGTATCCGATGCGGACTATAGAAATAAATATTATACTCGTACAGTATATCAGACACGTAAATTTATAAGCTATTGGTGGCCTATTCCACAGGACGATATTGATAAGAATTGGAATTTGGTACAAACTCCTGACTGGACCGTCGGAAACCAATAAATAGTTATAATATTAATATATTGAATATAGATATGAAAAACGGATATATATTTAAGAAGAACCTTTTACGGTTCTTCTTCCTGACACTTGCTTCGTGTTTCATAGTAGCATGCAATGATGATGACGATGCTACTAATTCGCTCGACAATCGTACAAGTTTAGTTCTTACTCCTTCTGATTATGAAATAGAACTCAAGGAAGATACCCCGGATGAGGTTGCATTGACGTTAAACTGGACGGAAGCTGACCCAATAGGCTCTGACTATTATATTTCCTATCTTTATAAAATGGATCTGGAAAATAACAGTTTTGGAACAAACACAATGATAAGGGAGTATATTGATGATGATTTTTCTAAAAGTTATACTCATAAAGAATTGCAGAGTTTATTGGTGTCAAAGTGGAAGCAGCAGCCTGGTGATTTAGTAAAGTTACAAGCCCGTATTATCGGTTCTGTAGAAGGACCTAAGTTTGTAAAACCGGAAGTTTCTACAGTTACTATAAAAGTAAAGATGTATTCTGAAAAGACTTTTGTAGCAGACCATCTTTATATGTCAGGCACAGCTGTTGATGGTGAAGATCTTGAAATCTTGCCAATGGAAAGTCAGCCGAAGCGTTATGTTTCCATTTGTGACTTGAAGGCAGGTAATCTTCACTTCCCGATTGTTTGGAAAGATGAAAATAAGATTAATGCCATCTCACCAGTTGCTGCAGAACAACAGATAACTGATGGAGCAATGGAAGCTAAAATTAAGGGGATAGATAATGCTGGATATTGGGTGATTCCTGAAGATGGGCAGTATCGTGTAGTGGTAGATTTTGAAACACGTACCGTTACTATAGGTTTGGCTAGTAATTTTATAGAAGCTGATAAAATCTATATTGCCGGAACTTGTGTTAGCGCAGATGTAGAGATGACTCGCACGATAGAAGATGAAAATCAATATGCGTTCCATGCAGAACTGCAACCAGGTACTATTTATTTCCCGATCTTGTTTAATGGACAGAAAGATATGGCTATTGCTCCGGAAGAATCAGGCGATTTTACAGATGGTACAGCAATGAATATCTCGACAATGAGTCCGGAAGCAGCTGCGCTTGGTTATCATTGGAATATTAAGATTGCGGGTGTCTATCGTATTGTGATTAACATAAATACTAAAAAAGTTACGATTTACTCCCCCGAAACAGATCCTAAACCAATGGTTGTTTCGTGGACATGGAACAATAATACGGTGACTACCACTATCGAAAGAGTCTTTATTTGGGGACCATACGATGGATGGGCTAAAGATGGCACTGGTGATACAGGATTCACTATGGCTCATTCTATGACACCTAGTTTGGCAAATCCTTATTTGTTTATATACAAAGGAGCGGAGTTACCCAGAAAGAACTCCATTAAAGACAAAGATGGAAATGCACATCCGGGTGGATTGAACTTTAAAGTCGGACCGCAAAGTGCAGGTTGCTATACCTTTGGCTCAACAGCAGATGCCATCAGAGGATCTTATGACGGTTGCCTTGATATTGCAGAGAGTGACTACAATCAGAAACAGACTGTAGTCGGAGGGCAATCTCACAACCGCTATGCCTTCTTTAGTGTACCTGTAGGAGTTAATTACATAGAATTAGATATTAAAGAACTGACAGTCTTCTTTGATAAGAGATAATCAAGCAGGATAAAATTAAGAGTGCTATATCAATCTCGTGATTTTTATATGAATAAAGAGAACAATGATATAGCACTCTTTAAAAAAACAATTAGTAGTATGGTTATAAGAAAGATTAGTTATTATAGAGTAATTGTGTCTCTTTGTCTGTTTATGTTCCTTTTATCTCCTGTTTTCGGAGACGAGATTTCAGCCGTTTCATTTGATAAGGAACTACCGGAGAATAACATAGTTACGATTCAGCCTGATTCTTTGCGTATTCTTCATAACCCGCTTACAGGATGGGTGCTCTATGCAAGTATGGGAGTGGATGCTGCGGATTTTTGGGCACAGTATGACCATATGTATATTCCTGAACTGGGACACAATGTTAGTGTGACAGATTATGCTCATACGCTTTATATTCGCGCTAGTTGGACAGATTTTAATCCACAGGAAGATGTATATGGTTGGAAAATAGATTCTAATTTAAGAGCATATATTGAAGGAGCTTATCAGCGGAATATGCGTTTGGCATTTCGTGTTGTAGTTGACAGTCGTGATAAGAGAACAGAATTTACTCCTCAATTTGTAAAAGATGCCGGTGCAAAAGGATTTATGAATAAAGGTAAATGGTCACCTTATTCTGACGATTCAGTTTTTCAGAAGTACTATACTAAATTTGTGAAGGCCCTGGCTAAAGATTTCAACGATCCTTCGAAAGTTGAATTTATAGATGGATTCGGACTTGGGAAATGGGGAGAATATCATACAATGATTTATTCAACAGGTGATGATACTCCAAAGAAAGCAGTTTTTGATTGGGTGACAGATATATATTCTCAAGCTTTTGATAAAGTTCCAGTAGTAATTAACTACCATAGATGGATTGGTGCGGGAAAAGATTGGGTAGATGATGAACATTTTGCTGCTGACAGTGAAGAAATGTTGGAAGAAGCAATCAAGAAAGGATATTCATTGCGTCATGATGCATTTGGCATGACAACCTATTATGGCAGTTGGGAGCGTAGGTTCGCAAAAAAATATCGTAATATCTGCCCCATTATTATGGAAGGTGGCTGGATTGTCAAATCACATAGTTATTGGCAGGATCCTAGAGGATATCGCAAGGATTCACACGAGGACGTAAGACGCGGTGAGTTTGATGACAGCAAAGAGGCACATGTCAATATGATGGATTTCCGTTTTGGCGATACAGAGTCTTGGTTTAAAGATGCTTTTGATTTAGTACGCCGATTCCTTCGGGAAGGCGGGTATAGGCTCTACCCCAGTGAGATCTCTTTACCGTTAGAAGTCTCTAAAAAAACAACTCCGACTATTAAACATTGCTGGAACAATATGGGATGGGGGTACTGTCCTACTAATATTCCGCAATGGAATCAAAAATATAAAGTAGCTTTCGCTTTGCTCGATTCTGAAACGAATGAGGTGCGATATACATTTGTGGATACGAATACAGATTTATCCAAGTGGATAAAAGGAAGTCCCGCTGAATATGTATTTGAGCCGGATATGTCCAAAGTTGAAACGGGTACTTATGTTTGGGCTGTGGGCCTGGTTGACCGGAGTAATAAAGATCTCATAGGGCTGGACATTGCCGCCAAAGGGGATATATTGGATTCGGGCTGGTTAAAATTGTCGAAAGTAAGCATAAAAAAATAAGAGCTATAGGTATGAAGATTAATTTTCAAAATATGTGCAGTTTGAGAAAAATAAGTTGTGGGCTTATTTTTTCTATGGCTATATCATTAGTCGCTTGCGGCAGTGATAATGATGAAGAAGGAGGTGGTAATGGTGATGATGGTTTGGTAGAAGATACTTCTATTCCTGGAAACAGCATTGTCACGGTAAAGCAGAATCGAAATATCATTTTGCATAATCCTCTTTCCGGATGGGTATTATATGCGGGTATTGGTGATGGTTTATCTTCCACATTCTGGCAGGATTATGATAATTTTCCGTCATCGGAAGGCACTGTAAAGGTCTCTGATTATGCAAATACCTTATACCTTCGTGGTGCCTGGGCTGATTTTAATCCTGAAGAAGGAAAATATGCATGGAACTCCGATTGTGATACCCCTTCGGCTAAGCGACTGAAGATGTTGATAGAGGGAGCTAAGCAAAGAAATATGAAATTGGCCTTTACTTTTGTGGTGGATAGCCGTGATAAGCACTATAATTTTACTCCGAATTTTGTAAAAGAGGCTGGCGCGAAAGGATATGAAACACAAACAGGTTCAGTAAAAGTATGGTCTCCCTATCCGGATGATCCTATTTTCCAGAAATATTATGAGAAATTTATCAGGGCTTTGGCTAAGGATTTTAATGATCCCGACAAAGTACAGTTTGTAAGTGGTTCAGGATTTGGAAAATGGGGAGAGTATCATAGTGTATGGTACTATCAGGTGCGTGAGTTGGGAAAACCGGAGCTGCCGACTCGTGAGGCTGTTTTCGATTGGGTGACAGATTTATATTCTCAAGTATTTGATAAAGTTCCTGTGTTTGTAAATTATCATCGTTGGATAGGTACAAGTAAAGAATGGGATGGCAATAACTATGATAAAGATACTGAAAGATTAATAGGAAAAGCAGTAGCTAAAGGATATTCATTACGTCACGATGCGTTTGGTATGAAAACTTATTATTCTACTTGGGAACGCAATTTTATAGCCAAGTGGAAGTATCTCGTTCCTGTAGTAATGGAAGGTGGCTGGGTGAAAAATTCTCATGGAAACTCGATTCAGGGAGATGGATATGCCAATTATGCAGAAGTACGTCAGGGTGAGTTTGATGAGGCTAAAACAGCCTGCGTCAATATGATGGATTTACGCTATAATTCAGACTTTCGCAATGGAGAAACTTATTCATGGTTTAATGAAGCTTTCCAATTAGTTAAACAATTCTGTACAGAAGGAAGCTACCGTTTATTTCCGGACAGAATTTCTTTGCCTACAACTATCTCTAATGGTAAACAGATTGAAATAGCGCACCGTTGGAATAATTTTGGTTGGGGATATTGTCCGACGAATATTCCCCAGTGGAAGAATAAATATAAAGTGGCTTTTGCTTTATTGGACATCAAGAATGATAAACCGAAGTATGTATTTGTTGATGGAGAACCGGAAGCTTGTGATTGGGTGAAAGGTACGGCTAAATCATATACGTTTACAACCCGGGTTGAAGGCGTGGAGGCAGGTAAATACATGTGGGCTGTTGGTATTGTTGACACGGCAAAGCAGAATGAGATTGGAATTCACCTTGCTGTGAAGAACAATGTAACATCTGCCGGATGGTTGAAATTATTTGAAGTTACCGCTCGGTAAGTCATAGTCAATTGCTACGAGATACATTAATTGTTGGAAATGAATGTATTGGCAGGTCATAGTTCTCCGGTTCGTTGGGCATATATCTCCAATGAACTGATTGTAAGTATCTGGTACTTAGCTAAATGATAAGTGCATGGAATGGCTGGAATAAGTATCTGCTTACGTATTGCCTGATATACATCTGAAAACTAGAAATAATAATTAACTGACGAAAACATTGATGAGAAAAAAAGTTTTGATTTTGGGATTGTGCCTATTGGGAGTCACACATTCTCTTTCGTCAAAAGATAAAAAGAGTATTCCTTTGTATAAGGATGCCAAAGCTCCAATTGAAAAACGTATTGATGATTTAATATCGCGTATGACATTGGAGGAAAAGGTTTTGCAGCTAAACCAATATACATTGGGACGAAATAACAATGTGAATAATGTTGGCGAAGAAGTGAAAAAAGTACCGTCAGAGATTGGTTCTTTGATTTACTTTGATATAAATCCAGAGTTGCGTAATAGTATGCAGAAAAAAGCGATGGAAGAATCTCGTTTGGGCATTCCCATCATTTTTGGCTACGATGCTATTCATGGTTTTCGCACCATATATCCTATTTCGTTGGGGCAGGCCTGTTCATGGAATCCGGGATTGGTAGAACAGGCATGTGCGGTATCTGCACAAGAAGCCCGCATGTCTGGGGTTGATTGGACTTTTTCTCCCATGATCGACGTGGCACGTGATCCTCGATGGGGACGTGTAGCCGAAGGATATGGTGAAGATCCTTATACAAATGGAGTGTTTGCCGCTGCTTCGGTGCGTGGGTATCAGGGAGATGATATGTCAGCAGAGAACCGTATGGCTGCTTGTCTGAAACACTATGTAGGTTATGGTGCTTCGGAGGCTGGGCGAGATTATGTTTATACCGAAATTTCAGCTCAAACTCTTTGGGATACTTATCTACTGCCCTATGAGATGGGAGTGAAAGCTGGTGCGGCCACTTTGATGAGTTCTTTCAATGACATCAGTGGAGTACCCGGGTCAGCTAATCCTTATATCATGACTGAGATATTAAAGAAACGCTGGAAACATGACGGGTTCATTGTGTCTGACTGGGGGGCTGTGGAACAGTTAAAGAATCAGGGATTAGCCGCTACAAAGAAAGATGCTGCTCAGTATGCTTTTAATGCGGGGCTTGAAATGGATATGATGTCTCATGCCTACGATCGTCATCTGAAAGAGCTTGTAGAGGAAGGTAAGGTAACAATGGCACAAGTTGACGAATCAGTTCGTCGGGTATTGCGTGTAAAATTCTGTCTGGGTTTGTTCGAACGTCCTTATACTCCGGTTACTAATGAGAAGGATCGTTTTTTCCGTCCGCAAAGTATGGCTGTGGCCGCTCAACTGGCAGCAGAATCAATGGTGTTGTTGAAAAATGACAATCAGATATTACCACTTACAAACAAAAAAAAGATTGCCGTAGTAGGTCCAATGGCAAAAAATGGTTGGGACTTATTGGGTTCCTGGTGCGGACATGGAAAAGATACGGATGTGGAAATGCTCTATGATGGGTTGACTGCCGAGTTTGGAGGAGACGCCGAATTACGTTATGCAATGGGATGCAAACCGCAGGGCAATGACCGTTCAGGTTTTGCTGGCGCATTGGACGTTGCTCGTTGGTCTGATGTAGTCATTGTTTGTTTGGGCGAGATGCTTACCTGGAGTGGTGAGAATGCTTCCCGTTCTACGATTGCTTTGCCACAGATTCAGGAAGAATTGGTGAAAGAACTAAAGGAGGCTGGTAAACCTGTTATATTGGTGCTTTCTAATGGACGTCCCTTGGAGTTAAATCGCATGGAACCTCTTTGTGATGCTATATTGGAGATATGGCAACCGGGTATAAATGGTGCGCGTTCAATGGCAGGAATTTTATCCGGACGTATCAACCCTTCCGGTAAACTAGCCATGACGTTCCCTTACTCCACAGGACAAATTCCTATTTATTATAATCGCCGCAAGAGCGGACGCGGACATCAGGGATTTTATAAAGATATAACAAGCGATCCGTTATATCCGTTCGGGCATGGATTAAGTTATACCGAATTTAAGTATGGCACTGTTACCCCTTCTGCTACTAAGGTGAAGCGCGGCGATAAACTGTCGGCAGAAGTGACTGTCACCAACACCGGTTCTCGCGACGGAGCAGAGACTGTTCATTGGTTTATCTCCGATCCTTATTGCTCTATCACCCGTCCGGTGAAAGAACTGAGACACTTTGAGAAACAACTTATCAAAGCCGGCGAAACGAAGACTTTCCGTTTCGACATCGATCTGGAACGTGATTTCGGTTTTGTCAATGAGGATGGTAAACGCTTCCTTGAAGCCGGCGAATATCATATTCTGGTACAAGGACAGACCGTTAAAATAGAACTGATAGACTAAAAATGTAAAGAACAAAAGTGTGTGAAGAGCTGATAGCTAAGTTGGTTTTTTACACATATTATATTAACACAGAATCACCATGAAAAAGAAAATAGGAGGCATAGGTTTATGTATGCTTGCATGGAGCATATTAACCTGTGCACAAACAATCACTCCCCAAGCCGAACAACGTGCGAAGGACATTGTATCAAAAATGACTTTGCAAGAGAAAATAGAGTATATCTCCGGATATACCAGTTTTTCTCTGCGTGCCATTCCCCGTTTGGGAATACCTGAAATCAAGTTGGCTGACGGGCCGCAGGGAATTCGTAATCATGCTCCCAAGAGCACTTTATATCCTTCCGGAATACTTTCCGCTTCTACTTGGAACCGGGAATTACTTTATAAGTTAGGGCAAGGCTTGGGACAGGATGCCAAGGCAAGAGGAGTTAATATCCTGTTGGGTCCGGGCGTGAATATCTATCGTGCTCCGTTGTGCGGCCGTAACTTTGAATACTTCGGTGAAGACCCTTACTTGACAGGTGAAACGGCGAAACAATATATCCTGGGAGTACAATCGGAAGGAGTCATTGCTACAATCAAACACTTTGCTGCCAACAACCAGGAATGGAGCCGCCACCATGCCAGCTCTGACATAGACGAGCGTACTTTGCAGGAAATCTATTTCCCGGCTTTCCGGAAAGCAGTACAGGAAGCCAATGTCGGCGCCGTAATGAACAGCTACAATCTGTTGAACGGTGTCCATGCCACCGAACATAAATGGCTGAATATTGATGTCTTGCGCAATCTTTGGGGCTTCAAAGGTATTCTGATGTCTGACTGGACTTCCGTATATTCCGCCGTAGGCGCTGCTAACGCCGGACTTGACCTCGAAATGCCGAAAGGACGTTTTATGAATTTGGAGAATCTGTTGCCTGCTATCAAGACTGGCACAGTGACAGAAGAAACCATCAACCTGAAAGTACAACACATCCTGCAAACTCTGATTGCTTATGGTATGCTGGATAAGGAACAGAAAGACAGCAACATCGCAGAGGATAATCCTTTCTCCCGCCAGACAGCTTTAGAACTGGCGCGCGAGGGTGTAGTCCTGTTGAAGAATGAAGGAAACTTGCTCCCGCTGAAAGGAAAGACAGCCGTGATGGGGCCTAATGCAAATTTGATTCCTACCGGTGGCGGTAGTGGGTTTGTCACTCCTTTTTCTACCGTCTCAGTGGCTCAAGGCTTGAAGGAATTGAAGAAAAAGAATCTGTTACTATTGACGGATGATGTGATTTATGAAGATATTGTCCATGAGTTTTATACTGATGCTAATCGTCAGATGAAAGGCTTCAAAGCTGAATACTTTAAAAACAAGACTCTTTCGGGCCAGCCTGAAGTAATACGCACGGAATCCTCTGTTGATTATGACTGGGGATATGGAGCACCTTTGGACGGCTTTCCGACAGATGGATTCTCTGTCCGTTGGACAGCCTGCTACATGCCACAAACTGACGGTCAGTTGAAACTTCATATCGGTGGTGATGACGGTTATCGTCTGTTTGTGAATGACAAGCATATTACGGGAGATTGGGGAAATCATTCCTACTCTAGCCGTGAAGTTGAACTGCCGGTTGAGGGTGGTAAGGAATATCGTTTCCGGATTGAATTCTTTGATAATATTTCTTCGGCCATCATTCGTTTTAATGCTTATAGCCTTAATGAGGCGAAACTTCGTCAAGGATTGGCAAAGGTGGATAATGTTGTGTTCTGCACAGGTTTCAATAGTAATACCGAAGGCGAAGGCTTTGACCGTCCGTTTGCCTTGCTCCGCTATCAGGAATTGTTTATCAAGAAGATTGCGTCCATGCATCCCAATGTTGTGGTTGTGCTGAACGCCGGTGGCGGTGTGGATTTCACCAACTGGTATGATGCCGCAAAAGCGATTCTTATGGCCTGGTATCCGGGACAGGAAGGCGGCCAGGCGATAGCTGAAATCCTGACCGGTAAGATTTCTCCAAGTGGAAAGCTACCGATTTCTATCGAGCGGAAATGGGAAGATAATCCGGTGCACGGCAGTTATTACGAGAACTTAAAGGCGGAGATTAAGCGTGTAGACTATTCCGAAGGTGTCTTTGTCGGTTATCGTGGATACGACCGTTCGGGAAAAGAACCTTTCTATCCGTTTGGCTACGGTTTGTCCTATACTACTTTCGCTTATAGTAATATGGCTGCAGAGAAAACGGGTGAGCATCAGGTTACCGTTAGCTTTGATATAGAGAATACAGGTAAGATGGATGCTTCGGAAGTGGCACAGGTGTATGTGCATGATATACAGTCTTCTGTTCCCCGTCCGTTGAAAGAACTGAAAGGATATGAAAAGGTATTCTTGAAGAAAGGGGAGAAGAAGCGGGTTTCTGTTGTGCTGGATGAGGATGCATTCTCTTTTTACGATATGAATCAACACCGCTTTGTAGTGGAAAAAGGAGACTTTGAGATCTTAGTCGGGCCTGCTTCCAGTCAATTGCCTTTAAAGGCTACAGTTGAACTGTAATGACCGAATGATAAACAAATAAATATAGAATGAAAAAAACACTTTTATTGGGAGCGTCTCTGTTATGTTCCGTTTTTATAATGGCAACAGAGATTCCTTTTCAAAAAGCAGAAATAAAGTCTATTATGCGAAAGGTGGCGGATTGGCAGATTGCCAATCCACATCCCGCTCCTGAACATGACGACTTGAACTGGCCGCAAGGCGCTCTTTATGTCGGCATGGTGGATTGGGCGGAATTAGCTGAAAAAGAAGACAATGATGATACATATTATAAGTGGCTTACCCGTATAGGCCGACGGAATTGCTGGCAGCCGGACAAACGGTTTTACCATGCTGATGACATCGCCGTATCACAGTCCTTTTTGGATTTATACCGCAAGTACAAAGACGAAGCAATGATTATCCCTACGCTCGCCCGTACGGAATGGATTGTCAATCATCCCTCCGAAGGCAGTTTCAAGCTGGTGGAGGGAGACTTAAAGACCTTGGAACGTTGGACTTGGTGTGATGCTCTCTTTATGGCTCCCCCTGTATATGCCAAACTATATATGCTGACCGGAGAGAAAAAATATATCAAATTTATGAATCGTGAGTATAAAGCGACTTATGATTACTTGTTCGATAAAGAAGAAAACTTGTTCTACCGTGACTGGCGTTATTTTGATAAGCGCGAAGCCAATGGTAAGAAAGTCTTTTGGGGACGTGGCAACGGTTGGGTGCTTGGTGGTCTGGTTGAAATATTAAAGGAACTGCCCAAGAAAGATAAGAACCGCAAATTCTATGAGGAATTATTTGTAAAACTGGCTACACGTGTTGCCGGATTGCAGCATCCGGACGGTTTCTGGCATGCCAGTCTTTTGGATCCTGCCTCTTATCCATCACCGGAAACGAGTTGCACTACTTTCATTGTCTATTCCATTGCTTATGGAATAAACGAAGGTTTATTGGATAAGGAAATTTATCTTCCTGTAATGATAAAAGGCTGGAATGCATTAGTCTCGGCTGTGGAACCGAATGGGAAACTGGGTTATGTGCAGCAAATCGGTGCCGACCCGAAGAAAGTGACTCGTGACATGACGGAAGTTTATGGAGTTGGTGCTTTTTTGATGGCAGGCAATGAAATTTACAAAATGGCGAGATAATCTGTTCCCTCTGTGAGGATAGTAGACAATAATCATAAAAACGCTGTACTGTGATGAAAAAATTCTTATTGACATGCATAGCCGTAGCTTGTAGCCTTGTGGCTGTAGCCGAAGAACTGCTCATCGAAGCTGAAAGTTTCAGCCAGCGAGGCGGCTGGGTGCTCGACCAGCAGTTCATGGATCAAATGGATTCGCCCTATCTCATGGCACATGGCATGGGCATCCCTGTGGCGGATGCTACGGCAGAAATCAACATTCCCCAGGCGGGCACTTACTACGTATATGCCCGTACTTACAACTGGACTTCACCTTGGACCGATGCCGAAGGTCCCGGAAAATTCCGCCTGGCTTTAGGCGGCAAATTGCTGAAAGCTACATTAGGACATACAGGTAATTCTTGGCAATGGCAATTTGCCGGAAAGACAGTATTGAAAGCAGGGACTACCACCCTTGCCCTGAAAGACCTCACCGGTTTCGATGGTCGTTGCGATGCCATTTACCTTACGACCGATGCGAACACGCAGCCCGCTATCTGGGATGCGGCAGAGACAGCGGCACTTCGTACCCGCCTGCGACAACAACAGACGGTGCCCGCTCATCAATACGACTTTGTGGTAGTAGGAGGGGGAATAGCCGGAATGTGTGCTGCCGCATCGGCCGCCCGATTAGGTTGTAAGGTAGCACTAGTGAACGACCGTCCTGTATTGGGCGGCAATAACTCGTCGGAGATTCGTGTACATCTCGGCGGTATCATCGAAATGGGGCCTAATCAGGGATTGGGTCGTATGATACGTGAGTTTGGCCATGAGCGTTCCGGCAATGCCCAACCGGGTGACTACTACGAAGACCAGAAGAAAGAAGACTTCATAGATGCCGAAAAGAACATTACTCTTTATGCCTCTCAGCGTGCGGTAGCCGTGAAGATGCAAGGAGACCGCATTGCGTCAGTCACTATCCAGCACATCGAGACGGGCGAACAAACTGAACTTACTGCTCCTCTCTTTAGCGACTGCACAGGTGATGCTACCATAGGCTATTTAGCCGGTGCCGATTGGGCTATGGGGCGTGAAGGTCGCGATGAATATGGCGAGAGCCTTGCTCCCGAGCAACCCGACTCATTGGTGATGGGGGCTTCTATACAATGGTATAGTAAGGATATGAAGAAGAAAACCTCATTCCCTCATTTTGAATATGGCGTGCGCTTTGACGCTGAAAACTGTGAGCCTGTAACCATGGGCGAGTGGAAATGGGAAACAGGTATGAACCGCAATCAAGTCAGCGAAGCTGAACGTGTACGCGACTATGGACTTTTGGTGATATATTCCAACTGGAGCTATCTGAAGAATCACTATAAAGACCATAAGAAGTACGCCAACCGTTCCCTCGACTGGGTGGCGTATGTTTCAGGCAAACGTGAATCACGCCGTCTCTTGGGCGACTACGTACTGTCACAGGACGATATAGACAAGAATGTGGCGCACGAGGATGCTTCGTTTACCACAACTTGGAGTATCGACCTTCACTTCCCCGACAGCGTGAACAGTGTCCGCTTTCCCGGCAATGAATTCAAGTCGGCTACGGTGCATCGTTGGATTCATCCTTATGCCGTTCCCTATCGCTGTCTCTATTCGCGTAATGTGGACAACCTCTTTATGGCAGGTCGCAATATGAGCTGCACCCATGTAGCTTTGGGTACGGTACGTGTGATGCGTACTACCGGCATGATGGGTGAAGTAGTAGGTATGGCAGCCGGACTCTGCCACAAGCATCGTGTAGAGCCGCGCGACATCTATCATCATCACCTGTCGGAACTGAAGCAACTTATGCAAGCGGGTCTGGGCAAACGCGATGTGCCCGATAACCAACGCTTCAACGAACCCAACAAATTGTTGGAAGTTCCGGGAGCTTACATCAAACCGTAGACAAACTATGAGCAAAAAAAATATTATCACGATATTTCTATCGGCAATATGTACCTTGCCGCTTTGGGGAGGACAACAGTATTACGCTTTTCTGAAAGGTGACACGCTACGTATAGGCAATAACTATATGGAACGCGCCATGCTGTGGAATAACGGTGCGCCTGTTACCATCAGCCTTACTGACAAGCAACACGGAAAAAACATTCCGGTACAGGGCAAACAACCCGATTTCTCGATTGTGAAAGGTATCCCTACGGACGCCACATTCACCGTGAACGAGATACCGACGAACGGCATCCACGCCAGTTATTTGCAGGCTACCGTGGCTTGCACTATCGGTTCGCTGAATATAGAGCGTCGCTATCGCATTTATGCAGACTGTCCCGCCATTGCTTGCGACACCTATCTGAAAGGGCAAGTGGAACTTTATCAGAATAAGGAGGATAACCGTTCTAACGCCGACCGCAAAAATATAGAGCACACGGCCGATATGGCTACGGGGGTGAAAACTCCCACGCTCGACAGGTTGCAACTATCCGGCAATCATTGGAGTGCCCGCACAATAGAGTTTTTCGACTACACCGATTGGAACGACAATCTGGTGGCCGGGCGTACCTGGCTTCCTTACCGTCGCAATACGTATCGTGGTAATTTGCTTTTTGCTCATGACGTAGTTACGCGTCAAGGCTTCTTTTTTTTGAAAGAGGCTCCTAGCAGCAGTACCCAATTACATTATCCGGGTTCTGACTTCGTGGCGGACTTTAGTGATTTTATGGTAGTGGGGCTGGGCATTGCGTCTCATGATGTAAAGCCGGATAGCTGGACCCGCGTTTATGGATGCGTTACCGGCATCTATACCGGCAGCGAGCAAGAAGCGCTTACTGCCTTGCGCCTCTATCAGAAACAACTGCGCCATCACACCGCCGCACAGGATGAGATGATTATGCTCAATACCTGGGGCGACCGTAGCCAGGATGCCAAAATAGATGAGGCTTTCTGTCTGGCAGAACTAGACCGTGCCGCACGCATGGGCATCACCCTCTTTCAACTGGACGATGGCTGGCAGAGCGGAAAAAGCCCTAACTCGAAGACTGCCGGAGGTAGTTTTAAGGATATCTGGAAAAGTGGCGATTACTGGACGCCCAACCCCACAAAGTTCCCTCATGGGCTGAAACCTATTGTAGAGAAAGGCAAGAAATTGGGTATTCGCATCGGATTATGGTTCAATCCCAGCATACAGAATGATTTTGCCGATTGGCAAAAAGATGCGCAAGCCATTATCGGACTTTATAAGAAGTACGGCATCTGCTGTTTTAAGATAGACGGCCTGCAGATACCTACCAAGACAGCCGAACAGAATCTACGCCGACTGTTTGATACCGTGTTGGAGCAAACCAACTATGAAGTGATTTTCAACCTCGATGCCACTGCCGGTCGTCGCGGCGGGTATCACTATATGAACGAGTACGGCAACATCTTTCTGGAAAACCGCTATACCGATTGGGGCAACTATTACCCTTATCGCACCTTGCGCAACCTCTGGATGCTGTCTCGCTATGTACCGGCGGAGAAGATGCAGATAGAGTTCCTTAATAAATGGCGCAATGCCGACAAGTATGACGCTGCCGACCCTTTTGCCCCCGCCCGTTACAGTTTCGATTACCTCTTTGCCATCACCTTGGCGGCACAGCCATTGGCTTGGATGGAAGCTTCGAACCTGCCCGAAGAGGCTTATATTACGGCATCTCTACTCAAGAAATACCAACCTTTGCAACTCCGGTTTCATCAAGGCGTCATACTGCCTATTGGTGAAGAACCTTCGGGACGTTCGTGGACAGGATTCCAATCGACCGTCTCCGGCACGCAAGGCTATCTTGTGGTTTACCGCGAAGATAATGAGCAAGCCAGGGGGACTATTGACACTTGGCTTCCTGAGGGTAAGAAAGTTACTTTTACTCCTGTGATGGGAAGTGGCAAGAAGTTTGCTGCAAAAGTCGTCGCACAGGGTAGAGTAAGTTTCGAGCTAAATGACAAGAACTCTTTTGCACTCTATCAATACGAAGTAAAACCATAAAAAGGCGGCTATCTGCATTTTACGCTAATCACAAATGATGTGTTAACTTCTGATTCGCAGAGTGTTATGATGTGTGAAGAGGAGCATTAATATCTCTGTTGTTGGATGTTAATAGTTGAGTTGTCAGGTATTAATAGTTGGGCGGATAGGTATTAATAGTTGAGACAATGGGTATTAATAGCTGATAAATGGAATATTAATATAGCAATGACAAATGAAATAAAATAGGGAACTATGATAAAAAGTGTACGTTTTCTTCTTCTCCTGATAGCATTTGTCTCCATGCAGATAGTTGCATGGGGGCAGCCACAGGAAAGACTGGTTCAAGTGCAGGTCACTCCCGACCACACCAATTGGCTGTATAAACCGGAAGAAAAAGTGAAATTCAAAGTGGCGGTATTGAAATGCAATATCCCGCAGGATAATCTGGAAGTGCGCTATGAGATTTCGGAAGACATGATGAAACCTCATCAGACAGGCAAACAGCCTTTGAAGAATGAAAAGCTTGAAATTAACGCAGGGACTATGAAAAAAGAAGGGTTCCTGCGTTGCCGCGCTTTCGTCACTTGCCAAGGGCGTGAGTATGAAGGCGTGGCTACCGTCGGCTTCTCTCCTGAGAAATTGCAACCGACCACTCCGTTGCCCGCCGACTTTCTGGAATTTTGGAAAAGCACCAAAGAAGCCGCAGAAAAGTGGGCACTGGAACCGATAATGACTTTACTGCCGGAAAGGTGCACAGATAAGGTGAACGTATATCATGTTTCCTTCGCGAACAATGACTATGCGTCCCGTATGTACGGCATCCTTTGTGTTCCGAAGGCTTCCGGGAAATATCCGGCGATTCTGAAAGTGCCGGGGGCAGGTATCCGTGCCTATAACGGAGAAGCCGAACGTGCCGGAAAAGGTTTTATCATTCTGGAAATCGGTATCCACGGCATTCCGGTCAACCTGACGGGAGATGTGTATCATCGGCTTTATAACGATGCTTTGAAGAATTACCACTCGTTCAATATGGACAATCGGGACAAGTACTATTACAAACGGGTTTATACAGGCTGTGTGAGAGCCATTGATTTCATTTACACACTTCCCGAATTTAACGGTAACTTGGCAACCTTCGGTGGAAGTCAGGGCGGTGCGCTTTCCATTGTAATTGCCGGACTGGATGCTCGTGTCAAGGGATTGGTTTCTTTCTATCCTGCTTTGTGTGATATGGCGGGTTATGCCCACGGTCGTGCAGGCGGTTGGCCGCATATGTTGAAGGATGAGAAGAACCGGACACCGGAAAAGATTAAAACCGTTCAGTATTTTGATGTGGTGAACTTTGCCCGACAGGTCAAAGTTCCGGGATTCTATACTTTTGGTTATAATGATATGGTCTGTCCGCCTACCACCACTTACTCCGCTTACAACGTGATTAATGCTCCGAAAGAGCTGTTTGTAGCTGAGACGACTGCTCATTATGCCTATGCCGAACAGTGGAGCGCAGCCTGGAACTGGGTAATGAATTTCCTGAAAAATAAATCGAAATAGCACGGATTACACGGATTAACACTGTTGTTTTACCTATTCTATTCTAAAAACCATGAAATCCGTATAATCCGTGCCTGAACTTATTATATACACTAATTATAACAACATACTTAAATGAAAACAGGTGAGAAATTAAGTCTATGTCTATTGTTGCTAATCGTTTTTGCTGGAAGCGTTGCGGCACAGGAGCTGATAACGAATGTATATGGTCGCAACATCCATTCGCTGAATGGTAAATGGAATGCTATCATCGACCTGTACGACCAGGGGCAACGGATGAAAATCTATGAGAACCGGCAACCGGAAGGAAATATCGATTTCTATGAATACGCGTTTGAAGGCGGGTTGCGTCTTAATGTTCCGGGAGACTGGAACTCTCAATCGCCCGAATTGAAGTATTACGAAGGCACTGTATGGTATGCTCGTCACTTTGATGCCAAACGCTTGGCAGACAAACGCCAGTTTCTTTATTTCGGTGCTGTCAGCTATCGTTGCAAAGTCTACCTGAACGGAAAAGAGATAGCAGAGCACGAAGGCGGTTTTACTCCTTTTCAAGTGGAAGTGACAGACCTGTTGAAAGACGGTGACAACTTCCTGGCGTTAGAAGTGAACAACCGCCGTACCAAAGACGCCATTCCCGCTATGGCATTCGACTGGTGGAACTATGGCGGCATCACAAGAGATGTGCTGCTGGTGAAAACTCCCCGGACATTTATAGAAGATTATTTCATCCAACTGGATAAAAACGCTCCCGACCGCATCATCGCCCGCGTGCGTCTTTCTGATAAAAAAGCAGGTGAGAAAGTAACAGTTGCCATCCCCGAACTCAAAATCAATGCGGAGCTCACCACCGACGCAGAAGGAAAGGCGGAAACTGTATTGAACGCGAAGAAGCTGCAACGCTGGTCGCCGGAAGAACCGAAACTCTATGGCGTGACTGTATCTTCAAATACCGACCGCGTGGAAGAGCAAATCGGCTTCCGCAACATCACAGTGAAAGGAACAGATATTTACCTGAACGGGAAGCCGACATTTATGTGCTGTATCTCTTTCCACGAAGAAATCCCGCAACGTATGGGGCGTGCTTTCTCGGAAGCCGATGCAGCTATGTTGCTAAATGAAGCGAAAGCACTTGGTGTGAACATGATTCGCCTGGCTCATTATCCGCAGAATGAGTACACGGTACGCCTGGCGGAAAAGATGGGTTTCCTTCTCTGGCAGGAGATTCCTATTTGGCAAGGCATTGATTTTACAGACAATGATACCCGTAAGAAAGCACAGAGGATGCTCTCTGAAATGATTAAGCGCGACCAGAACCGCTGCGCGGTAGGTTATTGGGGTGTTGCCAATGAAACACAGCCTTCCAAAGAACGGAATGAATTCCTTACTTCCCTGCTCGAAACGGGAAAACAGCTGGACACTACCCGCCTGTATGTTGCCGCTTTCGACCTTGTGCACTTCAATAGCGAAAAACAGCGTTTTGTAATGGAAGATTCTTTTACTTCCCAACTGGACGTCGTAGCTATCAATAAATATATGGGCTGGTATCATCCGTGGCCTGTGGAACCAAAAGACGCTATATGGGAAGTAGTGACGGACAAACCGTTGATTATCTCGGAATTTGGCGGCGAAGCATTGTACGGTCAGTCCGGTGATGAGAATGTGGTCAGCTCCTGGAGTGAGGAATATCAGGCACGTCTGTATAGGGATAATATCCGTATGTTCGACAATATCCCGAACCTGCGTGGTGTATCTCCCTGGATTCTGTTCGACTTCCGTTCGCCGTTCCGTTTCCACCCCACCAATCAGGATGGCTGGAATCGCAAAGGACTCGTATCCGACCAGGGTATGCGTAAGAAAGCGTGGTATTTGATGAGAGATTATTTTGCTAAAAAGAGAAACAATAACTAATAATAGATGACTATGAAAACCATAAAATGGAACAATAACTTTCTGTTGGCAGGATTATTATTTATAGTGTCACTATTCTCTGTCGGAGGAGTGTTGGTATCCTGCTCCGAATCGGAGAAGATAGTGACGCAGATTGAAGAGAAAATCGTCTATGTGGACGGCAAATGGATGGTGGTAGCTTCCAAAGAAGTTACCGTCACCACAGGCGAAACGGTTACATTGAGTGTGACGGTAGGCGGTGACGAGAATCTGAAACCTGAATATACTTGTACTTCCGAAAACCCCAATATAGCTACCGTAGCGGTAGACGCAGACGGTAAGAATGTCACAATCACAGGTGTATCTGTCGGAAACACGTTCATTACTATCGAATGCCCTACGGATACCAAACCGCTTGTTGCCACGATTCCCGTTACGGTGGAGCAAGGGGCGATCCGGATTCTTGCCATCGGCAACAGTTTCTCCCAAGATGCGGTGGAGCAATACCTGTATGAATTGGGTGCAGCCGTAGGACATGATTTTATTATTGGCAATATGTATATCGGCGGATGCGATTTAGACAGGCATCTGGCTAATTTACAGTCGGATGCCGAGGCATATGAATACCGTAAAGTGGTAGATGGCGAGAAAGTGCTGAAAAACAAATATAAGTTGTCTCAGGCATTGGCCGATGAAAGCTGGGATTATATCAGCTTGCAGCAGGCGAGCGGAAAATCCGGTAAATATGATACGTACACAGCGCTTGCCGATTTGATTGCCGGTATACAGGCACGTTGTCCGCAGGCTAAATTGATGTGGCATCAGACTTGGGCATACGCTTCCAGTTCCACTCATGAAAGTTTCCCGGATTATGACAGCAACCAGATGACTATGTATAATGCCATTGTGTCCGCTGCCCGACAGGCGGTGACGAATCATACGGCACTGAACCTGCTGATTCCTTCGGGCACTGCCATCCAGAATGGCCGTACCTCTTTCTTGGGTGACGCGTTCAATCGCGACGGTTATCATCTGGAGGTTACTTACGGCCGATATACCGCTGCCTGCACTTGGTTTGAGATGATTACAGGACAAAACGTTGTCGGCAACCCGTATGCTCCCGAAACGATTGACCCGCAGGTGGTGAAGATTGCACAAAATGCTGCTCATTACGCTGTGCAGAAACCCGATGAAGTGACTGATATGGTTAACTTCAAGGAACCGGAACTGTCTGACACTGAATTGAAAGCTCCCATCTATATTGATTTCGGCCCGACTTCACTCTCTGCCACTCCGTGGAATAATATAACCTCGCATCAGGAAAGTTCAACTTCAAGCTGGATAAAAGATGCGGAAAACAATTATACGAATATTGGCGTCAGAGTCCTTGGCGGATTTACCGCGACTCATGCCGGAGTCGGTTCCGAACCGGCCAGCCCGGTGACGGTGGATGGCGTGGAATTTCCGCTGACTGCATGGAAAGACGGTTTGTTAGTGGGAGGAGAGAAAAATAAGGGTGATGTAGGCCCGGGAAGGATAGAAATCTCTCAACTGGATGCAGCCCGGAAATATAATATCACTATTTTAGCCATCCGTTTTAATGGAAGCAAAGACGCCCGTATCTCTTCTTATAAGTTGATAGGTAAAACGGAGAGTGCGGTTAAAGAAGTGAAGACGGGTATCAAGGATGTTGCCGCATTTAATGCTGCAAACTTCGAGGAATACATTGCCAAGTTTGAGAATGTAGAACCGGATTCGGAAGGCAAGGTCATTGTCGAGGTGAAAGGGATTGATACCGGTTTGGCCGCGGAAGGACACATCAATGCACTATGCATTAGTCCGGTGAAATAAAGTTTGGTTTTTATCATATTGATTATAATGAAGCAATATAGAAATGTAGTGATTTGTATGTTCATACTGCTCCTTCTTGCCGGAGGAGCGTATGCGCAGCAAAAGACGGTCAGGATACTTGCCATCGGCAACAGCTTCTCCCAAGATGCCGTGGAGCAATATCTGCATGAACTTGCGGAAGCCGAAGGCATTTCAACCATAATCGGCAATATGTTTATCGGCGGCTGTTCTCTGGAACGTCATGTGAAAAATGCCCGTGACAATGCTCCTGCCTATGCCTACCGGAAAATCGGTACGGATGGAAAGAAACGGGAAAAGGGCAAGATGTCTTTGGAAACGGTGCTGGCAGATGAAGACTGGGATTACGTCAGCCTGCAACAGGCAAGTCCTTTTTCGGGAATGTACGAGACGTATGAAGCCTCTCTGCCGGAACTTATAGAATATGTAAAAGCACGCCTTCCAAAGAAAACAAAGCTGATGTTGCACCAAACCTGGGCGTATGCGTCTACTTCCAAGCATAGTGGATTTAAAAACTACAACTGCAATCAACTGACCATGTATCAGGCTATTGCCGATGCAGTGAAGAAGGCGGCTAAGGTGAATAAGATAAAGATTGTCATCCCTTCGGGCACTGCCATACAGAATGCCCGTACTTCTTTCATCGGCGACCATCTGAACAGGGACGGCTATCATCTGGATGTGAAGGTTGGACGTTATACCGCTGCCTGCACTTGGTTCGAACGTATCTTCAAACACAATGTAGTGGGGAATCCTTATGCTCCGGAAGGGCTGGATGAGGCGCGGAAAGCTGTTGCCCAGAAAGCTGCCCATGCAGCAGTAAAGCATTCGTATAAGGTAACCGAGCTGTCTATTACTAACTAGCAATGGACATTGCCGCCTGTCTTGCAGCAAACCCCATGGTATTATAGATGACTTGACTCAAATGTAAATGCAGCACACCAAAGGCGATTTGATTGCTCGTGGTAACCTAATGGTGTACTGCATTTATTTTTCGTATATCGTATGGTTTACTCCATTAAGAACTGGCGTATGGGACAATGGCGTATGCCCTCATAGCTATAGAGCTATATATTCAGCGTGATGGGTATATATACTCACCATGCTGAATATACATGTCCACCAAGCGGGATCTATAGATCCACCACGTGGGCAAAAGTGAGGTGAAATGTGGGCTTATGGCTGCTTGCGCGTGGGCTCGAACACGCCAGCACGTGGGCTGAACAAAACAGAGCCTGTATTTGGGTAAAACAAAGGCTCTGTTACAATGAAATGCAGGCTCCGTTTTGTTACAACAGAGCCTCTGTTGAAAGTAAATATGGCAAAAGGAACTGGAGTTAAACACTTTTGCTTTCAGGAGTGCTTTCAGCAAAAATCACCGATGAAAAGGGGCTTTTTTAAAGAACTGAAGGCTGAAGGCGGTTTTTATTCTAATAGTTAGTAAGGAATTTGACTGTAACAAGAAAGGTAACCGAGTTTCTTTCTCCATCTTTTATTTTTCATTGCAACAAAAGTATGCTTTCTTATAGGGAATCAGTCCTTTTTACAGTTGAATTCTGAAGGCAGGCATCCGAACTCTTCTTTGAAATATTTAGCGAATTGTTTGGGTGACAGTCCTACTTGATAAGCTATTTGAGAAATGCTTTCCTGACTCTGTTCCAATAATTGCTTTCCTCTTTTTATGCGCAAGACACGGATAAATTCAAGAGGGGACTTGCCTGTTATCGTCATTAGTTTTTTGTATAAGTGACCACGACTCATTCCGACAGTCATGCTTAGGTCTTCGACAGAGAAATCTGTATTGTCCATATTCTCTTCCACTGCTTGTATGGCTCGCTCAATAAGCCTTTCATCAATAGTGCTGATGGTAATCTCGGCAGGAGACACTTCAACTTTTCCGAATCGTTGATGGTTGCGGCTACTCCATTCTAACAGCTTTTGGATACGGAGTAGAAGAATATCCAGATTGAAAGGCTTGGTTATATAGTCATCGGCACCTTCACGCAATCCTTCCAGCATATGTTCCTGGGCGGTTCGTGCAGTTAGTAAAATAACAGGGATATGTGAGTAACGGAAGTCTCCCTTTATCTTATTACATAGCTCCAGTCCGTTCATTATCGGCATACGGACATCGCTTATCACAAGGCTGATATCATGCAGGGCCAATATCTCCATTGCTTTTTCACCTTGTTCGGCCTCATAAACAGTAAATCGGTCTTTCAGGCAGTCAACAATGAATTGTCGGAAATCTTCGTTGTCCTCCACAATAAGTAATGAACAACCTGTTGGCGTTTTTGCTTGCTCCGGTTCTTCCTGTATGTCTGGTCTTTCAGTTGGCGTTGCCGTGGGATTTATGTTCTTGCATTCATGTCGTATGGGGAACATAAATTCAAAGATAGTACCTTGGGGATGATTATCGCGAATTTGAATGTCGCCATTATGGAGAGTAACATATTCTTTGACTATATGCATGCCTATGCCACTGCCGATATAATCAGTGGATGAGTGTTCTTCTTGATAGAAACGGTCGAATATTTTAGCTTTGTTTTCTTCACGTATCCCGATTCCGGTATCCGCCACTTGGATGCAGGCATATTCTCTTTCATCTTTTATGATACGATCCAGCACTACGTTCACGCTTCCGTGATTCACGTTGTATTTGAATGCGTTCGATAATAGATTAAGCATTATGCGCTGCATTTTATTCTTATCAAAGTCTGTTTCCAGATTATCGGTTTTCAATGAAAGGCTGAAGGCAATATTCTTTTTGTCTCCGTACGAATAGAAAGAATCACATACTTCTTTGATGAAATCAGCCAAATCACCGTGGGAAGGATTGAGTTGGGCTTTACCATTGTCCAGCCGACGTAAATCAAGCAGTTGGTTGATAACGTCCAGGAGTGCCAATGCATTGCGATGAATCAACTTCAATTCCTTTTTTATGTCTTGTGCCGTATTAGTAGCCAATATTTGCTCAAGAGGAGTGATGATAAGTGACAAAGGAGTGCGCAGGTCATGGCTTACATTAGTGAAAAAGCGTAATTTGGCTTCGTCAATTTCATGCTGCTGCACCGTTTCCATATCACGTTTTTGTTGAAGCAATAATCGACGGTGTTTCCGTTTCATGTGGATAAAGATAAGTGATATGGCACTCACCAACAGTAATGCATAGATGCTATAAGCTATATTAGAAAGCCAGAATGGCGGATACACATTGATGGAAAGTGTAGCACTTGCATCGTTTTCATAATCATGAACCTTCATTACCCGTACTTGAAGTTGATAAGTTCCGGGAGCCAGTTTATTGAAATAAATCCGGTTTCCCTCCAGCTTTGTCCATTCTTCGTTTTTATTGAGTCTGTATTCGTATTGTAGCTTGTGCAGATTGCCATAGTCCATAGCCGAGACTTCCACAGCAAAACTGTTGTCTGAATAGTTCAGGTTGAGGTTGTTAAGCAACTGGATGTTCTTTGTGAGAATGATACGTCCGTTGTGTGCGGGCCTGTTTGCATTGACACACTCATTATCAATATATAAGTCGGTGAATATTACTTGGCGGTCGAAGTAAAACAAGTCATTGCCGCGTGGGATAATTTTTACGTATCCTCCTCCGCCTCCGGCAATTACTTCATTCCTGTGATTGCAGAAGATTGAAAAATTATTGAAAGTAAGGTTACCGATTCCATCCTCTTCATAATAAGGGTGGCAACGGAAGTCGGGCATACTGGCAGCATCGGATTCCACTACTTCCACGTGGGTGATGCCATGGTCTGTAGTGAGCCACATATTGTGAGATGCATCTTCGATAATGGCACGTATATATGAATGGGAAACACCGTTTGCGGTATTCAAATTGATTAACTTATTTTGCTTCGGGCTATACACATTGACCCCTTTCCGTCCGCCTATCCATAGTAGTCCGCGTGAATCTTGATAGATGCAATTGGCGAACTTATCTTGTATCACTTCTTCACCGTCGGCAGTTTGTTCCAATATCGTCATCTCCCGGGTGGAAGTATTCATGTAGTACACTCCGGAACTGGTAGCCACATAAAGAGAATGACCATCAACGTATGTCAGGTCGGCAATGTAATTGGTCAGTAAAGTCGAATTACTCATTGTATAATCTTTGAGCATTCCGGAAGGTTCCAGGCAGTAGAGTCCTTGCGAGTAAGTGGCAAACCATAAGTTACCGGCATTATCCTGTGTGATACGACGTATGTATTGAGGCAGTTCCACCGGATTATTTTCCGGTGCTTTGAGCGGAGTGAACTGCCCGTTCTGATAATAAAACGCTCCACCGCCGAAACTTCCCCACCACACTCTGCCTTTGTTGTCATGGAAAGAACAAACAATCAAGTCGGAAGGAATCTCTTTGTTCTTTGATTTATAATAAGTATAGGTGTTTTTATCCTTGTCGTAACTGGCTATGCCTTCACCGTCAAATCCCAGCCATAGTTTGCCCTCTCCGTCTTCGTAGAAACAACTGACATCCTCCAGTTGGGGACAATAATGGTTTTCGAATATCAGATTGTTCAAACCTGAATAGGCTACGCCCTGTTTGCCGGTTCCTATCCATATCACGTCGCGGTTGTCCTTATAGATATAGGTCACGTGATTGTCCGGCAGGGAATATAATTTGTCGACATCCTTGAATAGACGCGTCACCTTGCCCTTTTCTTTATCATACGGACATATGAATATTCCTCTGCCATCGGTTCCTATCCAGATATTCCCTTTGCCGTCGTCGGTTATTGTGGTAATCATGGTTCGTTCTCTACTGAGTTCCGTTCGGGCGGCAAAGTCAATCCAGTTGTTTTCTGTCAGAGAATAACATTTGACATCTGCGCTGTGCGGGGCGTACACCCAAAGCCGGGAAGAAAAGTCCAGATAAATGTGAGGCACATAAGTGGTATGTATTTCCGTATGAAACAGTTTGGTTATGGATTTATGCATCCAATCTATGTTAATTACATTTCCATCGGTCATGAGAATGTAACATCTCTTGTTGCGGCATGCCATGTCGGCAATGTTTACGCTGCCCGGAAGTGACTGTTTGTATAGCGTTTCATCGGAGAAGATGTAGTAATACAATGTGTTGTTTGCAACACACCACAGGTTCTTGTCGTCATCTATGAATAATTGCCTGGGGCTTTCAAAGATACCTATCTTGTGCAGAAGAAGCTCCGTTCTGTTATCCAGTTCGTCCATTTCACGGTCATAAAAACAATAGTTAACCGGAGTTTTTATCCATATATTGCCTGCTGCATCTTCTGCTACCCATTCTACGCTATTGTTGTAAGCTCCTTGCCGGAGGGTAGTATAAGTCTTGAAATGATAACCGTCATAGCGGTTCAGGCCATCACGGGTAGCAAACCACATGAACCCATATTTATCCCGTTCTATCGCTTGAATATAATTGTCGGACATGCCTGTTTTTACTCCCAGCTGGTGAAAACTCATTTCGTTTGAAGCGTATGATGCCAGGCTATTCAGCAAGGAGATAAGAAGAAACAAAGGAATTCGTAAGTGTCTTTTCATAATTGTATCTTTTCACGTTGCTAAGTTAAGAATTCCGTTCATAAATCCCTTATCCCGAATGTATCATTTTAGGGGAAGATATGTGTCTTTTGTATCTTTTTCTATCCCGAATCGATTATTCTCCGGTCGGGATACAATTCGGATAGTTTGAAAATCAAATGAGAAATAGGCGGTACTTTTTTATTCGTACATTTGCCACAGTCAAAAGGAAGTCCTTAAATCGACAGAATAAAAACCTATCAAATATTTATATTATGAATCTAAAATCCAGAAAAACAGTATTTATCACAGGGCTCTGCCTGGCATCTCTGGTTAGTGGTGTTCCTCTTCCCGCTAATGCGTCTGCCGACACGACAGCAATGATACAACAGCAATCCGTTAAAATAAAAGGACGGGTGACGGATGCTTCGGGAGAACCGGTGATTGGTGCAAATGTAGTACAGAAAGGTACGACAAACGGAACTATCACTGATTTGAACGGTGATTTTACATTAACCGTTTCGCAAGGGGCGGTTTTACAGGTCAGCTTTATTGGCTATAAGCAGCAGGAAGTATCCTTAAAGAACGGACAGGCCCGGGTGACTGTTGTTCTTAAGGATGATGCGGAACTGCTGGACGAGGTTGTCGTAGTGGGTTATGGTACAATGAAGAAACGTGATTTGAGCGGTGCCGTTTCGCAGATAAAAAGTGACGACCTGATGAAAGGCAATCCTACTGATTTGAGTAAGGGGTTGGCGGGCAAGATTGCCGGTGTGCAGGTGAATCAGAGTGACGGCGCTCCGGGGGGCGGCATCAGTATTCAAATTCGTGGTACGAACTCTTTCTCTACCAACTCACAACCTCTTTATATTGTAGACGGCGTGCCGTTTGATACGGGAGATACTCCTGCAAGTGACACGAATAACAGTCAGAATAAATCAAACCCATTGGCATTTATCAATCCGCACGACATTCAGAGTATTGATGTCTTGAAAGATGCTTCTGCGACTGCCATATATGGTTCCCGTGGGGCGAACGGGGTTGTTATCATAACCACCAAACGAGGTGAGAAGGGAAATGAAAAGGTGGAATTCAGTGCCAACTTTACATTCTCGAAGATAGCGAAACGTATGGATGTGCTCGACGCATTCACTTATGCCAATTATCAAAACGAACAAGTGCTTAATGATTATAAATATAGTAATAAGCCTTATGGCAAGCTGCCGTATCCCGGGGCTTGGGAATATCCGGCCTTGCCGGGTGGCGGAAACGATACTTCTGCAGGCAAATACCTGCCGGCACCGGAAGACTTCCTCCGACCGGGTGATTATGTAGATGAATATGGTAACATTTCCTATGTGGGGGTGGCCGACTGGCAGGATTTGATTTATCAGAACGGCTTTTCGCAGGAATATAATATCAGTGTATCGGGCGGTTCGGACAAGGGTTGGCACTCATTCTCCGGTAATTTCCTCAAACAGGATGGTATCATCAAGAATTCCGGTTTTACCCGTTATTCGTTACGTTCCAATATAGGTAGGTATATAACCAAATGGTTGGAAATGGGCATGAATACCAGTTTCACGCATACTGATACGGATTTCTCGAAGACCAACTCTTCTGATTGTGGTGTTATCCGTTCTGCATTGGTGTTCCCCTCGACGTATGATCCGCAGAAGAATAAAGCGGAAACTGGTGAATTGAGCTGGCTTGCATCTAATCCGTTGGCTTATATAACCAACACAAAAGATAATTTGCGCAGCATAAATGTGTTCAATTCAAGCTATATGGAGGTTAAACTTTTGCCTTTTCTGAAGTTCAGACAGAATTTGGGTATCAGTTACACTAACAATGACCGTGGTATGTACTATGGCCGCGAAACGCAGGAAGGTTCGTCCACTACTAATATCAATGGCAAGGCCGAACAGTCAAGCAACTGGTGGTTGGGAATCACCGCCGAATCACTGCTGACGTTCGATAAGACGTTCGGTATCCATAGCGTTAATGCGGTGGCAGGTTTTACGGCAGAGAAATCCAGTTGGGGAAGCAAAGCAATGTCGGCCACGGGATTTCCCAACGACATCACTCAGGATTTCGATATGAGTTTGGGAGCTAATCCGGGCAAATTGAGGTCTGACAGGGGAGATGCAGCTTTAGCTTCATTCCTGGCACGTGTCAATTACACTCTCATGGATAAATATATCCTTACTGCATCTTGTCGTGCTGACGGTTCGAGTAAGTTTACCGATAAGAACAAGTGGGCTAGTTTCCTTTCCGGAGCTATTGCATGGCGTATGTCGGAAGAGAAGTTTATCAAAGACTTGGGGATATTCAGTAACTTGAAGTTGCGCCTGAGTTATGGTGAAACGGGTAACCAAGGTATCGGAAGTTATCGTACGCTGCCAATGCTTAATATGGCAAACTATCCTTTTGGCGGGGCTATCAACAGCGGCTTTGCCGAAGTGGACTGGAGAGGCCCGGTTTCCGATGACTTGCGTTGGGAGACGACTGCCCAATATAATGTGGGAATTGATATGGGATTCTTGAATAACCGCATTAACCTGACGGTGGATTATTATCATAAGAAAACACGCGATTTGCTTCAGGATGTGAAAATCCCTTCAAGTACCGGTTTCGGTAGCATGATGGTCAATAGCGGACACATCACTAATGAAGGGCTTGAACTGACCGGTAAGTTCTATGTGTTGCAGAATACACCGCTGAAATGGAATATCGATGCGAATATCTCGTTCAACCGCAACAGGATTGGCGGACTGAAAGCTGACCAGTTTGCGCAGAAATTATGGAGTTCGGCTGATGAGGTGTTCATACAGCGCAACGGTTGTCCTATCGGGGCTATATATGGTTATGTAGAAGATGGATTCTATGATAATCTGGCAGAGGTGATGGCTTCGCCCAGTGCAGATATCCGCGCAAAAGGCGCCGGTATGATTGGTGAAATAAAATACAGGAACTTTGATGATAATCCCGATATTACTTCGGCCGACCGGGTGATTATCGGAGATACGAATCCTGATTTTGTTTATGGACTTACCAGCAACTTCGAGTGGAAGGGCGTTACATTGAGCTTTTTCCTGCAAGGAAGTCAGGGAAACGACATTTTCAATGGCAACCTGATGGATATGAAGATGGGGAATGTGGGTAATATCACCCGTGAAGCCTATAATACCCGCTGGACAGAAGCCAATGCCGCCCAGGCAAAGTGGCCGAAAGCCGTTTCGGGCTACGAACGTAATATGCTTATCTCTAACCGTTATGTAGAAGACGGCTCTTACTTGAAGCTGAAAAGCTTGAATATCGGGTATGTCTGGAAACCTAATTTCAAAGGTATCAGCAATGTCAATGTGTATGCCAGCGCAACCAATCTCTTCACCATTACCGGCTATAGCTGGTTCGACCCCGAAGTGAATGCTTTCGGTTCGGATGCCTCCCGGCGTGGTGTTGATGTGTATTCCTATCCCAGCAGCCGCACATTCTCATTGGGCATGAAAGTAGATTTTTAAGATGATAAACAATTAAATGTAACTCCATGAAACTGAAAAAAATATATATCCTGTTATCTCTTTCTTTAGCAGGCATGACAACTTTCTCCGCTTGCCAGGATTTCTTAAGCGAAAAGCCATATTCTTTTGTGGGCCCGGAAGAGGTGGGCAACGATGATGCTGCAGTCAGCCAATGGGTGACCGGCGTGTACAGTAAATGGGCGGACGATATGTTCCGTTGGGGGAATTTCCCCCGCGTGCTTGATATGGACTGTGACTATGCTTCCGGTCCTGACTGGGCATTCAGCAATGCAGGTGCCGGCAATTATCAGGGAGATGATGTGACCAATACCATTTGGAAGGGTTGCTATAACTTGATTAATCGCGCTAATGTGGCTATTAAATATATCAATGCAATCACGGGTGCCGATGAACGGGTAAAGACGAATGGTCTGGGTGAGGTGTATTTCCAAAAGGCTTTTGCCTATTTTATGCTGGTAAAGGCGTATGGTGAGATTCCGTTGTTTGACAGGGCTGTCACGGACGGGGCGGGATACAACAATCCTCGCCGTCCGATAGCCGATGTCTATGCTGAAATAGTTCGTCTTTTGGAAGAGGAAGCCATTCCCCGTCTTTATAAGAATACGGATGCAGAGTATCAGACAGGGCATGTATGTGCAGGAACAGCTGTCGGACTGCTCGCTAAAGTATATGCAACCATGGCTTCCGGTGCACTTCCTGCAGGTGAGAAAATGACAGTGATGACCGGTTCGTCTTATTCATACAATGGTGACGATAAAGTCTTGGATATGCCTGTAAGGCGGGAGTTTGTAAAGACTCAGGTGAAAGGTTACGAAAGTTTCGATTGGAGGGATTGCTATGAAAAGGCTGCCAAATGGGCGGGATATCTGCTCTATCCTACTCCGGACAACAACTACGGCAGCCATGACCTGCTTCCTTATGACCAACTGTGGAAGCGTTCCGGACTGGGGCAAAGTACCGAACACCTGTTTGCCTTGCAAGGTGCCAACGGTGATGAACTTTATGGAAACAGTATCTTTGAATGGTATAATGGGATTGACAATGGACGCGGTGTAGTGGCCAGCGGTCTGTATATCGGCAACCGTTATCACTGGTATACTCTGTTCACCTCTCAGGATTACCGTGTCACACAAGGAGTGAAACATCGTTTTATAGTAAGCTATCAGGACGAAGAGGGAAAACCGAAGAGCGGCTTTTTCTATCCGAACACGCCGGAGTACGTGCTGAAGGCCACAGGCTATGATGCTAACGGAAATTATGTGGCAGAACCGGAAGCTCCCTACAACGACGGACGTAACTATTACTTTAACGTATCGAACGAGTGTCTGGCATTCACCAACAAATATGCAGACGTTACAGACGCCACACAGAAAAAATCGGATGCCTACTGGCCTTTCCTTCGTCTGGCTGACATCGTGCTGATTTACGCAGAAGCGAAATGTGAATTGGATAATGGAGTATCTTCGGAGGCTATCAGTGCATTGAATAGGGTACGTATCCGTTCGAATGCTACTCTTGCATCAAGTTCCGGTGATGGAGCCATTGCTTCCAAACAAGCCCTGCGTTCCGCCATTTTTGAAGAACGTGCCAAAGAACTTGCGCTGGAAGGAGACAGGCGATGGGATTTGATTCGTTGGGGAATCTATGTGGAAGTGATGAACTCTATCGGCGGAATCAACAAGGACGGTTCTCAGACCCACTACGATGAAGCCGGTGTGAACAAACATCGTGAACAGCGTCATTTGCTCTTTCCATTGCCTTCTGATGAGGTTTCTACTAATGAAGCGATTGACAGCAATAATCCGGGTTGGAGTTAAAGTGCCTTCCCTATTCTAGAATAAAGTCAGAAATTTAAAATCAATATTTCATGAAAAGATTATCTTTCAAATCCATAACTCTTATGTGCTGTATGGCGTTGAGCTTTGGTGCTTGTCAGGACATAGTGACCTATAATGATAATTATGATGACGAAATGGCGTCAAGCGGTGCCCCCGTTATTGACGCTGTGTATGACTCCAAAGACAGGGATAAATTGTTGCCAATCACTGACGGAAATCTGGAGCAGATGATTGTACTCGACGGTTCCAATTTAAGCCGTGTGAGGAAAGTGATGTTCAATGATGTTGAACTTCCTGTCGGTGAGGTATATGCGACTGCCGGCAGTGCCTACCTTCCCATTCCCCGTCAGATTCCGTTGGAAGTGAATAATAAACTCTATTATGAAACGGAGTTGGGAAGTACCACTTATGATTTCACGGTGTCTGTACCTTTGGTTCAGGTGGACGGTCTGTATAATGAGTTTGCTCTTCCCGGCACATCTGTACAGCTGAAAGGTAAATACTTCGACCTCTATGGGTTCGGAGGCGCGAATTCCACTTCTACTGTCAAAATGAATGGTGTCGAGCTTGAGGTAGATTCCATCTCGGACAAATATATGTCAGTTGTCATTCCTGAAGATGCTCAGGATAACTCTGTCATCGAAGTGAGTTATATGGGAGCGGGTTCTGTTGCACATACCGAAAAAATCCCTTATCGTATGACGGATGCGATTATCTGGAACCTTTCTCATCCTGATGATTACGGACTCTGGGCAGGCAAAGAACTTATCATTAATGAAGCAGGCGACAATGAGCCCGAGATTCTCTATGGACCTTATTTTAGAGTAACCGGCAGTTATGGTGCCTGGAATTGGACGAATCTTGTTTGCGGAGGATTCAACTGTCCGGCTGATGTGGCGGCAGCTCCTGCCGATTACAACTTTAAGTTTGAGGTTTACTCTCCGACGGGACATCCGTTCTACGATTCGGCTGGATATGGCTATCTGATTCAGCTTAATAATGGCAATTATCCGTGGAATCCTTCTGCGAATGGCAGTTTCAATACTTACGGGAAGTGGTGTACTGTTTCGATTGATTTGCAGACTGTGTCGGGCAATGCTTTCTCGGAAGGATGGACAGGGTTGTCATTCATTCTCCAACCCAATTCGGATTGGAACGTAGACCACAGTTTCGCCAATATCCGTATTGAGAAGAAAATCCGGTAAATGATTATAAAAAATAGGTATGAAGAATATATATAACTTTTTGATTTATTTCATCTTTTGCGGCATAGGAGCGGGATGCTCTTCCTCGTCCGGGGAAGACTTTCCGGTTCCGGAGCCGGAACCGGTGGACAATTCATTGATAAAGAAAGAACTTTGCACCGAAGGTGCATCCGTTGAGGCTAAGAAAGTGTATACATATCTGAGAAACTGCTGGGGGAGAAAAACCTTAAGCAGTACAATGGCGAACGTGGCATGGAACGTCAATGAAGCAATATGGGTAAACCGTCAGACCGGGAAGCATCCTGCCATTGCCTGCTTTGATTACATGAACCTTCCCGCTTCACCGGCCGACTGGATTGATTATAATAAGACATCGGTTGTTGAAGACTGGTGGAATGCCGGAGGATTGGTTGCTGCATGCTGGCATTGGAATGTACCGGTCACGGAAAATAGCAGTGAGTATAAATGTATGATTAGTGAAACGGATTTTGACATCGCCAAGGCATTGCAGGAGGGAACCCGGGAAAATGAAATCATTAAAGCCGATTTGGAAGAATTGGCGGGTTACTTACTGCTTTTGAAGCAGAAGAATATTCCTGTAATTTGGAGACCGTTGCACGAAGCTGCAGGCAAATGGTTCTGGTGGGGGAAAGATGCAGCTTCATACAAACGGCTCTGGAAACTCGTATATGAGACTTTCAAGCAGAAAGGACTGAACAATCTTATCTGGGTATGGACTAGCGAAACGAATGACAGGGACTGGTATCCCGGTGATGCATACGTGGATATTATCGGACGGGACGTGTACCACAAGACCAGCGCTGCCGGACTGGCAATGGATTTTGATGCACTAAAAAAAGCTTTTCCGGACAAGCTGATTGCACTTAGCGAATGTGGTGATGTGGCAACCATAGACAAGCAACTGGCAGTCGGAGTCCAATGGGCATGGTTCATGACTTGGTATGATTATGAAGTGACAAAGGACACTACTGCGCCTGTTTTTAATTCCGGACAGCACGAACATGCCGACAAAGCCTGGTGGAACAACGCTTTCAGCCAGCCTGGTGTAATTTGCCGTAGTGATTTGCCCTCGTTTAAATAACAGACTATTCAACTTTTATGATGAAATATATTATTCTGACTATTAATGCGATATTTTGCCTCCTCTTGCCGACTGCATGTAGCGGAAGTGGAGAGACCGGTGGAAAAACTCCGGAAACAGTTGCCTTGTTGCAGAACTTGAAACAGGCGGAACGGAAAGGCATTCTTTTCGGTCATCATGATGATACTGCTTACGGAATAGGCTGGGAAGGAGATAAGGGTCGTAGCGATGTTAAAAGTGTCTGCGGTGCCTATCCGGGGGTGATGTCTTTCGATTTGGGCGAGATTGAACTCGGAGGAACACATAATCTTGACAAAGTATCCTTTGCGCATCTTCGTGAATATATTATCGAGCAGTATGCCCGTGGCGGCATGATTTCGCTCAGTTGGCATGTACGTAATCCGAAAACGGGCGGTGACTCATGGGATGTGACCGATAGCACCGTAGTGGCTTCTGTCATGCAAGGGGGAGAGAACCATGTGAAAATGCTCGAATGGATAGACCGTGTGGCCGATTTCCTGCTTTCGCTGAAGACGAAGGAGGGGGTACTCATTCCTGTGGTGTTCCGCCCTTGGCATGAACATACCGGAAGCTGGTTTTGGTGGGGAAAGGATTTGTGCTCTTCGGAACAGTACAAGACTCTTTGGCGGATGACTAATGACCGTTTGCGTCTGAAGGGAGTGAATAATGTGCTGTTAGCTTACTCTCCGGGAATGGAATCTGATACGGTTGAGGAATATCTTGAACGCTATCCGGGGGATGATATTATAGATGTTCTCGGTACGGATGTATATCAGTTTGAACGTTCCCAGTATATCAAGCAATTGAACAAGATGCTGACGATTCTAACCGAGGCGGGCAAGAAGCACGATAAGCCTATTGCTCTGACCGAAACAGGATTGGAAGGCATTCCCGATTCTTTGTGGTGGACAGGGACTCTGTTGCCTGTCATTGAGAAATATCCCCTCAGTTATGTATTGGTTTGGCGTAATGCGCGTGAAAAGTCCACTCATTATTATGCTCCCTATCCCGGACAAGTATCTGCCGATGATTTTGTGAAATTCAGTCGGTCTCCGAAAATATTGTTTGTCGGAGACAATTTTGAACTCTATAAATAAGGAAACATGATGAAGAACCTGATTAGAATCTGCCTGTTTACTATGCTTTTGTTTGTAACAGGAGACCTGGCTGCCCAAAATATACATTTGTCAACCCCTCGTACCTCACTGGTGCTCTCGGCTCCGGCGGGAGGAGAGTTGAAGTATGTATATTATGGCAGTAAGCTTACTGAAAATGACTGTCGCGAAGTTTATAATGCACCTACCATGCAACATGCGGCTTATCCGGTATATGGTATGAACTGCCCGGGTGAGTCGGCGCTGGCAGTGACTCATGCCGACGGAAATATGACTTTGCAAATGGAAGTGGCCGGTACGGAAATAAAGAACACTGACGGAGCAGTTACTGCTGTCATTAAACTGAAAGACAAGGTCTATCCGTTTTCTGTGAATGTGTGCTACAAGGCCTACTCCGATGTCGATATCATAGAGACTTGGACGGAGATAGCCCATGCGGAGAAAAAGAACGTTATGTTACGTAAGTTTGATTCGGCTTTTCTGCCTGTGAGAAGGGGAGATGTGTGGTTATCAAGTCTGTATGGCTCATGGGCCAACGAGGGAAGGCTTGTGCAGGAACCTCTTGAACCGGGCATGAAAGTGATAAAGAACCGGGACGGTGTGAGAAATTCACATACGGCACATGCCGAGGTGATGTTCTCGCTTGACGGGAAACCTCAGGAGAACTATGGCAATGTCATTGGAGCAGCTCTTTGTTATGGCGGAAACTACAAACTGCGCATTGATACGGACGACAGTGAATATCACCAGTTTTATGCCGGCATAAATGAAGAAAATTCAGTTTATAACTTGAAGAAAGGAGAGCTTTTCATAACTCCGGCTTTAGCATTGACTTATAGTGCCGAAGGGTTGAGCGGATGCAGCCGTAACTTTCATCGTTGGGCGCGCAAATACAAACTGGCGCATGGAAATTCTCTCCGTAAAATATTGCTGAACAGTTGGGAAGGAGTGTATTTTGATATCAACGAGAACGGTATGAACCAGATGATGGGAGATATCGCATCTATGGGCGGTGAACTGTTTGTGATGGATGACGGGTGGTTTGGCGATAAATACAAACGCAACTCTGATAATTCTTCATTGGGCGACTGGAAGGTGGATACCGGGAAGCTGCCCGGTGGTATCCGTAAATTGGTGGACGATGCCCGCCAATATAAGGTGAAGTTCGGTATATGGATTGAACCGGAAATGGCCAATACCACTAGCGAACTTTACGAAAAACATCCGGAATGGATATTGAAAGCTCCCTTGCGCGAACCGGTATTGGGGCGTGGAGGGACGCAGGTGGTGCTTGACTTGGGTAATCCGCAGGTGCAGGATTTCATATTCAATCTTGTAGACACTTTGATGACCAATTATCCGGAAATAGATTACATCAAATGGGATGCGAACATGGCTATTATGAATCATGGGTCGGACTATCTGCCGAAGGATGAACAAAGTCATCTGTATATTGCCTATCATCGGGGATTTGAGAATGTTTGCCGCCGGATACGTGCCAAATATCCGGAACTCACCATACAGGCGTGTGCCAGTGGAGGCGGGCGTGCCAATTATGGAGTGCTTCCTTACTTTGATGAGTTTTGGGTGAGTGACAATACGGATGCGTTGCAACGAATTTATATGCAATGGGGAGCCTCTTATTTCTTTCCGGCTATAGCTATGGCCTCACATATCAGTGCTGCGCCCAATCATCAGACTTTCCGCACCATTCCTTTGAAATATCGTATTGATGTGGCTATGAGCGGTCGTTTGGGAATGGAAATACAGCCCAAGAATATGACAGGCGAAGAGAAAGAGCTATGCCGTAAAGCTATTGCTGATTATAAAATGATTCGTCCTGTGGTACAGTTGGGAGATATTTACCGGTTGCTTTCTCCGTATGACAGGCTTGGAGCAGCTTCGCTGATGTATGTCGCACCGGAAAAAGAGAAGGCTGTGTTCTATTGGTGGAAGACCGAGCATTTTTGCAACCAGCATTTGCCGCGTATCAGGATGGCGGGGCTTCATCCGGATAAGATTTATAAGGTGACCGAGCTGAACAAGATAGACAACCAGCCTCTGGATTACGAAGGAAAAGCTTTCAGCGGTGCGTATCTGATGGCGAACGGGCTGGAAATGCCTTATAATCACAAAGTGGATTACCATAAGTTGAGTGATTATTCCAGCCGGGTACTTTATCTGGAAGAGGTTAAGTGAATATATATAAGAGAATAACGATATTTAATTTGACGATTGATATGATTACATTTAAAGAGAAGTTGAATACTCTGTTTGATGATTACAATAAACTGATTACCCGCAAGAATGTGCCTTTGGAAGACGGTAACGGTATTTTCACCCGTTATAAGTATCCGATACTGACAGCTGCCCATACTCCTGTCTTCTGGCGTTATGATTTGGATCCTGAATCCAACCCTAATCTGATGGAGCGTATCGGTATGAACGCTACATTGAATTCCGGAGCTATTAAATGGAACGGCAAGTACCTGTTGGTAGTACGTGTGGAAGGTGCCGACCGTAAATCGTTTTTTGCGGTGGCCGAGAGTCCTAATGGCATTGACAATTTCCGTTTTTGGGATTATCCTATTACGATGCCCGAAGATGTGATTCCGGCTACCAATATTTATGATATGCGCCTTACGGCGCATGAAGACGGCTGGGTGTACGGCATTTTCTGTGCGGAAAGACATGACCCGGCAGCACCGGCGGGCGACTTGTCGTCGGCAACTGCCACTGCTGCCATAGCTCGCACCAAAGATTTTGTGAACTGGGAGCGGCTGCCTGATTTGAAGACCGGAAGCCAGCAACGCAATGTCGTGCTTCATCCCGAATTCGTCAATGGGAAATATGCACTTTACACCCGTCCGCAGGACGGATTCATCGATGCCGGAAGCGGAGGGGGAATCGGCTGGGCATTGGTGGACGATATGACTCATGCGGAGGTAAGAGAGGAAACGATTATCGACCGGCGCTATTATCATACCATCAAAGAGGTGAAGAACGGAGAAGGGCCGCATCCTATCAAGACTCCTAAAGGGTGGCTGCATCTGGCACATGGGGTTCGCGGATGTGCCGCCGGGTTAAGATATGTTCTTTATATGTATATGACTTCTCTTGAAGACCCGACGCGTGTGATAGCTTCTCCTGCCGGGGCAATCATGGTTCCCGAAGGCGGGGAGCGTGTGGGAGATGTTTCGAATGTACTGTTTTCCAATGGCTGGATTGCAGATGAAGACGGAAAAGTATTCATTTATTACGCTTCGAGTGATACACGTATGCATGTGGCAACTTCTACCATAGACCGATTGGTGGATTATTGTCTGAATACTCCGCAAGACGGTTATTCTTCATCTGCTTCTGTGGAAACACTGAAACGCCAGATTGCGAAAAACCTGAAATTGATGAGTTGATGCACAGCATCCTTAAATAACGGTCTACCATGATAAAACTAAAAGAAAAGATTGGCTACGGTTTGGGAGACATGGCTTCCTCTATGTTCTGGAAGTTGTTCGGCTCTTATCTTATGATATTCTATACGGATGTATTCGGAATGTCGGCAGCCGTTGTGGGGACTATGTTCCTCGTCACTCGTGTATGGGATTCGGCATTCGATCCTATTGTCGGAATCATTGCCGACCGCACTCATTCACGGTGGGGGAAGTTCCGCCCTTATCTGCTATTTCTTGCTTTTCCGTTTGCCTTCATCGGAATCCTTACTTTTACTACTCCCGAATGGAGCATGACGGCGAAGATTGTATATGCTTATATTACTTACTCACTGATGATGATGGTTTATTCTGCTATCAATGTGCCTTATGCTTCTCTGTTAGGTGTAATGAGTGCCGAACCGCACGACCGCAATGTACTGTCTGTCTACCGCATGGTATTTGCCTATTTGGGCAGTTTCATCGCATTGCTGCTGTTCATGCCTATGGTGAATGCTTTTAGCGAGGGACATGGCGAGCAATATGGTTGGGAAATGGCTGTAACTGTGATAGCTGTCATGTGTACTGTCTTTTTTATCGGTTGTTTTGCTTTGACCCGTGAGCGTGTGAAACCTATCAGGGAGAAGCAAGCCCCGCTGAAAGATGATTTGAAAGATTTGTTGCACAACCGTCCCTGGTGGATTTTGTTGGGAGCGGGTATTGCTGCCTTGATTTTCAATTCCATTCGTGACGGTGCCACTGTGTATTATTTCAAGTACTTTATTGTAGAAAATAGTAATGAGCCGGTTACTTTTCTAGGTATCCCATTTGTATTAAGCGGACTGTACCTGGCTATTGGACAGGCGGCTAATATTGTCGGAGTGGTTTTGGTCGCTCCGGTCAGCAACCGCATCGGGAAGAAAAGAACTTATATGTGGGCTATGGTAGTTGCAACGGTGCTCAGTATCGTTTTCTACTGGTTCGATAAAGAGAATCTCATACTCATTTTTATTTTCCAGATACTTATCAGTATTTGTGCCGGCAGTATTTTCCCTCTTTTATGGAGCATGTATGCCGATTGTGTAGACTATTCCGAACTTAAAACGGGTAACAGGGCTACCGGACTGATATTTTCTTCTTCATCCATGAGCCAGAAGTTCGGGTGGGCAATCGGCAGCGCTGTCACTGGCTGGTTGTTGGGGTACTTCGGTTTCCAGGCGAATGTGGTGCAAAACGACCAGGCTATTAATGGTATCAGGATGTTTCTCAGCTTTTTGCCTGCCATAGGTACCTTATTGAGTATTTTATTCATCAGCATGTATCCGCTATCCGAAAGAAGAATGAAAGAAATCATCGGGGAACTGGAACAGAAGAGAAACCAACATTAAACATTTAGGATTATGGAAACTACTATTGAATGCCTGAAAGAGGAAGTGCAACAAGTGCTTACCACTAATATTCTCCCTTACTGGATAGAAAAAATGCAGGATAGAGGGAATGGAGGATTTTACGGTCGCATCACAGGGCAGGAATGTTTGGTTGCTGAAGCGGAGAAGGGAGCTGTCATGAATGCACGCATTCTGTGGACGTTCTCTGCTGCTTACCGCCTGTTGCATAAGACCGAATATCTGGAAATTGCCACTCGTGCCAAACGTGAAATAATCGACCGCTTTTATGATACACAATTTGGAGGAATTTATTGGAGCATAGATGCTCATGGGCAGCCTTTGGATACAAAGAAGCAGGTCTACGCTATCGGATTTGCTATTTATGGACTGAGTGAGTATCATCGGGCAACGGCGGACGACGAGGCTTTGGAATATGCTGTCCGCCTTTTTCATGACATCGAATTGCACTGTTTTGACAAAGGAAAAAATGGGTATTATGAAGCGTTTTCTAGAGAATGGGGAGAAATAGCAGATATGCGTCTCAGTGACAAGGATGCTAATGAACGCAAAACGATGAATACTCATTTGCATATTCTTGAGCCTTATACCAATCTTTTTCGGGTATGGAAGGATGAAATGCTGAAAAGCCGGTTGCATAATCTTATCCGTTTGTTCATTGATGAGATTATGGATATGGACACAAGGCATCTGCAACTTTTCTTTGACGACAACTGGCGAAGCAATTACCATATTATATCTTACGGTCATGATATTGAAGCGTCGTGGCTTATTCATGAGGCGGCACTCGTACTTGCTGACCGCCAACTATTGACCGAAATAGAAATGTATATCGTTGAGATGGCTGAAGCTGCTGCGGAGGGCTTTCTTTCCGACGGAGGAATGATTTACGAATTACGGACTAACAGTTCGTCTATTGATGCCGACCGGCATTGGTGGGTACAAGCTGAAACAGTGGTAGGATTTATGAATCTATATCAACATTTCGGTGACAAGCTATCTTTGTCACGCGCTGTCCGGTGTTGGGAGTTCATCAAAAAGCATTTAATTGATTATGCAAATGGAGAATGGTACTGGAGCCTTTCGGCTGATGGGACTGTCAACCGTGAGGATGATAAAGCCGGATTTTGGAAATGTCCTTACCATAACGGGCGTATGTGTATGGAGATAATGGAGCGCTTTTGATTTCATTGCAGTCGTTTAGTTCCAACCCTGTTTGGAACTGTTTGTTTCTCGGCGTGAAACACTTTGTTTCCCTGCTTGAAACATTTCGTTTCTCGGTGAGAAACAAATGGTTTCATGGCATGAAACAAATCACGGCTTGTGGGGTGACGCCCAGTATGCTGTGGGATGACTGAAGATGACCTTTAAGCAAACTTGAGGTGTATTTATAATGAAAGCTGGAGAAAGGGATTGTTTTATCCTTCCTCCAGCTTTTATATTATTGATGAGCAGTGAATTACTTCACTTCCCAAGTATCATTAGTCATCAACAGCTCCTGGAAATTGTGATATTTCTTCTTGCCTTTGATTTCTTCGATTTGTTCAACGACAGCATCGTTGTAAGTCGGAGCGTCTACATCACGGATTACACCGAGTGCAATCGGGAAGTCGGGACCTTCCATCAAAGCCAGCTTCAGTTGAAGCGTATTATCTTGGCAGTGTGCGTCGTGGATAAGGATATCCTTTTCTGTGATACCGTTCTCACCCAGTTTCACTACCTTCAGCCCGAAGCCTTCCTGCATCAATCCGAACTCCTTGTTTTCACCAAATAACATCGGTTTGCCATGTTCCAGATAGATAGCATTCTTGGCACGTCCTTCTTTGGTGGCAACGCTGGCGTGAGTTCCGTCGTTGAAGATCACGCAGTTCTGTAGAACTTCTACAACAGAAGCACCTTTGTGATTGGCTGCTGCTTTCAACACTTCTACAGAAGCGGCACCATCTACTGCAATGCAGCGTGCAAAGAAACGTCCGCGGGCGCCAAAAGCCAGCTCTGCCGGATGGAACGGGTCTTCCACTGTTCCGTAAGGAGATGATTTGGTGACAAGTCCGCGTTCTGAAGTCGGTGAATATTGTCCTTTTGTCAGACCGTAGATACGGTTGTTCAGAAGAATCATATTCAGGTCGACATTACGGCGTAATGCGTGGATGAAGTGGTTACCACCAATTGCAAGGCCGTCACCATCACCGGAAATCTGCCAGATAGTCAAATTGGGATTGGCTACTTTAGCTCCTGTTGCAACAGCAGCGGCACGTCCGTGGATAGTGTGGAACCCATATGTATTTACATAGTAAGGCAGACGGGAAGAACAACCGATACCGGAAATGACGGCAATATCATGCGGAGCTACTCCCAGTTCGGCCATAGCTTTGTGCAGTGAGTTCAGGAAAGCGTGGTCACCGCATCCCGGACACCAGCGTGGTTGGCCTGATTTATAATCTTGTACGGTATATACTTTATCGCTCATCTTTTATTCCTCCAATAATTTAGTGAATGCATCTATCAATTCTCTCGTAACGAAAGGCTGTCCTTTCACTTGGTTGAACTGGCTGATGTTCAATCCGGGCACTTTCATGCGCAAATAACCTGCGAATTGTCCCAGATTCTGTTCAGCTACCACGATTTTCTTGTATTTATGCAATACATCGGCTGTGTTCTTCGGCAGCGGGTTGATGTACTGGAAGTGAACGAAAGCCACTTTCTTTCCATGTTCGCGCATATAGTCCATAGCCAGACGGAGATGACCGTAAGTACCACCCCAACCCACAATCAATAAGTCTGCATCTTCGTCACCCAATACTTCGAGTTCGGGGATATAGTCTGCAATTTTATCCACTTTGGCCTGACGCAGATGAACCATCTTATTGTGGTTTTCGGGTTCGGTAGAGATAGCGCCTGTTTCGTTGCTCTTTTCAAGACCACCGATGCGGTGCATGAATCCTTCAGTTCCCGGAGTAGCCCAGTAGCGTACGCCTGTTTCCGGATTACGTTGGTAAGGAGTCCAGTTGCCGGCCATATCCGGGGTCACATACGGAGGATTGATGGCAGGATATTCATCCAGATTAGGGAGTTTCCATGCGGCAGAACCGTTAGCTACGAAAGCATCAGTCAGCAATACAACCGGAGTCATGTGTTCCAAGGCAATCTTGCATGCCATATAAGCGGCGTCGAAACAGTTGGTCGGCGATGTTGCGGCGATTACAGGCATCGGGCTTTCGCCGTTGCGTCCGTAAAGGGCCTGTAATAAGTCGGTCTGTTCTGATTTAGTAGGAAGACCGGTAGACGGACCGCCACGCTGTACATTGACAATCACCAATGGAAGTTCACCGATTACAGCAAGGTTCATCGCCTCACTCTTCAGGCAAACACCGGGGCCGGAAGTCGTAGTCACTGCCAAAGCACCGGCAAAAGCAGCACCAACTGCAGAAGCACAACCGGCTATTTCATCTTCGCACTGTACAGTTTTGACTCCCAATGATTTATGCTTGGCTAATTCGTGCAGAATATCAGTAGCCGGAGTGATAGGATAAGAACCCAAGTAGAGCCCCAGACCTGCTTTTTCAGCTGCGGCAATCAGTCCGTAAGCGGTTGCTTTATTACCGTTGATATCTGTATAAAGTCCTTTTGATTTCGGAGCTTTGCTTTCAATCTTATAAGTAGAGACAGAAGCATGAGTGTTTGCTCCGTAGTTGAAGCCATCGTTCAATACCTTAATATTAGCTTCTGCTATTTCGGGTTTCTTGGCGAATTTCTCGCGCAGCATTTTTTCAGCAGCAGCAAGGTTACGGTTGAACAACCAGCAAACCAATCCGAGTGCAAACATGTTTTTGCAACGGAGAATTGATTTGTTATCCAATCCGGAGTCTTTCAGGCTCTCTTTGCACATGGAAGAGATAGGAACTTCCAATACTTCCTGTTTTATTCCTAATTCTTCAAAGGGATTGTTGGTTTTAAATTGTGCCTTTTCCAAATCTCTGGCTTCGAATGAGTCGGAGTCGGTGATGATAAGTCCTTGCGGTTTACAGAATTTGATTTGTGTTTTCAGTGCGGAAGGGTTCATAGCCACCAATACGTGGCAACGGTCTCCGGGAGTGTAAACTTGTCCGGCGCCGATGTGGACCTGGAAACCGGAAACACCGGTTAGCGAACCTTGCGGGGCGCGGATGTCTGCCGGATAGTCAGGGAATGTACAGATGTCATTTCCCACTGTAGCCGACACGTTCGAGAAGATGTTGCCGGCCAGCTGCATACCGTCGCCGGAGTCGCCGGAGAAACGTACTACTACTTCCTCCAATTCTTTAACCATCATTTCGTCTGCCATAACTTTAATTACTATATTTAATTTAAAAACTGATTTTACTTTCAATTTGTGAGCGCAAAGGTCGGAAAGTTAATCGAATTATCAAAATAAATCCTACTTTATTGTCCTATTGACGCCAATTATTTGAAATATCTGAAAGGAACCTGCATTTTTATTCTTGTTAAATCGACAGAAACCGTTATCTTTGCAAGCAAATTTGAAGCGGCCTTGTAGTTCAACGGATAGAATAGAAGTTTCCTAAACGTATGTTCTTCCAAACAATGCAAAGGTAGTAAAATTTAGATTTATAGTAAATAAGAAAAGGAAGTTATAACGATAATTATTACATAAGGCTCTGTAGTTCAACGGATAGAACAAGAATTTCCTAAATTTTAGATAGGGGTTCGATTCCCCTCGGAGCTACTTTTCAAGTCCATTCCATTACGGGGTGGACTTCTTTTTTACAGCATTTACAGCAAAAAATAGGTATATTTGCGGATAAAAGTTCTACTATAGTTCTACAAAGATTATGGCTACATTCAAAGCAGAGGTGTACGCTCACCAAAAAAGGGCTGACGGCACATATAATATAAAGATAAGGGTTATACACCAAAAGAGGAAAAAGTACATCCCGACCACTTACTACGTGACAAAGGATGATTTGACACGCACGACTTTCAAATTGAAAAACCAAAAGTACATAGATGCCACCGATGATATGATAAAGAAATACCGTTCCATTTGTGACCGCATGGGGGAACGGCTTAAATCCATGACCGTTGAGCAGGTGGTAGATGCAATCACTAACGACAATGGGGAACACTTCGATTTGGATATAGTGGCTTATGCCCGTCAATACATATTGCACTTAAAGGAAACCGGGCATACAGGCAATGCGCTTTCTTACCAAGTAGCTATTAACAACCTTGTACGCTTTGTTGGCAGGGATAGCGTGAGCATAAAAGAAATCACGGTTAAGTTTGTCAATGATTGGATAAAGTGGATAAAAGAGAATCCGGCACGTTCCAAACCCGAAGCCAATCACGGAGAAAGGGCACAGAGCCTATATATATCCCAGCTAAGAGCCATACACAACCGAGCAAAGAAAGAGTTTAACGATGAGGATGCCGGGCTGATACGCATTCCCTATTCTCCTTTTAAGAGGGTGGAAATTCCCAAAGTTCCAGTTACAAGAAAAAGGGCTATTTCTACGGATTTACTTCGTAAATTTTCGGAGCTGCCTTATTCTTTGATTATGCAACCGGGGACAAACAGGTACAATCTCGCAAAGGATGTCTTTCTTTTGAGTTTCTGCTTAATCGGAATGAATGCGGTAGATTTGTACACTTGTACGGATTTGAAGAAAGGACGAATTACATACCAACGGACAAAAACAAAGAATCGGAGAGCCGACAAAGCGGAAATATCTGTGAGGATAGAGCCTGAACTAAAAGCCCTTATGAAAAAATATAAAGACCATACCGGGCAAAGGGTCTTTAATTTCTACAAGCTGTATTCAAGCGTGGATAGCTTTACGGCTGCAATTAACAAGGGTTTGAAAAAGATTGGTGATGATTTGGGAATAGATGATTTGGAGTTTTACGCAGCAAGGCATACATGGGCAACCATTGCAAGCAATGAAGCCGGAGTAGATAAATACACCGTTCACACAGCTCTTAACCACGTGGACGAAAATATGAGAGTGACGGATATTTATATTGCGAAATCGTGGGACAGCATAGATGCTGCCAACCGTAAGGTATTGGATTATGTCAAGCTATCTTTGGATGATGTAACAGAAAAGAAGTATATACCCAAAAATAAGCGTGTTTTGCCTAAGCAAAATTTGTAAGCTGTTATAGTTCAGTGATTTACAAGCCTATTTTTGCTTAGGCAAAATTTTAATAGGTGTTTATCTATCCTCTAAATCTGTATTATCTCTGATAATCAGATAGTTGCAGATTTTGCCTAAGCAAATTGCCTAAGCAAAATGATTTTGCCTAAGCAAAAATTGTAATATTCTGATAATCAAATAAATAGTTATTTTTAAGCCTAAAAATAGCGTTTTGCCTAAGCAAAATTTGCAAATGATTGAAATACAGTGTGTTANNNNNNNNNNNNNNNNNNNNNNNNNNNNNNNNNNNNNNNNNNNNNNNNNNNNNNNNNNNNNNNNNNNNNNNNNNNNNNNNTGTAATATTCTGATAATCAAATAAATAGTTATTTTTAAGCCTAAAAATAGCGTTTTGCCTAAGCAAAATTTGCAAATGATTGAAATACAGTGTGTTATAAGCGTTATTTTGCCTAAGCAAAAATATAGCCTTTTTTCGTTTGCCTAAGCAAAATTTGTAAGCTGTTATAGTTCAGTGATTTACAAGCCTATTTTTGCTTAGGCAAAATTTTATGCAAGTTATAAGGGATAATATATACTAATATATAATATTATATAGTTAATTAAGAGTAAATATATGAAATAGGGGTGTGGGGGAAGAACAAAAAAAGGCACTTATGGAAGTGCCGTAATTTTACTTTGGTAGATTCTATTTTGTTTCTACGCTAATTATGTCCGATATATCTTTGTTGAAATGATAAGTGCAATTAGTAATTGCATATCCCCCATAGGAGTTTTTGGCTCTATATCTATGGGAAATCTCCCAAGCTAAAGTATCGTATGGATTTATACCCTTGTTTTCAAACATAGCTTTGATTTGTTCTAATTTTGAGTTAATGCTATCTGTTGGGAACTCTCCATCCGTTGCTCTTTTAACGGTTTCCACTAATGCTTTAGACATAGGTGTGACTATTCCTATTTTCCCCATATCCATACACTCATAACTATCAGGGTCTTTTAAATTATTCTCCAAATACCTATTTATTAGTTTCTCAGCTTTACGTTGCGGAGTGTCGCTATTACATCCTGTTATCAAAGCTATCAGGCAAAGCATTAGCAAAGTTTTCATAAGTGTGTATTTAACGGTTGTACTTAGCAAGCTACTGTAATACACACGAAAGCGTGGGATTACTCCGAGGATTAAGAGGTACGACCAAGCACCTAACAGCCCATACAAGAGTAATGCCCACGCAAAGCGCAGGCATTAGCAAATTGTCTGAGGGCTGTTTCTGAAATTTGGTCGTTTTCTTAATCCCTACAACAATAGCCAATGCTATTTAGTGATATTTTAATTCAGCAGCAAATATAGTGTATTATTTGTTATAAAAATAGTCTTGCAGTGTTATATTTATAATGACGTATCAAAAATATATAGGTTTTTGTTTCCAAATAAACGGGGATTTTGTACCTTTGTAGAAAATAGTAGTTTATATGGGTAATTGGAGCGTACAACAAGAAGCTAAGAAAGAGGTCAAGGAGAAAGAAAGAACAAGTAGGGAAACGCTTGGAAAATTCTTCTACGACTTGGCTAAACTTGTATTTACGGCTATGGCTTTAGTTGGGGGCGTTTCGCTGATAATTGATGAGCCTCAGATAAAACAAGGGGTGTTGCTCGCAACAGGAATGCTACTGACATATATATTTGCTTCTATAGGTTATAACATTTTAAAAAGATAGAAATATGGATTTTATGATTATGTTTTTCTCTATATGCTCAGTAATAGGCATTGGAATCTTAATTTGGTTTAAAACCAAAAGCGGTAAAAGATGGTTAGCTAATTTATGATATGGAAATGTTAGGAGCTATCTTTACCGTTGGAATAGTCGTGACGGGTGCATTTATGATTTGGCTAAGAACAAAATCAGGCAAGAAATGGCTCGCTAATTTATGATATAGAATGTTTGTAAGAAATAGCCCTATGCAGACTAATAATGTTTGCATGGGGCTATTTTTGTTCTTCAAACATTCTTCCAAATCCAGTAAGCAGCCATTTGGCACTTACTCCATACTCCTTAACCATAGGATACAACCAAGATAATTGAAACCATCCACGCTCCAAGTCTTTTCTTTGCGCAATAAAATTTCTTCTATCTATGTTGTTGAGCCTACAGTATGTATTTACTCCTCTTATTTTCTTCATGGCTATAATGGCATCCAGCGCACTATAGAACCTTTCCATTATTTGCTTGCTTATAACGGTATTCATTGCGATATATGGCTCTTCAAGTTCTCTATATCGGATTTTAGCAACTCCAATTCACCTGTAGGCTCATTGGTTATTATAGCCGTAGTAATAGCGTTGGATATTTCCCTTTGCGCATCTAATACCCTATCGGGGTTTACCCGGTTAATTAAAAGAACTTCTTTGTAGAGGTTTATAACCATTCTGTAATACTTTTCCATATCAATACTTTCTTTGCTTTAAACCAAACACTATACGGCATTGGCACATCCGGCAGGATTCTCCATTTGGGCACTTCCCTTTTTAAGTTCCTCTATTTCGTTTTGCAATCTGCCTATCAATCTATTCAACCGTTCTATTTCCTTATCTTTTTCTACTAACATTCCATAAGGTGCAATCAGCTTGTCATTCATCATCTTTACGACTTGTCTTGAAAAAGCGTCAGCACCAGCAAACATGAAATCTTCGGGAGTGACTTCTTTTAATATCGTATTTTGCTTTGGTGATATATCCGAATAATACTTTGAAATATCACCGAATTTAGACTGCAATATATCCAATTTCTCTTTTGAAATAGGTTTTATTCCGTTTTCTATATTTGAAATATAGTTTTGTTTACACATTAATATCTCTGCCAACTCCTTTTGAGTAAGTTTTCTATCAAGCCTAAACCTCTTTAAATCAAATCGTTGCATATAAATAGAATATTTTTAATAGAAAATATATCCAAAAAGTTTTGTTATATTCGGATATATAGCCTATATTTGTTGCGTAATTAAATAAATGACATTACAAATATAGCCAAAAAGCGTGTTTGTAGAACATATAAATTAGAGAAAATGAAAAAAGTAACCCAAAAAGACTATCAGTCTTTTATTCAGATTTACAAAGGATTGCCTGAAAGGAGTGCTGTAAAAGCTCCAAAAACTGAGTTTGTGGAGGAAATAGCGGCTCTGTGTATGTGTAGTACCAAGACGGTACGAATGTGGATTCATGGCGTACAAAAGCCGGATGCCCTCAAACAAAAGATGATTAGTGATAAACTGGGCGTTCCAGCCGATATTTTATTTCCTGTTACAGAATGAAAGCTATAGAGTTCTACACAACCCCGGAGGGTGAAGTTACTATGCGCCCTATCGGAGAAGCCGAAAGGCAGTTGAAAGAAACTGATACCGACTTTATCCAAGCTTTCTTGGCTATACTGAGGGAGTTTTATCCCGAAGCATACGATGCGCTTATGGATATATACTCTAAAAATTCAAACAACAAGAGGTATCGGGATTTCATAGCGGTGCGTAGATTCATTAAATGCAACTTCGGTCTGTATGACAACATGATTGATGTAGATGAGAATTGGAACTTTAATTTTGAGTTTGTAGGTTGTCCATTACGTGGAGAATGCAAACATGATAAAGTTATTTGCGCTCCTAAATTCAACTCTAAGTTGTCCGATAGGCAAATAGAAGTTATGCGAATGCTCTATGATGGGAAAAACGATTCAGAAATAGCCGAAAAGCTGTTTATCTCTTTAAATACCGTGAACAACCATAGAAAAAACAGTTTCCGAAAGGTGGGAGTACATTCAATGGCTGAATTTATGCGGTATGCTATGACTAACAATCTTTTCAAATAACAAATGCAACACCGATGAAAGGAGAAACTTTAGCAAACCTTATCCAATGTGGCGTTACGCTACTTCTTGGCATTATTGCCCTTGCTGGGGCATTGTTCTGTAATGCCTCATTTCACTTCTTTACCGCTATGGCTTGTTTTTGGCTGGCATGGGTTTTCTATACCGACAATGAGTATGGGATAGTAAGTGTTAGAGAATATTTTAAGAACCGCTACAAAAAGGACTGACTTATGGCAATTCAGATGGAACTATACGAGTTAAAGAATCTCTGTATGGAAATGGCTTCTTTGGGTGCTGCCAACTATGTAAAACAGACTATCCCGGCAAAAGACCTCATTTCACAACGTGAAGCATACAGATTGTTTCAAGAGTGCCGGGTGAAACGCTGGCAAAAAGACGGCAGAGTTTCTACTATCCGTGGCGGTAGCTCTATACATTCCAAAGTATTGTATTCACGTGCCGAACTTATGGCAGTGGATAAATCAGAGAAAATCAACTCTATAATTAATAAGTGATATGCGAACAATCAAATTAAAATCATTATCCCTTGTGAATTTTAAGGGAATCAGAAGCCTAAATATCGGTTTCTCCGATGCGGAAACGCTGGTTGCTGGAGAAAATGGTACGGGCAAAACAACTGTGTTCGATTCATTCCTTTGGCTTCTTTTTGGAAAAGACAGTACGGGACGGTCGGATAGTAATTTCAACATTAAAACGTTGGATTCGGACGGCAAGCCTATTTTGCACCTTGAACACTCCGTTACTGGTGTACTATCAGTGGATGGCAAGACGGTAACACTGCAACGCTGCTATGTGGAAAACTGGGTCAAGCCACGTGGAACTACGGAAGAAAGCCTAAAGAATCATGCAACAGAGTTCTATTTGAACGGTGTTAAGTTGGCTACCAAAAAGGAGTATGATAGTGAAGTAGCTGCCATCATCCCGGAAGATGTTTTCCGAATGATAACCAACCCTTTCTACTTTACATCAATGAAGCCGGAAGCGCAAAAAGAAATCCTTTTGGATATGGTAGGAACGCTTACCGACCAAGACGTAGCGCAGACCAAGCCCGAATATTTGGAGTTGCTGGCTCAGTTGTCCGGCAGGAGCATCGCCCAATACGCCAAAGAGGTAGCCGCCAAGAAAAAGGCTTGCAAAGATGAATTGTCAGTTATTCCCTCTCAGATAGAAACGGCTCGTAAACTTATGCCGGAGGAAGAGGATTGGGTAGCCATTGATAGTGAGATTGAGGATAAAAATGCCCGTATTCAGCAGATAGAGGAACAAATTGCCGACAAATCAAAGCTGAATGAGCAGGAATATCAACGTAAGGCTTTTATCCAAAAGCAAATAGGTGAAAAACGCCTACAACTCAATAGTAGAATGAATGAAATCGCTACAGAAGCTAACAAAGGGCGCAATGAGGCATCTTTGAAGCTGAACGAATTGGAATATTCGTTGCGTACTGAAAAAGCCTCTTTAGACAGAAAAAGGCAATCGGTTGCGGATATGGATATTGAGATAGAAAAGCTTAATACCAAATTGTCCGCATTGCGTGGTGAATTTTCATTTATCAGCAAGGAGGAACTTACCTATAATGAGGGTGAATTTATTTGCCCCACTTGCAAACGTCCTTTGGAAATTGAGGATATAGAAGCCAAGCAGCGTGAAATGCAAGCCAACTTTAACGCTAATAAGGCGGCACGTCTGAAAGCGAATAAAGAGGCTGGCATGGCTAAAAAGCAACGGCTTGAAGAAATGCAAGGGCTTAAAGACCGTACCAATGCCGAAATCGAGGAGCTGGAACAAAAGATAGAGCGTATCAATGCCGATATTCAACAAGCAAAGGCTTCTATCCCCGAGGCGCAAAACGTGGAAGCAATGATAGCATCCGACCGAACTTGCATTGACATCAAGAACGAGATTGTCGAACTTGAAAATCAGCTCAAAGTGGATGCAAAGATTGTGGACGTGTCGGAACTGCAATCGGAGAAAAGAACTTTGAATGAAGCCGTGCAAGGCTTATACAAGCGTTTGGCAAACCGTGAACAAATCGGCAGGGCTGAAAAGGAAATCGCTTCTTTGGAAGAAAAGCGCATTGCCAACAATCAAAAGTTGGCAGACCTTGAAAAATGGGAGTTTACGGCACTCCAATTCCAAAAGGATAAGGATGCGGAGCTGTTGAAACGCATTAACGGAATGTTCAGATATGTATCATTCTCCTTTGTGAACGAACAACTGAACGGAGGCGAAAAACTGACGTGTGTATGCACCGTGAACGGTACACCTTTCCTTGACGTGAACAATGCCGGACAAATCAATGCCGGAATAGATATAATCAATGCCATTTGCACGGCAAAGGGGGTATCTGCACCGATTTTCGTTGATAATGCGGAAAGCGTGAATCAAATAATCCCATCACTCAGTCAGATTATCCGGCTGGTGGTAACTACGGACAAAGAACTAACCATTAAATAATTGCGATTATGACACAGCAAGCGACTACAACCATACAACAGGCTGCAAATGGTGGGCAGGTAGCTACTCAAAGAAAGCCTGTAGATATTCTTAAAAGCATGATGAATGCCGAAAGCGTACAAGAACAATTCAAAAATGCGCTTGGTAAAAATTCGGCAACATTCGTAGCCTCTGTAATTGACCTATACAACGGAGATAGCAATCTGCAACTCTGTAATCCTAAACAGGTGGTAATGGAAGCACTCAAAGCTGCCACGTTACATTTGCCAATAAACAAGGCTTTGGGCTATGCTTTCATTATCCCGTTCAAAAACTCCAAAAAGGATGAAAAGGGCAACTGGATTAAAGTGTATGAGCCGACTTTTCAAATGGGCTATAAGGGTTATATTCAGCTTGCCATGCGCACGGGACAATACCGTACCATCAATGCGGATGTGGTGTATGATGGTGAGTTGCGCAAGGTAAACAAACTGACCGGGGAAATAGCCTTTGACGGTGAAAGGAAAAGCGATAAGGTGATAGGCTATTTCTGTTACTTTGAACTTATGAACGGCTTTAGCAAGACTTTGTACATGACAGTGGAGCAAATGGCAAACCATGCAAAGCGATACAGTAAAGCCATCACAAGCGATAAGGATGTAACGGTTGAAAAGTTGCTGAATTTGGCTAATTTGCCCGTTTCTCCCGATAGCAACAAGGTTGGTTGGATGGGTAACTTTCACGGAATGGCACAAAAAACCGTTATCCGTAATTTACTGAGTAAATACGGCTATTTGTCCGTAGAAATGCAAAATGCCATCACCAATGACTACGAGGGTGACGAAACTTCACAGCGTGAAATATTGACCGACAATTACGCAAACAAACAGTTGATTGATGCGGAAGATGTGAGCTTTGAAAGCGTGTCAAGCGAGCAACAAGCGGAAACTATTGACCCCGGATATTGATAGCGTATGAAACTGATAGTTCTTGGTTCAAGTAGTAGTGGCAACTGTTACATTTTGGATAACGGTAATGAAGCTCTGATTATAGAGGCTGGAATCCGTTTCCAAGAAGTCAAGAAAGCGTTGGATTTCAATCTGAGAAAGGTTGTAGGGTGTGTGGTAACGCACGCCCACAACGACCACGCCAAATATATTAAGGCAATGGTGGATAGTGGATTTCACACGTTGGCATTACGGGAGGTATGGACTGCAAAGGGCGTTTGGGATTCCCGTTCTTTGGTGGTTAAAGAGGGCAAAGGCTATAAGATGGGTAATTTTAAGGTACTTCCTTTTCCTGCTTGCCATGATGTGCCATGTGTCGGCTATCTGATAGACCACCCCGATATGGGAAAGATGGTATTTCTTACCGATAGCTGTATGTGCGAATATCAGTTCAAGGGGCTTAACCATGTGCTGATAGAGTGCAATTACTCTGATAAGAAGCTCATTGAGGCGATTACAGCCGGGCGCACGTTGCCCTCACAGCGTGAACGTCTGCTTACCTCACACATGGAGCTTACTACGTGCAAGGGTTTTTTGGAAGCAAACGACTTATCCCATGTTTCGGAAATCGTGCTTTTACACCTTTCCGAGAATAATAGCGATGAGCCTTATTTCATATCGGAGGTAGAAAGGCATACGGGGAAAGTGGTTTATGCGGCAAAGCCGGGTTTAACGATTGATTTAGACAGAACATAAGGATATGGCTAAACTCCAAGTAGAAAAGAGAAACGGGTTATTTGATTTGAAGCCTCTATACGAATGGATGCGTAACGCTTTGGATGGTATTTATAGGATAGAGGTTAAGAAAGTCAGAAAGCCACGTTCTTTAGACCAAAACGGGTGGTTGTTCGGGTGTATTTACCCTATCCTTTTAGACGCTCTTTTGGAAGCTGGTTGGGAGTTCGTTTCAGTAGAACAAGTGCATGAGTTTTTTAAGGCTCAAATGACGGCTGACAAAGTGGTAAATAAGCACACGGGGGAGATTATAGAGTTCCCGTGTTCTACAGCCACTATGGACACGGTGACATTCTCCACCTATTGCGAAAAACTGAGGGAGTACGCCAAAGAGTTTCTGAATGTGGATATTCCCGACCCGGATAAATATTGGAGAAGCCATGAAAAGAATACCTAACAGCGTGGTATCTGAGCTGATACGCTTAGTGCCCATTTTGATAGCAAATATTCCACCCGGACAAAGTACGAGAGTGGATAACGCAATAAGATTAACAAAGAAGATTATCAACAAATTAAAAACATTGAAAGATGAAAGTAGAAATTGAAGAAAGCAAGTTGCAAACAGCTTATGCAAATGCTTGTGATGGAGTTAAGGATTTTATGGAAAGCCTGTTTGGAAAGAAGGTGTTTGAGGCTGCAAAGCCCACGTTGGACGATTACAAGACTATCCGCACGTATGAGGATGCTTGTGTGGCGTTAAAACAAGATGCAATAAGAGTGGATAGTGTGAATAGAGATACTACCACAGTTTTAACCAATGGAGGTGATAGGGTAAATATGCCATCCCATATTGTTGCTCTTATGAAATTAGAAACTATTAGTCGAGCTTTGTGGGGTAGAGATTTCCAGCCAAAGCCGGATGGAGAGGGAAGCAAAGTGTATTGGTATCCGTGGTTTGCTTTGTATACTAAGAAAGAAATTAATGATATGTATCCCGAACAAAGAGGTGCCCTTTTGTCTGCTACTGCGCATGCTGGTGCGGCTGCGGGTTTCGGTTCTCTGTATGCGGGTCATCGTTCCTCGTATGCATTTGCGGACTTTGGGTTCCGCTTGTGCCAAGAAACAGAAGAAAAGGCTAAGTATTTCGGGCAGCAATTCATTGAACTTTGGGCTGAATATTTGAAATTCAACTTTACCGTTGGAAATCGCTTGAAATAAAAGTGTGTTTATTAAACATATTATTAACTAAAAACAAGGTGAAATGAAAGACATCATGTTAGCCGATACCCCGGTGGAACAAAGGGCACAGATTCTACGTGATAGCTGCGACCAAATTGTAGAGCGTAGCTACACACGCAAATTCGACCAAGAAGAAATCAACGAAAGGAGGGCAGACCTCGCTAACGTGGCGATTCAAAAGGCGGATTTGGAACAATCATTAGCGGAAATCAGAGCCGATTACAAAGGCAAAATCAAGCCTTTGGAGGAACGCATAGTTAAACTTCGTGACGAACTGAAAGCTGGGGGCGATTGGATTAAGGGCGACTGTTTCAAGTTTGTAGATGAGGAAGAAAAAATGGTTGGCTTCTACAGCCCGGAGGGTTATTTGCTGGAACAACGCCCCATGACACAAGACGAAAGGCAGCGTAACGTGTTCCGTGCTATCCGTGCGGATAAAACGGGTACAGACGATTAAGTATTAATAATTAAAACATTTCAAAATGGAAAATCAAGAAAAAGGATTAACCGTGAACATCGGTGAGTACAAGGGTGAAAAACCTATCGAAGTAGTGTACAGAATTGGTAATGCTCCTAAAGCATTGGACGAATTGCCCATTAAGCAACCGGAAAGTATTTCTGTATCAGGTGTTATCAGAACTCCGTTAGATTGGTTGGAAAAGCGTATTGACACCATCGACCAAAAGCGTGCGAATATTAAGGTAAACCGTGAGAAAATGAGTATCACGCTTACCGTGAATGAGGATGATTATTACACCAAAAACACCTTTGTAGGTACGGTGGAATTATCGGAAGTCTTTTCAAAGTTCGGTATCAATGACGGAGAATGTGGCTGGATTCCGGCTAAACTGGGGCAGTTCCTGCGTTTGAATCGTGGCGTATTCATGCAAAAAGAGGATTGTATGAAGCTCGTTTCGGTATTAAAGAACTTCACGGCTAACGCCAAGACAGAAATTCAGAAACAGCGTGACCCGTCCGGCTCTATGGCTGAGGTGTACCGTTCACAAGTAGAAAGTAATTTGCCCAAGAGTTTCACGATTAACATCGCCATTTTCAAGGGAACTGCAAAAACACCTATTGAAGTTGAGTTCGACCACTATCTTTCTAATGGTGATGTGTTGTTGCAACTTGTTTCGCCCGGTGCTAACGAACTGGCAGAGGACTATAGAGATAAGTGTATTGACGAGGTGTTAGACGGCATTCGTGCCATTGCCCCGGACATTGCTATTCTTGAAATCTAAATACTATATCGTGGGGGAGAAATCCCCCACTTATAACAGCTCATAATATGGCTAATAAAAAAATCATACCGCCTATGCCTTTCGATGCCACCGCTTGGTTATCCAACAATGCGGCTATGAGGTTGTCATTTGCTTGTAAGGGCTTGTGGCTGGATATGCTTTGCTGTATGTGGGTGAGTATAGAGCGTGGGGTTATGATGAAACCTATTGGCGGTGCGTACACGGTTGATGAATTAGAAGCCCTCTACGGAAGTGGAACAAAGGAGCTGATAGAATCATTGATTAACGCTGAATTATTGTCTGTAAGGAATGATGGGGCTTTGTACAACGCTGATATGGTTAAGATGGAATCAATACGGGTAAAACGGTCTGAGGCTGGGAAAAAAGGTGGTGTAACTATGGGTAAACGGATATTAGCCAAAGTTGATGCGCTTGTGGAAACGCCACCGACAGAAATGCCACATACACCTTCCCCAACGGCTGAAACGCAACACGGGGCGCAAGCAGACCTATTTCCCGATGATTTGCCGGAGAATCCACCGCCACTGACTGATGAACAACAGCGGAAGATTGCAAAAGCCAAGAAGTACAATTATGCTGATTACGTTACTTTGACACGTGATGAATACGCAAAATTATGTACCGAATATGGCGAAGAAGCCGCTAAAGCGATGATTGATATTCTCAACAATTACAAAGGTTCTAAGGGTAAGAAGTATAAATCCGATTACCTGACTATTAGGGGCTGGGTAAAAGATAAGTATTACGAAAATATGAATAGATATGGACAACAAACTGGTACAACGGCTGCAACAGATATTGGCAAACCAAGCGCAAAGAGGACTTTTAGGGACACGCTTTAAGATTGAGAAGTTTCCCGAACAGGACATAGCGGAAATGCTAAGGATGTGTTATCAGTCAGAAGTTGAGCGCAGAAACATGAAGTATGTTTCGGATGAAGCCACGTTGGAAAAGATAGGCAAAGCGGCTAAGTTCCTTTGCGGAAACGGAAAGTTCGGCTTGCTTCTGTATGGTACGGTAGGAAGTGGTAAAACCACGCTTGCAAAGGCGATATGCAACATTATAGGTATCTTGTACAATAGTGATTTATCTTCCGAAAGAAAGGGAGTGTACCGCATATCAGCTTTGAACCTTGCCAAGTCAATAGCCGATGACCCGACTTATTTCAACAAGCTAAAGAATCAAGAACTTTTGTTTATTGATGATGTGGGCACTGAACCAGCAAGCGTGAAAAGTTGGGGCAACGAGTTTTCCCCGGTTACTGAATTAATCTATGCCCGATATGACAGGCAGCTATTCACTATAGCCACTTCCAATTTGGCAGATGAGGAATTTGGCGACAGGTACGGAGAGCGTATTGCTGATAGAATGGAAGAAATGTTTGAACGGCTGCACTACAGCCAAAAAAGCTATCGAAAATGAGATTTGCGCTCAGAAACAAAACAAAGCTCATTAATGCTTTCGGTGAAGCGTATTACAACGAACTTATTGCAAGCATTAATAGCTTTCAATCTAACTACACGCCCGATTGCCATTATTGGAACGAGGCGATACAAAAAGAAATGCTGGATATGCCAAGTAGTACCCACCCGGATAAGACATTTTCGTTTGCCATTGTGAGCGAAATGTGGGATGTGATAACGCTTGCTTATTATTCAGAAAGTAATACACCAAGTAAATAATAAAGCTATGCAACACCAAAAATCAGAAAAGAAAAAAGTGGTTGTGACCTTATGCCGTGTATTCCCAGTTACACATTCTTTGGCTGGAAAGCCTACAGAGTTTGAGGGCAAACTAAAAGAGCATAAGAAGATACATACTATACGCTACAATAAGAATGGCGTGTGGGATAAGAGATATAAAGATATTGCATCCGGCAAAAAATATCTTTCAGTGCGTGAATGGACGGGCAGACCGTACAACTCTGAGCAGAGAGAGTTTGCCCAGTATGATAAAATAGGTCTACAGCACATTACTATGACCTATGGTGTTGATGATGCCGTTCCTCAGATATGGATTGATGGTAAACAAATTCCCATTGAAATAGTGGCAAAGAATGATGGTCTGACAGTTGAGCAATTTGTGGAATGGTTCTTTGGTGAATCAAAAAGTAACGTGTTTGAGGGCGTTGTGTTACACTTCACTTCATTTAGGTACTGATATGGGAAAAGATGATATAAAGCATTGTAGTGAGTGCAAATATTACTGGTGCGAGCCTAAGTCAATGCAGATGTATTGCTATAAACTGGCGAAGCGGATAACGGCAAGAAAGAAGTTTTGTAAGCACTATGAACTAAATAAATGACAGTAGTATGGAAACGAATAAAACGAAGAATACAGACCTATTTTTGATTGACCCCCGTAATATCGTGGTTGTGGACGGTTTCAATGTAAGACGTGATTTTGACCTTGACGAACTGAAAGAGCAAATAAAGGCAAAGGGTGTCTTAAATCCTCTGACGGTTATAGCCTTTAAGGATGATGAGGGCAACGAGAAATATAAATTGGTGGATGGTGAACGCAGGTATAGGGCTACCATGTTGGCTATATCCGAGGGTGCGGATATTCCTTATGTTCGTGCCATGAAAGCCCGAAAGGACGCTTCTACTGAAGAATTGTATATTCAACAGATGATGCGTAACGAGGGTAAGAAATTTACCGAATACGAGTGCGCTATCATGTTCAGACGTTTCAAAGAAGAATTTGGATATAGCCAAGTTGAGATAGCGGATAAGTTCAAGAAAAGCCCGGCTTTCATAAGCAAATGCCTTTCCTTGTTGGATTTGCCCCCGTACATTCAAGAAAGGATTATGAAAGGGGAATTGTCGGTTAAGGCGGCTAAGGAGATTGCCGCCAATTATGGAAGTGAGAAAGAACAAGTAAAGGCTGCAAAGTCGGCTGTGGATAACGCCAAAGAAAACGGTAGGGTTACAGCTACCAATAAGGAGGTTCTTAATTCTCTGAAAGATTCTAAAGAAGCAAAAGCCATTGCGGAAGCTCTGAGAAAGGTTTGGGCTTATTTGGATGGTGAGGTTATCGTGGACGTGGATAAGCTGGCAAGGCTATTGGATAAGACGGAAAGCCTTAGCCAAGCGATGAGAGAATACAAGAAAGGGGGCATAAAATGAAACTGAGAAAAGAAAAGGAACAAATACCTGCGGATTTCCGCAAACAAATGTATGAGAACTACAAAGCCAATATGACTTTATACGGTAAACCAATTCTCCCGTACAAGCAATGGCTGAAAGACGTGTTTAACACTAAATTACCTTGTTGTGGTAAATAGATGGCATGAAAACGCTGATGATTGATATAATGCTGAATGACCGCTTTTATGCGGCTTTCAGATATAAGTATTGCCCAGCTTTCAAATTCGACATTGAGGATATGACTAACAAGGTTTATGAGCGATACCCCACCCTGCGAAAAAGGGCTATGAATGGCGAAAAAGTAGTATTTGCATTTTAATGATTTGAAGATATGGAAATTAAAAAGAAGATAGTAGTGCCTACGGGCGAAATATATACCGCTATAGGTGAAAAGGGAATGTTGGAGTTCCTTACGGTTGGAGATTATGGTAAGAACGCTAATATCAAAGCGGACTTTTTGGGGATTACCCGTGATTTGAACGGTGTACCCAATGGCGAGCCGATGCCTCTTACTGAAAAATGGGTGATTACCATTTCCACACAGTACGGTTGCTCTATGGGCTGCAAGTTCTGCGATGTTCCAAAAGTGGGTATTGGGAGAAATGCCACTTTTAATGATTTGAAAGGAGAAGTGCTAACGGCTATCAAGCAACACCCGGAAGTGAAGCACACGAAACGTCTAAACATACATTATGCACGTATGGGAGAGCCTACATGGAACGCAAATGTGTTACTTCATGCAATCAGTGTAAAGAAGGACATAGAGCCGTTTATAGGCGATTCTTTGGTACACCCGGTTATAAGTACAATGCTGCCAAAGAGAAATAAGAAGCTGGTTGAGTTCTTACATAAGTGGTGTTACTACATAAAGAACGAGCTTTATAAGGGTGATGCCGGACTTCAATTCTCCATCAATACAACGAATGATGAAGAAAGAAATTATCTGTTTTCGGGTAGTTCGCTTTCACTTGGTGAAATATCAGAAATTGGAAAATCGCTGCCTATGCCTGTTGGCAGGAAATATGCCTTAAACTTTGCTTTGGCAGATGATACACATATAGACGGTAAGCGTTTGAGAGAGCTTTTCAACCCCGATAAATTTATGTGTAAGATTACCCCATTGCACCGAACAAATAGCTGTGATGAGAACGATTTGCACACAAGTGGAGGCTATGAGCTGTTTACCCCATATAAAGCCGTGGAGGAAGATTTGAAAGGCAACGGATTCGATGTTATTGTGTTTGTCCCCTCTTATGATGAAGATAACGGGCTTATCACGTGTGGAAACGCTATCCTATCCGGGAAAGTTCCTACTTCAAGTTACCAAGAAACAATATACTGATATGGCTAAAATAGTAGATAACCCCAAAAGGTTTAAGGTGATTGAGTTGAGCCGAAACGAGTTGGCTAAAATTGGCGGTATTGGTATTTGCGATAGATGTAACGGTACTTCTAATACTGGCTATTATGTAGCCGTGCTAAATTGCTGGTTTTGTCCTAAATGCTACAATGAATGGTACGGATGCGCCACTCATTACCCGGAAGATATAAAGATAGAAAACAAAAATTTTGAGTTTTATAAAAATTTATTTGACCTATGAGCAAAGAAGAATTGCAAGCAAAATTGGCGAAAGCCAACGCAGAGAACAAAGGTATGGTGGTTTACCCTGAATACTTCAAGAAGAAAAAGAAGCGTATGCGCCCCGACTTCATAAAGAAGCTGGAAGAAACTGCAAAAGCGGATTTTACCGATGTGGATGATTACGGAGTGTATAAAGTTGGTTCTTTCCTCTATAGGAATGCCTTTGTAACCATATCTAAAGAGGATGGGCTATGGACGTTGCACGTGATAAGTGAAGCCCCGATAGGTTTGCCGCTCATTAAAGAGGTGAGGTACAAGTATCTGCCTAATAACCTTATGATGGCTCAGATTTTCGGAGATAGAGCCGAAGCAAACGAGATTAAGGGCGTTATTCTGTATCAGATTCCCAACGGAGAAATGGAGGCTGAATAATGATTTATGTAGGGATTGATACGGGTGTAAATACCGGGTTCGCTGTTTGGGATAGCAAGCAGCGTTCCCTACTTCAAGTATGCTCTTTGCCTATACATAAAGCGATGGAGCGTGTACGTTCCTTGTATGATGAGTATAAGGCTGGTATAGGTGACAAAGTGATTGTAAGGGTGGAAGACCCCCGGCAAAGAACGTGGTTCGGAACGGAGCGTATGAGCCGTGAAATGGAACGTAAGAAGTTGCAAGGTGTAGGCTCTGTGAAACGGGATGCCTCTATATGGGATGATTATCTAAAAGAGTTGGGCGTGGAGTATGAAATGGTTGCCCCGAAACGCAATGTAACCAAGCTGACACAAGAACGGTTTAAGGCTTTGACTGGATGGCAAAAACAGACAAATGAGCATGGACGTGATGGTGCAATGTTGGTTTATGGCTTTTAGTATTCTTTTTACGGTTAAATATGTGTTTAATAAACGCATATTTAGTATATTTGCAATATGATTCACCAAGTAAACAAATAAGCTATGGGTATGTATATTCTTATCGGATTAACGCTGTTTTTTTTAGCCTTGTTGCTCATGACCGAGTATATAGGTAGGAACTTTTGGAGGTTTGCCCCAAAAGAGCATTTGAAGCAAGGGGAAAAGATACACGTTTATATCAATGGCAAATACGATAGGCACGCAACCATTACGAGCGTGTCCGATGATTCGGTTAGTATCTATGGTGCGGTGTCATTGCCCGTTGATTACCGGGGTTCTTTCTATGCCATTGGCAAAGATTCCGTAGGTGCAAAGCTGGTATATGTGAAGTACCGCAGGCGTTACCGCTTTGTGAAGTTCTGTGAACTTTTTAGAAAGGGCTTCTGTGTAGAAGATGATGAGGAACAATTAATGCCGGATTCCCATTCTTCGGAGAATGACGAAACCAAAGACGAAACGGAGGTTGAGAATGAAATGTAGTGAGATTACATACAAGAAAGTTTCGGAGCTGGTTTTGTTGCCTGAAAATCCACGTACCATTACGAAGAATGACTTTGAAAGGCTGGTGGATTCCATAAAGATAAACGGCTTTTGGAAACACCGACCTTTGGCGGTTATGGAGCGTGACGGTAAACTGGTGGTATTGGCAGGAAACCAACGCTTGAAGGCTGCAAGAAAGCTGAAACTTGCCGATGTGCCCGTTATTCTTTATTCGGAACTGACCCCGGATGAGGAAAAGGATATTATTCTGAGGGATAATATCAACAATGGCGATTGGGCTTACAATGCCTTACAAATGGATGAGTTTTGGAAAGATGTAGATTTCGGCTTTATTGGGCTTGATTTTCCATCCGATGATGAGAAGCCCGGAAAGGGTAAGAAGAAAGCGGCTAAAGAGGCAGAGGAAACGGAAGCCGACCAAAGCACAGAGGAAGAAATGGACGATGAGGAACAAAGCGAGGAAGAAGCCGAAAAGGAATCTTTCTACCGTTCCATGTTTAAGGACGTTCTTTATGAAAGCGATAACGTCTTTGAAATTCCCAATCTCTTATTGGATATGCAAGCTGGAAAGGTAGAATTGCCTTTATCTCCGTGGGGTGCTAACAGCCGTTTGCGTAAAGATGTGGCGACATATCATTTCTATGTGGACGATTATCGCTTTGAGGCTCTTTTCAAAGACCCGATAAATTTACTCACAAGCGGATGCAAGGCGGTGGTAGAGCCGAATTGTAGTTGCCACGACCAAACGCCTGTAGCGTGGGGCATTCAGCTTATTTACAAGAAACGTTGGCTTTCTCGTTACTTCCAGGAATGCGGAATCAAGGTTTATGCTGACTTGAATGTTTCTCACAAGTTTATTGAGTACAACAAAATGGGTATTCCCAAAGGATATAATGCTTTCTTTACCCGTGGGCTGGACGGTTGGATGGAAAGCCTTAAATCTGATTTGCAAGTAGCCCAAGAAATAAGCGGGCTTGAAAAACCAAACCTTATCGTTTATGGTGGGGGTACGGAAATTCAGAAGTTCTGCCGTGAACATGGGCTGTTGTACGTCACAGATTTTATTAACGCAAAAAAGAAGTAAAGTATTATGGGACGAAATTCAAGTGGAACACGTGGAGGACTGCAACCGGGTGATGCAACATATAAAGGCTCTGTTGGTAAGCCTGAGCCTTTGGTAAACATGAAAGACCCGGCTCTGTATAAGGCAACCAAAGAAGCTATTTCACGCTATCATTCCGTACTTGGTGTAAGGCAAAAGAATGTAAAGTTGGCAGAACTATCGGCTGGCACTTATGGCGTACACGTTACGGCTAATGGGAAGTCAGAGGGTGTTTACCTTAACAAAAAGCATTTCATGCAAACGAAAAAAGCTGTGGAAGCCTCACACAAGAGAGGCTATGCGAGTGGGTGGAGTACGAAAACCAACAAAGCGGTAGCCCATACCGTAACGCATGAGCTGGCGCACGCTACATGGAATGCAAATATGACAGGGGCAAACCAAAAAGCGGCTGGAAAGGAAGTGAATAAATTATTTAAGTCTTGGAAGAAAGACAATAAGAAATCCGGGTATGGAAAGTATGCGGAAACCAATGTGTCGGAGTTCTGGGCTGAAACCGTTACTAAAGCGATACATGGTAAAAGTGATAAATATACCAAGAAAGTAAAGGAAATCTGCAAGAAATACAAACTATAGAGGTATTTTTGCTTAAATTAATTCAATGCAACATGGAGAAGATAGAATTAACCGCTGATGAGATTAAGGTAATCAAACAGCAATTAAATGGTGAAATCGAGGTTTGGAATGCTGATGATTATCAGCAAAAGCATCTCACTTCGGTAATTGACAAGGCAAACGCCCTTTTGGAGGAATTGGATGCCTACGATGAAATGATAGACGAAAAGGGCGGTGATACCATCCTTTGGTTTTGGGATAAGTACAAGGCACAAGAGAGTATCATAGAATAATTAACCGGGTAAAGGGAATCGGACGGTATCACGCTATCCGATTTTCTTTACTTTGTAAGTGTGTTTATAGAACACATAAACCAACGATAAATCAACGGATGGCACTTTTTGAGAAAGGAAATAAAATAGGGAATAGATTTTCATCTGATAACCAACCCCAAAATTCGGGTAGGAAGCCGTCCGTGTATAAATACATCAAAGATATTACGGGCAAAAAGGTAGCTCCGGAAATGAGCAAAGAGGACTACTATAAGGTTATCCGTTTCTTGATGGAAAGTACGCCCGAAACTTTGGAGGGGTTGGTTAAGAACAAAGACGGAACGCCCAACAAGAAAACGCCCGTGTGGGTGCTAAATGTGGTGTCTGCCATTAACGCAGATATTCGCTATGGTAGGACTTATACGGTAGATAGTCTGTTTGATAGGGTTTTCGGTAAACCCACCCAACAGATAGAGAGCGAAGTAAACGCACAAGTAACCAACAATAGCATGGATTTGTCGGCTCTTACTACGGATGAGTTGCTACAATACAATTCCTTGCTGGAAAAAATAAAGGCAGGCAATGGCACGAAGTAAGGTTACAGACGTGCCGATGGCACTTGCAGTGAAGATTGAGCTTTTCAAGCGTGGTTGTTTCGACTTCATCACCGTAAAGGATGGTTTGAAGCATGAGAAGCAAGAACACGCTTTGAAGATACTTACCGACAATGAACACGTTGAACTTTTGTACGGAGGTGCTGCCGGGGGTGCAAAATCATGGACGGGTGCGGTGTGGCTTCTGTTTATGTGCCTCTGTTATCCCGGTTCAAAGTGGTTTATCGGACGTGCCGAGTTAAAGCGTATCACACAATCTACACTTATCACATTTTACAAGGTTTGCAATCAATACGGGGTTGATGATACCTTGTACAAGTATAACGGGCAATACAATTATATCGAATTTTTCAACGGTTCACGCATTGACTTGTTGGACTTGCAATATAAGCCGGGCGACCCTCTGTATGAGCGTTACGGCTCAATCGAATATACAGGCGGCTGGATTGAAGAGGGTGGCGAGGTGAATTTTGGAGCTTATGATACATTGAAAACACGTATCGGGCGACACCTTAACAATGAACTGGGGTTGAGGCGAAAGTTATTCATTACGTGCAACCCTAAAAAGAATTGGATGTATGATACATTCTACAAGCCGGATAAGAAAGGGGAATTGCCCGAATATATGTACTACCTTGCTTGCCTTGTACAAGAAAATCCATTCATAGACCCCGATTATATAGAGGGCTTGAAAACCACAAAGGATAAAGTAAAGCGTGAACGTCTTTTGAAAGGTAATTGGGAATATGACGATAACCCCAACGCCCTTTGTTCACATGATGCAATCTGTGAGATATTCGGGAATAAGATTTCAATCAAGACAGGTACAAACTATATTACAGGTGATATTGCACGCTTCGGAGCTGACTATGCCCGTCTTGCCGTTTGGGACGGTTGGCATATCATAGAGCTACAATGTTTTCCCGTGTCTAAGACTACCGATATTCAGACGTGGATAATCAACAAGCAAAAGAAGTATAGAATACCCAACCATAAATGTATCGTTGATGAGGACGGTGTAGGCGGTGGAGTGGTGGATAATTGCGACATTCAGGGATTCGTGAACAACTCTACCCCTTTCAATGGTGAAAACTACCAAAACCTACAGACCCAATGCGGCTACAAGCTGGCAGACCACATAAACGCTACGGAAGTGGGGATAGATGAGGATTTGATAAGCACTGCCGATAAGGAAGAAATCATAAGGGAACTGGAACAACTGCAAACATGGAAAGCTGATTCGGACGGGAAACTAAAATTGAAACCCAAAGAAGAAATCAAGATGGATATTGGTTGTTCCCCGGACTGGAGGGATATGTTTCTGATGCGAGCATGGTTTGACTATAACGAGTATGATATACCCGATGATATAGAACGCAGATTAGGTATAACCGCTTAAAAACAATAAAGCAAAATGGGATTATTAAACATTATTTCTAACGAGGTAAAGGCGGCTATTGGCTACCAACAAAACTTTGCCGACCTTTTGACGGCTAAGGATGTGACCCGTGCTCTTTCCATGATGAAAGCCCATGCGGAAGAAGCCGCCAATAATTTACGTGAGTATAAGATTGACACTCACAAAGTGATGGAGCGTAAGGATAGAGCCGTTTACGATAAGAAAGGCAACTTTCTACGTTGGAGTAAACGGTGGAAAATCCCCATTCCTTACCCTCAATTCATCAATGAAATTTCTTTGGTGTTTCTCTATGGCAGACCCGTAAAATGGCAACAGCTTTCAACGGGTACGGATTATGCTTTTCAGAACTACAAAGATTGGCTGAATGAAATACATTTCAATGCCAAAGTTAGAGAGGCTAAACGTTTGGCTGGTGCGGAGGGCATTTCTGCCATTCTTTACCATGTGTACCGGGATAGTGATAATAAACCATCCCTTTTGCTGAATGTGTTGAGCCGGGAAAACAACGATGATATTTATACCATTCGTGACCAATACAAACGGATTACCGCTTTTGCGTGGGGTTACTATCTGACAGAGGCAGGCAACAATACCGTTTACCATGTGGATATATACACTAAAGAGACTGTATATCGTGCCAAACGTGGCAAAATGGGTTGGGAGGTTGAGATAAAGGATAATCCAATAGGGAAAATTCCCGTGCTGATATTTGAGCAAACGCCCGAACATAAGGAGGTGCAACCCATGATTGAACGCTCTGAAATAATGGAAAGCACCGATGCAGATACTAATGACCGCTTTTCTAACCCGGCAATGGTGGCTACTTCTGAAATCCTCAATAGCTTGCCAAAGTCGGAAGAAGAAGCCAAACTGTTTATTCTCAAAAATGGCGGTGATGTACGCTACCTTACATGGAATGAGGCGAGCGAAAGCAAAAAGAATGAGTTTGAAAGATTGGATAAACACATTCTTTCAAAGTCTTTCACGCCCAACATTGATTTTGACAATATGAAATCATTAGGCAACCTTTCGGCAAAGGCTATACGCAAAGTGATGTTGCTTGCCGTTATCAAGGCAGAACGCCACAAGGAAAAGCACGATGATTATATGAAACGCCACGCTAATCTTATGATAGCTATTTTAGGTAATGTGCTTGACTATCGGCATAAGGCTGAATATGATGCCTTGCTGTTAAGGCATGAGTTCCAAGAGCCTTTCGGGGAAGATGTGAGCGAATTGCTTGCCGACCTATCTAAGCAATACAATGATGGGGCATTGAGCCGTGAAACCTATGTAGAATTGTCCTACCTTGTAAAAGATGCGAAACAAGAAATAGAGCGGCTAAAACAAGAAGAAGCGGAACGGATGGAGCAACAAATGGAGTTAAACAAAATGGACGTTTTCGGAGGGGCTGAATAATGGAAATAAAGACAAAATACAATGTTGGCGATAAGGTTTGGATTATGCGCAATAATAAGCCGGAGAAAATCCAAATTAGCAATATTGAAGTGGAGGTAATAGGTGATGTACCTGTAGGTACTTGTTCCCTTTCGGGGGAGTATTATACCAAAATTATATATGTAGAGGTGCAAAGAAGTGAATATAGAAGTTTTGGTGATAAAGACCCAATTTGTAAGCATAATGAATGTAATTGCTTCAATACTAAAAAAGATTTGTTATACAGTTTCTTAGATGATAGCGACTATGGCAAAGAAGAAACAGACATCAACGCAGAACTACCATTGTAGGGACTGCAAACACGCTTTCGACTTCCACGAATTGAACTGGAAAGGTGAGCCGTTCTTATGCAAATGCCCTTTCCATAAATACAGCAAGTTTTTAGATAAGGACTATTGCACCAACTTTAAACTAAAGTAGTGGCATGGCAAAGAAGAAGTACATAGACTATAAGAAGATGCAAGCGGAGCTTTTCAAGAGAACGGAGGGTTACGCTGCCAATGTCCGTATCATCTACCAACAAGCATTTGAGCGAATAATTAACTTGGTAAAGGGTACGGAGTTGGAGGATGGGAAGCCTTTCTCTTTTGCCGACTATGGGTATAGTGAGGAAGTTACGCCCATTCTTAGGGATATGTACAGCCGTGTTTACCAAATTATCCGGGGCGGTGTAGAAAAGGAATGGCTTGCATCTAACGAGAATAACGATGCTTTGGTTAAAAGTGTGTTCGGTGAACAATCAATAAAGGATAATCACTTTGCCCGTTTCTTCAAGCGCAACAAAGAGGCTATGGATGCTTTCTTTGCCCGTAAGAGTGGTGACGGTGGTTTGAATCTCTCTCAAAAGGTTTGGCGATATACGGGTATGTTCCGTGATGAGCTGGAAAATACTTTGGATTTGGCGATTGGTGAGGGTGTTCCGGCTAATCGTTTGGCGGCTCAGATAAAGAAGTATCTACAAGACCCCGATAAGTTTTACAGGCGTTTCCGTATCAAGGTAGGGGAAGATGAGAACGGGCAACCTATCTATGGTAGAAAGTGGAAACGCAGGGTTTGGGACAAAGAAGCCAACTCCTACAAATGGGTGGATGATAGCCCGAAACATTTTCATTCGGGGCGGGGCGTGTACCGTTCATCCGCACGTAACGCCCAAAGGCTTGCACGGACTGAAACCAACATTGCGTATCGTACAGCCGATTTTGAGCGTTGGGCGCAACTCGACTTTGTGGTAGGCATTGAAATCAAGCTATCCAACAATCATCCCGTATCTGACATTTGCGATGATTTGAAAGGTGTGTACCCTAAAACATTCCGTTGGAAAGGGTGGCACCCGAATTGCCGTTGCTATCAAGTACCCGTACTGGCAAAGCAAGAAGAATTGGACGAAATGCTGGATAAGATTTTGGACGGGGATAATCCGGCAACGGTGGAATGTGAGGAAAAGGTAAAAGAGCTGCCATCCCAATTTACCGGGTGGATGCAAGACAATGAGCAACGCATCAAGGATGCAACGGAGAAAGGGACTTTGCCCTACTTCCTACGGGACAATGAAAAGGTTATCTATCCACCGACTGCAAAAGAGATAGCGAAAGCCCGGCACGAAGCCCGGACGGAAGCGGAAGCAAATGCCATCCGGCAACGGTGGAATGTGAGAAAAGCGACCTATCACTATGGTAATAATATGCTCCGTGTTATGGGTGGTATTTCTGACGTTGATACTACGGCTTTAGCTGAGGCTCTAAAACACCCTGATTTGTCCGCTATCATGTTGGAAGCCCGTAAACTGAAAGTTATAGGCAAGGATATTTATTCACTGGGTTACATAGATAGCCCTATGGAGGTGGCTAAAAAGTTCTCTTTAGCCGATGCAAAAGCCGTAAACAAGGCGGTTGCTGATAAGCTGGCACAATGGGATAGCCTTTCTTTGGAACAACAATTAAAGAAACTGAATTTTGAAGCATACGACTTCTTAGGTGGTAACTATCACAATGTACAACAGAAGTACCCAACGTGGCAGGTGTCACAACAAGCCTATGTTAAACAGATTGGCATTGTTCAAGATAAGATAGATTGGAAAGCCATCAAGGATAACTATGCCGACCTATCTAAGTTCTCTACCAAGTCCAAGCCTTACCAATCGCTCATTGCACAGCTTGAAAATGCAATCAACGGCAATGATAAAGCAATGGCACAACAAACCATTACGGAACTCAATGTAAGGAAAGAAAGCATTGAAAAAGCCGCTGCCAAGCGTAAATCAAAAGTAAAGGAGGTTAAGTTTAAGGATTCCGATTTTACGCAGGAAAGAAAGGATGAGGCGAAATGGTTTATTCATAGTTCAGATGCAAACGATTATTTCTTTGATAATGCCGTGGATATGTGGAAACTTGCAAGCACCAATGAAAAGGCGGCTATGTATCAATATACGGCTGGTAGTAGTTATATAACAGAGCCTTTGCGTGCTATTAAGGGATATTATCACTACTATGGTAGTAGATTGTCCGAAGCTGAAAAGCATATTGCCGATATGACCCAATATATAGCCCGAAGCACACTTAAAGATGATGTTTGGGTAAAGCGTGACGAAATCAGTGCTTTTGTAAACTATCGGTTTGGGCTGTCTGATTTGGATGCTTATATATCTGACCCGTCTAAGCTTGTTGGCAAGGTTGGTACGGATGATTCCTTTATGTCGTGTGGTAATTGCCGGAATACGAACTTTGGAAGTAAGCCCGTTTGTCTGAATATCTATTGTCCGAAAGGTACACAAATGACCTACGCAGAGCCTTTTTCTGCATTTGGTTCAAGCCATGACAATGGGGACTATTGTCCGGGTAAGAAGTGGAACGGAACTTCTAAGCCTACAACAACGGGGGAAAATGAAATCATCCTACAGCGTGGCACTAAATTCAGAATAACCAAAGCTGAATATACAAATGGTAAATGGTATATAGATATGGAAGTTTTGGAACAAAGCCCAAAAGAGATAAAGGAAATGGTTACTACTTCGATGGGATTCTATTGCAAGTATTGACACAATAAAGGCGCACCGTTACTGATGCGCCTTTGCTTTTTGTTTAGCCTTTGATATAGGTGGATTGATACAGGTCTTTGAAGCCCTCTATATCCGTCCTTTCGGCATACTTGCAGTATCTATTGAAAAGTACCGCTTTCAGTGTGATAGGCACACCATCGTACATTTCAAAGTTGGATAGCCCGGCATTTGTGTACTCTTTTAGGATGGGGGCAATACGTTCACACCCGGCATCGCTTGCAAGTTCGGTTTGCTCAGTCCACCATTTTTCACCAAGCCAAAACATTTGTTTGTCGGCTTCTCTGAAAGGGCATTCTTTCTCTCCTTTGTAATAGATGCAAAGGTGAGTTAATGAGTTGTTTTTTGTTTTTGTCATAACAACTTGTTTAAATTACTTCGATTTTAGTGTTATAGAAGCATCCAATAACATTACGCATATCATCAGGAAGTATTCTTAGAGCATTCCAAATGAAACTATCTGGTATGCCCCAAAGTGCTTCTGCCATTGAGCCTACTATTGCCCCTATCGTGTCGCTATCACCACCCCATGAAATTGCCCGTCTGATTGCATCCTCAAAAGAGGTGCTTACACGAATAATTTTCAAACAAAGCGGCACAGTGCCTTGACACGTTTCATCAAATATTCCAGCATAATAATCGTTTACCATGAATTGAGGATAGTACGATTGCATTATATTCTCATATACTTTCTGATTGTGGGTTGTCCTCAAATAATAAATGGCGTGTGCGACTGCTACAGCTCCTTTAACTCCCTCCGGGTGATTATGGGTTACTATAGCCGTTTTCTCTGCCTCCATCAAAACCTTATCTAAGTTGTCATAAGCCCATGCAACCGGGGAAACACGCATTGCAGAGCCATTGCCGAAGCTGTTATATGGTTGTGGGTTGTCTGAGGCTATCCAGCGGGCAAAGCTGCCACCGTATGCCCCTTTCGGATTGGGGTATGCCCTACACCATTGGAGAAACTTTTCTTTGTAGCTTACGCCCGTATTGATTGCATCCGCTACCGCTATAGTACAAATTGTATCGTCTGTAAACGTGCTATCCTTTGTGAATAGTTCAAAGTTGTAGTTATCTGTATTGTTGAACTCAAAGCGTGAGCCTACAATATCGCCTATAATTGCTCCTAACATATTACTTGAAATTTTGATTGAAAAAACGCTCTGCTTTAATTCTATGATATTTAGCTTCACGGTACTTATGTTTGTAGTACCATCGTGTAACAAATGAAGATTCTGCCAGTTTAATGAGCATTGCAGATTCTCTTAAAAAAAGAGCCGATACAATATGCTTTTCTGTAGATTCTATTGTAGATGCACAAGCCTTTTGAAAATCTTCTAAAGATTCATTCATGCCCTCAAATGCTTTCAAAAGGGATTTTGTCATTTCTTTCGTAATACATTCATCCATTGTTAGCCTCCTTTCTTTTGCCTCTGTTTGATTGCTTAGTATGAAGTGTGCCATACCTAACAATCGCCTTTCTTCCCATGTGTTCACCATTCCTTAAAACATTCCAAAGAGATTCTTTAGACACCCCTACTACTTCGGTTGGCAATAGCTCATATATAGCCGTAATGCTTCCAAAGTAGTAGTGACGTTTACCCTTGTATGGCTCTTTCAATTCTACATGAATAACTTTTCTTTGCTGTTTCATTGCTATATGTGTTCTATAAACGCAAAATTACTATATTATATTTAATAAAACAAATGTTTACCGAGTTTATTTTATTATACAAGGTTAATGCGGTCTATCTCCATTGTGTTTATCCTTTTATTCGTCCTAAAAAAGACAATTTTAATATATCGCATTCCAAACCTATAACGGCAAACTCCAACATAGCATTATCATCAGAAAGGTCATTAACCTTTAGAATTGGATAATCTTCTCCGGTACTGGTTACATATCCCTCTTGTGAAATATCATCTGTTATGTGCTCATCGCTGGTATTACCAAAATATGAATCAAGACTTTTGATGATATGCTTGTTTAAATAATCCTCACTATACACAGAGGCTATTTTAGCTTGCTTCCTAAGTGCGTACCTCATTCTTCAATTCCTTTCTGATTTATTATGAGGGGGTATACAATTCATATCCATCATCCCAAAGACTATCACTGCGAAAATTAAAAAAATCTTCCAAAGAGATACGTACGCCATCTTCTAAAAGAAGAAATCCATTTTCAATAGTCATCCATTCGTCAGAGGAAAAGAAACGGTGCGTAACCTTCTTACCCTCTTTCATTGCTTGTATAGCTTCTTCTTTACTCATATCTATATTTTTTTTGAATGTTATCCATTATACAGCCCAACACTATCACGTTTACTTCTTATCACAACTTTAGCTATCTCATCAATATTAGCACATAAAAGTTCAAAGAATTTTCTTGTACATATACCCTGTTCTTCATGCGTCATTTGTCTATCAACAACAAAACCTATTGTTTCATCCATGCGGTCAGTTATATTATTTGCTATCCAGTCATGTACATCAAATGTACCTTTCGGGTATTCATCCTCTAAGCCTCTGATAGTCCACAAGCCGCCATCCATAAGTATGTAATGACACAATATTTTGCTTATATATAAATGCAAATCAGCCCTCTCTCCACTTCCATAACCGGGCATATTGACAAGAATATATCTACCGATTGTTTTATTTAGTATCATCCATAAAAGATGCTTTTCTCTTTTTGTCATATTAGCTCCTTTCTCTAATTATTTATAACTTTGATAGCCATTGTTCGTAAACTCGTGTAGCCACTTGCGCCATCATAACAGGCGGTACACTCATACCGCAAATGTAGTGCGGTGAAAAGCCGCAAAAATCGTAGTCTTGCGGGAAAGTAGAAGCGTTGCACACCTCAGATTTTGATAAATACACAGGCTTATTAAAAGGAATCGTGCTGTCTGCATGAGCCGTAAGCGTGTTGCAAATTTTATCCTCATACAAATAACATTGATTGAAAAATCCTCTTTTGCCTGTCAGCTTCCGATAAGCATTTGACATATCAATATCCCCATGTGTTCTATTATCAAACATTTCTTTCATGCGCTTGCCGTATGGTTTGCCCATGTAATCCGCAAATTCTCCGTAGCAAATCCCCGGCTCGTTGAAGTCCATGCTAATATGCGGCTCAACATTGAAGAGGTCAGACACTTTCAAGAAATTCACGCCCAAATCATGCCTAATACATACAAAGAACACCCGGTTTCGCATTTGTGGTACTCCCATTTTAGAAGCATCAAGTAAGAAGTGTTGGCAATAATACCCAGCATCTTCAAAGTCCTTGTAAATGCGCCTTACATAATCTATGGCATTACCCATAAGCAAGCCTTTCACATTTTCCGCTATCACAACCTTTGGTTGCAGTGCTTTTGCCAAAGCAATGAAGTCGAAGAAAAGTGTATCAAGAACTTGTGCCGTTTGCCCCTCTCTGAACACCTTTTCTTTGCCCCAATCCTTTTCACGGTTGCCGGATAAGGAGAAAGTGGAACATGGGGGTGAGCCGTCCAAAATATCCAAGTTATAAAGTTCGGGCGGTAGCTCTCTCTCTCTCTCAATTCTCTTATATCCCCTAAAAAATTGAACCGTGGTGCATGGTTGGTTACATACACCTGATTCACTTTAGGGTCTATTTCATTGCAACCTATCACATCAAACCCTGCCAACTTGTAGCCCATAGTTGAACCGCCACCACACGCAAAACAAGAAAACACTTTGCCTTTGTCTTTAGTGAAATTGGCTTCTGCCAGCTTCCAGTTATAAGGGAATTTATGAATTTCCATTATTGCACCTCCTCATCTTTACACATAACGACATCGCCACAAATATAATCCCAACCAAAAATAGCATTGTGTTTATGCGCTATTTCCGTGGCTGTTTCGTTGGAATCTAAAACGTCTTTCCCATTATCATTGATTACGAGAATATCCCCATTGTGTAGGTTTATAATATCAATGTAACCATCTACGAACTTTTGCAGTTCATCCAGTTGGAAGCCCAGCCCGTTTTGAGGTTGGATTTCCAATTTACTTCCGTCTGTCTTTATCAGTGTTGCCATCTTATTTTGCCTCCTTTCGTTTTAGTTGAAGTTTTACCTTTTCGGCATCAAACTCATAGTTCATACACTCAGTAAAGTTTCCCATTATAAGCATTAGAGGGAAGAGCATACCATGCTTACATCCTCTTCCTAATTCGTCTGATGCTGCCTTGCATGAATCACATCTATAAATGTCTTGTACTGTTACTATTGCCATTGTGAGCCTCCTTTCTTGCCTTGTGAACGCCTTTAGTATAATTGCGTTCAACACGTCTAACGTCATTGTATTTTGCTTGCGCTGTAGATTCTATCATGTGGGGTTTTTCGTTTCCCACCCAATGAGCATCCGGGTGTTCCTGCTGTATTGCCGCTAAAATTGCATCTTTCAATATTCCCATATCCTAAAATTTTATTGGTTGATACACACGCTTGTTGGAACGATTAATTTATAAGTCGCACCATTTGGGAAACCATCTTTAATGGCTTCTTTTATTTCTTTTGCGGATGGAACGCTGTTGCGCACTCCAAACTCAATCTTTCCCAAACGTCTGCCGTTATGGTCGAAAATGATATAAGTGTATTCATTCATAATTTTGAAATTTACTTGGTTACTACTGTTACAAATTGGCACTTTGCCCAAAGTGTAAAATCATTGCTGCTTATGTACTTCTGATTTTTGGCTTCAATGGCTTTAGCTTGTTTTTCGCTAATCTCTTTGCCTTGCAAATAATATTTTTTCATACGGTGTTGCATTGTGTAGGGGATTGCTACCCTACTGGTTATTACTTTCTTAAAATTTCGTCTAATAGTTCTTTGTCTAATTTCCAAAGGTTGTACCCTTTGGCTATTTTTCTTCTGAGATACTCTCTTTCTCCAATCATAGCTATTGCTTTTTCTCTTAAATCTGATGCACTCCACTTTTCGGCTTGTTCTATAAGAAAGTTTGCAAGACATTTGCGTTCTTCGTAAAGTTCACGAACTAACACCGTTTTTTGCTCTATTTCTTTCAGAGCTGCCGGGTTTTTCATCCACAACTTACAAAACGCATCTTTATCAAGGTCTGTATTCATGTAGCAAGTTTCAACCTCTATATAGTTGTCCGCTGTTAGCTTCAACCCGGTTCTTTCTTCAAATTCTTTCTGTGTCATGGCAATATGTATTATAGTATTGATATTTCTTTTTGAGCTAATTTGCTGTCTGTGAGGCACAGCACTTCATATTTCATTTTTTTGTAGTTGTAAACTACCTCTAATGTGTTTTGCCCTCTGCCGTCTGCCCTTTCGTCATAAATGGTTTTGATATGCTGGTACATGATATTACCCATCATAAAGTTTACACATCCCGAATCATAGAAGTAAAATGCTACCGCATATTCCAATGTTTTCTTTTTATCAATACTCTTAGTTGCCATAATCTGAAAATTTAGTGTTGCATTATTATTTTTGTACTTTGTATATTTCAACATCAGGTACTACTTTCTCTACTCTGTTGCGTATGAAATCGGTAATAATATCTTCGTGGCTCCACTCTTTAGAATAAGACATTGTATCATGGTAGCCATCACAGATTACGCTTCCATTGCTGGTTACGGACAAGCTAAAATAGATAGCCATTTCTGCTAAACTGTGGCACTTAAAATGCTTGTTTCCTTTTATTAGAATATAATTCACATCCATATCACATATATTTTAAACGTTATCAATCTTATTACGATGCAAATATAGGCTATATATTTAATATAACAAAGTATTTGGATATATTTTTGGATATATTTTCAAAATACCTATGTGATAGTTGGTTTTGATAGTCTTTTAGTGGTAATTTCCTTTATTTAAGATGGGTGAAAATGCTCGAATGGATATATTTACTGCAAAATAGGATATATTTTGTGCTTTTTGAGGATATATTTTTGTTGAGTGAAAAATATTATTCCTATTGTGTTAATCAAACACATATTTGTTATATTGAATATAGTAAATGAAAAATCGCTTTTACGTCTTGTTTTTAAGCGTAAGATGCTAATAGGCAAGTAATTTACCGAGTAAAATATGTGTGTTTATAGAACGCATATATGATTTTATTTCATATCTTTGCTCTGTAGAAGTTCAACTTACTAAATAACAAAAGCAACAATGAATAAGAAACTCTTTGAGAAAGTCAAAGGCTTGTGTAAAGACACTGGTCTTTCGGAGAAGTACCTTAAAGCGATAACCGAAAAAATGGGTGGCAGCATTGAGGATGATTCTACCGATGATGAGGCAATAGAAAGTACGGCAAATCTGATTGCGGAAGTGGCTAAGGAAAGTCAAGGTGAAGCAACCCGATGGGCAAACAAAAAGAAACCAACCCAAACCGAGGATGAGGAAGAGGAAGAAAGAAAGCGTAAGGAAGAAGAATCTAAACGTAAGGGCAAGGTGGCTTTGGACGAAGCGACTGAAAAGAGGTTAAAGGAAATGGAGGAAAAGATTGCTAACTACGAAGCCAAAGAAAGCAAAGAAGCCCGTGCGAAGGAAGTAGTTAAGGCTATGGAAAAGCACAAAATCCCGGCTTATCTCCGTGACCGTTTGGCAAAATCAATCTCCGATGATGAAGATATTGAGGATGCCGTTTCCGCTTACAAACAGGAGCTTATTACAAATGGGCTTGATGATGAACACTCAGGGGGTTCTAAGGCGGCAAGTGAAAAGCAAATTGATGAAGCTGCTGATAGCTTGCTGGAATCAATAACCGTAAAATAAAAGATGAAATGAAAAGAAAGACTGCTTCATTTACCGGGATGCGACCCATTTTCACGGGTTCGCCCTCTATCGTGCAAGGCGGCTTCAATCTGGACGTGGAAAACCAACATTTCGCTGTTGGCGATACCGTGCCTGCCGGAACGCTTGCTATCAAGGATGAGGTGAAAAGGACGGTGCAAGTCATCAAGACTGCAAAAGTGGTGGAAGTGGATGCAGAAAACACCAAGAAAGTAAGCCTGTACGTGGATGAGTTCTACGAGCCTTGCTTTGCCGTTGGTGATTTGGTGCTGAAAGACGGCACAGCCGCTACAGCCATTGCCGATGTTCCCACAATCGAAAAGATTGAGCGAAACGGAAACAATTACATTGTCACTCTCTCCAAAGCCATTGCCGGGCTTGTAAAGGATGATGTATTGGTAGAGGTTGTTTCGGACGGACAAACTGCCGCAAAATCAAAGGAGCGTGGCACTTCCAACTCCGTACTGATTGCCGATGTGGAAGTAGGCGAGTTTGAAACCTCTGTAGATGTTTCTGCCGACACCATGCAATACGCAATGTACGAAAGACGTGTGCCGCCTATCCCTGCCGGGCAAAAGGACACTACGGGCGATTACTTGAAAGGGAATCCCCACGTGAAATTAACGAAATCACACTAACTAAAATTAGCGTAACGACATGAAATCTATTTTTTCAACATTCAAAGGGCTTCACAAGGACGGCAAACCGCTTGACTTTTTGGCAACGTGGAAAAAGACTTTTGATAAGGCTTCCGAACGTGAAACAACCCTTTTTCAGAAGATGTACTGTGATAGCTGGTTTACTACCAACACGCCCCAAATGTCATTGACTGCCGAGGCACTTGTAGGTAAGTACAACTTGCGTATCATGGCTACATTGATTGGTGATGAATCACCTACACCTATGAGGCGTTCTGACGGCTTCGATGTGTGGACTAAGGAAATCCCCCGTGTGGGTCACAAGTTCCCCATGTACGCACGTGATTACCGTAAACTGATGGAGGTTTACGAAAATCCCCGTTTGAGTGAATCCGCTAAGGTGAAGCAAATTGAAAAGCTCCTTACCCACGACATGAAAGATGCTTATTTGGGCTGTAAGGACGTGATGGACTTTATCGCTCTGATGGCATTCTCTAATTGGGGTGTGGCTCAGTTCGTGCCGGAAATCAACAATCCGGGTGGACGTAAGTACGAGGTGGATTATCAAATGCCGGAAACAAACAAGCTGGTATCAGCTTTCTTGTGGAACTCTGCCAATACCAAAGCTGGCAAGTTGTCCCCCGTTTTGATGTTGTCGGCTATCTGTAGTGACCTGCGTAACCGTGGCATTGAGCCGGGCGAAATCCTTATGAGCCAAGACCTCTATTTTTGGTTGCGTATGGACGAAACGACCCGTTTGTTGGTACATGGTAACGATAAAAAGGCTCAGACCGTAACAACGGCTCAGATGGCAGATTTGCTTGCTGGTAATGAAATCCCCCCTGTAACGGTGATTACCCGTAAAATGGGTATGGATATGGACGGTAAGCGTAAATCGCTTGAACCGTGGAATCACAACTTTATCTGTATCAAGCCTGCCGGGGTTATCGGTGAAATTCAGCCCGCCATTGAAGATAGCGAGTTGATAGAGGAAGAAAACGTGGACTACATGAACGCTGGCGGTGGTATTCGTATCGCCAAGTGGCGTACCGGGGAATCCACTGGTCAAGTTGCAGCCGAATATACACAAGGCTCTGGACGTTTGTTGCCTCTTATCACTGAAATTGGTGCTATCATCTGTTTACAGGTGCGTGGCTTTGAGGAAAAGGAAGTACCAGCCGATGCAAATGGTGTGGCACGTACCTATTGGACTAAATCCGAATTTGAGAGTGCAACAGCTCTTGAAGTAGGCTAAATCTTTTGCTTATGGAACTGGCAGTAAAGAAAGCGTTTATAGACAAAAACGACAAAGGCAAAATCTACAAGGTAGGTGAAACCTTGCATACCGATGAGCTTAACCGAGTTAATGATTTGGTTGCAAGGGGCATTTGTGTGATTAAGTCTTTGGAAAGCAAACAGGCTGAAAAGGTCACTTTCCAAGACAATGAATATGATTTGAATGTGGTAAAGGATGCTTTGGAATCCATCAATGCCCCCGTTGCCAAAAATGCCGGGGTTAAAGGTGTAACCAAAGCGATTGAAGCCCTTTCAGATGAGAGTGTAACGGCTTTGAAAGAAGCCCTTGAAAAATAGTAGTGATGGGAACTTTGACAAAATACAATGCGTTGGTGGGTGAGCTTGAACCCTATACCCCAAGCCGCCTTGCTTTGCAAAAGGCACTTGCTGATGTGAAGATAAGCGACTGGGATAGTGAGTACAATGCCGACACAGACCAACGCACGATAGCCATAGCCGCTATAAAGGTGCTAAAGCGGATGATTGTGCTTACCAATGACACGTTAGGTAAGTCCTCACAAGGCTACAGCGTGGAGAAGTTGGAGAAGCGCATTAAAGACCTTTGCAACGAGAACGGTTTGGACGTTTCGGATTTTGTCGAAGTTTCTTCCATTACGGACGGCTCTAATTTGTGGTGATATGGCACGGAATAACGGAACTTTCAGATACACCGCTTTGCCCCTTGAAGCAACGAGGGATGAAGCAACGGGATTTTACACGGACGATGATGCGCCCGTGTGGGTGAAAGGCTGTGAGTGTCAAGTGGAGAAATTCATACCTGCCAAGCAACGATTGGGAACGGACGGGCAAATGTATTCATACACCTTTGATGTGTTTTTACCATCCTACTTTGAGGGTGATTTGAGTATAGGCGCACGTGTGGAAGTGACTTTGGAGCGTGGAGGTGTGGATGAGTTCACCATTTCGGGAATAGATGATACAAACCCTAAATACATAGAGATATGGGGATAATGCCGATGTTTGACAAAGGGGCTATCTTAAACCCCGTGGCTGCTTTCCAAAAGCAACTTGAATTGGCTTTCGTAACCTTGTTAAAATACATGGGCGAAAAGCTGGCTAAGTATGCTAAGGATAGCCACAACTACCAAGACCAAACGGGCAATTTAACCAACTCTATAGGCTATGCCGTGGTACAGAATAAGGAAATCGTTTACTATGGTGGGTCAGACCAGCCCGGAGAGGGTGCGAAAGCCATGTTGGAGGCTGCAATGAAGTATGCCGCCACGCTGCCAAACACTTTTTCCCTCATTATAGTAGCCGGAATGAATTATGCCGCCTACGTGGAAGCCAAAGGGTACAACGTGATTCTACCTGCCGAACTGAAAGCCAAAAGCGAACTTCCTGCCGAGATTAACAAGTTGGTGATGAAAGCTAATAAGAAAGCAATCGAATTATTCGGGAACGCAGCATGATAACGACTGAGGAAATAGCAACAAAGGTTTACGCCATGCTTCAAGCAAGCGAGGTGAAAAACTTCATTTCGGGTGTGATTGATTACGAGCGTAACGACTACACCAAAGAGGATGTGATAATTGTCCCTCATACGATAGACGGTGAAGCATCCGTGCGCTACGGTCAGATAAACGTGAATATTCATGTGCCGGATAAGGTGATAGCCAAAGGCAAGGGGCAAGCCGTTTACAGGACACATTTTAAGAGGCTCATAGAGATAAGGGCAAAGGTGGTTGAGGTGTTGAAAAACCATTATGAAAGTGGGAAAGGCTATAACTGGAACATAGGGCGGTTTAACCCACCGATTAAGGAGAAAGACCAAAACGAACATTTTGTTTCCCTTGCTTTGGAGCTTACAGTAAGAGAAAAGAGTATCAACTAATAAAAAATTAAGATTATGCCGATTTTAGCAACAATGGGGTTGAAAAAGATTTATATCGCCCCTGCCATGACCGATGGAAGTATGCCCGCAAAAGGCAACCAATGGCTTGATTTGGGCGATGTGTATCAAGACACTTGCAACTTGAAAGATGATTCTCCCGAAATCACGGAACATAAGTCGGAAACGTCAAGCAAGGTTATTACGTTGGTGGGTGAAACACCTACAAATGTGGAGCTTTCTTTGATGGACCCGGATTTGGAATTGCTTGCACGTTATTTCGGTGGTACTATTGCTGGAGAAAAGGGCAAGCGCACTTGGATTCGTCCACGAAAATTGGAATACAAGGAGTGGGCGTTATGGATTCAACCGGAAGAGGGCTTGTTTATCGGGTGTGCCAATGTGCGTATCATCCCGACATTCGAGATTACCTATTCTTCAAAGGGTATCTGCCTTGTGCCTATGACTATCAAGTTCCAATCAAACTTGCAAGCAAGCGAGGAAATGAGCGACCCAACAGTAGCATGACACTGAAAAAGTCTGAGAACCGATAGCCTCCTATCCCCGGATGGGGGGCTTTTTAACTTTTAAGACAAATGGAACAACTGAATAATGAACGTGAATTGACCCGTGAAGAACGCTTGGAAATCGAAGAAAAGGCGATACAGGCACTTGTGAACATGGGAGTGAAATTCAATGTACCGCTTAAAATTAACCCGGTAAAACCGCCACGCTTCATCCGTTGGTGGAATAAGCATTTTCCGAACCATGTAAAGATGTGGCGTGACAAACGTATTCCCAAAGGCTGGGATGTGTCCGAAACAGAAGTACCCAATGCCGCTTTGCAAACTATGGAGCGTGTATATATGCGCCACTTCCATTTGAAGCCTCTTTATTTGGGTACGATGGATTGTTTGAGGCGGTTGTATCTGAATATAGAATACGATGAGGAAAAGATACAAGCCGAACCCATACAGGAAAGCAAACGCCTTTTCAAGTATATTCCTCTGATGGCTGAGATTGCAGCCGTAGCCGTGCTTAACAATCCCGTGGTAGCTGACCCCTCTAAAGACAAAGAGGTGAAAGCCTTGAAAGCGTTTTTCATGGAACACCTTACATCTACCCGGCTTGAAAAGCTGGCAGACGTGATAAGCCAAATGATGAATCCCGGGGGTTTTACGTCCTCTATTCGGTCAATACGGGAGATAGGAACGACCAATCCGAAGAAACTCAAAGCAAACCGAGTAGAGTAATCGGGCTAAATAGCCCGTGGGGTAATCGTGGGGAAATTATCAAGTCCTTTGGCTGGACTTACGATTATCTGCTTTGGGGTATCAGTTGGCTAAACGTACAAATCATGCTGGCAGATGCGGCACGTGTGGAACAAGAGCCGGAGCAAACGGACGGAAACAAAGATGGTGGGAAGCCGCCTGTACAGCTAAAGACAAAGGATGATATTAAGAATTATCTGAAAGGAATAATGTAATGGATAATATAAACGGAGCGTTGGCGTTCAAAGCCACCCTTGATATAAATGATTTCAACGTGTCGGCACAAGCGATGGAAAGGAGTATCAAACAGGTTTCATCCACAGCCGTATCGGAATCGTCTGTGATGGATAACTCCATTCAGAGCTTTGCGCAAAATGGGGCGAAATACATTGTTTCCTACCTCGTTGGGCAGGGTATGGGGACTTTGCTTCAAAGTATCGTGCAAACACGTGGGCAGTTTCAACAGTTGGAAATTGCCTTTACAACCATGCTCAAAAGTGGTACGCAAGCAAAGGGCTTGATGGATAGGCTTATTGATACAGCCGCCAAAACTCCGTTTGACCTTTCGGGCATTGCGAGTAGTGCCAAACAGATGCTTGCTTACGGCTCAACCGTGGATAATGTGGTGGATGAGCTGGTAATGCTTGGTAACGTGGCTTCGGGCGTGGGTGCGCCACTACAGGATATTGCCTACCTCTATGGAACGCTACGGACACAAGGCAGGGCATTTACCGTGGATATTAGGCAGTTTGCCGGGCGTGGTATTCCCATCTATGAGGAACTGGCTAAAGTGCTTGGCGTAACCAAAGATGAAGTTTCCAGCCTTGTAACGGAGGGTAAGGTTGGCTTTGCGGAAGTAGAAAAGGCTTTCCAAAACATGACGGGTAAAGCCGGGACTTACTACAACCTCATGCAAGAACAAAGCAAGTCCCTAACGGGTATGATTTCCAACATGGGTGATGCGTGGGAACAATCGTTAAACAAGTTGGGTGCGGATAACCAAGATGTTTTTGCCGGAGCTATTGAAAGTGCTACCTATATGGCAGAGCATTTGGATGATATTTTGCGTATTTTGAAAGCCGTTGCTATAGGCTATGGAAGCGTGAAAGCCGCTATTGTACTGAATACATTAGCCACAAAGGGATATACGGGCGTTGCTCTTTTGGATAACACGGCAAGGCAGGCTAAGATTTCCTTAATGAAGTTGGAAGCCGTTGCTACTGGGCAGATGGTAGCTCAGACAAAAGCGATGGTTGCAGCCCAAAACAGCCATGTCGCAGCATTGCAAGCGCAACTGACGGTAGAGGAACACGCCAACATGGTAAAGCAGTTACGCATTGCCACCATTCAACAAATGCTTACCATCCAACAAGCAGAATACCTTTCCAATTTGAATCTAACGGCTTCTTCTGCCAATTATGAGGCGGTGGCTCTGAGTGTTCTTACCGTTGAACAAAAGCAAGCTCTAAGCAAGTTAGACTTGTCGGCTAAAAGTGCCGTGTATCGTGCCGCTTTGGAAAATGAGGTTGCCGTTAAGACACAAAACAGTGCGGCTACCTTAAATGCCATGCGTACCGATGTCAAGGCAGCAGCCGTAAAGATGGAATCGGCACGGGCTGATGCACTGGCGGCAAAGGCGGCTGTAGAACGTGCCTATTTGGAAGTGTACAGGGCACAACAGACTGGGAACGCTGAAAAGATAGCCATTGCCACTAAGAAGATGGAGGCAGCGGAGGATAACGCAGCTATCGCACGAAAGACGGCTTTAGCCACCCAATCCGATTTTTACGCAAAGAAAAAACTACTTGAAGCTACAGCCACCAAGCAATCCACAGCCGCTTCCGTGGCAGATACTACGGCAAAGACAACACAAGGGGCTGTAACTTCCGTACTGACTGCAATCACGACAAAAGCAACGGTAGCGGTGAAAGCTCTTTGGGCTTCCATGATGAGCAATCCTATCGGCTGGGTAATGGGATTGATAGGTGCATTAGTCAGTGTAATTACTCTTTTTACGGGCAAACAAAAAGAAGCGACCACGGCAACGGGTGAATTTCAAGATACCACGAAAAAAGAGATTGACGATTTGAATTTACTTTTTGCCGTATTGCAAAATACGGAGAAAGGAACTCAAACACATAAAAATACGATTGAAAAAATCAATGCCGTATGTAAACAATATAATAAGACATTGCTTGATGAAAACGCTACACTTGATTTACAGCGTCTTAAATATGAGGAATTGACTACAGCCATTCAGCAAACTACAGCCGAAAAAATCAAGGCTAAATATACCGAACAAGCTATGCAAGAACTGGTACAAAGCCAAACGGATGCACTTGATAAGCTGAAAGAGAATGCCGAAGATGCAACCTACAAAGAAATTCAAGAAGTTATGGAAACCACCCCGGAGGGTGTAACCGTTATGATGAATAAGGTTGTTGATGTGGCTTCAAGTTCTATTCGTGGAGCTTCGGGGGCTGTATGGGATGCGGTAGAATCTATGGCGGTAGAATCCGCAAACCAATTGAAAGGGCTAACAGGTCAAGCCTATACCGATGCGTTCAACAACTCATTGGATAGCATTGTTTCTGCCGTACAAAAGTCCACCGGGGCTACAGGTAAAGAAATGGATGCTTTCAAGGAAAATATAAAAACTTATCTTGAAAGTGTCGCACAATCAGCAAAAAAGGCAGATGAAACCATAGGCAAGGTAGATAGGCAACTTGAAAAATTCTATGGTAAAAAAGATACGACTTCTGTAACAGAGAGTACCGACTATGTGGCTATGTCGTTTAACGAGCTGGATAAGAAAATAGGTGAAACTCAGAAAAGTATTGATACCCTCAATGCCAAAAAGGTAAAGGTGGAAGCCGATAATACCCAACTGAAAGAGCTGAAAGACTTGTTGGATAAATTGAATGGTGCTGTAAACACCAAGAATACAAACCTTAACACGGAAAAGGGAATATCAGACCGTATCAAGCAGCTTAAAGAATTGCGTGAAGCTGCCATTATCGGTAGTTCTGACTATAAGAGTTATGATACGCAAATAAAGAAGTTGGAAGCCCGTTTACCCAAGCATACCACGGGGGATAAAGCGGATAGTGCCGCCAAGCAACTACGTGAAAGGCAACTTGAAGCTGACCGCAAATTGGAGGCTGACCGTATTGCAGTCTTGGAAGAGGGCTACGAAAAACGCAAGCGCACCCTTTCGCTCCAACACAAGGAGGCATTGGATAATATAGACAAAGAGGAAAAGGCTTTGGCTAAAGCTCGTAAGGATGCCGGAAAAGGTGGCTTATCTAAGTCTGAAAAGGACGGCTTCGATGAAAGGCGAACACTTGAAAACAAGAAATATGACAAAGCCCAAAACAAACTCTTTGACGGTGAAATAGAGTACAAGAAACAGCAATATGCCTTGTATTTCCGTTGGGTGCGTAACATGGGCGAAGATGTAGCCAATACCCAATTTGCCACGCTTTTAAAAGGCGGTAAATCATACAAGGAGTATGTGGAAAATGAAATCAAGGCTCTAAAGGATAAACAACAAGCCGGAACACTCACAGAGGGAGAAAGTAACCAACTTATTTCCCTTAATATGCAATACAATGAAATCACGGGGGCAAAGTCCGCTATGGATTCTTTCAAGGAATCTGTATCTAAGACCATTCAGCAAGCCCAAACACTTGCCGAGAAGTTGGAAGCCATAGCCGATGCAAAAGAGAAGCTGGCTAATGGAAGTTCCGGGCTTGTGGGTGCTGACGAAAAAGCGGAAGCCACTTTGTTTGTTTCAGAAGAAGATGAAAAGTTACAGGAAGAAGTACAGCAAAAGATACTTTCCTCTTACAGAACCTTTGAGGAACAAAGAAATGACATCCAAAAGGAATACGCCTTGCTGCGTGCTGCCGCTCAAAAGACGGGCGACCAAGAACGGATTAACCAAGTAAACAAGTCGGAGGCAGAAGCGTTAAGCACCCTTACCGCCAATATGTTAAAGCAATCGGATAGTTGGAAGAAGTTATTTGGCGATTTGGATAGCCTTTCTGTAGCTGAAATAGATAAGTTGGTGGCTGATATTGAAACAAAGCTAAAAGATGCGGATTTGAAACTGAATCCCGTAGATTACCGTGCTTTGATTGATAGTTTGAATCAAGCAAAGGAAACGCTTATTTCAAAGAATCCCTTTAAGGCTTTAGGCACGTTCTATGATGATTACATTGAAGCCAAAAAGAAGCTGGCAGAAGCCAAAGCGAATGTTGCTGCCGGAAAGGGTACGGATGAGGATGTGAAAAAGGCAGAGGCTGACATGAAGAAAGCCGCCAAAGGCGTAACCAAGTCCATTGAAACGATTACCGATACGGCTACCACGTGCGGCAATGCCATTGCATCCATGTTTTCTGATTTGGGACAGGATGATTTGGCAAACGGCTTAGGCACTGCAATGGAGTTGTTCGGGCAGTTGGGCAATGCCGCCGCCTCTGTAGGTAAAATGATGAGCGGTGACATATTGGGAGGCGTTACGGGTATGGTAAGTGCCGTTACTTCTGTAGTGGGCATATTTGCCAAATTGCATGATTCCAAGTATGAGAAGAAAATTCAAAATCTGCAAAAGGAAATAGATGCGCTGGAACAATCCTACAGCCGTTTGGAACGAGCCTACAATAATACTTATTGGGTGTTCAATGATAGCCAACGTGAAGCCTACGAAAAGAATATCCAACTGATTAACGACCAAATACGGGCTTTGGAACAAGAAGCCAACGTAGCAAAGAAGAATTGGGATTTTGCCCGTTACGCTCAACTCAACAAGGAGATTAAGGAACTCAACAAACAGTTGAAGAATGCGGAAGAAAACGGAGATATGTTTTCTATCTATGAGGCTCAGAAAAAGAACCTCAAACAGCAACAAGAGGATTTAAGAAAGCAAATTCAAGCTGAAAAGGATAAGAAGAAAACCGATAACGGAAAAATCCAACAGTGGAACGAGCAAATAGAATCCATTACCCAACAGATAGAGGATTTGGATAGGTCAATGATGGAAACGCTTGCCGGAACGGATGTAAAAACCGCCATTGATGAATTTGCCGATGCGTTGGTAGATGCTTATTGCAAAGGTGAGGATGCAGCGGAAGCATTGGGCGAAAAGACAAAAGAAGTCCTTAAAAAAGCGGTTGTGGAAGCGTTGAAACGTGAGTTTTTGGCAAAGGGAATCAATGATGCCGTTCTCTATTTGGGAGAATCCATGAAAGACGGGAAACTGACCGATGTAGAGAAGCGAGAATTTGAAAGGATGGTGAACGCTGCCGGGGATTTGTTCAATTCCGCATTGGAGGGTATTGGTGATTGGATTAAGGATGTGGAGGAAGAAACCGTACAGCAAGACCCCCTTACGGGTGCGGTTACTTCCATGAATGAGGAAACGGGCGGTGTGATAGCCGGGCGGTTGAATGCCTTTGTCATAAACCAAAGCGACCAAACCTCTATTATGAGGCAGGCACTTGTTTACCAAGCCGAAATAGCCGCCAACACGAAGTTGAGTGCATCAGAGCTGACGGAGATTAAAACTACTTTGAAGCGCATTGAAAATAAAGATAGTTCACTTTTATCACAAGGAATAGCATAGTTATGGAACTGGTACAACAACTTAAAGAGGATGGCAAGGCAAAGGGGCTTTGCCGGATGTGGCAAATGAAGCTAAGAACGGGGCTTGACTATGAGCAACTGATACAGCTTTACATTAAGGGCATAGATTTCTGTATATCGGAGAATTACCCCACGCTTGACTTTATACGGGAACACTTCAAAGGCAAATGCGAGGTTTACGGGGTGTTTGTGGATGATGAGGTTACGGATAAGGTGAATTTACCCGATGTGGTGCTGAATGGTGACTGCAAAGCTATGTTGGAGTATGACGGCTATTCTGTTTCACGGGTATATGCACGGCATGATTCCCATAGTGCCGTAAACGTGTCGGACAATGCGATTGTTACCATAGACGCTTTCGATAACTCGTATCTGTATGTGGCGGTAGCCGGAACGGATGCAAAGGTGCTTGTGAATCTGTATGGCAATGCCAAAGCGGATATAGAGGGAGTGGGGATAGAAGTTAGACAAATGAATAAAAATACTTACTGATATGGATAAGAACATGATTTTACACCTGCCTTTCGATGACCCGGACGGTAGTATAGCTTACGACTTTTCACAGTACCGCAACGATGCCACCTTATCGGATGGTGCGGATTTTTCTAAGAAATCTAAAGTGGGTAAATCACTTGCTTTGAATGGTACGGGCGAATGCGAAACAGCTCGTTCCATACCCTTTAGCGGTAATTTTACACTTTGTTTTTGGGTGCTGCCTGTTTCTCAAAAGTTAGGCTGGGTGCTGAATATGCCCGGTATAGACAATTATAAAGAGCAATGGCTTGATGTAATGCCCGATGGCTGGATTTTCTTTGCTTTCGTTAAGTCCGGCAATATGTTTACCGTCTATGAGAACACGACCCGGATATTCAGTGAAATATTACCAAAGACACCAACGGGGCTTTCCATCAACGACCAATCACTTTTTGGGACGAAAGCCTTGCTGGACGAAGTGAAACTGTTTGACGTGGCGAAAGAACCCCGTGAAATATTCGAGTTGCAGAAAGATACGGATGTGGAATATTTCATAGACGGAAAGAACTTCAAGGAGTTTGGGGTATTCGTTTCCAAAAGTGCCGGATTGGTTGGACGGTTGGAGCGCAAAGAAGCCTTGCAAGTGAACTGGGACAATTACCACGGTATTGTAAGGGATAAGAAGCGACCACGCTACAAGGAACGCAACATTACACTGGATTGCTTTATTGAGGCTTCGGGACGTGCCGCCTATGTGGAATGGGTAAACCTTTTCTTTTCCCAATTCGATGCGGAGGGGAACCACCGTTTGCGTGTGGACTATGACGGAAAGGCAAAGCCTTTGGTATATGAAGTGGAATTGCTGGATGAGGCAGACCCGGAAAAGAGCTGGGGACAATATAGCAACGATTTGATGGTGGGTACATTCCGTTTAAAGCTGGTGGAAGATGAACCTGTGAAAAAGGTGCTTAGATATATAGGTGGAACTGCAAACGGCAAGGCTACGATTACCGTCACTTCGTCCAAGCTGCTTAATATCTATTGGGGTGACGGCACGCACACTTACGATGTGTCCGGCAGCGAACAAACGATAGAACACACTTACGTTACACCCGGTGAATACGAGATAATCGTTTCGGGCGTGATTGAAGACATTGAAAAATTTGAAACCAATGCTATTGTGATATGGGAACTCTTGAAATAATCAGGCGCAACGGTGAAAAGGTACGCTTGTTTTCCAAAGAGCCGTTTTGTACGCTGAAATCAGCCGCTCAAAACAGTTCCTTAATGGGGGATGATAACGTACAGCTTTCCATTGTTTCCTCTGAGTTGCTTAATTTAGGCAAGGGAGATAAAATCATAGTGGAGGGTGAAGAATACACCATCCGTACTAAGGTGAACCGTGAAATGCTTTCGGACAACCATTATGTGCATGATGCCACTTTCTACGGAGTGATGTACGAGCTGATGAAAAGCCTGTACCGAAACACCGATGCAAACGGGAAATCCAGCAAAAGCACGTTTGACCTCACTTATAATATCCGGGACTTTGTAAAGGTGCTTATCTACAACGTGAGCCGTGACTATCCGGGCTTATGGGCTTTCGATGAAGCTAATTGCCCGGACACAGAACCACGTACCATTTCCTTTGCCCGTAACAATTGCCTACAGGTTTTGCAAATGCTTTGCAGTGACCGTGAATTTGATTTGGAGTTTCTCATTACCCAAAAGGACGGGGTGCGTACCATCCACATAGGAAAGTTCGGTGCAAAAGTTGTGCCCCCGGGTGGCAACGCTTTCTTTGAGTGGGGCAAAGGCAACGGCTTGTACAAGCTCAAAGAGCAAAAGGTAGATGATAAGACCATTATCACAAGACTTTGGGTGGAGGGTGGCACGACCAACATTCGGAGTGATTACAGGGACTATTCAGAACGCCTACAGCTTCCGTTTCCAGTGCGTTTGAACAAAAAGGAACACAAACTATGGGACGGTACAATAGTACCGCCTCAGAGCGAATATATAGGCATATCCGATGATAACAAGCGTTATTTGGAGGATGGCGATTTGAGGGATGCACTGGGTAGTGATGAGGATGCTGTGACGTATGATAATATTTTCCCGAAACGGACGGGTACGGTTACTGCTTTGGTGGCTGATGATATAAACAGCTTCATTGATGATACAATGGACTTTGACCTGAACGAGAAAGACGATAAAGGTACAAAGTATCTGATTAACGAGGTATCGGCAAAGATTAATTTCATTTCGGGTAAATTAGCCGGACAACAATTTGAATTGGCGAAAAAGGGAGGATACGACCATGCAACAAAAAGGTTTACGCTCATTCCATTTACGGACAACAGGGGGCTAACTATTCCTACCACTGAAAGCGAGGCTTACCGAATAACGGAGGGTGACACGTATAAGATTACGGATATTCACCTGCCTAAATCTTATGAAGATGATGCAGAGGAAGATTTATGGTATGCCGGATATAACGAGTTCAAGCCACGCACACAGGCACGGGCGCAATATCAGCTTACCTTTGAACGTTCCTATTTTTTGAACGCTTTGCCAAGCGATAGCGAAACAACCGTCTTTCATGTGGGTAACTATGTACCCGTGAAAGATGAGCGTTTCGGTATTGAAAAGAATATCCGCATCCAAAAGGTGACAAAGAACCTGCTTGTGGAGCATGACTATACACTGACCCTTTCGGACATTACAGCCATTTCCCCAATCACTCAAACGGTTGTGGATGTTGGACGGCACGAAACAATCATAGAAAACAATCGGCTTCGGGACTTGACTAAGGCACGGAGGGGATGGCGTACAACAGAGGAACTGCGTACAATGGTGTATGATACGGACGGTTATTTTGACCCCGAAAACATCAAGCCCAATTCCATTGACACCAATATGCTTACGGTGGGGTCTAAGAGCCAACAATTTGTTTTGATAGATGTGATACTGCAAGCCAACGTAAACGGAATATCCAATCGTTTTGATGCTTCTGCCGGGGTATTGGCTCACTTGACTATTGATGATGAGATAATCAAGCATTGGAACATGGCGGCTGGCTCATTCACTCTATCAAGCCCAAAGGGGTACTATGTGTTTGCCAAGTGTTCCAAGAAAAGCACGGATGGCATTTGGTATGTGACACAGGAACAACTAAAGGTTGAACCAACCGAAGACCCGAATAACTATTATTTCCAAGTGGGTATATTGGGGTCAGTGCATTCGGATGATGATTTCAGGGACTTTACCACCACCTACGGATTTACCCGTATTAATGGGAACACTATCACTACGGGTAAGATTATAACAAGCGATAAGGAGTGCTATTTGGATTTGGACGGCAACAAGTTCCGTATCGGTGATTCTTCAAGTTCTATTGATTGGAACGTAACGGCAAAACGCCAATTAACGTTGCACAACGTCCGTTTGCTTTCTGATAGTGGGGACACCTCACATATCGGGGTGTTCCGTGGCACATATAACCCGAAGTACGTGTACTATGCCGGGGATGAGGTGGCTTACACGGTGAATGGTGAAACGTGTACCTACCGATACACTAACCCCACACCAAGCATGGGCAACCTGCCTACCAATTCCGTATATTGGTCGGTTGTGGCGAAAGGTTCTACCGGGGATAAGGGAGAAAGCGGTTTATCCGTATTCTATACCTATAATGACAGTGAAACCAAGCCTGCCACCCCTACGGGGGATGGCTCTACGGGAGGTTGGCACAGAACTTCGTCCGAAAACGTGGTTTGGATGAGTATAAAGAACGCCAAGACTGATACGGAGGGTGCGTGGGGTATTCCTTTTCGTGTGCGTGGTGCTGATGGTACTTCAATCAATATCAAAGGTTCTAAGGACAATGTTTCACAACTGCCTACCGTTGGAAATTCAGAGGGCGATGCTTATCTAATCGGGGGCAACCTCTATATTTGGGATGGCACGAACTGGAAAGATGTTGGAGCTATTAAGGGGGAAGATGGAAAGAGTAGCTATCTTCATAAGAAGTATTCCGATGATGGCGGCAAAACGTTCACAGCCGGAAACGGTGAAACACCCGGAAGATGGTTGGGTTTGTATGTGGATATGATACCCACCGATAGCGACAAACCAAGTGCCTACAAGTGGAGCGACACGAAAGGACAAGACGGAACGCCCGGTTTACCCGGTGAAGATGGGCGTACTCCATACTTCCATATCAAGTATTCGGACAACGGGGGAATGTCGTTCACTGCAAACAATGGTGAAGAGCCGGGCGACTACATAGGGCAATACACCGACTACGTGCAGAAAGACAGTGATAATCCGATGGATTACACTTGGGCTTTGATTAAAGGCGAATCGGGTACAGGTGGAACGGATGCCGGAGCTGGTGAATATTACGAGTATCGTTACGCTAAAAATGGCTCGACTTTAGTACCGCCCGATTTGGATGTTAATTCTTCCAACCCTACCGGGTGGAGTACGGAAATGCCGAAAGTAGGAGCGTTGGAATATATTTGGTGTACAATGGCTAAGAAGTCCGGGCTTGCAGACCGTACCAAATTTCATTTGCCCATTGAAGCTAACGACACTTCAAGCATTGCCGATATTTCGGGTAACGGTTATAATGGTGTGCTGGGCGGTGGGACGGTAGTAAAAGACGGAACGAGATATGCCCTCAATCTGAGTGGTGGAATGGAGAGCCGTATTCCTTATGATTTACCCTTTGGGGAAAGTTTTACACTCTGTTTTTGGATGAAGTCAGACCAAAATCAAGTCAAGTGGATGTTGAACGGATATAACGGTAGGCACTATGTGGAAAAGAGTATTGCAATCACGCCTAATACGTGGTTTCACCTTGCATTCCGTTTTAATGACCGTACCGTTACGGTATTCAAAAACGGAGAGCAATTACATAGTGGTAGCGTTAATATCATGGCTGTAGGCTTTGCTATTTACGATGATGATGTATTCGGTTCTGCCGTGTATTTCGATGATATACGTTTGTTGATGGGGGCTTTACCTGTGAATGACATTGCTTCCGTAATGAATGGCAAAGCAGACCTGATGATACAGAAATGGAGTACCCCTATTCGTGTAAATCCTTATGATGGTGAAGATGGAAAGCCTGGTGTTAGTGTGACATTGGCAGATGTGGAATATGCACAAAGCACGTCAAATTCAGTTGCGCCTACTACGGGGTGGCAGACAACCGCCCCGACATGGATAAATGGGAGGTATATATGGAGTAGAACGAAAGTATCTTATTCAGACAACACGACTACCTACACTAAGGCGGTTTGTATTACAGGCGGCAAAGGCTCTACGGGTGATAGCGGTGTTGGCGTAAGTTCTATTATTGAACAATACTACCTATCCAGTTCGGCAACCTCATTACTTAATGGCTCATGGAGTACAACACGCCCAACTTGGAAAGACAAATGGTATATATGGACACGCTCGGTTATCACTTATACGAATGGAACGAGCGACACTACGGCTGCAATATGTGTAACGGGGTCGAAAGGTGATAAAGGTGAAGATGGAAAGCCGGGTGATAAGGGGGAGAAAGGCGATAGCCCCGTACTTGTTTATAGGGGTATTTATGATTCATCCAAGACTTATTACGGAAATAGCAAACGGTTGGATGCTGTAAAATACAACAATCAATACTATATAGTCCGTATTGATGCAGGAACATTCTCAAATGTCACTCCCACGACAACAAGCAAATGGAATACGTTTGGAGCGCAATTTGAAACTATTGCCACAAACTTGTTATTGGCTGAGGGGGCAAACATTGGAGATTGGTTTATTAAGGGCGGTAAGATTGTTTCCACTATGGGTAATGGTAACAGGGTAGAGCTGGATGCTTCAATGGCTCGTATTTATATTGAATCTTCAAGTGGTGGTGGTGATTATGCGCTCGTTGATTTTGGCGCAAAAATGACAATAGATGCCAACCGTGGAATTTTTGAAACAAGGGCTAAAAATGCTCCTAACTATTCTAATGCGGTTTCCTATATGTCACCAACGGGAATATTCTCAAATATGGCAGGTACGGACGGTATGCCAGCAAGTAGCGGATATACGCACCGTGGGGCTATTGTTGGGCTTGGTTTTGCAAATGTTCCGGCAAGAACATGGGCTATAAATGCGGTAGATACAATCGTGGCAGGTGTTTATGGTCGGGCTTCTAATTCGGGGACTGCACCAGCCTTTGGCGGTTTCTTCTATGATTTATTTGCCGGAGGCTTGATTTTTGGTCGAAAGTGTATTACAGGAACGTCGAATAACACATGGTATTTGAATAGAGAAGATACCGTGGTAATAGGGTACACGTCTGCCGCATCAGTAGTGTATCTTCCGGCTTCTCCTAAAGAAGGACAGGTTATATTTGTAAAGCAGTGGTGGAGAGGCTATATGAGATTCAGACCAAGAAGCGGCTACCTAATCTATGATGATACTTCGGTAAATGACTACTACGATTTTGGAGAGGGTCAAGGTGGTATGTTTGTATATACCGTAGGATATGTAGATGGAGTTAAAAAACAAGCATGGTTAGTAAGTAGATGGAAATACTAAAAATATGGAAGAAAGAGTATTATACGGATATATGGATGGCGACTATCTACAATGTATAGAAATAGCCCCTATTCCTCAAAAAATCAGAAATGAGAAAACGGGGGAAATAACAACACGCATGGTATCGGTTATTGAACAGGTGGCTGAACTGCCAACCATATATAAGCCAGTGGATGCAATAGATGAAAGTAAACAAAACACAGATAAGGAGGGCTATGTTGTGCGCATTGTGCCATACGATGCCGGGGACAGGATTTCATTCAGATACATAGAAGTCCCCGACTTTCAAAAGGTGGCACATGAGATTGAACGCTCAAAGGAGGTGTTGGCAAGTAGCGATTATAAGATAATCAAATGCTACGAAGCCGCCCTAATGGGGTATGCAATGCCGTATGAGATAAAGGCATTGCATAATGAAAGGCAGTTGCTAAGAGATAAAATCAATGAACTTGAAGCACGTTATACCTCATTATCTGATGATATACTTTAATTATAATCATAAATGTGTTCAACAAACACATTTATGATTATATTTGCAGTTAAATAAACTTGATTTACTCAGTGAATTATGGAAACAACGATGTACAGCCTACGGATTCTTTCCAAAGGTAAGGTTACAGACCTTTCCAATGGTTTTGCTTTGGGTGGTGTTCCGTTTACCGTCTTTGTACGACCTAAAGAGGTTACGATGGAAACAAGTACGCTGCTTAAATGCAAGCTCATTTGTGATAAGGAATTTAGTATGTTCCCCGTACCTATCGGGGATTGGACGCCCGGAGCGATAGCCGTAATATCCCCAAACGGTATCGACCTTTCGGTATATGATGTGTATTGGGGTGCTGGTGAAACTATTAAATAACTTATAGCTATGGGATTATTATTGGGAAGCGGAAACACGAAACCGCAATATCCTTACGACCAATGGTATGGGGTGCAAGGTGATTTCAACTCACAGGACTACAAACTAAAGCGTGTGGGTAATTTGGATTTGCACCGTACATTACCCATTCAAGCGAAGCTGAAACGCTTTGTGGAAAACCCTGACGGCTCGGTTAAGTATTACCTTAACCAAAATGACAGCCGTAAAAAGGATTCGGGTGCAACGGCTTTGATTGACAGCACGGACGGTAATGTAATGCTTGAAAAGCCGGAATATTACTTCAAGTTGGAAATAGAGGGAACGAAATGGATTCGTGCCTATTCCGAATATCCGTTGCCCGGCTTTATCAAGATGGAACGAAAGACGGTAAGCCCGTGGTATGCAACGGTGGATATTACCAACTCTGTAGCCGTTTCGGGATGTTGGCTCACTTGGAATGGCGATGAAATTGCAAGGGATTCAGACGGATTTGTTATACTCAAAGCGAATGCCGCACAATTCAGAGGCGGTTCGGGTGCTGGTGATGCCGCTAAGGATGGTACTTACAACTCCATGTTGGGTATGCCTCGTACTTCCATTTCAAAGGCTGGTGTTCGTCCTCTTTGCAAGAACGGAACACACCACGGGGCGTACAGGGTGTACAATGAAATTGCTTGGTTGCAACGTGTGGAATATGCCTCATTGCACTGCCAAGATGCTTACACCGAAACGCTGACTGCTGACGGATTCCATCAAGGAGGCTTAGGGAGTGGTCCGGTTGTTAATGGTACGGAGTGGAATACATGGGGAAGTTACAAACCCTTTGTGCCTTGCGGTGTTACTGCAACGCTGGGAAACAACACGGGTAAGGTGTCCTACACCATCAAGGGATGGACTGGTGGCGATAAGGTGGTACAAGTAACCTCTTACCGTGGCTTGGAAACTCCTTATGAATACTTGTGGATGCTTGCTGATGATGTACTAATTTGGCATAAAGCGGATGTATCTATTGCCTATGTATGCGAAGACCCGACAAAATTCACCTCTCATTCAGATAGTGCTACTACCGTACCTATCGGATATGAAGCCATTACGGAGCTTCCACGAACTGAGGGCTATGTGCTTTCTATGGCTCATTCCACTAAAGGTTATTCCTTTGCCGAAAAAGTAGGAGGTTCAAGTAATAAAGGGTATTGCGATTACTATTGGACTCCCACAGGTGGTAGTACGTGGTCTGCTGTAGGCTGGTATGGTGCCCTTTTGTCTGCTGGTGCGAATTTTGGTGCGACTGCGGGTTTCGGTTTTCTGGGTGCGGATCATCGTTCCTCGTATGCGTATGCGGACGTTGGGTTCCGCTTGTGCCGTTTTTGACGGACTGCAAAACTCGGTGAACGGAGCAACGAAAATGGCGTTGGATTGAAAAAAATAAAAACATAACAGGGTTGTGGCGGCTGGTGCCCTTTTGTCTGCTAATGCGAATAATGGTGCGAATGCGGGTTTCGGTTTTCTGGTTGCGACTAATCGTTCCTCGTCTGCGGATGCGTGCCTTGGGTTCCGCTTGTGCCGTTTTTGACGGACTGCAAAACTCGGTGAACGGAGCAACGAAAATGGCGTTGGATTGAAAAAAATAAAAACATAACAGGGTTGTGGCGGCTGGTGCCCTTTTGTCTGCTAATGCGAATAATGGTGCGAATGCGGGTTTCGGTTATCTGAATGCGAATAATCGTTCCTCGAATGCGAATGCGAACATTGGGTTCCGCTTTTACCGTGGTTTCAACTTATAACTGTTGCTGCCACGCCCTTACCTCACAGGGACTATCGGCACGTCTGATAGTTGGTAAAATAATATGGATTAGGACGGTGCAAGTAAGTAATTGAAAGCTCTGTTTTAGAACAACGGCACAAATGGGTGTAGTAAAGACTGAATACGGGTTATGTTATACGGCTGATACCTGCTTTAATCAATACTCGGATTTTGAGGATTGCGGTTTATATGTCGGTGATACAGGAAAGATATTCATTTCCCAAGCTAAGAAAATTAAGAATGTTTATCACCTGATATATGAATGCTCCAACCTCATACGGGCGCAATATAAGGCACAGCAAGGCAAAGGAGAGCGTACCGAAATATCCAAGTTCAATGAGAACATTTTGGAGAATTTGGATAGCTTGTACTGGGACTTGCGCAATGAAACTTATACCCCCGGTGAATATCGGATTAAGGTTATATATGAGCCGAAAGAAAGGGTGATTATGATTGCCCCGTTCTTCCCGGACAGGATAGTACACCATTGCATTATCAATGTGTTGGGGCGTTACTGGACTAACTTCTTCATTGCGAATACATACGCTTGTATCAAAGGGCGTGGTATTCATAAATGTATGGAGGATGTGCATACGGCTTTAATCATAGACAGAAAAGGTACAAGGTTCTGTTTGAAGATTGACATCAAGAAGTTCTATGATAACATAGACCACGCAGCATTGAAAAGGATAATCCGCTACACTATAGCGGATGAACAACTGTTAAGGCTGTTGGATAAGATAATAGATAGTAACGGTAAAGACAAGGGGCTGCCAATAGGCAATTTCACAAGTCAATATTTGGCTAATCTCTATTTAGCATATTTCGACCATTGGGTTAAAGAAGAACTGGCTAAGATAGTGATGAAGCGTTTTGGGGTGAAAATCTACTACTATCGCTATATGGATGATATGGTGATACTATGCGCTGACAAAGAGGCACTGCATTTCGTACTCGACATGATGGGGCTTTACTTGGGTGGCGAATTGAAAGTAGAGATTAAAAGCAACTGGCAGATATTCCCGGTTGATGCTCGTAGCATTGATTATGTGGGATTCAAACAAAACCATTACGGCATATTGCTAAGAAGCGGTATTCTGAAAAGGTTTTATAAGAAATTCCACCGCACCATCAATAAATACGAAATCAAAGATGAAACGGATATTAAACACTTCTTCCCATCTGAATATGGCTGGATAATCAGATGCTCGGAGGAACACAGTAAATTCATTTTTAATAATTGTTTGAACGATGGAAGCAAATGTTTTGACTACAGGGCTGCTGGCTAAGACTAAGCCGGAGGTGATAGATTCTCTTAATAACGGGCAGGGAACGTTCCTTTATAACCATAACATCAAAGAGGTTAAGGTTATTGCAGACAAAGAGGGTGGCATTGAGATTACGACTGATGCGGAACGTGCCACAGGCACGATGTTCCAATATGACAGCGTGAGGGTGGAATATCCAAAAACGGCTGATAATATTTTCAGCACGTTGCTTACTGCAAGATACCCGGCTAAGACAGAAAGTAAGCTGGTAAACGAATATCAGTCTGCCATGCTGGGATTGCTTGCCGAAAGTGCGAAATCCCCCTATGAGAACTTTTTGAAAGACCGTTTGGCTATCCGTGAAATGGTGGATGCCGATTGTGAAACCTATAATATACCGATGGACTTATGAACGAGGTAATGGACTTTGAGGAAACCGAATCCTTGAATGAAGATATTTTCGATTGTGAATACACCTCAGTAGATGCCGTGATTAATGAGGTCACGGTGTTTACGGGATGTAAGGAAAGACAGACAGAGAACGGAACGAGAACACTAATCGCCTATGGCGAGGGTATCGGTGCATCCGCTTTCTATACTGATAGTAAGAAGTTGAAAGATGTTGTTTTAGACCCGAAGCGCAAATATCCATTTCGTGCCGTAATCAAAGTGGTACGCTATGGAACGATGTACGGGTTTAAGTTCTTTCCACCGAATACTCCAATCACGCAGGAGGATAGGGATAACTTTGAGTATTACAAGCGAAACAAGTATAAGAAAAACCGATGATGGAAGAAAGTTTGAAAGTAGCACAAGGCATAAGCGATTTTGGCTTTATGGTGATAGTGTGCGCTGTGTTTCTCTGTTTGGCGGCTGCACTTATGGTAGCTTGTTTCAAGTGGTTCAAGTCTATCATTAACGACATGATTAAAAGCAATCAGTCTATGGTAGCCGAACTTCTGACGGAAACCAAAACCCAAAATGATATGCTCACTGACATTGCAGAGGGGTTAAGACCCGAAACGCAGTTGCGGATAAAAAACATATCAAGCATTTACTTTGACCTTGCCGTTGAGAGGGTTTGCCGTATAATAAAGAAAGTGCGTGAAGAAAACCACATCGCAGACCGTGAAGCCACGAAAGCGAAAGTACACACCTTGATTATGAATATGCACGAGGACAGAAACAGCCGATTTGATGCACATTCGTATCGAGGGAAACGATTGTCAAGCTACACTTCGCCCGAATGGATTGAATGGGTAGAGCAATGTGTGTTGTCAGAGGTTTATGCGGAAACGGTGAACAATGGCAGAGCTTATACCAATGTACAAATGGTATATGACAGAATTAAAATAGATTTTTACCATAAATTGAATCAAGAATGAAGATACTTATAGACAATGGGCATGGAGAAAATACACCAGGTAAACGCAGCCCGGATGGAACTTTCAGGGAGTATGCCTATACAAGAGAAATTGCGGATGAAGTCGTGCGTGAACTGGCTAAACGTGGCTATGTAGCGGAACGCATTGTTAAGGAGAACTTGGACGTGCCTTTGGCTGAACGTGCAAGGCGTGTGAACGAGATTTGCGCCCGATATGGAGCTAATAACGTGTTGCTTGTTTCCATCCACTGCAATGCTGCCGGGAATGGCGAATGGATGAATGCCCGTGGATGGTCTGCCTATACCACTAAGGGCAAAACGAAAGCTGACGAATTGGCAAACCGAATGTATGATGCTGCCGCTTGCTTTATTACCGGGCAAAAGATTAGGCGTGACTATTCGGATGGCGACCCGGATTGGGAGGAAAATTTTTACATCCTTTCCAAGACGAAATGCCCGGCTGTATTGACGGAAAATTTCTTCATGGATAACAAGGAAGATATTGCTTACCTTACATCTATGGAGGGGAAACAAAACATTGTGAACACCCACGTAGAGGGTATAATCCAATACATCAAGGAATATGAGAAATAAAGCGTTTTTGATATTAATCGCCCTCTGTGGGCTTTTGATGGCGGCTACCTTTGGGCTATGGGCTTATTGTTCCAAGTTGAAATCAGAAAAGGAAAGATTGGATGGCAACCAAACCGCCTTGTTGGAGAAAATTGAATTTTACCAAACAGAATCCGGAAAATCCGCTGCTTCTGTACAGGCATTGACTTTATCCAAGTCTGAGGTGGAAAAGCATTGTGCCGACTTGACGAATACCGTTAAGGAACTTGACTTGAAAGTAAAGAGGTTACAAGCGGCTTCCACGAATGCAACAAAAACGGAGGTGGAGGTACAAACCATAGTTAAGGATAGCATTATATACCGTGATACATCCTATCTTAAAGTCCAAGCGATACGATGGAAAGACCCGTGGATAAATGTTGATGGCTTAATCATGCCCGATAAGAAACTGGATTTACGCATACAATCTGTAGATACCCTATTTCAAGTAGTGCATAGAGTGCCTAAGCAATGGTTGTTTTTCCGATGGGGAACAAAGGCTATTAGGCAAGAAGTTGTAAGTAGCAATCCCCATACCAAAATAGTGTATTCGGAATATATAGAATTGAAGAAACGGAAAAAGAAATGATTAGGTGTTAGTAATAGAGTAGAACTTTTGTTCTGAGCCGGGTTCGCTGTGAAGTGCGCCCGGTTTTTCTTTGTCCTTTGAAATAAAAGTCATATCTTTGCAGTACCGATTCTGAAAATCGGTGTTGCATTGTACCCCTGTATTCTTCTTTTGGAGAGGCAGGGGTATTCAACAAAAATGCAAAAGTTCTACTATAGTTCTACGAAAAATTGAAATAGTCTCGCAAGTGACTGATACTCAAAGTTAGGTTAGAAGTTTCCTAAACTTTAGATAGGGGTTCGATTCCCCTCGGGGCTACTACAGAAGAATCTATGAGAGTGGTATTGTTTTGCTTTCATATTGTATCAAGTTTTAAGTGTAACAATAGCTTCTTTTAAGATGAACGTCTTATAGCTTCTATTTGTTTTAATAATCAATAGAAAAAGCCTCTACCGAATGTTCGGAAGAGGCTTTTCTATTTGTGGAGTTTATTATTCTTCCGTAGCTGGTACTACGACTTTTTTGTTCTTCATCATGTTGTATGCAATTGGAGATGCAATAAACAGTGAAGATAATGTACCGATAACAACACCCAGGATCATTGCGAATGCAAAGCTGCGGATTGAATCACCACCAAGGATGAAGATACACAGCAATACGATCAATGTACTCAATGATGTATTGATGGTACGAGCCAGCGTTGTGTTCAGAGAGTCGTTGAACAATACTCGTTTGTCACGTTTCGGATATAAACCGAAGAACTCACGTACACGGTCGAAGATTACCACCTTATCATTGATAGAGTAACCGATAGCTGTCAAGATAGCACCAATAAATGTCTGGTCGATTTCCAGAGAGAATGGCAGGATACCCCAGAACAGTGAATAGGCACCGATAATCATAATGGTGTCGCAACTCAAAGCTACGATAGAACCGATACTGTAAGCAATGTTGCGGAAACGGAGCAAGATATACAAACCGATGGCGAGCAGTGCCAATACTACGGAGTAGATAGCGCCTGTCTTGATGTCATCTGCGATACTCGGACCTACTTTCTGTGAGCTTACGATACTACCACCTGTGTGATTGTCACGGTCGATGAAAGTTTCCAATGTGATATTCTGAGTCAATACCGGCTTCAAGGTTTCATATAGATATGATTCGATTTCAGAGTCTACATTGTTGCCTTCATCTTCGATACGGTAGTTTGTACTGATACGTACGGTCTTTTTGTCTGTACCGATAGCAATAACGCTTACGTTGGCGTCGCCAAATTTGCTAGAGATCAATTCACGAACTTGTTCCGGTTCTACAGGATTCTCAAATTGTACCTTAAAGTTACGTCCACCAGTGAAGTCGATACTCTGACTCAAACCACGGATGGCAAATGAACCGATACAAACAACGATGATTGCACTGACGATAATAAGGGACTTTTTGTTTGTACCCATAAAATCGAAATGTGTATTGGTCATCAGATTCTTTGAAATCTTGGTTGTGAATGTCAGGTTCAACCACTTGTCTTTGTTCATGAAGTGTTCATAAACAATACGAGTAATGAACACTGCAGTAAAGAAGGATACCAAGATACCGATAATCAATGTCGTAGCAAAACCACGAATTGGACCGGTACCAAAGTTAAACAGGATGATACCTGTGATGATAGATGTTAAGTTAGAGTCGAAGATAGCCGAGAATGCATTTGAATAACCGTCGGCAAGTGCTTTCTTCACACCCTTACCTGCACGAAGCTCTTCTTTTGTACGTTCATAGATAAGTACGTTCGCATCCACAGCCATACCAAGTGACAATACCATACCGGCTATACCGGACATTGTCAGCGCAGCCTGGAAGGATGAAAGAATACCTAGCGTGAAGAAGAAGTTGAGGATTAACGCGCAGTTAGCAACCATACCTGGGATGAAGCCGTACATAGAGCACATGTAAATCATCAACAGAATCAGGGCTACAACGAATGAGAAAATACCCGCATTGATTGATTCTTGACCCAGTGACGGACCAACGATATCTTCCTGTACGATGTGAGCCGGAGCCGGCATCTTACCTGATTTCAATACGTTAGCTAAGTCTTTTGCTTGTTCAGGAGTGAAATGACCTGTAATCTGTGAACGTCCACCTGTAATTTCAGAGTTTACGTTTGGTGCAGAATATACATAGTTATCAAGAACGATAGCAATGGAACGGCCAATGTTCTGCTTAGTCAACTGAGCCCAGCGGCGTGCACCGTCAGAGTTCATTGTCATGCTTACAGCCGGTTTGCTGTATTGGTCGAATTCATCTTTCGCATCAGTTACTACGTCACCTTCCAACGGAGCTTTGCCGTTACGTTCGGTAGACTTGATAGCATATAATTCGAAAGTCTGTCCTTTCTTGTCAAATTCAGAAGGAGAAACACCCCATTTCAGGCGAAGGTCTTTTGGAAGATCAGCTTTGATTTCCGGCATAGCCAGATATTTGTTGATGTCAGCAGTATCTTTGTAGTTGGCATAACCAATAACGGGACCTTGTCCGCTAGAATTCAACTGAAGTATGGACAGCAAAGGATATTGCTTTTTGATTTCTTCCATATTTGCGGCAGACTTATCTTCAGCAGTTACGTCACCTTTCAGGGCAGCTGCAAGGCTGTCGGCAGCACTTACAGTTTTTTTCTCAACCGGAGTGGCTTCGGTAAGGACTGCTTCAATAGTATCTGTATCAGCTGTTGTTCCTTCAGCTAAAATAACACGCAATTTGGCGTCTGCAGATTGCATGGCAGGGAGAACTTCTCTAGCTGTATAAGTTTCCCAGAACTCCAGATTGGCAGAACCTTGGAGAAGTTTTCTCACACGTTCCGGCTCTTTGATACCCGGAAGTTCCACCATGATACGTCCCATTTTGTCTTCCAGACTTTGGATGTTCGGTTGAACAACACCAAAACGGTCGATACGGGTACGAAGAACGTTGAATGAGTTTTCAACAGCAGCTTTTACTTCTGCTCTCAGCACTTTTTCAACTTCTGCATCTGATGATTTCTGGTTAACTTTATCTTTCAACTGTTGTGTTGCGAAAAGTTCGGAAAGTTTTGCGTCCGGAGCAATTTTGTGGTATTCTCTGATGAACAGGGTGATAACATCATCCTGACTGTTGACAGCCTGTTTTGCAGCTGTCGCCAATGCGTTGTTGAAAGCTTCGTCAGGCTTGTTGTCTGCCAATGCTTTGATAACATCAGGTACGGAAACTTCGAGGATAACGTTCATACCACCCTTCAGGTCCAAACCTAAACTAATCTCCATCTCACGACATTGTTTCAGTGTCCAGTTCCACAGCATTACTTTCTCGTTAGAGAGAGAGTCGAGGTAGTCTTGTTCCACTTTCGGGTCGCCGTTCGCAATTTCTTTCGCCTTGTTGGTATAATGGCGTGTTACGAAGGAGAAGGAGAGGTAGAACACGCATACCAGCGTGAGTAATACCGCAAAAACCTTTACAAATCCTTTGTTTTGCATTTTACTTTTAATTTATGATGATTACTTTTTTAATTTAATTTTCAGTTAAATTCTGTCGTACACAAGTTCTTTTTGCCGTATACAAGGCTGCAAATATAGTTTTTTTTTCACATTCATGTGTAATAAGCCCTCAAATATTTGATGTTTAAGGGCTTTTTTACTGAATTATTTCATTCCTCTGTTTTTCAGTAGCGGTTCCAAGCTTGGTTCCGCTCCACGGAAATTCCGGTAAAGCACCATCGGGTCTTCGCTGTCGCCCTTCTCCAATACGTTGTGACGGAAGAGGTCGGCGGTGTTTTTATCAAAGATACCATGTTCTTTAAAGGCTTCAAAAGCATCATTATCCAGTACATTGGCCCATAGATAGCTGTAGTATCCGGCTGCGTAACCACCAATGATATGATTGAAGTAAGTCACGCGATAACGCGGTGCTATTTCGGGGATGAGACCGAGCTTGTCCATGGCTTCTTTTTCGAATGCAAGCATGTCTATATTCTTTACATCTGTTACGGTGTGCAGGTTCATGTCGAGGATGGCGGCAGCCAGTAATTCGGTAGTCATGAAGCCCTGATTGAAAGTCTTCTGTTGCAGTATCTTTTTGATGATTTCGTCGGGTATCACTTCTCCTGTCTGATAATGTTTGGCATACATTTTCAGTACTTCCGGTTCAGTAGCCCAGTGTTCATTGATTTGAGAAGGAAGTTCTACAAAATCGCGTACTACATTAGTGCCTGATGTTCCTTTGTATTCACATTTTGTCAGCAGTCCATGCAGAGCGTGCCCAAATTCGTGGAACAAAGTTTCTACTTCATCCATTGTCAATAGAGAGGGAGTATCGCCTACCGGTTTGGTAAAGCTGCAAACATTGCATACTAACGGACGGGTATCTCCTTGTTGTTCGCGGTAGTTGCTCATCCATGCGCCACCGCTTTTTCCGGAGCGTGGGAAATAATCGACGTAGAAGATACCGAGTTGCGAACCGTCTGCGTCTTTCACTTCGAAGACTTCCACATCAGGATGGTAGGTAGGGACACCTTCGAGCTTGGTAAGAGTGATACCATATAGCTTGTTGGCTACAGTGAAAGCGCCATTGCGCACATTCTCCAGCTTGAAGTAAGGTTTTGTATCTTCTTCGGACAGGTTGTATTTTTCTTTCCGTAGTTTCTCGGTATAATACCACCAATCCCATGCTTCCAGTTTTTCTCCTTTGCCTTCCTTATCCATTAATTTCTGAAGTTCGGTAGCTTCCGCTTTTGCTTTTGGCAGTGCATAGCTCCAAAGGTTGTTTAGAAGGCTCATTACGTTACTGGCGTTCTTTGCCATCGTTTCGTCGAGAACGAAGTTTGCATAGCAGTCGAAACCTAATAATTTAGCTTTTTCCAGGCGGAGAGAAACGATCTTACGGATATTTTCCTTGTTATCGTTTTCGTCGTTGTTGTTACCGCGGTTGATGTAAGCTTTGTATATTTGTTCCCGAAGCGGGCGATTTTCTGAATATTGCAGGAAAGGCAGGCGGCTGGCATTATGCAGGGTGAATAGCCATTTTCCGGGTTGTCCGGCTGCTTTTGCTTCTTCAGCGGCGCTTTGGCGGAACCATTCGGGCAATCCTGCCAGATCTTCTTCTTTGTCAACGAAGAGTTTGAAAGCATTATTCTCATTCAGTATATTGTTGCTGAAAGTAATGCCGAGTGTAGAAAGTTCCTTGTTGATTTCGCGGAGGCGGGTTTGGTCTTCGGCATTAAGGTTTGCTCCGGAACGGACAAATCTTTTATAAGTCTTGTCCAGCAGACGTTCTTGTTCCGATGTCAGGTTCAGCGAATCCTTCTTTTGATAGACGTCGTTCACGCGCTTAAACAGTTTCTCGTTCAGAGAGATATTATCATCATGTTCTGAAAGAACCGGTGCCAGTTTGATGGAAAGTGCGGTTAGTGAGTCAGTCGTTTCCGCATCTGTCATATTGAAGAAAATGGCGCTCACACGGTCCAGGATAGGTGCGCTGTTATCCAAAGCTACAATTGTATTTTCGAATGTCGGAATTTCCGGACTTTCGATGATAGCTTCGATGTTTTGATTCTGCTCTTCTATCCCTTTCAGGAAGGCAGGTTCATAGTGCTCCAATTTAATCTTGTCGAAAGAAGGAACACCATACTGGGTTTGAAACTCTGTAAAGAAAGGATTGCTTTCTGTTTTCGTAGCACAGGAGTACATCATACAACTTACTGCTAAAATGGTTAGTGTCTTTTTAATCATCATAAGTGTTTTTTATTAGAGTTTTCAGTTCTCATCGTTTACTGATATAGCACCAGATCGGGTAGTGGTCTGATGCTTTGATAGACCGGTCTACCGTGCAATTGTAGGCTTTCAGGTTGGGGCTGATCAAGATATTGTCTATGCGGAAATAGAACTTGTTCTGATTGTAGGAAATGCCCAATCCTTTACCGGACTGTGTGAATGCATCGTCTAGTTTTTGAGTCAGGATGCGATGTGTATACGAGATAGAACCGTCGTTGAAATCGCCGCATACGATAGTTGTCGGATATTTACATGCTGCAATGGCTTTAGCCACAGAATCAGCTTGTGAAGCCCGGATAGCCGATGCTTCCGCCAGTTTTCTGATTAATTGCCTAAGTCCGGTTTTTACTTTCTTGGCATTCGGGTCTTTAATCATATCCTCATACATCCCTCTGTCTTCTTTGGTGAGTTTGTTGGATTCCAGGTGGTTGTTGATTAATGTAAGAGTGTCGTTATTTACATTCAATACATATTTCATGGAACCGTTATAATTACTTTCATATTTGATGGGATGTATCGAGAGTATGGGGAACTTGGAGAAACAGGCAAGTTGCACATCTCCTTTCCCTTGTTGGTGGACGGATTGGTAAGGATAGGCTTTCAATGCTTTTTTAATATCCTGTTCCGTCAGGTATTTCTTGTTGGTAGCGGTGTTATATTCTTGCAGACAGATAATATCGGCGTTGCTATCTACAAGATAAGATAATACAGGGTTCTTTCCATCTTTCTTCTCCAGATTGTTGAAACTCATTACGTTATAGGATAGGATTTTGATGCTTCCTTCCGGTATGGTCTTAGTGGTGGAGTTAAAAGGAATATAAGTTCGTATCTGCGGAATACAAATCAGAAAACCGATGGCAGGCAAGAGCGCATAGCGGTAGTTGACGAATGCCCAGAAGCCGATAAAAATCAGATTAATCGTCAGGAATATCGGAAATGCAAGTCCCAAGCTGGAAGCAAGTGGGTTTATTTTCGGGTTAAGGTAAGGGCTATAAGCACTTAATATCAACGTTCCCACGAAGAGAGCGTTGACAGCAAGTATCAGATATGCGACAAATTTGCCAATATGTTCCAT
>g.27016.pp.1_[taxonomy:_596152]_[organism:_Desulfovibrio_sp._U5L]
GTGGCCATCCCGGTATACGTCCATGGGCCGGCGACCGTCAGGGTCTTTGCCACCAAGACGCAGTCGGCCAGAATCATCCCGGTTTCGCCAGAGTTCCTGCCGCGGCTCAAAGACATGCGACCGAAGGCCCAGACCGAATTCCTCATCGAGCACAAGGGCAAGCAGGTCAAGCAGTTCCGGCAGTCGTTCCGGTCGGCCTGCAAGCGCGCAAAGATTCCCTATCACGTAGTTCTTTACGACATCCGCCACCTGTTCGCGACCACCCTCCTCCAGGAAGGCGGCGACCTGTCCGCCGTCAGCAAGCTCATGGGGCACTCGTCGGTTCACATGACCGCCAACCAGTACTACCACCTGCTCGGTGATGAAAAACGTCGGACCATCATGAAGCTGTCCAGTCTGTGCTGTTGCGCTTGGCAAAGCCACCCTTGTCGGATAGGCTAGAACCTGTGAATACCTTCAGATCCTCCATAGTTTGTTGAAAGTGCATCCTATGGAAGGAACGTCGCATGAGCTTGCGTCCTTCAGGGGGCTGGGAATCGCCATATGATAGCGCTGTGTTGCCTGGACGCCGTGTCGGTGCGGTATTTGCGCGAACTGATCGACCTGCTCGCCTGCTGTCTGACCGATCTTGGGCAGGATCCGCAGCTTGTCATCGGGGAGCTCGCCCCGGATGTCGTCAACATTGTGCTCGACTACTACAAAGCGCCCACACCCGAACTTTTTGTCGGCCAGCGCTACGCCGTCTATCAGTTGGAACAGCTCTCGCCGGGCTGCCAGTTCCTAAACGCCACCAGCGTGCGCGTATTGCGCAATGCCCTGGCGGTCTGGGATTTTGCCGAGGCCAATACGGCACTTCTGGATTCGCTTGGTATCCGAACCGATTTGCTCCCCGTAGGTCACCATCCACGCATGGCGATGCTGCAGGCGACGAACAAGGATATTGATGTGCTTTTTTACGGCAGCCTAAACCGCCGCCGCGAGACTGTGTTGTCACAGTTGGCCAGAAAGTCGGTACGGCTGAAGGTGTTGGAAGGCGTGTTCGGGGCCGATCGCGATGCTTTTGTTGCCCGGTCGCGCCTAGTGCTCAATATCCACTATTTTGAAGCCAAACTGCTTGAAATAGTACGCATTGCACATTTACGGTTCTTCGACGCGCAACGTGGAATTGACCCAGGCCTCGGACAGACGTTAGCCCCTCCTTGAGGGGGGCCGACATGCGCACAGAAGACATTTTCGCCCTTGGCTTGGGACTGACACCGCCCTGGCAGATCGTCAGCCAGCGGCTCGACACCGAGAAAGTGCCGCACGAACTCCACTTGACGCTTGCCTCAGACCGGGGCGCCAGCCATCCCTGTCCCCAGTGCGGACGGATGTGCAAGCCGCATGACTACCAGGAGTTCACCTGGCGGCACCTCAATTTCTTCCAACATCACTGCTACCTGACCGCGCGGGTGCCGCGAGTCGATTGCCCTGACCATGGCACCCGCCGGGTCGCCGTCCCCTGGGCGCGGCCCGGCAGCAGCTTTACCCTGCTTTTCGAGCAGGTGGTCATGACCCTGGCCAGGGAGATGCCCGTGGCCACGATCGCCTCCTTTGTCGGCACCACCGACAAGCGCTTGTGGCGCGTCATCAACCACTACGTGGCCCAGGCCATGAACCGTATAGACCTAACCGGTCTTGAGGCGTTTGGCCTCGACGAAACCGCCTGCCGGCGTGGCCACCGCTATGTGACCGTCTTCATTGACCTTGGGTGCGAGGAGCGGCCGGTGGTCTTCGCCACCGAGGGCAAGGGAAAGGAAACGGTAAAGCGTTTCCGGGATCACCTGCGAAGCCACGGCGGCCATCCGGAACGCGTGCTCGAAGTCGTAAGCGACATGTCCGGCAGCTTCGTGGCGGCGGTCAAGGAGCACTTCCCCAAGGCCGAGCTGACCGTGGACTGGTTCCATGTGGTCCAGCTTTTCACCATGGCCGTGGATGCGGTGCGAAAGACTGAAGCGCGGGAGCGGGCACTGCCGGCGGGGACGCGATGGGGTGTGCTCAAGGGCCGCGAAACGGCCAAGACGCAGACACAGATAGAGGCCTTGCAGGAACTTGAGGCGGAAGCCTTCGCCACAGGTATCGCCTATCGCATCAAAGAGCAGCTTCGCTGGATTCGCCGGGCCGAGACCAGACAGGCCGCGCGGTGGCGTGCCACCAACTTCCTCAACTACGTCCGGGACAAGATCGAAGGCGAACCGCTCCTTGCACCGGTGGCCAAGGCGATTCGGACCTTCGAAAGGCACCTCGAGCGCATCCTGGCCAGGTGGCGATCCTGGCACACCAATGCTCGCCTCGAAGGCCTAAACGGCCTCTTCCAGGCGGCAAGGGCCAGAGCCAGAGGCTACCGGAACGTGGCCAACTTCATCACCATGATCTACCTGATTGCCGCTCCGATCCGGGAGCTCATCCCAAGGTAAATTCCATTTCAAACGTCGAAGAACCACATTTACTCACCAACCGAGCCTTTGTTCTGGCCGAGGAGTCGGCGGCCAATCCCTACGATGGCCTGGGGCTGGCCACGGCCCCGTACCGCGAGTTGGCCGGGCGTTGCCAGGACTGGCTGGCCGATGCGCCGGCGCTGGAGGCGGCACGTCGACACGTCGCCGACCGTTTCGCCGCGACCTTGCCCATGACCCCACTTCTGGCCCCACTTCTGGCATCCCTGCCGGTCGATTAGCCTTCTCTGGAGGTCGGCCGGCCTAGCGCTCCTTCCTTGCTTCCAATTGCGGAATCCGCAAGTTTGCCGCCCCGAGCCCTTCGGGCACATATTAACTCCCACACAATTCTAGAAGTTTTTGCATACGGACAGCATAGGTATGTCGGGAGGTGGTTTCTTGCCATTGATTGTATCCGATAGTCTTGACGCGCCGCCGATCGGCCAGAAGTTCCGCCATGAGCGAGATGAGCGTGTCGCATGCGTCATAATAAAGGATGTGGGAGAACAGTTCGTCCTCGCCGTTCCCGGGCCGGTTGGAGACGAGGGATCCGCCGGCGGCCTGCGCCTCGAAAAAGCGCATATTGACGTCATTGCCGACGGTCAAATTCAGGATTAGGGTCGAGCCATTGTAGATAGTATTTTGTTCCCGACCATAGGCGTTGCCGACAAAGCAGCGTGGAAAGCGTTCGGCGAGGCGTGCGAAAAGCGCACGTCGCTCGGGAGTATGGAGGTTGCCGACAAAGCACCAATCATAGCGGTTTTCTGCCTTGGGCTGCAACCGCCAGATGCGTTCGTCGCAGGCCAGCGGCAGCCAGGGGACACCGAGCTTGGTCGCCATGTCCTTTTGTGCGGAGAAGACCATATCGAAGCCCCGCATCTTTTCCAGGCGAGTCATGCCGCCGACCATGTCGTCCATGCGGTGGACATCAATGCACCAATAGGCCTTCTTGCCGGCGATTTCAGGAGCCGGATAGGCAATATCGTCGTCGATTTGCAGGTACAGATCGGCCCCGGCCGGCAGACCGGCGTAATTATTAAAGCGCAGCCCCCCGCTCTCCAGGCTAAGGGGGGCATAGTGGATGGCTTCGTGCCCAAGGCGCGACAGGGCGGCCCGGCAGAACTTGCCGGTGGTGTCCGGACGCAGCAGAACGTCGTAGATCAGAACAATTCGTGCCATATCGCCTCCGCCGGATCGCCGTCGCGACGCCCCGGGGCAACCGGGAGATGTCGCGGCCGCCAGGTGGGGTTTGACGGGCCGCTCCAACGAAACTACAGGAGATTCCTGCCGGTGGCGACAGGACGCTTGGCAGACAACACCGAATACGGCCACCCGGACAATCGCCCGCACAGGATTTTTGCCTCTCGACTGGCCGTTGCCCCCCTTAGTTCCGCCGTCTGCCCATACGCAGGACAGCATCTGCCCGAATGTTATCTAAAATTCACTCGTTATTCCGTATAGTTGGCCAATATGTTATCCAATCCGGTTCTCCACATGATAAAAGGGGTCAGGCCGAACACGACCTAACCCCTTGATTTTATTCTGGTGCGCCCGGCAGGATTCGAACCTGCGGCCATCTGCTTAGAAGGCGGTTGCCCACTCTTTTGGTGGCGTTTGCTCCTTGTTGCCATCCTTTGTATCCGCTGCTATTCCGATGCCTTGCGATTTGCGGTGTATTGCCGGCTATTGCGCCATTGGGGAGCGATGGGGTAGCAAATGACGCCGTGGGGTAGCAAGAAGGGAGCAAGGCGTGGCCCGAATCAAGACCAAATTCACCGGCGTTTACAAGCGACAGAGCCCGATGCGGCGTCATGACGGCAAGCCGGATGTCTGCTTCGACATCGCCTACTCCGACGCCTCTGGTAAGAAGGTGTGGGAAAAGGTCGGTTGGCTCTCCGAGGGCTACAGTGCCGCCACCGCATCGGACATCAGGGGCCAGCGTATCCGAGCCCTGCGCCACGGCCAGGAGCTGCCCAAACGCCGCAAGCGCGCCATGACCCTCGAGGAGGGCTGGACGGCCTACTCCACTCGCTGCCTGCCGGAGCTGGCGAAACCTGAGGACGTGGAATGGCGCTGGAAGCTCTACATCGGGCCCGCCCTCGGCAAGAAAGCCATGAACGGTGTCACGGTCCTCGATGTCGAGGATCTGAAGACGGGTCTGCTCCGTAAGGGCCTGTCTCCCCAGACCGTCGTCCACGTGTTGGGCACCTTGCGACGGATCTACCGCAAGCTCACGGAGTGGGAGATCTACGACGGCCGCATCCCCACCGCCGGCGTCAAGATGCCTACGGTGGACAACCACCGGTTGCGCTATCTGACGTCCGAGGAGGCGCGCGGCCTGCTCGACGCTCTGAAGGCGCTGAGCCTCCAGTGGTACCGCATCTCCCTGCTCTCCCTGCACACCGGCATGCGTCTGGGCGAGGTGGTGGCCCTGTGCGCCGGCGACGTCGACCTGTCCGGCCGGGTCGTCAACATCAAGGACGCCAAGACCGGCAGCCGTACCGGCTATCTCACCGACACGGCCATCGCCGAACTGGGGGCCTTCCTGCCGTCGAGGAAGGATACGCTCCTTTTCCCCGCCAGGGACAAGGGCCTCATCGCGGACAAGTCCAAAACCTTCATGCGGGTGGTGGACGCCCTGGAGATGAATGCCGGCGTCACGGACCGCCGCGACAAGGTGGTGTTCCACACCCTGCGCCACACCTTCGGCTCGTGGGCAGCCCAGCGCGGCATCCCGCTGCAGGTCATTGCCGAACTCATGGGCCACGACACCATCACCATCACCAAACGCTACGCCAAGCTGGCCCCTGACCAAAAGCGTCTGGCCATAGCCGAGATCGAGGGGATGTTCCACGGGATCAGCCCCGCCCCTTGACGATCCGCTCGTCGACAAAGCGGGCCACGTCCCTGTTTCGGTACAGGATGATCGCCCCGCGCTTGAAAAAGTCGGGCCCGCCGCCCCGACACCGCCAGGTGGCCAGCGTGGCCACCTTAAAATCATAGAGAGCCTCCACCTCTTCGGCCGTCAGCAGTTCCTTGCGTCGGATCCGCTCCAAGTCCACCACCCGCCGCAGCTCGGCCTGCAGGGGGCCGTTAACCGCTTCGGCCATGACCGGCGCCAGCCCCTCCCGGATAAGATTTCGCAGATCCATCTCCGCGCCGTTGACGGCCGGCTCAATCGTGATATGGTCCATCGGGATCTCCTGGCCTGGGTGACGGCCTAGCCGCAAAATTTTTTAAGGGTGTCGTGGAGGGCCACGGCCAGCTCGACGCATCCGGCCAGCAGGGCAACCCGCTCTCGCAGGGCCTGGAGGTCGCCCGTGTCCAGGAGCATGACCACGCTGTAGGGCCGCCCGGCCAGAATCGTCTCTATCCCCTGGGCATGACGGTCGGCGTCCAGGCCGGCCAGGAACAGATCGTGGTGCAGCTGGTCATGGAGGGCGGCGGGGTCGATCATGCGGGCTCCTTGACGTATGACCGTATAAAGGCCCGAGTGTGGTCGTTGATGGGCACGAAAAAATCTTTGCCGTCGCGCTCGATGGGTAGCCCGGCCCGGGCCAATGTGCGGCGCAGGTGGCAGAGGTCGGCGAGGAGCGGCGCATTGGGGACAGCCCGGTAGCAGGTCCCGATCCGGCGCAGGCCGACCGCGTGGCCATGCCCGGCAAAAGCGGCGCGGAGCGCCAGGGCCAAGGCCTTGAAAGGGGGAAGGGATTTTGGCTTCGTGCGCGGCCTGGAGGCTGGTTTATGCGCCGGAACCCTTGTTCCCGCCGCCGTGGAGGTGATGGTATGCGCTACCGCCGGCGCTTGAGGTGGCGCAGGAAGCTCGGCATGCGTCTCGGTCGTCGCCCCGGCCTCCAGGGGAAGTGTTTCGTATCCTGCAGGCCGGGGCCATGAGCTGGAAATCAAGGTCGACAACCGGGCCGCCGCAATCCGATTCCACTCGTCGTCCCCGTCTGCCGCAATAAGGGCGACGGGGATTCGACAAAAGAGGCACCGACTTCCTGGCTGATTTGTGACCCGCTTCACACAGGCGGCCCTGTCGGTCTCGCCATAGCCTTCTGGGCAAGTGATGGTGAGGCCGGCCATCACTTGCTCTCCACCAGCCTGAGCAGGCCCATGATAGCCGTGACCGCCTCGTGGCCCTCGCGCATGATCGACGCCCGGTCGTCGGGCTTAAGATCATTGTCGAGCAGAGCCTCGGCGCAAGCGGCGATCAGCTCCCCGAACTCTTTGATGGCCACCATGCACTGTTGGTGTACCGGATCCACGCCGCAGGACTCTGCCGGCAGCCGGATAAACACGCCGCCCCGCTCCCGGGCCAGGAAGTGCATCGGGACATCCGAGTCGGTCACGTCCAGGAGGGGGAGCAGCTTGTCGACGCCAAATTTATGCCCCGGCTGGCCGGACAACTCGCTCATCATGGTGGAATACTTCCAACCCAGCAGGTCGGCGATGGCCATGGAGCCGATGCCCGAGGGCGCGCGCAGTACAACCTGGTGCAGGATCGGGGAGAGGGAGGGGTAGTTGTGGCGGACCATGCAAATTCTCCAGTCAGTTTAGCGTGGCGACGGATGCGACGAAACGGTACTGCCCGTTTTCATAGCCTATCCTGCGGAAGTTCCAGCCTTGGGCTTGGGTCCGGGCGGCACGTCGACGGGAGTCGGCAGGAGTTCGGCCGGCAGGTTGGGATAGGCATCCCGCAGTGCCTTGTGATTGCTAACGGGCATCCGTGCCCCCCGGAGCGCTTTTTGGACGGCGTTTCCGGTCACGGAGCGCCCCGTAACCCCTCTCATATGCTGGCCCATCTCTTCCCAGGTCACGCCGTTTTCGACCTTCCAGACGCGCAGCCTGCGCATACGGACGTCGGCGTCTTGTGGAGCGGGGACAGATTGGTTATGGTTGGGAGCAATTTGCATGCGCAACCCCCTAAGCTAGTTCGGTTCGTTCGGGATCTGAATATATCCAATTTGGTTAGCGGTCAATCCATTTTGAGAAATATGGCAATGGATAGTTTATTCGAAAGAATACAAAGGCTTATCACCGAAAAAGCCGAAGGAAGCGAATCATCATTCGCCAAATTTTCTGGATTGCCCCAATCCAGTTTGAATAGAAAATTAAAAAGTAGAGACCCGAAGCTCCTTATGGGGCTCGTAGGCCCGATCCTTGGAGCATTCCCGGACATCAGCCGAACATGGCTTCTCGAGGGGAAGGGAGAGATGCTCCTGCCCTCGGATTCCAACGCCGGGGCCGCAGACGTCGCCACTACCGCGCCTGCTCTTCTTGCCTCCGAAGAAGACTGGAAGATGTCGGAAATGTTGACCAAGACTGCCGAAGTCTTGGAGTCCGAGACCATCTACAGGACCGCCCTGGCCAGTAACATCAACGCCTTCCACCAGGCCGTCAAAGGCGACCGCCTGCTCGCCAAGCTGGACGAGCGCGTCGCCTCCCTTGAGGCCAGGGAGGAACGGTGGTCGCAATTCGAGGCGCGGATGGGGGAACTGGAGAAAGAAAACGCGGAACAGAAGCGCAGATTAGAATGTCAGGATGCGAACGCGAAGAAGGCGGTGGGTGCGGACGGGTAACCTGATTACTATCCTGTTTCACGTAGACCTCGAAAGAAACAATGTCAAATAAGTAACCGGTCGCCGCCAAGCCGGCCCAGTCCCAACTTGGCGGCGACCGGTGGCCGGGCCCTACGCCGCCGGCGGATCCGGCCAGGCGACAGCGGCTTCGGCCGCAGCCACACCGGCGGGATCGGCCGCCGCCCCCACGTCCCGCTTCCCGGCCAGCCGCACCTTTTCCAAAGCATCACCATAGGCCCACCAGGCGTCGGCCATGGCCACAATGGTCCGGGCCACCGCCTCGGGAGTGTCGGCCGTGATGCCGACCTCACCAAAAACCGCAGGGTAGGCCTCGGCCCGCGCGGCCTCATCCGCGGGCAATGCGCCTGCCGTCAAGGCGGCCAAGTAGCTCCTGGCGATGGCCTCCTTGCGCTGGTAGCGGGCCATTTGGGCCGAACCCGGCGTGACGACCTGGTTGCACAGGACTTCGGCCTGCGCATCGATGCGGGCGGCCGCGCCCGCCTTCGCCGCCGCCAACGCCGCTCCCGCGTCCGCCTCCAACGCCAATGCCCCCAGATACTGCGCATCCCGGCCGTCACAGGCCGGGATTTCCATGGGTTGCCCGGCTACCTGGACGGACACGAAATGGCCGTTATCGCGGTATGCCGCAGGCACAGCCCAGGCATGGACCTGCGCCGCCACCGCCAGGCGCGGGAGGTCAATCACGATATCTTCGATCTGCAATTGATGGTTAACGATCTGCATGGTCCCCCCTTTGGAAAACAGTTTCGGCCAAAATGCGGTCGACCGTCATCCCGGCGTTGCAGTGTTTCGAGTAGGCCAAAAAGCTGGCAACCCTGGGCCAAACGTAGTCCAGCCCTATTTCTCCCCGGGCGTACCGAGCCGCCAGCGAGCGGAAGGCCCGCCGCGCCCTACGGATATTGCGTTTCCGTGGAAGGATGTGCGTCGGCCAAATCCGATATCCGCAAAAGTCCACCCCGCTGCGCAGCGGGAAGATGGCCGTCTTGGGATTGAGCGCCAAGCCAAGACCGGCGATAACGCGCGCCGCCTGCTCCAGCCTTTCCCAGGCGGCGGCCTTGGAGGGCGCGAGGATCACGAAATCGTCCATGTACCGGACATACTGGCCCAGCCCGTGCTGGTCGGTCATGACGTGGTCCAGCCAATCCAGCATGAGGTTGGCTCCCAGCTGGCTGGTCAGTGCTCCGACGGGCAGGCCGACGCCGTCATGATGCCCATATCCCGACGCGATGACCCGCCACAGGGCCAGGGTCCGTGGGCAGGAGACCACCCGGCCGACCAGGCGGAAGAGGGTCTCGTGGCGGATCGAAGCGAAGAAGCTTTTGATGTCTGCCTTGACGACGTAGGGGGTCCCCCAGTTCCGCTTTGCGATCCGGGCCATGCTCTGCACGGCTTCGACCGCCCGCTGCGTCCCTTTGCCCGTGCGGCAGGCGTAGCTGTGATGGATAAAGCGGCGCTCGAACAAAGGCTCGACAACCCGTACCAGCGCATGGTGGACAACCCGATCCGAGAACGGCGGGGCCTGGATCTCTCGCCGTTTCGGCTCGCGTATCGTGAACTCCGATGCTGCCCCGGGCCGCCACGAGCCCCAGAGCAGATGGTTTTGCAAATTGATGAGATTTTCATCCAAATGAGCGGCGAACTGTGCGACTTCCCACCTATACCGTTTGCCTTTTCTGGCCGCCAAATAGGCGTGCCAAAGGTTGTCGAAGTCGACGATCTTGAGAAAGAGATCGCTATGGGTTCGTGGCATGGTACTACTTTATACGGCGCCCACGTTCGACAGACTACTTGCCGACGCCGGTTGTAAATCTTCGGCCTCAACATGGGGGCCAGGACAAACGCCCCGAAGGATAGGCACTGGCCGCTCGTCCGTGGACGAGCGGCTTCTGGCCATGATCGCTCGCCAGGCGCGCGCCGATGTTCGTGTTCGTATCAGAGGCGGAGTTGTTGCAGTTGACGTACCAAAGGCCGGCATTCGCACTATCGCTCCAGTTGCCCCCGACGATCGGGAAATACGCGCTCGCGGTAAAGCATTTGCCCTAAATCTGCCTAGCGGACGGAACGAATCCAGCCGCCGACCATCCGCCCGATCTCGTTGATCTGACGGCTCCAAGTTTCATATCTGTGCGGTGTGATGTACTTTAAACGCACCGATTTTCTTAACAGCATCCGAAGTACTTCGATTTCAATATCAAGATCTTGCAGCGTTGTTTTTTTATGGTAGCGCTTCCACGCTACGATAATGAGCCGCTCTATCGTCGTCAAAGCTTGGCGAATGTCCGAGCAGAGCGCATACCGCTCAACTCTTGGGTACTGCTGCAGCGCTATTTGAGAATATGCGTCCACCTCCTCGATTTTGGTAAGAAGAACAGCATAGGGACTCATTTCCCGTGAAGCCTGAGGCGGGCTATCGCCCGCCGGATCATGACGGCCATCATGCATAACGCATCACACCTTCGCCAGGCGCGCGCCGACGCTCGTGCTCGCACCAGAGGCGGAGTTGACGCAGAGGACGTACCAAAGGCCGGCACCCGCACCATCGCCCCAGCTGCCCCCGACGATCGGGAAATACGCGCTCGCGGGGTCGAAGTGCTGGCCGTCCGGAGCGGTCGCTCCAGAATTTGATGTGGGGCCCGTGTCTCCGATAAAAGCGTCGGAAAAATTGTAACTCGCCCCTGACTGGGCCATAAATGTCAGCGGATAAACCCAGCCGGCAGCGGCCGTTCGTGTCCGGCCAGTGGTGACCCAGGTTTTATTGCCCGCGTTGTCCCACATACAAATCTGCGTCCCGTCTGTTTTGAGGCCGTCCATCCACTGATACACGTTGCCCCACAGGCCTACGATGCCACGATAGGTGGCCTGCGCCACATCAGTCGCGTCGACGTTTGCGGCGGACGATTGGCTAACGCGCCCCTGGCCGGTCTTGGTCTGGCTGTCCATGGTGGCGTTTTCGAGGAGGTACAGCCATTGGATGGCCGACCATTGATATACCGACCAGAGCATAAACCCGGTGACGCCCGAAACATTGCGGGCGGTCGCCAGGCCCTGGAACGCCGTAAGGGTGGTCGACACCGCCGGAGCCACCCCAGAGACAGACTTGAGCTTTGTGCCGTCAGAGGAAGCCTGGTACTTGCCCACATAGATCTGCGCCACCTCGGCGCCAGCGTTATAAAATGCCGGGTGCAAGCGGAAGCCGGTCGCGGGCTGGTCGCTGACCCACCACGCCTCTTTGCCGCTGTAGGCCCCTGCCGCGAGCGTGGCCCGCTTGATGTAAAATTTCGGGATCTTAACCATGGCCTGGCCGTCGACGGTCACGTCCGTGATGCCACCGAATACCGGGTGGCCGTTGAAGTAGCCCGCCGCTGGCGTGGTGGCGTTGCCGGACGCATCAACCCAGGCCCAGGTGCCACCACCCCCGCCCGTGGCGGTGCAGACCACGCCGATGATATTGGCGAACGTCGTCGCCGAGACGACAGAGACGGAGGGCGACCAATCCGACCAGCCGAGAATGGTCCCCTTGTGCCGGACCTCCATGTCGTAGCCGTTCCCGCCGGCGACCAGGCGCCCGGCGGGGACGGTGATCGATGTCAGGCTGCTGGCTGTTTCGCCGCTATCCCACAACGGCGAATCCCACGTGCCGGCCGTGGTTTTGACGCGCCACTGGCTGGCTGCATGCGTGTCCGCCCCCGACGAAACGGCAAACGCCGATGAGGTCAATGTCGGCTGCTCGTAGACCGTAGCTCCGGCCGCCGGAGCCGTGACCGTCGGCGCGACGACATGCTCGAGCACCGCAGCCGCCGTGACGTGCGCCACGCCCCGGGCAGAGGACTCGCCGTCCGTGTCGGTGTATTTGACGCCGATCCAATACGCTCCCAGGGGCGCGATGTGGCCGGTCGGCATGGCATAGGTCGTGGCCGCCCCTGAAACCGTGTGGGTGTAGGTGATGTTCGCAAACCCCGCGTCCGTGGCGATCTCGACCACCATGGACGCCTGGGCGATGCCGTAAACGTTGCGGTAGGTGTCGCAGGCGATGGTCGGCATCGAGGTCGTGAGCGTGGCGCCGTCGGCCGGCGAGGTGATGGTGGGCGTGCGGATCACGGAGACGTTGCTGGTGATGGTCGGCAGCTGCGCCGCCGGGACCTTGCCGTCCAGGCCGAGGGTGGCCACGCCGCCCGCCGCCCCCATCTCCGACCGCTTAACCTGGGCATCGTTGGTCACGTTGCCCAGACCGACACCAGCGGCGGTGGTCGGTATCGTCGCCGCCAAGGCCGTCAAGGCGGCGATGCTGGCGCTCCCCGAGTGAGGATTGGCCGCCTCCTCGTGCGCCTGGCGCGCGGCCACCTCGGTGGCCAGGGCGGCTTCGGTGGCCGCGCCAATGGCGGCAGGCGTGATGTTGCCTGTCACGATCTGAGCCGCGTTGAGCTCGCTTTGCCGGGCTGCCGCGGCCGACGCGGCAGCATCGCCGGCCCGCAGGTCCGCCACCCCGGCCGCGTCCACGCTGGTGTCCCTGGCCCCCAGCGTCACGTTGCGAGCGGCCACGGCGTCGTCCCGGGCGGTCTCGGCCGCTGTTTTGGCCGACGCGGCAGCGGAAGCGCTGTCCGAGGCTTCGCCGGCCTTGGTGACGGTGGTGTCCCTCGCGGCCAATGTGATGTCTCGGGCGGTCTCGGCGGCGGTTCTTGCCGTGCCGGCGGCAGTGGCGCTGCCGGCTGCCTCTCCGGCCTTGGTGGTCGCGGTCGTGGCCGCCCCGGTCGCCGTGTCGCGGGCGGCGAGGGTGGTGTCCCTGGCGGTCTCGGCAGCCGTCTTGGCGGCCAGGGCCGAGGCGGCCGAAGCCGCCGCCTCGGCCGCTTTCGTGGTCGACGTCGTGGCCGCTCCGGTCGCCGTGGTCGCGGCCGTCGTCGCGGCTGTAACATTCACAACGGTACCGTTTATCGCGGATGCAGTGGCGTTGACCTGGTCCGTCCAGGCCTCGTGGACGTCCCGATATTCCGCATCAGCTCGGAGATGCGCTTCCATTTCAACATCAAACGTCAAACTTTCAGGCTGCGGGGGAGGCGGGACAACAGGAAGAACTTGTGTAATCAGCGGGATAGCCATGGGGAACTCCTAGTTGATGCCTAGAATATCCAACGAACAGTTGCTGATATCCGATCCTGGGACAACAACGCTAAAATTTTGATAGATGCCGTGGACCGTCATGCACTCGGTGCTCCCGTCGTTGTCACATATAAATGTGCATGGCGTAGATGGTATTTGCTGTTCGAAAAATCTGTAATAGTCGCTAATTTGGACAGTATCAATTACCATTGGTATGCTTTGTTTTTTTTTCGTTTTCCCTTTGGATATTGAAGTAACTCCGAATTCGTTTGTGTTAACTTTTGAATAATCAACTATTGACAGATTGACACCGTTCAGAGTTGTCGCGACATTTTTTAAATATCCAGGACTTAACTTCCCGCACTTTGAAACGCTGGACCCAAAAATTTTCACCTTAAGCGTTGTCGAAAAATAAACAGGAAATTGAGCAAAGAACGAAGTCCTTATCTTTATATTTCTCCCAAAAAAATAATCAGAATACGTTTTTGAGGATCGTTCGATGATAGGGACCGTTTTTGACCATAGCACCGATCCACTTCTCAAAACAGTGAGTTCAACATAATCCCCGGCAAGATTAAATAGTGATACGGCATTGCGTTTTGAGGCGTTGATTTCAGCGGAGATAAGAAATCCCCCGTCAACAGGCACCCCGACTGTCTGTGTGTCCGTATACGGGTCAAACATCCCCCAATAGTTTGTAGATCCGACCTGTACCCAAAAATCCTCGTCGTCCAGAGAGACACCCCTGTTAATGGTGCCGACCTCTGTCCAAACGGGGCTGCTCCCCGAAGAATAGTTCGAAGGGTCCTGGCCCTTCGTGTCGCTGTTTGCTTGATAGATCTTATGCGTCGCTTCGACATAGGCTCTCTGGCTAGCCGCGTAGGACGTATCAGCCGACCAGGGCAACGTCCCGTTCAGAGCCACTCCGGCAACAGCCTGGTAGATGTTGTTCCCATAAACAGCACGATCGCCAGACAAATACAATGCATCAATATCATAATCTGTTGCCCCTGGTTCTTCTTTGGGTATATTGTACGCAATAATGGAGTCATCTGTTATCTCTTGAGGAATTATGACCAGCATTATTTGCTCTCCAGGGGGGTAGTTGGGACACCATTCTCGCGCCACTCATCCAAGATATCAGCCTGCGTTTTAGTGTAGGTAGCCTGGGCTACTAAAATCCGTGAAATCTCATTCTTGAGAGATCTTATTTCCGCTTTAAGCTCGGCGGTAGAATCAGCAAACGCCGCCCCCAGGATGTTCCTGGTTTGACCATTGGGAGTGATGTGCATACCTCCCGAGCCGATTACGCCAAGCTCGGGACCCTCCTCTCCCACCAGGGCCAAGGTGCCCTCTGGAGCATCGCCGCCATATCGATAGGGTCGGGCCAGACCTTCGGTGATGCCGTATTTGTCATAATGTTGACGAGCTATGGACTCCAACGTTCCGGCACTATTCGAGAATGGCAGGCCAAGGGCGGTGGCAATATGCTGCGCTTGCGCAAGCGGGCTTCCGTCTCCATCATGATTTTTATTCCATTTGGAGAGGAAGTACTGAACAGTCTTATATAAAACAGAATCAGACGTGGGGAACGCTATGTTTTCCTTGTACCCGGCATCAAGCCAATGCGCCGCATAATCACCAGCCCCATATGCAGCCGCAATTGACGACTGCATATCGAGCCAAGTTTTAGTGGTATTATAGGCATCATTATACGATGAGGCTTTTTCATAATAATAAAGTCTCTCGCCAGAGGTAGGGGTGGAAAATCCTGTTGTCGCGTTGACGCCATAGGCTGTCGCCCAATTTGCATAGGTAGCCAAGTTTGAAACTACTTGGTCGGTCGTCCAGTTGTTCAGTCCGCCGTAATTCTCAAAATTCATAGCGGATCTGACGTTCGTCGCCCAATTTATCTCATCCTGGGTATATTTTCCCGTTGGAGTTGTTGGCTGCGTAACAACAGGCGCTGTTGTTGTCGTCTGTGCCGCGACATCCTTAATGTTATTGAGTAGCGTGACGATGCTCTGAAAATATCCCGGCAACGTGTTGGAATTGAAGGACGTCAACTGCGCGAGGAATGAGCTTGTGGATGTCGGGCCGCCCAGGGCCGCCGTGATGTCCGCGTCTGAGTAGCCGGCCTCTTTGAGGGCGCTGTCCACGCTCTGTCTCCAGGAAGTTTCCGGCCCGGCTTGGTTGGCGTACATGGCCGCGATATTGCCGCCCATGCCCTCGGACACGGAAAGAAGCGCGCTTATTTTAGCGGTTGATGGGTCTTCCTTCTGCAGTTCGGCCAAAATAAGCTTGAAAATTCCCTGTTCGGCCTCCATGGCATTGGACATGCGCTGGAAATAGTTCTCCTGTTGGCCTGTAATGCTTTTCGCCTCATTCAGTTTGGCGACAGTGCTTATGTAGCCCGCCAAGTATTGGCTCTGATCGCCCGTTGAGGCTTTAAGGGCAGACAGGTAGTCCGCCGCAAGGGAAGACAATGTGCTGGCGGCTTCGATCCTGGCGCTTCCGTTCCCGGCAGAGAGCATTGTGGAATAGGCCGTGTTGATTTGGCCCGAAAGAGACGATGCCTTTTGCTCGCTGGACTGCGGCGAGTCCGCTCCGGTCGTGATATCCTTTAGCGTGCTCGTGAGGCTGGACAACTCGCTGCCGGCGCGACTGGTCAACGACTGCATGTCTGACAGCTGGGCATCCATGATGGTGCCAAACGTATCCATGGCCGCACTCAGCTTGCTGACAGCATCGGACAAACTGTCTTTCAGGTCAGACAGCGTGCTATTGAGGTCGGAAAGGTGCTTGTCCCAGGCCGCATCCTGGAGGTCCTGCCACTTCTTGGCCTGCTCATCTGTTTGGACCGTCTTGAGCTTGTCTATATACTCCTGGCTCATGCCGGAAGAGTAAGCGGTCATCAGCTCCTTGGATTGTTCATCCTTAAAAGCTGCCCACGACGACATCGTGTCGTCGCCCTGGGCAGCATACTCACGCGAGGTGAGGTCGGCCCAGGAAGATTTGATGCTCTGGATCTTCTCCTGGACATCTTTCAGGCCGTCCGCCGCCTGCTTGGCGAGCTCGGCGGCCTGCACCTCCTGGAGCATGGCATTTTCGGTCGCGCCATAGCCGGCGGTCCGGGCATCGGCCAGCTCCTTTTCAGCGGTAGCGTATCTGGAAATGAGGGATGCCTGCGCATCCTGGCCCATGGCGGTGGCCATTCTGGCGTCCAATGCACTCATGCGCTGCTGCGCAGCGGCATCCAGGCCATCCTGGTAGGCGGCAAGCGCGGCAAGGCCGGTGGCACGGATCTGCGCGAGCTGCTCCTCGCTGGCCCCCAGAAGCCGGGCGGCTTCGGCCAGGTCGTTGAGCTTGGTTGTGAGCGTGGAAAACTCGGTGGCCGCCTTGCTGGCGCCGGTCGCGTCGTCCAAGGCGCTTTGAGCCTCGGCGAGGATACCCTGGAGCGAGGATTGCCGTTCGAGCTCCTGCGTATAGGCAATGGAGGAAAGCGTGGCCGCGTCGTATTTCGCCTTGATGGCGTCGGACATTTCCCATTGTGCGTCGGATGTCTGTTTGGAGGCGGATGACGCGGCGTCCATGCCCAGGGCTTTATAGTTGCGCTGGGCCAGGGCCTGGCCGATCTTCGTGATACTGTCGTAGAAATCGCTTATGGCATCAGCAATGGTATCGAGATTATTGACCCAGTTGCTGGCGTCAGCCCAGGCTTCAAACTGGTCAACAGTAAGGCCCCCCTTCATCGCGGCATCGAAGGATGCCCAGAAGTTTTCTACGGTGACGGTCGTATTCCCCAGGTCGGCAATGGATTCGAGGGACTTCTTGTTGTAGTAGGTGGCCTGGGATTGGTACGCATCAATGGAGTTTAAAGTGTTTTTGACCAAATTCCCCATGACGTTTTTAAAGGCGTCTTCACCGCCGACCGCCTTTACTACTTCATCGGCATACTTTGCCTTTAGAAAATTACTCAGCTGCTCGTCGGTAGTGCCGAGAGCGACGCTCGTGTCGGTGGCTGTCGAGGCGAGTACGGACAGGATGTCGGTGCTCGCGCCCATGGCCGACGCCATAGTGAGCATGGCCGGCAACGTGCCCTCGGCCACGCTGTTGTTGACCTCACGGATCGCATCGATCTGCTCCTGGGTGATGCCGGCCAGGGTGCCGAGGCTGTAGCCGTACGCGTCGGTGTAGCCGCCGACGAGCTGGTATGACGCGCCGAGCCGGTCTAGCGCCTCTTTATAGGTCTCACCGTCCTTGGACACATACTCCACAGCTCCCCGGAGTCCTGCCTGGTCCAAGGCACTAAAAGCCATAGCGTTGCTCTCGTTGGCAATGAGCGTGTCGAGCTGGTCGCCGGTAATGTTGGCCTTGGGGAAGCTGAAACTTTTGACAAAATCCTTAGTGGAAAACCCGAGGAGCTTGGACGATTCGACGATGTCCTTGGCTGCGTCTTCCATGGCCTGCGACACTTTGCGCACCACGGCGGGATCGGCAACGCCCGTGCTGACGGTAGACCCATCCGAGTAGAAATCGACGCCGGACGCGCTTACGGACCCGCCGGAATAGCCGATGCTGTAGCCGGAGGCTGTTTTCTTGACCTCTTTTTTCTGCTCACCGAACAAGGAGGTGGCGAGGGTGACCAGGCCGCCAACGGCACCCACGACACCCAAGGTGGTGCCGAGCATGCCGAGGATGGAGCTGCCGGTCATGGCGGCGGTTTCCGCAGTGCCATAGGTGCTGGCCATGGCGGCGGCCGGGACGGTGGCCCCGGACGTCCAGGCCGTGGATCCCAGCTTGGACATATCGATGCCGTCGCCGAAGATCTTTGCCATGGAGTTTTCGGTGCCGGCGAACATGGTCACGCCGGATGAGGCGCTCCCAGAGAAATAGTCTCCGAGACCGGTTCCGGCCTCTCGACCGATGGACTTCCCGAGTGCCGAGAAGTCCGCGACGGATCCGCTGGCGGTTTTTGCGCCGCCAATGAGGTCGGACAGCCAGCTGGAGCCGGAAGTTTTTGACCCGGTGATCGAGCCGGCGGCGTCGGAGCCGACGATCTGGGTCAGGATCGGGACGGTGATGTAATTTTCCAGGGCGTACTGGATCAATTTTTTGAGGGTATTCTTGAGCATATCCTCAATGGCGCCCATGGTATCGGCCCAGGCTGACTTGTACCGGTCCGTCGTGAACAGCCAGTCCGTCACGGACCCGGCCATGGAGTCCGCCAGCGAGGACTGCATCTCCTTGGCTCCGCTGGCCATGCTCTTGGACATGTCCAGCCAGGCCTCCTGGCGGCGGGTCAGCTCGTCTTTCCAAAGCCCGAACTCATCGGCGAGCACGTCCTTCAATGTATCCAGGAAAGACGTCTCGTACCCAAGGCGGGCCTCGATCTCCTGCCGGCGCAGGTCCGACCGCTGCTTGGCGGCATAGATCTCGTAGGCCGTTTCGTTCGTGCAGTACTGTTTGACTTCGCCCAGGCTCTGCTCGAGCCAGCCCCGGCGTTTCTCCCAATAACCCGCGTCCACGGTGGCCAGCTCGCCGAGGGCGTCCTCGCGAATCTTCTGCTCGGCCAGGACCTCATACTGTGACTGTGCCGCCAGGGCCTCGTCCCGGGCCTGGGCATTGGCCTGCATGTCGGCATCTGCCTTGGCCCATATGCCCACCACATCGGCCCCGGCCTGCCCGGCCGCCTTCACGGCCCCGTCCCAGCTCACCTTGTCATTGGACGCGAACATGGATTCGAGTTTCTGGCGGGTGGCAACGGACTCTGTCTGGAGCTTGATCAACTGGGCATTGATACCCGTGTCCAGGTCGCCGGTGATGGCGGCGATCTTCTGGTCAATGTCCGACCAGAAGGACATGGCGTCCTTCCATTTTTCCAGTTCCAAGCGGGCGTCGGCGATGCCCTTGCGGTACTCGATCCAGTACTTGCCGGACGCCTCCAGAGCGGACTTGTCCGAACCCTTGTACGCCTCGAGCTTCTTTTGCAGCTCGGCCAGCTCGTGCTCATAATTCTTGATGTTCGTTTGCGCCTTCGCACCAAATGAATCCCCAAGAAGCGTGAACTGCTCAGCCAGGGCGGAATTCTTGATGTCGCCGATGAACTTTTGCAGGTCTGCAGACGTGGGGCCCGTGCTGCCGGTGGGTTTGGCGGGGATGACCTTGGGGGCCACGGCTCCCCCCTTGAGACGGTTGACGGCATCAATGGAATCCTGAACCCAGGCATCCCCCATCTTGGTCCGAGCGTCACCGATCTTGATGGCGGTGTCGGCAATACCGGCCAGCGTGGCCAGGCTGGACCGGAAAGATTCGAAGACGCCGCCGAGACTGAGGCCGATGTTTTCGGCCATGGTGTCGGTGCGTTGTTCGATCCGAGTGGCCAGGTCATCATAGACCGACCTGGTGGCGTCGGCCTGGGCCTGGAACTTGTCGGCCAGCCCGGCCTGGCCGATGTAGGCCACGAACTGGTCGGATTTCCCCGCCACATAATCGATGGCTGAGCCCCAAAAGGACTGATAGGCGGCAGCGTCGCCCTGGGCCTGGGCCGCCATGGCGCCGCTGGCCGTAGCCGAGTCGGAGGTGGTCCCCTCCCCTGGCTGGTAGCCGTCCCAGGAATTGGATGTGACGATGTCCGGGTAGCTATAGTCTGCTTCGCGGAGAGTCTTCCATGTATCCTTCTGTTTTTGCAGCAGCTCGTCAAATTTCTTGTCAGCCAGGTCCATGAGGTCGGTCAGATAGTTGCCGAAGGCCTCGAGCTGATTTTTCCCCTCGCGGACCAAGTTGACCGTGCCCTCGGCAATGGCGTTGGCCACGCCCCAGCGGAGGCGCTCGAAGGCGTTTCCACGCAAGGCGTCGGCCATCTCCTGGTCCGAGGAGGCAATCCAAGCCCCGAAGGCGCGCATAAAATCCGACGCCAGGTCGCCCCCCAGCTGCACGAGCGAGCCGGATAATGATCCGGCTCCGTCCAGCTGCCGCTGCATCCAGTCCACAAGGGGGAGGCCGACGTTTTCGACAGCCGCCTTGATGCCCATGGCCAAGTATTCATGCTGGGCCAGGTAGTTTGCGGCAAAGGCCTGGAAACTATCCATGTAGGCGTCCCAGCCCCGGGCGAGGGCCTGCCCCGCCGTAGACTGGCCTGACAGGAGGTCGCGGGCGATCTGATCCAAGACGGCCGCGCGCTTCAGATAAACGGCCTGGTCCTTTTGTGCCCAGATCTCGGCCTCTGCCGCCTCCTGGTCCTTTTGGGCCTTGTACTGACGGGCCAAATTAATCTCGTCCTGGGTCATCAGCCCGTTTATCCGCTGGATCTCCTTCTGGACCGTGTCCCAAGTGTTGGCATGGGTGAGGAGCGAATGGGTGTCCTTGTTGAGCTGCTCCCCGAAAATAGCCCGTTCCGCCGCGACCTTCTTGGCCCCGTCGCCGAACTTGGCCTCGGCATGAATCAGGTCGGTGAGGACGGCGACCTCACTGCGGGCCGTTCCATCGTTGTTTTTGAGGGCCACCCCGAAAACGCCGAACTGGGCCGCCGCCCGCTTCGCCTCGTCGGATGTCCCCTTCTGGGCGTCGGAAATTTTGTTCAGCATGCCCGTCAAGGAGTCCACGGCCACGCCCGTGTACTTCGCTGTCTGGGCCATGGTCTGCAAATCGTTGATAGACCTTCCAGTGTAACTTGAGATCTTGTCGTATTGCTCAGCCAAGGGGATCAAGGAGGCGGCATGCCGGGCCGAGGCCTCGGACGCCGCGTCGAAGCCGGCGGCCAGGGCTTTCCGGATGACAGGCTCGGCGGCCGTGCCCAAGTGGTCATACTCGCTTTTGAGCTTTTCGATGCCTTCGGCCGTGGCCGTCTTGGCCCGGTCCCAGTATTCCTTGATCGTGTCCTGGTTCTTGTAAGCCCATATGCCGGCCACCACCGCCGCGAGGGTGCCAAGCAGAACTTTGTGTTCCGAGACCCAGTTGCCGGTATCCTTCAGGGTGTTGTCGAGGGAGGTCTTGGCCTTGCGCTCGATGTCATCAAAGACACCGGCCGCGGCTGTCCCCAGCTCGCGGATCTTCGTGATGGCCACCGCCGTCCCTTCGCCGTAGGCCCTCGCCATGTCGGCCGCCGCCTGGGCGATCGGGCCAGCCGTCGAATCCTTGAACCGGGCCGCCATTGCGTCGCCGCCCTTGGCGACGGTTTCGGTGCCGGTCTTGAGATCCTTCTCGAGCCTGGTCAGGTCCAACCCGGTTTCGACGTAGAGGCCGCCAAGCTGCATTGCTGTCTCCTGCTATTCGCCGGCAATGATGTCCGAGATGATCCCGGCGATGTCGCGAAACTTTTGCGACGTGCGATCATAAATGACGCCGCCGGCATGGCCGCCGGCCCTGGCTCCGGCCTGTCTGCCCCAGCCGCCCCCGTAATATCGCCCCGCCGTCGCCCCGGCCGTACCTCCCAGCGGTCCAAGCAGTCCGCCTGCGGCTCCACCCACGATCTCGCCCACCTGTGATCCCAGTTCGGCCCCTATCTCTCCGCCGATGATGGACGAAGCCTGGGAAACGGTGACGCGCAGGCCGCCTGTGCGAGCGATTCGGTCGGCAACGTGCCGCAGGTTGAACGTGGTCAAGGCCGGCAACAGAAAAGGATGCGCCCGGGTGGACGGGGTGCCTAGCTCCACTGGCGCGGCATAGGGGGCCGTGACCTCCAGGCGGTCCACCTCTGCCCCGCCATCAGACTGGACGACCGTCACCTGAATGGAGTCGCGAAGAAATCCTGTCCGCACCGGGCACCTCTCTTTGGCCACGCCCTCCACGAACGCCATTTCTGTACGGAAGGCATCCCGGAGGAGGTCTTTTATCTGTCCAAGCGCCCCGGGGTTGATCTGGACACGTGATCCGGGCATGTCACCTCCTTGTGAGGACGGTTCGGCAACCGAGATGGATATTCGCTAAAGGGAATCGTATTATGAGCCTCTCTTCTGTTCCTCAGCACCTCAAAGAATGGTTGGTCGCCTTGTTTGTCAAAGCGATCAACGGCGTCTCAAAGGAAGAAGATCGTCAGGACATCCTGGATTGGCTGGCCCAATCCCGCGACGTGGTCGGCAGCGAAAAGTCCAAGAAAGATAAATTCCTGGCGTTGTATCGCCTGCTGGATACTAGGAAAACGGCCAAAATCGCGCTGGATGGCGTCGTCGAAGCGGTCAAGAATTACAAACAATCAAACCTTCCCCTGGCCGCGAAGGTCGCCCTGCCTGTAACGCTTCTGGCCACCCCGATCCTGGCAGGGCACGGGGTGGGGGTGGCCGCGCTCGGTGGGGCCGTGGGCCTGCCGGCGCTGCTCCTGCTCTTTCTAGGGACGGCCGGAATATCGGCCATCATCGACTCGTGCTTGAAAAGTAACGAAGCCCGGGCCTATCTTGGCGAGATCGCGGCCTTTATCGTCCAGGATGAGGTCTTGCGGCGCGCCTCGGCCGCCATGCAAAAGGCCATGCGGGACCAGTCGATGGAGGCTTCTCGATTTGAAATGCCGGAAGAGGAGGCCATGCTCCGAAAAAAACTGTGTGCCATGGACCCGTTCGATTTCGAGCGGCATGTCATGAGTTTTTTTGAGGCTTCGCAAATGCTTGCCTGGGTGACGAAAAAATCAAACGATATGGGCGTGGACGGGTTTGCTCGGCATCCTGACGGGGTGATTGTGGTCCAGTGCAAGCGATATTCCCCGGGAAAGCTGGTCGGCAGCCCGGCCGTTCAGCAGTTCAAGGGGGTGATCGAGGAAAACAACGCGCTACGGGGATACTTGGTCACCACCTCGGACTTCAGCGAGGCCGCCCGGCAATCGGCTGGCCTGACGGATAAAGTCATCCTGGTCGCGATGGATGAACTGGTCCAGTGGCACATCACACAGCCCGATCTCAAAGGATTCATGGACTCTTGACATTTCCAGCCTCATGAGGTTGTGCTGGCGATCCCAACCTCATGAGGCGTCCTGCCGCCTCTGCCCATCCTCCCAGGGACGGGTGAAAACGCGGGATTTTTCTTTTTTTTACCGCCAACGTGCCTCCTCTTGGGAGGGGCGATTTATTGGCGGCTTGACGCCCGGGTGTCCGTGAGGCCCCGGCTGCTCATGAGGCAGGGGAGCGTCAGGCCGCCTTTTTTATTGCCCAATCCCAACCTCATGGAGGCCTCATGAACACCACCCCTCAACTCCATTATCACCCGCCAGGCCCTCATCCTGGTATGCCAAACCGGATCACTGCCGACCGCTGCGGGCGTGGCCCCACAGATCCGCACCGTGGCGGCCCTGTCTTCTGGTCAAGGCATGCGCATCGCCATGGCCTGCAGCCGGATCCGGCCGCTCGAAGCATTGTCCCGGGCCTCTCCGTGACGAGAGGCCCGGCGGCGAATATCCCATTCTCGGTTGTCAAAGATCAAAGGAGCCCGAAATGCGAATGAGCCCCTGGAAAATATTCCGCTCTGTGGTCTTGTGGGCCTGGACCGCGTTTTGCCTGCTCACGGCGTTCACAGTCTTTTTTTCCACGCACCGGAACAGCGGATTTTACGGGACCCTGGCCTGGGCCGTGGCCCAGATCGTGGCCTGGGGCATCCCGTTTTTGATCATTCGGACGCTGCTGCGGCTGGCATCCCTGGCTTGGGCCAGGACAATCAGGTCTGGCGACAGCCAGGGGAAAGCCGCTCTGGCCATGGTCAACGCCTCAAAATCCACCCTCAGTTGAGGCCCCAGGGGCCGGCTCATGCCGGCCCCTTTCACCCCTGCCCCGCCCTCTTCTCCCGTTTGCGCTCGCGCTCCCCGGTCTGCTCATCGATGATGATCCCGGCCAGGAGCTGGACCTTTTCCAGGCACTCGTCCTGGTCCCGGACTCCCATGAGATCCATGACGCACTTGACCGCCAGGACATTGATGTCGATCGGCTCGCCCTCCTGGCCGACGATGACCTGCTTGGAGCAACGCTTGTAGACGGCCATGGCCTCGACGTTGCCGGGCAGGACTGGATCGGGGCAACAGGCGGCGCACGGGGGGCCTTTCTTCTTGCGGTCGCGGTCGGCCTGGGTGTCCCGGGCCGTCGGCCGGTAGGCTCGCCGGCAGGACGGGCAGCTTTTCCGGCCTACTCCGGAGAGCCAGCGACCCCAGGCGTCGAGTTTTTTCTCTCCGCCGCCTTCTTTTCATTGCGCTGCTTTTTAAGCGTATCCAGGCACTGGGCCACGAAGGGATCAAAATCTTCGTCCGTCCGAGCGGCAGTGATGATGTTTTCCTCGGTGCAGGGCACGGCCACGCCTTTTTCCATGACATTGCGCCAATCCTTCACGACCGCGCACAAGCGCAAATAACGCCTGTTGCCAATTTTGCGTTCGCGCATTTGCTGGACGCGTTCACCATTCTCGTCGGTCGAGAACAAAGACTCGAACACCGCCATCTCTTCGGCCAAATCCTTATCCTCGCCGGCCGACGGAAGGCGGATGTAAAGTTCGGCTCCATCCGCATCATCCGGAATCGGAAACCAGGCTTCGGGCTGCGGCTCGTTGATCTTCATGGTGTCCCCTCAATGCTCCCCGTAATGATTGGGCGGCGCAGCAGGCCGGGGTTGCCTGCCCAGGAACATGCTCCTGTTGCCGCCCAAAAGAGTTGCCTACAGTTCTCCGCCGTGGAGCGTGACCTCGGTCCCGACCACTGCGGCGACCACGGATGTCGCCGAATCAAGGGTCAGAACGCCGGGGGCCACGGCTTTGATCAGATACTGGCCGTTGTTCCCGGGCGCCCCTTCAACGATCAGTGTCTGACCCGTCAGAAATCCGGCTTCCACAAAGCCGTTTCCCGTATCGGTGACCGTATTGTCTTCGGCCACAAAGGCGATGGTGCTGGCCGTCATGTGGACCAGGAAGGTGGCGACCTGGCCGGAACAGATCATTTCGCCGTCGAAAGACCAGACCCCATTTTTGTCGACGGAACCCGGAGAGTACTTGGTGACCTGGAGAGCTGCCTTGCGGTCGTTGGCCAGGTCCACGGTCAGGAAGTCCTCCATGTTGCGGTAGACCCGACAGTTCTGGATGCGGGTTTTGTTTTTAAGGTACTGCTTCAGCTGCCGCTGGCCCGCCAGGTCGGTGGCGACCTCGTTGCCGGAGAAAGTGATGGTGCCGTATTTGGCGGACGTGGCGATATCAATGTCCGCCTGGGTCCGGAATGCGGAAATGGTGGTGGTGCTGCGCGTCAGAGACGGGAGCCCGAGCTTGGTCAGACCTTTCACGACAGCCTGGTTGGTCGTTCCATATTCAAGGATGATCGCGGCATCCTCGCTGACTTCGTAGTCAGGGCGCTCGTTGAAATCGGCCATGGTTACCTCACAGCTTGGTTTGGACCAGGCCGGCCAGCGTCACGCCGGCCCGCCAGATCACGGTTGCATCGCTCTCGTTGTCCGGCAGGGTCGGGATGTCACCGAACCGGTGGAGCACAAAATCATGGATTCCGGCAGCGGACAGGGGCCGACCGGTGAAAAGGTTCAGGGCGGCCGCAGCCAAATCCTCTGCCTCCAGCGAGGAAGGGGAATAGACGACCACCTGAGGCAGGACTGCATCGAGCTGCTCGGTCAGAGTGTCTCGGGGGGATACGGCGACAAAGGAAAGGACCGCGTACGGAAACGGCCAGCCTTTCTTGCCCAGGACATAGCCGATGCGATCGGCCACACCGACGCAAAAGGGATGGGTTGGGTTGGCGTCGACGCAAGCAGCCAGTGCCCGGCGTACCGGGGGCTTGACGGGCAGACGCGGTTGCCGGCTCACTGCCCTGCCCCCGTCTGCCGCGCCTCGGCCTCAAAGGTGGTGTACCCGCGGTCCCGGTCGGTATAGGCGGAAGTGACATGCAGCACGCCTTCCGGGGCCACAATCAAGCAGCCGGCACACAGATCAGGCAACGCCGGCATCCAGCCATGCCGAATGCCCACGCCGACGATCCTTGCCGCGCTCAGATGCTCCGCACCGGAGAGGCCGTGGATTGCCGCCCTGCCTTGCCAGATGTCTACCGGGGCGGTTGTGGTGCCCAGGGCTCCATCCGACACCTCGGCCAGCTTTTGCACGGTCACGTCCACGACAAAAACACCCAGTGACAGGCCGAGCACGACCATGCCACCCTCTGGCCAGAAGTCCTCGACAGTCCAAACCACGCCCTCCTGCTCAAGGGTGTGGCCGAAGCTCGGCGTAGCCGGGAGGTCGTCTCGGCTGATCCAGGCCTTGGCAAGCCTGACATACCCAGCCCCGTAGGTCCTCCGTAGCTCCGGATTGATCCATGCCCACGGATCGCTGTCCTCGAGCACAGCCGGAACTGAAACGGGAACGCCGCCGGCCGTGTAGATGGCCGGGGTGGCAAAAGCGCCAACGAAGGCGGCGGGATCATCGATCAGCACGAGGCCTCCGCCTCTTCCTGGCAGGGCACACACCGGCAGGCCGTGGGCAGGATGGCCAGCCGGGCCGAGGCGATGGGCTCGCCGCAGTCGCGGCAGACGATCAGGCCGGCGTCGACAAGCTGCTTATCCTCGCGGCCGGGCCTGGCCCCCGCAATGGCGGCCTGCCGGTGCAGGCTTTCGGCTGTCTGGGACATGTCGGCAAAGTCCATAATCAGCTCCTTTTCCCGTAAAGGCAGGGTCGCAGCCACTGGGCGATGGCCCGGCTCCAGCGTTTGGCCCGTCCGGACGAAAACCGCAGGTCCCTAAACCGGCAGTACAAATGGCAATCGTTAAACCAGTGCTGGAGGTATCGGCGCATCACGGCTTGCCGCCTTTCGCCTGGGCCTCGTAGCAGTCGAGGGCGGCGGCCTGCTGGCTGATCATCCAGCACTGCAGGTCCGCCCGGCTCAGCAGCCGGTCCAGATTGGCCGGGGAGCAGACGTGCTCCTCGGGATCCACGGCCGGCAGCTCGGGCATGTCAGGCCGGGGGCAGCGCGACACCGCCTGCTGCACCACGACCGGGGCCGGGGTGGGGGCGCAGGCGCTAACGGCAAGCGTCATTGAGATGCACAGCAGCGCGACGGCTCGTGGCATCGTCCACCACCTTTCCCGCCTGGGCGGGCACGGGTTTGGCGTTGCGGATGATCTCCACCCGGGTGACGGTCCGGGTCCGCTCCTGGGTGTTGGCCTGTTGGCAGGCCTCGACCTGGCCGGCCAGGCCGTCCCGGACGGCGAGCAAGGTCGCCTCGGAAGCCTCGAGCTCGGCCGCCCGGGTGTTGGCCGCGGCCAGCTCCCGGGCCAGGACGGCGATCTGCGTCTCGAGGCCGGCGGCCCGAATGGACTGCACGGCCAGGGCGGCCAGGACCACGGCCAGGAGCAGGCAGGCGGCGCCGAAGACGAGACGGCTAGTCATGGCAAACCCCCTGGCCGAAACCGGCCTGGGCATAGAGCGGGGACAGGGTGCGCAGGATCCGCCGGGGATAGCCCCGGTTCTCGCGCCAGTTTGCAGCGGACCGGCCGGCGTTGACGGTCTCGACGGCGTCCCACCAGGCTTCCGGAGAAAGGCCCTGGCCGGCGGCCATGGCGGCGTCCCGCCGGACCCAGCCGAGGCCGCCGTTGTAGGCGGACAGGGCAAAGGCCATGCGGTGGCAGGCGCTCGCGGCCTCGATCCGGTCCCAGAGCCACTTGTCGTAGGTGACCAGGGCCCGCATGGCCCAGGAGGGATTGAGCGGCTCGTTGGCGGCCAGCTCCGGGCAGAGTCCGGCGATCCACCGGGAAGTGGCCGGCATGAACTGGGCCATGCCCTGGGCGCCGACCGGGGAGCAGGCATTGGCCCGCCACCCGGACTCCTGGTGGATCTGGGCGGCGAAGGTGGCGACGGGAGCGGAAAGGCCCCACACGGCCCGGGCGTTGCGAATCAGCTCGGCCCGCAGCCGCAGGGCCTCCTGGGGGATGCCGCGCACGGCGGCCGCCAGCGCGACAGGAGCTGGGACCGTGGCTGGCGCGTGGGCGGCCGGGGCCTGAATTGCCGTTTCCGGTTTCGCGGCCGGCGGGGCCGCAGCCTCCTTGCAGCCGGCGACCAGGAGCGCGGCCAGGACCGCCAGGGCCACGGCCGTGCCGGCCGCCCGGATGTCCCGCAGGAGCCGGGCCACGCTACAGCCCCAGCCCCAGGGCCAGCATGGTGCCGAGCATGATGAGCCCCCGCCGCAGCATGGCCGCGGCGTAGATCTGCTCGCAACCCTGGGCAACCGGGTGGTTGGCCTGGTCGGAGGCCTGCTTGGGCTCGGCCCGCCAGTCGGCCGCGACCAGGAATGAATCCGGCCGGGCGTAGGGAAAGCACCAGCGGTCCAGCCAGTAGCCGAGGTAGCCGGCCATGGTGACCAGGGCCAGCTTGTAGAGGGCGACGGTCACCTGCTGTGGCGAGAGCAAGGCCACGCCGGCGGCCAGGGCCACGGCCAGGAGCAGGCAGGCCAGCATGCGCGGGGCCAGCCGGCGCAGCAAAGGAGCCTTGGCGGACGGAGACAGCTCGGCAAACTCCTCGAGGGTGGCGGCGGTGTTCTTCGGGATGGCGCTTTGAAGCAGCGCGGCCAGCATCTCCTCGATACGGGTCAGAGGGTCCGGCTGCTGCGCCGTGTCGGTGGCGGTGTCGGGTTTCGGATCGGGCATGTCATTCCCTCCCGGGGGTTTCGTTGAGGATTTCGGCCTTGACGCCGGGCGGCATGTCCTTGTCGTGCACCACCATGGCCCGCATCATGCGAAAGAGCGTGCTGGTGCGGTCCTTGATGTCCTGCCGCAGTTCGGCGTGGCCCTCCTGGACGGCCTGCAATGTGGCGCAAACGTTGATGCGGCGCTCATTGCACTGGGCATGGCTCACGTAGGTGCATTTGGTGACGACATGGACGATGAGGGCCACGAGCATGGACACAAATCCGGTGATCGCTATCGCTTCAAGGGGGCTGAACGTCACGTCACGCCCCCTTTAGCCTTGGGTTATGCCGGTCATGAGGTAGCCAGCCTCGGTGAACTGGATGCACTCGTCGGTCTGCTGCCTGGCGCGGTAGACGTTGCTCCGGGTCTGTTCCTCCCGGTACTGTTCCACCACCAGCGTCTCGGGAGAATCTTCTTCCCAGACGAACAGGCGGCCCAGGCACGGTTCTTCGAGGTTCTGGCCGCCGCTGGAGACCACGGCCATCATGGCCATGGTCGGGGACCAGATCGGCTGGACGTTCTTGGCCTTCTTTTTGGAGGCCTTATTGGAGACGGCGCCGGCCACGATCAGGCGCATGCCGAAATAGGCCTCGAGCTGAGGGATGGTCAGATCGCCCCGAATAGCGTTGGGATCGGTGTACTTCACCCGCTCGATTACCGACTGACACAGGGAGACATGGTCCAGGATGGATTCGTCCAGGATCAGGGCGTTGGGCCGGAGCCCGGTGGCCAAGCGCATGGCCCGCTTGCCCGCCACAATATCCCCCCTGGGGTCCGCGTCGGCGTAGGAGCTCCAGGCATGGGCCACAGCATGGGGCGCAAAAGTGTTGGTGTTGAAGATCTTTGCGGCGCATCTGGATTCCATTTTGCGCAGAACGACGTTCATGGCCCGATAGGTCGCCACGGTTTCGGCGTCGAAGTAGTTTCGGAAATGCGCCGACTCGGAGTCATCCACCGGAGACTCGAAGCCGTTTTCCGAACAGTTATAGTCCTTCCAATCGAACTCCCAGTCGCCTCTGGCATAAGCCGAACGGGGCGCACGAGCTGTGTCCACCTCTTCCAGCAATGCTTCGGTCGGGATGTAGGGATAGGTGGCGGCCTTGAGCTGGGTGAAAAAAGGCGGCAGGACCTCCTGGGCAATCCAGCCCTGGGACGCCGCGCCCAGGCTGAACTCATAGGCCAAAGCTCCCAGATCGGGACGGATGATGGCAGTCGTCTGCGGCATAACAATTCTCCTTGCGGGCTAGCCGGCGTTACGCGGCGAAGGTGTTGCCGTAACCGTAGGGGATCACCTCGATAACTCCCCCGTCGGCCACGGCGGTCAGCGACTTGCCAATAATGGTCCGCGCACCGGCTCCGGCATCGGCCTTGACCGTGCCGGCGGCGTCGGTCTGGACGTCGCCGCCGATGGCCACCACGCCGGTGGCCATGACCTCGATAGTGCCCTCGGTGTTGAGCAGCCGGACGCTGGTCAGGTCTCCATCGGCCACGGCGTATTCGGTGACGCCGAGCGGCGACTCGGCGGCGTCGCACAGGGCCGCCTCGCCAGCGACCAGGGTCACCAGCCGATAAGAGTCAATGGCCTCGGCGGCCGGGAAGGTGCGGCGGGATTTATTGACGTAGGACATCTACTTGCCCTCCTTGCTGTTGCACTTGACCAACCAGGCAGCGTGGGCCTCGGGATGCTCCTTGACCACCTTGGCCATGGCCTTGCCCTTGGACAGTCCTTTGGCCTGTTCGGCCGCCACCAGGGCGTCAAAGTCCGGGGCCGCGGCCGTGGCGTCGGCCGCCGGGTTCATGGGGGCCTGGGTTACGCCCGCGATGGCGTCGAGCATGGCCTGGGACGCGGTCTGTCCGGAGACGGCCGTGCCCTGGGGCGGCGTCTGGCCGCCGGCGGGCGGGGCCAGGAACTGGCTCATGGCCTTGGCCTGGCCGGCGGTGACGCCGGTGGACACCAGGGCCGCCACCTTGGCCCCCATCTCCTCGCCCACCAGGGCGGTGACCACGCCGAGGCATCGGTCCCGTTCGCTGTCGGCTGCGGTCTTGACCGCGGCGGCCTGGCCGGCGGACAACTCCGTTTCGACCTCGGCGCGGAGTGCGGCCGCCACGCCCGGGTGCTCCGCCTTGAGCTTTTGCAAATCCATGTGCACCTCCTGCACGATGCGGTTAATGAAATCGGCGCGGCTCTCGAGGCGGTCGACCAGCCCCAGCTCCAGGGCCTGCCGGCCGAGAAAGACTTTGCCGTCGGCCATGGCCAGGGCCTGTTCGCGCGAAACGCCCCGCCCGGCGGCAACGGCCTCGAGGAAGAGGTCGTAGACGCTGTCGAGCTGCTGCTGCACGTAGGCCCGGGCCTCGTCGGAAAGAGGTTCATGGGCGTTGCCCATGGCTTTGAAATGGCCGGCGGTCAGGTAGCTGACGTCGACGCCCATCTGCTCGTCGTAGCCGGACCAATCCACATGCGTGCAGATGACGCCGATGGAGCCGATCATGGCCGAGGCCTGTGCCCCGATCTCCCTGGCCTGAGAGCCGATCCAGTAGGCCGCCGAGCACATGAGGTCGCCGGCATAGGCGTACAAGGGCTTCACGGCGGCAACGGCCCGGGCGATGCCGGCCAGCTCCTCGGTGCCGTCCACGGTGCCGCCGGGCGAATCCACGTCCAGCAGGATGCCCTTGACGCCGGGATCCTTGGCGGCCTGGAGGAGCGCGGCGCCGATCTGGCGCATGGAGGCCACGCCCCACCACCAGTAGCCTTCCTTGGCCAGCGCGCCGGCCATCCCGACCACGGCCAGAGGGCCGACGCGCTCGTAGAGCTGCTCCTCGCGGCCGTTGCCGGCGGCGGCCATGGCCGCGAGAGCGGCGGCGTCAGGCATCCCCTTGGCCTTCATGTCGCGAAACAGGCCGGACAACCGGCCGGGCTCCATGGCCCACAGCTTCTGGGACTGGATGGTCACGCGGCCTCCTCCTGGTGGTCCCCTTGGGGGGCGTCCTCTTCCTTGGCCGGGACCTGGACGGACACGGACACCGGCGATGCGGTGGGGACCAGGTCGTACCGGGCGTAGATGCGGCGTTCGCGGGCGATCTTGCGGGCCATGGTCTCGGGGTCGGTGCCGCGGGAATACAGGATGTCGGTAAGGGACTCGGACAGGTTGTTGAGGCCCATCTGCTCGCCCGTCCGCTCCTTGACGGTGTCGATCTGGCCGCGCGGCGGCCGGGTCCAGGAGGCGGCGCACCAGGCGTCACGGGCCTCGTAGAAATCCGGCTTGCCCTTGGGCACCACCAGGTAGTGCCGCAGCCACGCCTCCTCGAGGACCATTTCCCAGACGTGCTGCAGGTAGCCGCGCACGAACCAGTCCTGGTAGAGGGTGTAGAGCTTCCAGACCTCGAGGAGCGCGGCCCGGGCCGAGCTGTAATTGGTGCGGGAAAAATCCTTGGCCACGGTCTCGTAGGGCTGGCCCGTGGAGGCGGCCACGGCCCGCAGGATCCGGGTGTAGAAGGCGTCAAAGGACTGGGGCGGCCGGGGATTGGCGAGGAGGTGCGGCTTGTGGCCGGCCTGTCCGGTGATCAGCGTCCCGGGCTGGATCACTCCCGGATAGGGAGTGCCCTGGCCCTTTTTTTTCGTCCCGTTCAGGTCGATGGCGCCCCCCAACGGGTCGCCCGCCGCCTCCATGAAGACGGTGAAAGAGGCCGCAATGACCGCGCCCACCAGCTCGGAATCCACGTAGGAGGACAGGTCGGAGAAGAGTTTCATGGCCGGGGCCAGGATGGTCTCGCCTCGCGGCTGCTCGGGGCCCTTGCCATGGCGACGGTGGAAGCAGCCCCATCGGTGGCCGAGCTTACGGGGGACCCGGCGAAAATAGGCACTGGAAAGCCCGGCCAGGGGCCGGTTGTCCGGCGGCTCGGCCAGCCAGTAGGCCATGGGCCGGCCGTTGGCGCCCATCTCCACGCCGCGCTTGATGAGCGGGTTGGCGGCCAGATCCGAGGGCGTGCGCAGCCGGCCGGGATGCAGGGCCTGGAGGGCCAGGCCGAACCGCCGGCCGGGCTCCTCGATCCAGACCGGCAAATGGATGAATTCGCCCATCACGAACATGGAGCGCACGGCCTGATACTGCAGGTCGTCGAAGTGGTCGGTGTCGGCGGCGTCGGCCTCGCGGCACCAGCTGGTCCAGGCCGCTTCCGCGCTCTCGGCAAAGGCGTCGGCCTCCTCGTCGGTCAGGCCGCCCAGGGCTTTGGCGTCGGGCGTGGACTGGGGGTGCAGGCCCGAGCCGGCCACGTTCAGGGCCAGGGAGTCGACGCAAGAGGCGGCGTGGCCGTCGCTGGCCACCAACGACTCGGCCCGGACGCGGATCAGGTCCGCGTCCCGCTCCATGGCAAAGGCGTTCAGGCGGGTGGGGAGAAAATTGGCGAGGGTCCCCTCGCGGCTCCCGGCCGTGTTGCGTACCGGCTGGACCGTCCCGGCCAGGCCGCCCATGGCCGCCATGTAGGCCCGGGCCTGGACCCGACGCAGGCCCATCACCGGAGCGACGTAGCCGACGAGACGGTCCAGCCAGTTGGCGGCCATCAGTATCGCCTCGGGATGAGGGGGGTGAAAAGCGGCGCGCCCCGTCCGGCGGCCTGGTCCTCCACTGTTGGCTGCCGGTCCAGCCAGTCGAGATGCTGCTGGATGGACGGCAGATCGGCCCGGCGCAGACGCCGTGTGCCGATGGAAAATTCCTGGCCCTCGGAGACGGCCAGAAGCGCCGCCTTCCAGGCGTCGATGTGCTGCTGCTTTTCCGCTCGGGTGAAAATGGCCATGCCCGGAGGGCTAGCACACCCGAGGGGGTCAACTGGTGGACGCTGGAGACAATAGAGACAATGGAGACACTTTTTTCAGGCGGATTCGAGGTCGGGAAAATCGGTCGGGAAGGCAGGCAGAGTGCGGGTTTCCGGCTGGTCAGGGAGCATGCAAAATCAGGGGGTGATTTTGCATGCTCGAAAAAAAGTTAAAGAACGTCTTTAGGAAAGCTTCTCGGCCTCGATTCTCCCCCGCTCCAGCACCTCCGGATCGGCGGCCGCAGCCAGGCCGGCCCGAGTCAGAAATGTGGCCAGCGAGACGCCGGCAGCTTGGGCGGCCCGGCCGAGAATCGGCACCACGGCCGGGTGAAGATGGAGCCGGAGGCGGCCCTCTTTCGTGGCGGTCCTGCGCTCCTGGTACCAGTCCTGCGCCTCTTCTGGCGCCTCTTCGGCCAAGACCTCCATGGCTTCGGCGACCAGGGTTTTCTTCCGCTGGAGTTCTTTCGCTTCCGCTGCGGGCAAAATCTCCCCGGCGGCGCGGAGCTTGGAGAGCTTGACCTTGATGGACCCGGGCGATCGCTTGAGCTTGGCGGCGACATCGGCCATGGGCGAGCCCGCAGCCAGCATGTCACGCAGGATGGCGATCTCCTCTTCTTTCCAAACCCTCCCCACTGCCGGGCTGTAGGGTCTACCCTTATGGCGGTAGTGCGATTTGTACCATTCGACCGTCGCGGCCTCGGAGGTATACCAATAACCGCTCCGCTCCTCCCCCTCGCAACGGCCGGCCCGAATAGCGTCGACCAGCGTAGAGCGGCTGATACCCAGTCTGGCTGCTTCCTGGGACGCAGAAATGTCATAGTTCGGCATGTTTTTTTCTTGCGCAACCCACACCGGCTGGCTATTGATTTTTCGTCGCCAGCCGGTGTGGGTTGAAACAGTTGTTGTTACAGGATGTAAAAAGAGAGGGCCGAAAGCCCTCTCTTTTTTTTAATCGCGATATCGAGCCGGGATGCGCTTGCCACTCTCATGCGTGTAGCCGACGTTGTGGGCAGCGCGTAAAGCGTCGGCCTTTGTCATGTAATTTTTTTCGCCACGCACCAGCACTGAGCGGTCAAACCCATCTTTGTCGGGCGTCGGCGTTGCGATGTTATACGGTCCGTCAGCGTATCCAGTTTCGATAATTATACAATTCTTCATGGTCTGCTCCATGGGGCGACTCCGCGCCCCGGTTTCCGCCCCGGCTGGCTGGGCGGGGGTTGAGCAAAGGGGGGCCGGCTTCCCGGCCCCCCTTTGAAAGCTACACGCGGCAGGCGGCCAGACCGGCATTTTCCAGCTGGGCGCGAAGACCCGCGTCAAAGGCAGCCCTGTTTGCCTTGTCCATATTCACACGACCATCCTTGAGGATTTCCAGGTATCCCCATTTGCCGGGGAGGTACACGCGGACGACTTCACGGGAATTCGGCTCCACGGGTGTCCACACGTTCCCATAGGTCGCTTCGGCAGCTTTGGTGGCGATTTCGAGGCGTTCGGTCAGGTCCATTTTCGCGTCTCCTTGCGGGGCGACTTCGCGCCCCGGTTTGGCGGTGGGGTCCGTCCCCGCCCGCGATCAAAACCTAGCGCGTGTAGAAATTTTTTGCAATAAAAATTTCTACACGCGCCAATATTTCTACCCTCGCGCCGGATGTACCCTTTGCCGCGGCGCGGACTGTTCGTCAGCCGTCTCCCCCCTTGCGGCGAAGATACCGCTCCACGCTTTTCTCTGTCACCCGCATCCCCTTCACGTCTCCCAGGCGGACATGCTTCAGCTTGCCCCCGGAAATCAGCTTGTAGACAAAGCTTCGGGAGCAATCGAGCCGGGTCATCACCTTCTGGACGGTGAGCAGCGGGCCTTCGGCGGAGCGGTCGTAGGGGAGGTTGGTCGGGCTCATGGGCTCCTCACGGTCTGCGGCCGGCCAGGATGCTGTTCGCGCGCATCGCGGCCTGGGCCAGGGTTGAGGTTGGGTCAACGTCGTGGCCGCGGTCGGTCGCGGCCGGGGCCTCTTCCTGCTCCTGGTCCTGGTCCAGGAGGTAGCGCAGGCTCGGGGTCCAGGACTCGTCCGCACAGGCCATGGCGTTCATGGTGGCGTCCAGCAGGTGGTTCTCCCGGCTGAGGACCTCCCAGACGAAATTGCCATCCTTGTTGCGGACGAGCCGCTCGGCCGCGAGCTGCCGGGCGTAGTCCTCGCCGGTCTGGGCATGGAGGAGCAACGGCTGGCGGGCGTCCGGCATCAGCCGCTTGAACAGCAGGCGTTTCAGATGGTTGACGTCCAGCAGGATGAGCTGCAGGCCGCCGGGGATGGCCCGGCCGGACCGGGGCAGCTTGTCGATGGTGGTCCAGGACACGGGCACGTGGTAGTCGCGGGACCGGCCCTTGGTCGGATAGAGACGGCCGTCGCCCCGGGCCCGGCACCAGGAGTAGACCTCCTCGGTGCGGGTCAGGACCTGGTGCTCGGTGCGGTTGCCGCCCGAGTCGATAGCCGCGCGCCAGATCCCCATGTCCGCACCGGCCCGGCCGAGCACCGGGTAGCGGGTCTCGTGGACGAGGGCCATGACGTCCTCCCAGGTCCGGATCTGGCCGTAGTCGACGAGCCAGCTTTGCAGGTTCTTCCCCCAGGCCAGGACGGAAAACCAAAAAGAGGCCATCTGGGTGTCGATGCCGCAGGTCAGGGCCACGGCCTCGGCCGGCACGGTCTTGGCCGGCAGCCACATGGCCCGGCGGGTCAAAATGGTGCCTTCCTTGATGTCCAAGGCCACGGACTTGTGCGGCAAGGCGCAGCGGCCGTTGCGGTAGTCCCGCATCTTGAGGTCGTCGTCCGAGGCCTCGGCCTCGAGGCGGTCGGCCAGGATCTCGGAAAGGGACACAAACCGCGACACGAACGACGGCAGATGGAACCCGACCGAACGGGGGTTGAGCACGGGCTCGTCGGCGCGCCATTCGCCCCGGGCCACGGCCGCGTCCCGGGCGTGGTCGGTCCACAAGTATTTGCAGTGCGGGCACTTGTAACGGCCGAGTTTGCGGCGCTTGATCTCTTTGGGGTCGGTGCAGCCCTCGGTCACGACAATGTGGACGTCGTCCATCACCTGCATGGTGCCGCAGGCCGGGCAGGCCACATGGTAGCGCAGCAGCACATCGCACTCGTGGTTGACGGCCTGCCAAATGGCACTCGTCTCATCGCCCTGGGGCTTGGAGATGAGCAGGTGCTTGCGCTTGTGGCTGTAGCTGATGGTCCGCTCGCGGAACTCGTGGACCGGCGCGCCCTGGCCGGCAATCTGGCGGTACAGGTCCACCTCGTCTAGGAAGAGGTGCATGACCGACACGGATGCGCGCTGGCTCGGGGATTGGGCCGAAGCCAGGTGGAGCGTGGAGCCGTCGCGCAGCTCCACCGCGTTCCGGGTGTCGCGGTGGTAAAGTCGGCGCAGATCGGCCGAACCCTTCATGCGCGGCAGGAGCTTTTTCGAGACGGCCCGGGCCAGGGTGTCCTCGTCGGGCATGGCCAGGAGCTTCGGGCCGGGATAAAATTCCATGCTGTAAAACAGGCAGGCAAACATGAGCTCGGTTTTGCCGATCTGGGGGCTGGCGCAGACCACCACCTCCTCCACGTGGCACGCAAACAGGTAGTCCATGATGCCGGCCAGATAGGGAGTGGCATCGAGGCGCAGGCGCGAGCCGGCGTAGGGCCCGTCCTGCACCACGATGGTCCGGGACGCCCACACGGAAACCGGCGGCTTCACGCGTTTGCGGAAGATGCGGCGCTCACTTTCGGTGAGGGTCAAGGTGGTGCCCATGCTCATGCAGGCACGGGCTCCCGCCGCACCCGGGGCCGCACGTTCCCCATGTGCGACACGTCGCGCAACAACGGCCGGTCCTCGCAGCGCCAGCCGATGGTGACGTAGGACAGATCGCGGACCTCCTCGGACGACAGGCCGAGAAGATCCGCAGCATGGGCCGACATGGCGGCCATGGATGGCGACAGGACGTCCTGGATCCAGTTGCCGCGATCTTCCCACCGCCGGCCCAGGGCCGGGCAGTCCAGGACTACCGAGGCGTGCTCCTCGCGGTCGTAGGTCACGTAGAGAATGGCCACGGCGTCGCGGTAGGATCCATCCGGATGGCAGACGCAAAACCAGTGCTTGTAGGCCGCCTGCAGTTTGATGCCGGGCGGCAGCCAGAAACGGCCCTCCCGGAAGTATTCCGGCTGCGGGATGGTGGCCCAGCTCGCCGGCACCACGTCCGGCTTTGCCGCCGCCGGCGCGGCTGGCACGGGAGGCATGGTGGCCGCCGGCGCCGGCGCCTGAAAAAGAGAGAGTTGACCAAGTCGGGGCCCGTTGCGTTTCAAAATGCCACCCCCTCCACCAAACTTCCCCGGCTGGCCGGGGCCACATAGTCCACCCGGAAGAACCCAAGCTGGCCTCGGCAGGGCATAAAGGGCAGCGGCCGGGCGGCTTCGATCCGCCAGTGCCACTGGCCCCCCGCACACCAGGGGGAGACGTGGTCGCTGGTGCAGCCGGTGAGCGTGGCCACGCCGACAACGCCGCCGACCTCCCGGCCCTCCCGGGGGAAACGGAGGCCGCCGGCCAGGCCGTAACGGGCGTGGAAGGTTTCCAGGAGCTCACGCGCCGCGGCCAGGGAGAACCGAGGTTTTAGGCTGGCATGGATAAGCACGGGGCCCCGATGTTTGTCCGGGAGCCGCCATGTCCGGTTCTCGACGTCCTTGAAGCCGTTGACGATGAGCCAGGCCCAGGGCTGCTGCACCGAAATGGCGTACAGGGTGATCGGCATGGTCAATCCTCCCGCCGCAGGGCCACGCCTTTCCAGTACTTCGCGCCGAAGGCCTGCACCCCGGTGATCCAGGGCAGGGCCTGCAGCTCGAGGCCGAAGACCATCATGGGCCGGACATGCTTTTCGCTGGCCTCGGGTTGGGTGTCGTACCAGTCCCGGTAGGCGGCATAGAGGTCCGCCGCAGTCTCGCTGCCCTCGGGGGTGCGATCGCACCGTTCGCGGAGAAACCTGGCAATGGAGTTTGGCTCGTGGGCATAGGCGATATCGTGGCCGGGCGCGCACTCCGGGCACAGGACCACGCTCTCCACGTCGACCACGGTCTCATCCCGCCAGACCAGGCGGCCGCACCCGCAATACGCGATGGCCCCGGCCTCGCGCAGCCGGTCCAGGCGCTCGACCTCGGCCAGGAGCATGGCGATGGCCGCGAGGAGACATGCGCGCACGGGCTTGTCCGGAGTACCGGCGTCGCCAAATGGCCAAATGTCATCGATGGCCGGAAACCCCAGGGGCACCGGCATATCCAGTTCGGCCTCATGGCGGGCAAGGGCGCGGAAGACCAATGCGGCGGCTCCCTGGGACAGTTCACCGCGCTGGTGGGCGTCGTCGTGCTCCAGGGTGTAGCCCTTGGCGATCTGCCGCATGCGCTCGTCCAGGACTTCGGCCAGCAGGGTCATGGTGTGGGTGGGAATGGTGGTCATGCTGTTTCTCCTAAAATGGCACGTAGGTATCGCCAGGGAAGTAAGTCCACTCTTCACTGTCCAACAGCCGTCCGGCGCGATGTTTTCCGGCTTTGACAACGAGCGTAAAAGGGCCGTAGGCGACTTTCTCGCCAAACTTTTTCGCGTTTGCGTCATAGTCCCAACCACGCAAGGCGAGTCGTTTCGGTTCGTCCACACCACGAAGGAACTCTTTCCAGTGTTTGAAGGGCGTATTGGAAGGGAAGTTATCCGAAGGCGCCCATTCGCCCCACTGTTTGAAGAAGAAAGGCACGTCGCATGCCTTGACGCACTGGTCGCGCAGGGAACGCACCCATTCGGGATTGGTGGGCCGCGCGCCCGGCCCTGTCTCACCACCGCAGATAACCCAGTCGAGGTGGGAACCCTTGGGACCTGTGAAAGGATCATTTCTCCCGAAAGGGCTGGTGCCCCTGGTCCCGTCCAAAGCGTCCCAAGTTGTGCACCACCGATCGCCGAAAGGGTCCAAGAAAGCGTCTGGGACAGAGAGACATCGCAGGCGCACCTGCCCCAGCATCGGCTCCACGCTCACGAAACGCTTGGCCCCCGGCGTCTCCAGCAGAATTGGGACGCGCGCGACGGCCTGCTCCTGGTTCTCAATTGTGACACCGAGCCAGACGTTGGGGAGGGGCCAGCCGGGGTTAATGTTGGGCGCACCTATCTCGTGCAGAACTTGCCGCAAGATGCCGTAACGACCCATGGCACAGAACTGCCGCATCCGCTCCGGCCGTTTCGTGAGCACCATGAACGTGTGTTGCGGGGCCAGGGCCATGACGGCAAAGACCTGATCCACCCAGGCGAACGGCACGGACTCATGAAACAAGTCGCCCATGCTGCACACGAAAATACGCCTGGGCTTGCGCCAGGTTAACGGCAGGTTCAAGGCCCCCTGGACGAAACGCGTCTCGCCCGTCCATTTTTGGTCCACCCCGGTCAGACCCGTGAACTGCGGCGTGGCCGGGTTCGCGCCAAGCCGGTGGGCCATGCGCGCGGCGTAGCAATGGTCGCAGCCGGGGGAGACCGGCGAACAGCCGACGACCGGATTCCAGGTGGCGTCGCACCATTCGATTTTGGATTGTTGCGCCATGGCTACTGCCCTCCCTTGCGCTGGACCCGTTCCAGGGCATTCCGGCTGATCTGCCTGTCATCGTCGGTTTTGGCTGCGACCAGCATGACGATATCCATGAGCACCAGCACAGGGCAGCCGTCACCGTGGGCGAATTTCTTGCCACCACACCACCGACAGGTGGCTCCATCGCCAGCGTCGGCCCGGCCGACCGTGCGGTGCGCGGCCAGACCAATCAAACGAGCGTCGGACTCCAGCGTCTCGACGCGCTGCTGCTCGCGCTCGTGCCGCTCCATGAGATCGAGGACGGCTGCGTTCTCCGCATCATCCGGCGATATGCCGCCGCACCGAAGCATTCGGCGCAACAGTTCTTCCTGTGAAATAGCCCTGGACATCACCATTTCCCCCAAAAGGTTAGATTGTTTACGCCGCCAATTCGGCGAACCGCTCCAGAAACCGCCGGTGGGCCTCGCGCGGGGGCAGGGTTTCCGTTCACGTCATCCCCTTATGCCGCGCTCTTCTTCAGGGCCGCCGCCGTGAACCGTTCCGGGATCGTCAACCCCTCGGACCGCCACAGACCCAAGCCCTGGACCAGCCAGGCACGGATGGTCTCGGCACCAAAGTCCGGGAACAAAGGCGGTGTTTGGCGCGGAAGATTCGCCATGAAGGGGATAAACACGCCCCGCGCACCAAGTTCCGGGTCCCGAGAGAAGCCCTCGGGAATATGGTTCGTGACCAAGCATGGGGTCGCCGCATTTCGGAAGGTGGTCATGTCTTTTGCCCAGACCTCCCTCGCGACAAGAACGGCGTCAACGGAAAGGGATTTGAGATTATGGCCCATCTCAAACTCAGGCTGGCCGCCTCCGGGCATGAAAACGAGCATCTTCGCGCCATGCAGCTGCAGCAGGTCCGGCCTCGCACACGGCCCGGATTGCGTGCCGAAGATATGCTCCCCACCAAAGACCAGCGCATTCTTCATGGCGTCAAACAGGGCCTGAATAAAAGTGGACTTTCCGCCACGAGGACCGCCATGGAACACCGGGATGAGCAGCATTTCCTTGTCGCCGGAATAAATGTAGCCGATGAGCCGTTGCACAAAATCGATGGTTTCACGGTCACCCAGGAACACCTCTTCGAGAAAATTCTGCCAGTCCATTGCATCCTCCAAAAAGTTAAATTGTTTACGCCGCCAATTCAGCAAACCGTTCCAAGAACCGCCGGTGGGCCTCGCGCGGGGGCAGGCCGAACTGATTGGGATGGCACAGGCCAATTTCATGGAGCTCAAAGGGTTCGAGCATGGTTCCCCAGGGCCGGTCCGACGGGGACAGGAGATATTCGCGCTCGGTGCTGAGCATCCGCTGATCCGCGATCTGGACCTCCACGAGAATTTCCTCGGGCAGCCGGAACCGGCCACAGACGGCCTGCCAGATCCGGTGCTCGATGACTCGGAAATCGGGCAGCAGGGCCTTGAGCGGCGTGGTCATGTCGCCCACATAGGCCTCGGTCGCGTCGTGCAGGAGGGCAATCAGGCGCAGCTGACGCGTTGGCATGGCCCGGGACACATAGAGGCAGTGCTCGGCCACGGAATAGTAGCGCCGGGTGTGGCCGTTAAATCGGCACTGGTTGGCCAGGGACTGGGCAATGTCCTTGATGGCCACCATCGAAGGTTCGGGATTGACCAGGTCGAAGGCCCGGCCGGAAAACGTCTGGTTCCAGGGGTTGCCGCTCATGACGCCACACTCCTTGCGTTGCAGGTTATTCCGCGTCCGGAGCCGGGGCCTCGAGGGCGTCCGGCGTGCCCACCACAAACTCCCGGTCCGCTGACCAGGCATCCATCCAATCCTCGGCCATCTCCTCCCAGAGGCGCAGGAACTCGGGCAGCCGGGCCTCGTCGCCGGCCACGGCGGCAATGATGCGGGCGCCGAAGAGGGGCCCGGCGTTCTCGATCTGGTTGCGGAAGAACTGCGCCCGGGCCGCCAGCCCCCGCTCGACCTCGGCCCGCTCGACAACCCGCCCCTCGAGCTTCTCGCGGCGCAGCCTGGCCCACTTGGCCTGTTCGGCCTTGAGGTCGCCGTCGGATTCCAACCGACGCTGCGCGGCCGCCGACAGCTTGCTGTCCTTTTCCTTGGCCGACACAGGCAGGTGGGCCGCGTAGGCCAGGAGGACCGCCTCCTCAAACCGGCCGTTGGCGTCGGTCGGGATCAACCCGGCCTTGCAGTCGTCGTAAAACTTCGTCTTCTGGATCTGGAAACCCCGCGCCTTCAGGTAGGCCAGGGCGTCGAGCTTCTTGGCGAAGAGGCGGCCCTCACCGGGATTGGCGGCGGTTTCGGCGGCCCTGGCCACCTCGGCGCGGACGGTGCGGAAGGCATCCACGTTGTCCTTGGTCGGGGAGTCTTTCATGCGTTTTTTGGCCTCTTCCTTGGCCCGCAGCAGGGCCGGCAGATCCGTGGAGGCGCTGCGCTCGAGATAGGGAGTCAGGTCCTCGGTCATGCCGCGCCCTCCGCGCCGAAGCTCCGGCCGTCCGGGGTCACGGCCTGTCCGCCGGTGTGGTCCTGCCAGCGGCGAATGATGACGTCGCAAAAGCGCGGATCCAGCTCGAGGGTGCGGCAGATCCGGCCCAGGCCATGGCAGGCCATGAGCGTGGATCCGGAGCCGCCGAAAGGATCGATGACCAGGCCGCCCGGCCGGGAGGAGTTGCGTAGCAGCCGCTCGAGCAGGGCCACGGGTTTCATGGTGGGGTGGGCGTCGCTCCGGACCGGCTTGTCCACGCTCACGATGGAGCCCGGCACCACCTCCACGGCCAGATCCTGGCCGGAGATGAGATAGAGATCGTCGCCGGCCGGCACCTGGACCCGGCCGTCCTCGAGGAGGACCGCCCCGGGCAGGGCCTCGAGGAGCGTGGTCTGGCGGCGGCCGCCGAACCAGGCGTGGCGGCCGGTCGGCTTCCAGCCGTAGAGGATCGGTTCGTGCTGCCAGTGGTAGTCCGACCGGCCGAGGACGTGGACGTTCTTGCGCCAGATGAGACAGGAGGCGAGCTTGAAGCCGGCGGCCTCAAAGGACTCACGAAACGTGAGTCCTCCGGTCTCGGCATGGGCCACGTAGATGGCCGCGCCGTCGGCCAGCACGGCGTAGAGGGCGTCGAAGGCCCGGCCGAGGAAGTCGCGGAAGGCGTCGGCCGCCATATCGTCGTTGAGGATTTTGCCGGCCTTGCCCTCGACGGCCACGTTGTAGGGCGGGTCGGTGACGGCCAGCGTCGGGCGCTCGCCCTGGAGGAGCGTGGCCAGATCCGCCGGCGAGGTGGCGTCGCCGCAGAGAAGCCGATGCGGCCCGAGGAGCCAGACATCCCCGGGCCGGGAAACCGGCGTCTCGGGCAGCGGCGGCGCGTCGTCCGGATCCGTGCGGCCGGTCCCCGGCAGGAGCGCCAGCAGGTCGTCCAGCTCGGCCACGTCAAAGCCGGTCAGGTCGAGGGCCACGTCCAGGGCCCGCAGCTCGGACAGCTCCAGGGCCAGCTCGTCGTCGTCCCAGGCCGACCAGGTGGCCGAGCGGTTGACCAGCAGCCGAAAGGCCCGGACTTGAACGTCGGTCAGGTCGTCGGCCAGGAGCACCGGCACGGCCTCGAGCCCGAGCCGCTTGGCCGCCTCGAGGCAAAGGTGGCCGTTGACCACCTCGCCGCAGGAGCGGGCCAGCACTGGCACCCGAAAACCGTATTCCCTGATCGAGTCCATCATCCGCGCCACCACATCCCGGCCGTGCCTGCGCAGCCCCCGCTCATAGGGCCGCAGCCTATCCACCGGCCAGTATTCGAGTTTCAGCTTTTCCATCCGCCTATCCCCGTGCTACTGCCTCCGGGCCATGCATGGCTGGAGGGCTGGGGTTTCCTGGTCGGATGCGCTCTCATCCGGCCGCCGGCAGGAGCGGCAACTCCGGTCGGCAGCCCTCCACTTACGTTCCCGCCGCCTCGCGGCCGCGCCATTGGTTCAGGTTCGTCCAACCGCCAAAAGTCAGCCCCACATCGTCATCACCGGCCCGGCGTACGATGGCGGCCCACTCGCCGCCCCGTTCCTCCCGACCAAAAACCCCGGCAAGAGACCGGGGCCCGCGCGCCCCCTTGAGGGCGAAAAACCAGAGTACCGCCTCGAGACAGGGGCCGAAAAAGAGCTCCGCTATCCGCGCACCAGCCGCCTCCGGCACATCGGCGGCGGACCGCAGGGCCAGGACCCGCTCGGTATCAGTCACCAGCCCGGCCACCAGCACCGGGGCCACCCCGTGCCGGTCCATGGCCGCCACCAGTTCGGTCAGCGGCACCATCCCCAGGGCGGTCACGTAGTCGGGATCGAGCCAGGGTACGGCGAGGGCCGCCGGTGCGGCCGGGACCGAATCCGTCTCCAGGCCCGGGGCCCCTGCAACCGGCGTAGCCGCAGCGACGGGCGCCGGCGTTGCCGGGGGCTGGACCGTCTCCGGAGCCCGGGGCCCGGCGACCGCGTCTTCCCCGGCCGCGACCTCCGGCTTCGCCACCGCCTTTTCCGCTTCTCCCCCTCCCGCAAGGGCCGGCTGTCCAGGCGGCAAAAGTCCTGGCTGGAGCACCGGAGGCAGGCCGGCCAGGATCCAGGCCGGCAGGTTGGCACCGCGCTCGAAGGCCTCGCCCGGGTCCTTGCCGACCGGGCACGGCCACCGCTTGGCGCGGGGAAATGACGCCGGCCACCGAAGCCAGCCCTTGGCTCCGGCCCCGCCGGCCCCCTCGGCGTCCAGGGCCACCAGGATGCACAGGGCCCGGGCCAGAGCGGCGTGGACGTGGGCGGCCAGCTTTTTGACGTTGGCCGTCATCACCGACACGGCCCCGGCCAGATCCCCGGCCTGGTGGTGGAGCATGAGGGCATCGAGCTCGCTTTCGACCACCACGAAGGCCTGCGCGTCGGCGCCAAGCAGCATGGCGTCCATGGAGGAGCCGGGGATCACGTAATACTTCGTGTCCTCCTTGAACTCCCGGCGGTCTTCGTCCGGCCGGCGGATCCGCAGGCGCAGGACCGGGCTGTCCGGATCCGCCGTGGCGAGCTGGGGGATGACCAGGCCGCGCGGGATCCAAAACGTGGTCTTGGGCTTGCCCGGTTTGCCGTCCTTGTCCGGCTTGGCTTCGACCGGCGGCAGGCCCCAGGCGGAACGGGGCCGGATGAGGCAGGAGCGGCCTTTCTCGCCCGGGTTCCAGCCCAGGCGGTAGTGCTCGACCGCCTCGAGGGGGAGGCCGCGGGCGGCCAGCCATTCGAGTTGGCGCGGATTGGCGAGGAGGTGCTGGTGCGCCCAGGCGGCGAAGGCGGTCGCTTTTTTCGTCCACGCCTCGGCCGGCGGTTCCGAGGGCGCGGCCTCGAACGGATCCTGGCCGACGGCCGGGCGCGGCGGCCGGGGCAGGCTGGAGGCGGTCCGGGCCGCCGCGACGCCGAGACGGCGGCAGGCCTCGTGGTAGTCCAGGCCCTCGTAGTCGCGCAGGAATTGGATGGCGTCCCCGTAGGCCCCGCACTTGCGGCACCAGTAGCCGCCCCTGCCGTCGTGGTCGTCGGGCCGGACCATGCACCGGTCCTTGCCGCCGCAGGACGGACACGGGGCCGACCATTCGCCCAGCGTCTTCTTCTTCGGCGCGAGCCCCTTCGCCTCAAACAGGCCAAGCAGATCAGCCGACATGCGAAGGTCCTGTTTGCATGGCAAGGTCCTGGCAATATCCTATCTCTAACTCCCTATTCTTTCTTTCTTTTTTAAGAAGTAGGATAACAGGATAGGATATCATGGTGTGCTCCAAGCCGGGTTCGGCGTATTTAGCCGGCATTACATGCCGTGGTCCTGATGTCCTGGCGGACCACTCCATCCAGAGTCCGCGCCCCTTTCCGCCGCCAGGACAGTCCACGCACGGATGTCCTGGCCGATGTCCTACGTCCTGGTCACGGGGCCGGCCGATCGTTCCAGCCCGAGTAGCCTGAATCCTTTGAATCCTTCGACTTTTTCTCGGGATAGGCCTCCTGGGCGTCCGGGTTCAGGCGCACGTCGTAGTAGTAGACCGTGCCCCCGCGGCGCTCCTTGCGGATCTTCCGGCCGAGGTGCTTGCCAAAGGTGTTCATGGTCGGGACGTACTTGCCCCGGTTTTTGAAGTACCAGCGGGTGTAGAGGTCGTAGATCTCGGTGGCCGATACCCGGGCTTCCGGGGTCGGCAGCAGGCACTCGTCCACGAAATCTTGCACGTGGTCCTCTTCGCGCTGGTATTCTTCCGTGGCGGCCAGGACGGATTTCGGCGGGGAGATGCCCTCGCGCTGCCACAGAAGGCACCCCCGGACCAGCCAGGCCAGGATGCCGGGCAGCTCTTTTGCCAGGCGCTCGGGGATGGTGCTGTCCCGCTTGCGCTCGCCGTCCCGGGTGGGGTTGTCCACGTAGCGAAAGGGGAAATTGACCAGGCGCAGCCGATCCCAGAAGGCATACTCATGGGCCCCTGCATGGGGCTTGTGGTTGGTCAGCAGGAAAAGGGTGTGGGTCGGATAGAAGGAGGTCGGGTCCCGGTCCCACATGTAGCGGCCGGTGAGCCGATCGTCGCCCGACAGCCACTTGACCCGGGCCACCGAAAACCGGCGGTTCTCGTCGGACTCGGTGGCATAGGCGAGCCGTAGGCCGTTGAGGCTCATGATCGTGGGCGTGGGTTTGTCCGCGTCCCGGGCCTGCCCCTGGTCCAGGAGCAGCTCGGCCGGAATCGGCGCCATGTAGCCTCCGCAAACCTTGCCCAGGGTCTCGACCATGACGGTCTTGCCGTTGCGGCCCTCGCCGGCCAGCACCACAAAGAGGGGTTCGCTGGACAGGCCGGTGAGGGCGTAGCCGAACACGCGCTGGAGAAAGGCGGCCACGTCCGGATCCTCGCCCACGATCTCCTGCACGAACGACGGCCAGAGCTCGCACGGGGCATCGATACCCTGCCACTCCACCGGGCAGGTCCGGCGCAGCATGTCGTCTGGCCGGGCTTGGCGGAACTCGCCCGTGCGCAGGTCCACTACGCCGTTGCCCACGCCCAGGAGGTAGGGGTCGGCGTCAAAGTCCTCCATCCTGACAAGGAGCGGGTCGTCGTTGGAAAGTGAAAACCGCAGCGCGGCCGTGACGCCGGCGCCTTCGCGCAGGTCGTCGATGTTCTTGCGCAGACGCTTGGACAGGCGATCGAGACGTTTGACAGCCTCGTCGTCCCGAGCCTGCTTGGCCTCGGCGATCTTGACCTCGCAGTCGAGGCGCGTCTCCTCGTACCGGGCCACGACGCTTTCAACCGCAGCCTCGGCACGGAAAACCGTCACCTCCTTCCAAAAGGATTTCGTCCATTCATACCAAACGCCTGGACCTTTGGGCGTCGGGACATTCAGCAGCTTGCCCCGGTTCAACGCCGCGAACATAAGGCCGTCGCCCTTTTGCCCGGCGTACAGGCACCGCCGCACGAACTCGTGGTCGATGACCGGTGCGGCGTCCGAGCCCGGGGCCCCTTCCTCCTTGACCCGGGCCGCGACCTGCTCCTGGGCCTGGGCGATCTCTTCCGGTGTCGGTGTCGGCTTGTTGTCAGACACTTCCTGCGCTCCTAGAGGTTGTTGAGCCGACCACGCAGGGCGCGGCCAAAGGTTTTTTCCGTTTTTCCGCCAGATTTTTTCCGCAAAAATCCGCGACAGCCCGAGGTTGATGCGCGCGAGCTTTCGCAAGCCCCAGGAAGGACCCGCCGCCGGCCAGATGCCCCCAGGACATTCCTGGCCGGTTGGTAGAGAGAAGAGAGGGGGGGGTGGGTCGAAAAGGCGCCGTGCTGGCGCACGGCGCCGGCGGTACGTTCCGGGCGGGCTGGCCGCATATCCTGCTGACGCCGCATTGTTACCTTGGCCCAAGCGGCCAGCCCGCCCGGAACGACACCATGTGCACTCCAGGTGGGGAATGCGCCCGGGCCGGTGGGTAGCAATGCGGTAGCAAACAAAAAGGGTGTCCCACCGACTATTCGATGGAACACCCTGAAATCATTTGGTGCGCCCAGCAGGACTCGAACCTGCGGCCGTCTGCTTAGAAGGCAGATGCTCTATCCGACTGAGCTACGGGCGCGCAGCCGTGATTCCTAAACAAGCGCCACCCTCCGGTCAAGGCCGGGCTTGACGAAAGACCACCGCAAGCACAGACTGCTTGACCCCGGCCGTCCCCGCAACCAGGAGGGAGACATGAACCTGCGTGTGCTCGGCTGCTCCGGCTCGGATCTCCCCGGCCACCACCTGACCTCCTTTCTGGTCAACGACACGATCCTGCTCGACGCCGGCTCGGTCACTTCCGCCATTGATCTGGCCGCCCAGGCACGCCTGGAACATATTTTCGTCACCCATCCCCACCTGGACCACATCAAGGACATCCTGTTTCTGGCCGACAACCTGATCGAATTCTTTGCCGGCAAAAAGCGGCCGCCGCTCCAGATCCACGGCCTGCCCGAAGTCCTCGACGCCATCGCCACCCATCTTTTAAACGACACCATCTGGCCGGACTTCACCGTCATCCCCGAGAACTCTCCGGTCCTGACCTACGCGCCGATGACGCCCGAAGTCCCGGTCGTCATCGGCGGCGTCACCGTGGCCGCCTTTCCCGTCAACCACGCCAAGGCCGCCTCGGGCTTCGTCCTCTGGGAGGACGGCGGCGCGAAAAATCTGGCCTACACCGGCGACACCGGCCCCTGTCCCGACTGGTGGGCCTTTTGCGACAGCCTGCCCTTCCCACTTGCCCACCTCATCACCGAGGCCTCGTTTCCCTCGGACATGGAAGGCCTGGCCACCGCCTCCAAGCACCTGACCCCGAGGCTGCTGCGGGCCGAACTGGCGCGCTTGCACGCCAGGCCCGAAATCCACATCTACCACATGAAAGCCCCCTTCGCGGCCCAGATCCAGGAGGAGCTGCGGACCGAACTGGCGGGCCATACCTATCACCTGCTCAGGGAACATGAATCCATCATCATCTGATTTCACGGACTTTGCCGGCTTTGCCGCCTACCTCGACAGCCTGGGCCTCTTCCACATGGACCTCGGCCCCGGCCGGATGCGCGCCGCCCTGGCCGGCCTGTCGCTCACCACCCTGCCGCATCTTTCCGTCCAGGTCGTCGGCACCAACGGCAAGGGCTCCACGGCCGCCTTTCTCGCGGCCATGCTGGCCGCCCACGGCCTGCCCACGGGCCTGTACCTTTCGCCGCATTTCGTGAGCGTTCGCGAACGCATCCTCATGGCCGGCCGCCCGCTGCCCGAAGAGGACTGGGTCGCGGCCGCCCGGGCCGTCCTTGGCGCCACGGCCCGGGGCGGGGAGTCCGGCCGGCTCACCTATTTCGAGCTCCTGACCGCCATGGCCGCCTGGCTTTTCACCGACCAGCAGGCCGAGGCGGCCGTCTACGAGGCCGGACTCGGCGGGGCCGGGGACGCCACCACGGCCCTTGGCCGCGACCTGGTCCTTTTCACGCCCATCGGCCCGGACCACGCTTCCATCATCGGCCCGACCCTGGCCGACATCGCCCGAGACAAGGCCGGGGCCATGGTCCCGAACGGCGTGGCCATAACCGGTGAGCAGGTTCCGGAAGTCATGGACGTGCTGCGCCGGGAGGCCGACCGACTGGACACCCGCCTCTACGAGGCTTCGGAGTGGGCCGGCTACAACGCGTCCCGGCGTCTAGGCCGGCTTCTGCGCCCAAAGGCCCTGGAAATCCCGGACGCCAGGCTGCGCCTGGCCGGACCGCACCAGGCCCGAAACGCCGCCCTGGCCCTGGCCGGATTTTCCGTCTGCGCCGAGCGCCTGGGCCTTGCCCCCGATCCCCACGCCCTGGCCCGGGCCCTGACCGAGACCTTCATCCCCGGCCGGCTGCACCTCTTAAAACTCCCGGACATGACCCCGGAACTGCTCCTCGACGCCGCCCACAACGTGCCGGCCCTGACCGCCCTGACCGCGGCCCTGGCCTCCCTTCGCCTCGAACCGGCCGCCATGATCTTCACCTGCCTCGGCGACAAGGATCTGGCCGGCATGGCGCCGCTGGCCGCCGGCCTGACCACGGGGCCGATCTTCGTGCCGGAACTGCCGGGCGTCTCCCGGGCCCGGCCCGCCGCCGCAGTCGCGGCCGCCCTCGGTCCCCGGGCCGTGGCCGTGGCCGATCCGGCCGCCGCCCTGGCCGCCGTGCGCGGCCTGTCCGGCACGGTGGTGGCCTGCGGCTCCATGTATCTGTTGGCCGCGCTTTTTTCCGCCCCGGAAAATTGATCTTGCCCGGGTTTGCGGCTACGCCATCTCCATCTTTGCCGACGCGGCCAGGCCGCCAACCCGAACCTCCGGATGCGCCCGTGCAACACCTCTTTCGCCTGCTCCCGTCCGTGGACGCGGTCCTGGCCGAACTGACCGTCGATCCGGCCCTGGCCGCCCTGCCCCGGACCCTGCTGCGCGAGGCGGTGACGGAGTTCCTCGACGGCCTTCGGGCGGACATCAAGGCCGGCCGGCTGGCCGACCCGACCGAGCTCGCCCCGGACCATCTCTTTCCGCTGTGCGCCCGGTTCGTGGCCGCCGCCTCCCGGCCGCACTACCGGCGGGTGCTCAACGCCACGGGCGTGGTGGTCCACACCAACCTCGGCCGGTCGCTCCTGGCTCCAAAGGCGGCAGAGGCCGCCATGGACGCGAGCCTTCGGTACTCGAACCTGGAGTTCGACCTGGCCACCGGCGAGCGCGGCAGCCGCTACAGCCACGTGGTCGGCATCCTAAGGCGCCTGACCGGGGCCGAGGACGCCCTGGTGGTCAACAACAACGCCGCCGCCGTCCTGATCGCCCTGGAGACCCTGGCCCAGGGCCGCGAGGTGGTGGTGTCTCGCGGCCAGCTCGTGGAAATCGGCGGCTCCTTTCGTATCCCCGAGGTCATGGCCAAATCCGGGGCCATCCTGCGCGAGGTCGGGGCCACCAACCGCACCCATCCGCGCGACTACGAAAACGCCATCACGGAAGAAACCGCCCTGCTCCTCAAGGTCCACACCTCCAACTACCGGATCATCGGTTTCACCCGCGAGGTGACCCTGGCCGAGCTCGTGGCCATCGGCCGGCGACGCGGCCTGCCGGTCATGGAGGACCTCGGCAGCGGCAACCTGACCGATTTCGCGGGCCTGGGCCTCCCGGGCGAACCGACGGTGCAACGGGCCGTGGCCGACGGAGCCGACCTGGTGACCTTTTCCGGCGACAAGGTCCTCGGCGGCCCCCAGGCCGGCATCCTCGTCGGCCGGGCCGACATCATCGAGGCCATCCGCAAAAATCCGCTCAACCGGGCCCTTCGCGTCGACAAGATGACGCTGGCCGCCCTGGAGGCCACCCTTCGCCTCTACCTGGACCCCGAAGCGGCCAAGCGGGAGATCCCGACCCTGGCCATGATGACGGCCGCTCCGGCCGCCCTGGCCGCCAAGGCGCGCCGACTGGCCGGCTTGGCCAGAAAAGCCCTGGCCGGCCGCTACGCCGTCACGACCGCGGCCGGAGCCTCCCGGGTCGGCGGCGGGGCCTTCCCGGAACACGATTTGCCGACCACGCTGGTGGCCCTGACGCCCCTCTCCGGCGCGCCCTCGGCCGAGGCCCTGCGGCAAAGGCTTTTGGAAACCGAACCGCCGCTGGTCGGCCGCATCGAGGACAACGCCTTTCTCCTCGACCCGCGCACCCTGGCCGACGACGAACTGCGCCTGGTCGCCACGGTCCTTGGGCAGGCTCTTGAAACCGGGACCGCCGAGGGGACCGGAAGCAACCGTTTGCCGCCGGCCTAGAAAGCGGGCCGTCTCGCCGGCTTTCCGGCCGATGGCGGTCTGGCCGCCGGGAAGGGGGTTCCCTCCGGGGGCCTGGACGCTTACTATGGACTTTTCCGTGCATCACCTTCAAGGAGCTTTTTCCACCATGACCGAAAGCCAAGAAAATAGTACCCCGCCCCAGGCGGTGCCTTCCCTGACCATCGAGGCCAAATGCTGCTTCGAGGCCTACGCCTCTGCCGAGGAACGGCAAGCCATGCGGGATCTGGCCGACCGCTACTTGAAGTTTCTCTCCGCCTGCAAGACCGAACGCGAGACCGTGGCCTATGTCCGCGAGGTCCTCAGTAAGGCCGGGTTCACCGAATGCCCGGACGGCGATTTCACGGCCGGCGCCGTGTTCCGCGTGCTCAAAGACAAGACCGTGTTCGTGGCCCGCAAGGGCAAGCGGCCGCTCTCCGACGGTTTCCGCCTGCTCGGGGCCCACTGCGACACCCCGCGCATCGACTTGAAGCAGCATCCGCTCTACCAGACCTGCGGCGTGGCCCAGATGAAAACCCACTATTACGGCGGCATCCGCAAACACCAGTGGCTGGCCCGGCCGCTGGCCCTCCACGGCGTGGTGGCCAAAAAGGACGGCTCGGTCGTCACCGTGACCATCGGCGAGGACCCGGCCGATCCGGTCTTCACCATCCCGGACCTGCTGCCGCATCTGGCCTACAAGCAGGTGGAGCAGAAGCTCTCAGACGCCTTTGAAGCCGAAAAGCTCAACATCATCGTCGGCCACTGCCCGGTCGAGGACGCGGCCAGGCCCGAAGGCGTCGGGGAAGCGGCGCAAGCCTCCAAAAACGGCGGCGACAACGACAAAATCAAGGCCAAGGTGCTGGCCCTTTTGAGCGAGAAGTACGGCATCGAAGAGGCCGACCTCTACAGCGCCGAACTGCAGGCCGTGCCGGCCGGTGCGGCCCGTCGCGTGGGCCTCGACGGGGCCCTTATCGGCGGCTACGGCCAGGACGACCGGGTTTGCGTGTTCACCGGCCTCGAAGCCCTGCTGGCCGCGGACCAGCCCGAGCACACCCAGATCGTGCTCTTCTGGGACAAGGAGGAGATCGGCTCCGAAGGTTCGACCGGCGCCAAGTCGCGGTTTTTCGAGTACAGCCTGGAAGACCTGATCGAGGCCTGGGACCCCAAGGCCCGCAAAAGCCGGGTGCTGGCCGCGGCCAAGGCCGTGTCCGCCGACGTGCACGGGGCCATGGACCCGGACTACCAGGACCTGCACGAAAAGCTCAATGCCGCCATCCTGGGCTTTGGCCCCTGCTTTTGCAAGTTCACCGGCCACCGGGGCAAGGTCGGGGCCAACGACGCCCATCCCGAGTACGTGGCCTGGCTGCGAAACCTCCTCGACACCGCCGGCGTCCCCTGGCAGATGGCCGAACTCGGCCGGGTGGACCTTGGCGGCGGCGGCACGGTGGCCAAGTTCCTGGCCGTCTACGGCATGGACATCATCGACTTCGGGCCGGCCGTCCTCAGCATGCACAGCCCCTTCGAGCTGACGAGCGTGGCCGACATCTACGCCACCATGCTGGCCTACAAGGCCTTCTTGTCCAGTTAACCGCCTCTCCCTTTCAGGGGGTCCGGGGGGATGATCCCCCCGGCCGCCGGAGGCATCTTCACTCCCCCTCCCCAAGGAGCATCCATGCCAGTCATCATGGGGACCGCCGGGCACATCGACCACGGCAAGACCACGCTCATAAAGGCGTTGACCGGCATCGACTGCGACCGGCTGGCCGAGGAGAAAAAGCGCGGCATCACCATCGAGCTCGGCTTCGCCTTCATGGACCTGCCGGGCGGCGCGCGCCTTGGCATCATCGACGTGCCGGGCCATGAGCGGTTCGTCAAAAACATGGTGGCCGGCGCGGCGGGCATCGATTTCGTCACACTCGTCATCGCGGCCGACGAAGGGGTCATGCCCCAGACCCGCGAGCACCTGGACATCTGCACGCTCCTTGGCGTCACCACCGGCGTGGTGGCCCTGACCAAGGCCGACATGGTGGACGCCGACTGGCTGGCCATGGTGACCGAGGACGTGCGCGGGGAGCTTGCCGGCACGTTCCTGGCTGACGCCCCCATCTTCCCGGTCTCCTCCCACACCGGAGCCGGCCTGCCGGAACTGCGCGACGCCCTGGCCGCACTGGCCGCCGGCTTCGCCCCCCGCCGCCGCTCGGACCTGGCCCGGCTTCCCATCGACCGGGTCTTTACGCTCAAAGGATATGGCACGGTGGTCACGGGCACCCTCATCGCCGGCAGCTTCAAGGTCGGGGACGATGTGCGCCTTTTTCCGTCCGAAAAGCGGTCCAAGATCCGAAGCCTGCAATCCCACGGCGAGACCGTCGAAACCTCCCCGGCCGGGCGCCGCACGGCCGTCAACCTGACCGGGCTGGAGGTGGAGGACGTGGAGCGCGGCGAGGTCCTGGCCTTGCCGGGCACGCTCTTCCCGGACCTGTCCTGGGAGGTGGAGCTCACCTGCCTGCCCGGGGCCCCGCGCGGCATCAAGCACCGTACCGAAATCCATTTCCACCACGGCACCCGGGAGATCCAGGCCCGGGTCCATCTCCTCGACCGCGACAAGCTCGAACCCGGCCAGACCGCCGTCTGCCAGATCCGCTTTCCCGAACCCATGGCCGGGGTCCACGGCGACCGGGTGGTGGTCCGCTCGGGCGCGCCGCTTCGGACCATGGCCGGCGGCCGGGTGCTTTCGCCCATGGCCCGCAAGGTCAAACGCTTCGACGAGGCGGCCGTCGCCACCCTGGCCGCCCTGGCCACGGCGACCGGCCCGGATCTGGCCGCCCTCCAGCTCTCCCGGGCCGGCGCCGACGGGCTGGGCTTCGCCCGCCTCATGACCCTGACCGACCTGGAGTCCAAGGCCCTGGACAAGGCCCTCTCCGGCCTTTGCGACAAGGGCGGCGCGGCGCTGGTCGACCGCGAGGGCAAGGAAGGCCGGCACTTCGTCCACGGCGCGGTCATAGGCCAGCTGGCCGCCTCGCTCCTTGAATCGGTCGCCGCCTTTCACAAGCGCGAACCGCTCAAACTCGGCCTGTCCCGAAGCGAACTGGCCTCCACCTGGGGCAAGGGGCTTTCGCCCAAGCTTTTTCACTTCGTGGTCGAACGGCAGCTGCGGGCCGGCAAGCTGGCCACGGACCAGGACGTGCTGCGCCTGGCCGGCCACAAGGTGTCGCTGGCCTCCGACCAGGCCAAGCTCCGGGCCACGCTCCTCGACGCCTACCAAAAGGGCGGACTGACCCCGCCAAACGTCAAGGACATCCTGGAGCCGCTCTCGCTCACCTTCAAGGAGGCCCAGCCCGTCTACAAGGTGCTCCTGGACGAGGGGCGCATCGTGAAGGCCCAGGAGAACATGTATTTCGACGCCGAGGCGATCAAGGGCCTGATCGAAAAGGTGCAAGCCTACTTCGCCGCCGGCGCGACCGACATGGGCCCGACGGAATTTCGGGAGCTGACCGGACTCTCGCGCAAGTTTCTCATCGCGCTCCTCGAATACCTGGACAAGGAAAAAGTCACCGTCCGCGTCGGCGACAAGCGCCAGTTGCGGAAGCGGTGAGAGGAGATGCCTCCGGCGGCCGGGGCTTTGCCCCGGACCCCACCAGGGCGCTGCCCTGGACCTGCCGGGGGGAATCATTCCCCCCGGACCCCCCGAAAGGGGGGAGCGGGGAAAGGTGGCCGGGTGGGAGGACGCGTTTGGTCGGGGGCGAGGATGGGGAGGCGGGGGAACGGAACGGTGGGCGCGGGTTCCGGTCCTGTGGGCCCGGAGCAGGCGTGACCGACGGCGGGAACGGCCAAACGCCGAAGGCGGCGGACCGCCGAAGCCGTCCGCCGCCTCAAATGCCTGACCGGAAGAGGCCTACCAGTCCTGGTCTTTGGGCTTGGCAATCTGCTGGGCCTTGATGACCAGCAGGGAAATAAAAATGCTGACGAAACCGAACAACACGATCAGCCCGGCGAAATCAAATTTCACGGTGAACCTCCCCCGTACGGATGTATTACGTGAAAAAAATCCTTAAACCCAAATGAGCGCCATGTCCAGATACCGCCGCCCATGCGCCGCCTCTTCCTTTCCCTGCCGTGCGGCCGCCAAGGCCCTGGCGGCCGTTCTTTTCGCCCTGGTGCTCCGGGCACCGGCCCTGGCCGGCGTCATCGACGTCGAAGGCGACGCCTACCGCCTGGACGGCGGCCGGCCCGTCACCGGAGCCTGGGAAGTGGCCGAAAAAATCGCCGTGGCCAAGGACGCGGCCATCGTGGTCATGGGCAAAAACGCCAAGCCCTCCGCGGTCCAAAACATGCTCCAGCTGCTCGAAAGCCTGCACGTGCCCACGCTCCTCACCAAAAAGGCCGACTACAAGCCCCTGGTCGAGCGCGGCGTCCTCAAGCCCACGCGCACGCCTTGACAGCCCACCCACCCCCCGGTACTGCCCTGAAACGACCTGGGCGCCCTTACGGGCTTAATAGGGAATCCCGTTAGAATCGGGAGCGGTCCCGCCGCCGTCAGTCCCCCGAAAAGTCGGCCTCCTCGCGTGCCACTGGGAAAACCTCCCGGGAAGGCCGGGGCCGATGGGACGAGCCGGAAGACCTGCCCGGTCAAGGACAACCCGTCGGCAACGAGGGCTTTTGCCGGCCGGGCTTCGGGAACGCGGCACCTCCCGGCGTCACCGCGCGGTCGGGCGCGTCTCCCTTTCTTCAAGAGCCCTCCATAACCTGTGGAGGTCAACCCATGTTTCGCCTGTCGCGAACCGTCCTGGCGCTGTGCCTGTCTCTTTGCCTCGCCGTCCCGGCCCTGGCCGGCCATGAGGCCAAGAAAGAGCCCAAGCGGGCCATTGTCGTGGCCGCCTTCGGCACCACCGTGCCCGAGGCCGCCCCGGCCCTCGAAAAAATGGTCGAGCGCGTCAAGGCCGCCTACCCCGGCGTCCCGGTCAGCCTGTGCTACACGGCAGCCATGATCCGCCACAAGCTGGCGAAAGAAGGGAAAATCATTCCCTCCCCGGCCGAGGCCCTGGCCGTCCTGCCCGACCAGGGCATCACCGACGTGGCCGTGCTCTCGCTCCAGACCATCCCGGGCCACGAATACGAGGACCTCATGCGCCTGGCCGCCGCCTTTTCCGGCCTCCCGAAGGGCCTTCATAAAGTGGACGTGAGCGCGCCGCTCCTTTTCGGCCAGGACGACTTCCCCCGGGTGGCCAAGGCCCTCCTGGAGGCCGCGCCCAAGGAAAGAAAGCCCGGCGAGGCCGTGGTTTTCGTCGGCCACGGCACCGACCATCCGGCCAACATGGCCTACCCGGCCCTGCAATACACGCTCTGGCGGCTCGACCCGGGCGCCTTCGTGGCCACGGTCGAGGGCACGCCGAGCTTCGAGGACGCGGTGTCGGAACTCAAAAAGCGCGGCGTCAAAAAGGCCTGGCTCATGCCGCTTTTCGCCGTGGCCGGCGACCACGCCCGAAACGACATGGCCGGCCCGGAAAAGGACTCGCTCGCCTCGCAGCTCAAAGCCGCCGGCATCGAGGCCGTGCCGGTCCTGTCCGGCAACGGCGACCGCGAGGCCGTGGCCGCCGTGTGGATGGACCACCTGAAAGACACCTTCCAGGCGCTGCCCGGCAGCTGATCGATGGCAAACGCCTGCCCAAGCCACGACGAGGCCCGGCGCGGCCGTTTCCCGGGCCTGCCCTTGGCCATGCTTCTGGCCGGGCTGGCGGCCGTGGCCGCCGCCTGCCTGTCGGGAGCCTATCCGGCCAGCCCGGCCCAGGTGGCGGCCGTCCTCGGCCGGGCCGTGGGACTGCCGCTGGCGGCCCCGGCCGACCCGGCCCTTACCGCCGTGGTGCTTGACCTGCGCCTGTGGCGGGCCGTCCTGGCCTACGGCGTGGGCGCGGCCCTGGCCGTGGCCGGCGGGGTCTTCCAGGGGGTGCTCAGAAACCCCCTGGCCGACCCCTTCACCCTCGGCGTCTCGGGCGGGGCGGCTTTTGGCGCGGCCCTGTCCCTGACGCTTGGCCTGGCCGCGACCTCGGGCCGGCTTTTCGCCACCCCGGCCTGCGCGCTGCTCGGCGGCGGCGCGGCCCTGGCCGGGGTCCTGGCCCTGTCCCGGCTCTCCGGGGGACTTCGCCGGGAGACGGTGGTCCTTTCCGGCATCATCGCGGCCACCTTCCTCTCGGCCCTGCTGTCCCTGGTCAAGGCCTTGAACGAGGAATCCGTGGCCGGCATCGTCTTTTGGATCATGGGCGGCCTGCAAGGCCGGGGCAAGGCCGAGTTGGCCCTCTTCCTCCCCTGCTTCGCCGTGGGGTTGGCCCTGATCCGGCTCTACATCCGGGAACTCGACATCCTCCTTCTCGGCGAAACGCAAGCCCGCCAGCTCGGCGTGCCGGCCGGCCGGGCCCGGGTGGCGCTCCTTGCCGGGGCGAGCCTGCTCACGGCCGGCGCGGTGGCCGTTTCCGGGGTCATCGGCTTTGTGGGGCTGATCGCGCCCCATGCCTGCCGCCGGCTGTCCGGGGCCGAGCACGGCACGCTTTTGCCCCAGAGCGCCCTGTGCGGCGGGGCCCTGCTCGTGGCCTCGGACGTCCTGGCCCGGGTCATCCTGCCGGGCGGCGCGGAACTGCCGGTCGGCGTGGTCACGGCCCTGCTCGGCGGGCCGTTTTTCTGCTTCCTGCTCCTGTCGCGCGGCAACGGAGCCCGGCCGTGATCCGGCTCTGCGGCCTGCGGGCCGGCTACGGCGGGCGGGAGGTCCTTGGCGGCCTGGACCTGCACATCGGACCCGGCGAGATGGTGGGCCTCCTTGGCCCCAACGGCGCGGGCAAGACCACCCTGCTCCTGGCCGCGACCGGCGTCCTGGCCCCGACCGGCGGCTCGGTGGCCCTTGGCGGCCGCGACGTCGGCCGCCTGGCTCCCCGGGACCGGGCCCGGCTGGTCGCGGCCGTGCCCCAGCGGGCGGAAAGCGCCCGGGAACTGTCCGTCCGGTCGCTGGTCCTCATGGGCCGCTACCCCTACCTGTCGCTCCTTGGCGGCTACGGCCCGGACGACCGGGCCGCGGCCGAGGCGGCCATGGATGCCGTCGGCGTCGCGGATCTGAAAGATCGCCTGCTCGGGGAACTGTCCGGCGGCGAATTCCAGCGGGTGCTGACGGCCCGGGCCCTGGCCCAGGCGTCCGATGTCCTGATCCTCGACGAGGCCTCGGCCAATCTCGACATCGCCCGCAAGCTGGAGCTCTACGAGCTGCTGGCCGCGCGCAACGCGGCCGGGACCACCATTGTGGCCGCTCTCCACGACATCAATCTGGCCGCCCTCTTCTGCCGGCGGCTGGTCTTTTTGAAAAACGGCCGCATCGAGGCCGACGGCCCGGTGGCCGAAGTCTTCACCCGAAACATTCTGTCGAGGATCTATGAAACCGATATCGCTGTCATTGCCCACCCGCAAACCGGCACGCCCCAGGCCCTGGCCGTTCCTGCTGCTGGCGGCCCTGCTCCTGGCCGCGCCGGCCCGGGCGGCGGTCACGGCCACGGATGATATGGGCCGGCAGGTGAGCCTGCCCGCCCCGGCCAGACGGATCGTGGCCCTGTACGGCGCGTTCAACGAGATCCTGGCCGGCATGGGGCTGACCGACCGGATCGTGGCCCGCACCGAGGCCGATGACAAGCCGGCCGCCATCGCGAACCTGCCCGTCATCGGCACCCACATGCGGCCGAACCTGGAACGGGTGCTGGCCGAAAAGCCGGATCTCGTCCTCCAGATGGCCGGGCGCGGCGAGGCTCTGGAAGCGGCCGACCGACTGGCCGCCCTGGGCCTGCCCGTCATGGTCCTGGCCATAAACGACTGTGCCGGGCTGTTCGCGGCCATCGAACGCATCGGCGTCCTGACCGGCGCGCCCCAGGCGGCCAAGTCCCTAGAGACGTCCCTGCGGCAGCGCCTGGAGGCCCTGGCGGCGGCCGTCCCGGACGGGCCGAGGCCCACCGTCTTTTTCGAAATCCGCTCCGGAAGCCTCCTCGCCGCCGGCAAGGGGTCCATGGTCGATGCGGTCATCATCGCTGCCGGCGGCAAAAACGCCGTCACCGTGGACAAACGACTGGCCCGCCTGTCCGACGAGGAACTCCTGCGTCTGGCCCCGGAGGTCTGCCTGACCCAGCGCGGGCCCATGAATCCCGAGGCCCGGTCCATGGCCGAGCGGCCCGAATACGCCTCGCTGCCCTGCGTCAAAAACGGCCGGGCCTTTGTGGTCGAGGAGGCCGTCTTCTCCCGGCCCGGCCCCGGCAGCGTGGACGCGGCCGAGGAACTCGCCCGGCTCCTGGCCGGAAAACCCCTGGCGGAGGCCCGGCCGTGA
>g.2615.pp.2_[taxonomy:_59748]_[organism:_Candidatus_Phytoplasma_australiense]
[truncated: 11,143,036 more chars]
