# Supplementary material for: A diversity-generating retroelement encoded by a globally ubiquitous Bacteroides phage
Source: Microbiome. 2018 Oct 23;6:191. doi: 10.1186/s40168-018-0573-6 (PMC6199706; doi:10.1186/s40168-018-0573-6)
Supplement: Supplementary file 12 — Sequence of Hankyphage. (GBK 81 kb) [file 40168_2018_573_MOESM12_ESM.gbk]

LOCUS       Bacteroides_Hankyphage_p00 42831 bp    DNA     linear
            20-JUL-2018
DEFINITION  Bacteroides Hankyphage p00.
ACCESSION   Bacteroides_Hankyphage_p00
VERSION
KEYWORDS    .
SOURCE      Bacteroides Hankyphage p00
  ORGANISM  Bacteroides Hankyphage p00
            Unclassified.
REFERENCE   1  (bases 1 to 42831)
  AUTHORS   benler,s.
  TITLE     A diversity-generating retroelement encoded by a globally
            ubiquitous Bacteroides phage
  JOURNAL   unpublished
REFERENCE   2  (bases 1 to 42831)
  AUTHORS   benler,s.
  TITLE     Direct Submission
  JOURNAL   Submitted (20-JUL-2018) Biological Sciences, San Diego State
            University, 5500 Campanile Drive, San Diego, CA 92182, USA
COMMENT     Bankit Comment: TOTAL # OF SEQS:1
            Bankit Comment: ALT EMAIL:sbenler@gmail.com
            
            ##Assembly-Data-START##
            Assembly Method       :: Spades v. 3.5
            Sequencing Technology :: Illumina
            ##Assembly-Data-END##
FEATURES             Location/Qualifiers
     source          1..42831
                     /organism="Bacteroides Hankyphage p00"
                     /proviral
                     /mol_type="genomic DNA"
                     /strain="p00"
                     /isolation_source="Bacteroides dorei CL02T12C06"
                     /host="Bacteroides dorei CL02T12C06"
                     /note="[cultured bacterial source]"
     CDS             398..610
                     /codon_start=1
                     /transl_table=11
                     /product="Hypothetical protein"
                     /translation="MSKVIHVHLIFEKKNIYFGSISAIFETLTEKQVGITKSSLLHAG
                     LVDDIAKYTKRAMIIQSRLITCTRKG"
     CDS             complement(1010..1429)
                     /codon_start=1
                     /transl_table=11
                     /product="Hypothetical protein"
                     /translation="MSVFSKNLRYLRESRGLKLDEFEFLGIKKGTMSNYELGNTEPKL
                     SLLCEISKFFRISIDDFLLKDIEAEKITPVVTETAPPETANNNFRELLDVLREKDSTI
                     REMAEEIGMLKQTITQLKQDKSGRVSDASDSTVANAI"
     CDS             1565..1756
                     /codon_start=1
                     /transl_table=11
                     /product="Hypothetical protein"
                     /translation="MEVKFKKGQSVRITKRNGEIIDGIVRDWDYNICTFVREYNIDYM
                     KNGQVWTVICVPEDAIKEL"
     CDS             1876..2076
                     /codon_start=1
                     /transl_table=11
                     /product="Hypothetical protein"
                     /translation="MKERIVVEYGEVNKIAELMGCTNVMVSHALAFRKNSKLARSIRK
                     LAIERGGSKVGGNPQNTSSHEK"
     CDS             2066..2287
                     /codon_start=1
                     /transl_table=11
                     /product="Hypothetical protein"
                     /translation="MKNDLMTLFSDQLHWFARLKRKQRFCVLYFCMSFGILLSIFFIN
                     PLLELLVVLNFGISVRLLKKHVPLNDLED"
     CDS             2303..4342
                     /codon_start=1
                     /transl_table=11
                     /product="Mu A-like transposase"
                     /translation="MEYFDNILCVTYKELLDIMPKGTLNSQLSREKLDVVSRGGGENN
                     PALYAYSSLPEKYKKRWVERHGEPEKQMRQEMIRNIVKKDEKAENFFEDYRYDKNGEM
                     VALPEDVKKEYTWNASVLNALMEEFKRLSSSNNKLTGFRRNLWELLLVTSEEWRPVYG
                     HSLPGSVGRLKALINKFRPDNYGVLVSGKYGNSNTLKIEEDGGRYLVALKRSRVPVYT
                     DMEIFEEYNRVAPERGWKPLKSPRSLREWFNSPRVEPLWYDAVYGEMKAHQRYDRKHR
                     TILPGRRDSLWYGDGTKLNLYYRDENGNKCTTSVYEVVDAYSEVLLGYYISDNEDYIA
                     QYHAFRMAIQTSRHKPYEIVCDNQGGHKKNAALGLFSKISRIHRPTAPYNGESKTIEN
                     IFYRFQSQVLKKRFGFTGQNITAKRDTSRPNLEFINANIDSLPTLEELKEQYAAAREQ
                     WNSMKHPATGISRIEMYNTSVNEATDAVSVSDMVEMFWYTTEKPSLFTANGIEITVQG
                     KKYPYEVFSAPGEPDLEWRRRNTYKKFYVQYDPYDMSSVRLLYKDKGGAMRFECVASF
                     PLMIHRAQQEQTEAEKRFIRAQQEAVINERINRQVVAKDIEYEHGVAPEQNGLRTPDL
                     KGLGKEAQRQIDRRTRKYSQPARPSIGRDMKVISNVTWDSFEKKEVSIRKVVGKL"
     CDS             4378..5247
                     /codon_start=1
                     /transl_table=11
                     /product="Mu B-like transposase"
                     /translation="MEITMKEKDAISESLRAYVAKYPSQTKAAGSLKGVSVGTVSNIL
                     NGRYENISDEMFRNVASQVGGVSATGWQIVETGAYQEITAVLSDAQRWRNVTWVTGEA
                     GCGKSTTARVYLQEHKEVFYILCSEDMKKGDFVREIARTVGIRTEGYNIREVWGLILD
                     DIIQMDAPLLVFDEADKLTEPVFHYFISLYNKLEEKCGVVFLSTDYIAKRISNGLRYQ
                     KPGYKEFYSRIGRKFYELEPTDVNDVFAICSANGVTDRKDIDKVIKEASTCDFDLRRV
                     RKSIHKVKRMTGE"
     CDS             5244..5642
                     /codon_start=1
                     /transl_table=11
                     /product="Hypothetical protein"
                     /translation="MTPVQIPFKRNFKDMENKFEYLKIDGREQLPAPWSDYPVLREYE
                     TVTVYRNGRDYLDALVGQQDGWWVAGVHMEVGGSGGGFNPGRKWGQFATRENALLWAL
                     GRMLCHEKLRGAARQAVLDRIDNIRQLTLF"
     CDS             5645..6322
                     /codon_start=1
                     /transl_table=11
                     /product="Helicase"
                     /translation="MEEEKKDNKKAGMRRALNVRDILNKKYDVFPFEGKWKDAFDTPE
                     VRGCWFVWGNSGNGKTSFVMQLCKELCKYDRVAFNSLEEGTSLTVQNNLRRFGMAEVS
                     RHLAFIKEDIPTLKIRLRRHKSFNIVIIDSFQYTQMTYRDYIQLKEEFPDKLFVFISH
                     ARGKNPKGDAATSVMYDADLKIWVEGYVAFSKGRYQGATGEYTIWEKGAYDYWNVAGP
                     KQKGGQA"
     CDS             6319..6555
                     /codon_start=1
                     /transl_table=11
                     /product="DnaJ chaperone"
                     /translation="MSRIKKQLEICPPAYMCKGPNRENFVSTGHKCGYCKGNGWFWGT
                     EEGSREDVHVSCPVCGGSGELDAIITVDWKPSSK"
     CDS             6559..7464
                     /codon_start=1
                     /transl_table=11
                     /product="Hypothetical protein"
                     /translation="MRKEYYNYVVKLPVLLHELFRGKVADYHFSDMTVVMNHLVKSYI
                     RMTDGGRVSTATRRILLCMDRIPDMSFFFRRQEKSVLFFEMDPAVAGSLQRAIIAGGW
                     GNRQRLVVRLVCAFCCGAGVTLNNLSMELASEEVFRRPEGYLIHTYVSNYQYVFLKET
                     AAAQRMSVEGMLTAAAELLVGTDDEGSGYHIPESLGRIADRVFEVRGSTLKDFRRQCL
                     VSIRTNTIGPDRIASFMEKHGIASAREFLRRVVLFFLEARYLIYRKEVELDEDDLPEE
                     EETDWEETMYSQYQKRDFAISTYNY"
     CDS             7484..7789
                     /codon_start=1
                     /transl_table=11
                     /product="Hypothetical protein"
                     /translation="MITEKQKEAVKELCQYVDNFCKENDLSAFMSVAASEDHPDGLEQ
                     IAGSIITGKTEHIVGSISGVVKANKNVYMLLSVGLMQAYTRKADINTIPFGENLNMN"
     CDS             7810..8322
                     /codon_start=1
                     /transl_table=11
                     /product="Hypothetical protein"
                     /translation="MSENNNKQKRKRVCPHCGRKLWMREFYPLKNGGRSSWCHECVLV
                     YKREQYRKHRKVADGTFMHRTLGRLVEHKGYSTRIFWNGNMLSIMRRHYHNTLNRELA
                     EMLGVSERSVTRKAREMGLEKDKGFVASLSREHLLLANARSKELGYPGGFTKGMKFRG
                     NQYTGRIRVE"
     CDS             8343..8552
                     /codon_start=1
                     /transl_table=11
                     /product="Hypothetical protein"
                     /translation="MSKKMVIVVTAVGVRKVVEKWLCENMTCELVVSRNARHECCVEV
                     IYDSGNPSVLRTLLRSAVGEIIELC"
     CDS             8593..8733
                     /codon_start=1
                     /transl_table=11
                     /product="Hypothetical protein"
                     /translation="MGILEFFDQYKCTKNEKEHLLDYLCTIRVKRVIKEINDLKINKK
                     TV"
     CDS             8736..9179
                     /codon_start=1
                     /transl_table=11
                     /product="Hypothetical protein"
                     /translation="MQIDINSRKQLNKPENYAAFYSLLNRLPTSDRDALKESIVSQYT
                     EGRTTSLRDMTLKEYSAAVSAMQKLVPPTYQEQLRKILRQKRSAVLHQMQLLGIDTAD
                     WDRVNAFCRDSRIAGKEFRELDCEALDTLQVKLRAIRRKRENKQQ"
     CDS             9201..9851
                     /codon_start=1
                     /transl_table=11
                     /product="Hypothetical protein"
                     /translation="MDLKEQLKSLSAQDRKELLKQLQQEEKESKRNRRDAYEGLRAQF
                     MLEVKNRLLPVVDDVKAFRDWVEKEAAAFRAVMREYGQLRKDEQASFTIVDGDMKLEV
                     RSNKVKSFDERADLAAERLVDYLKRYAMGRELGTDDPMYQLGMTMIERNRQGDLDYKS
                     VSKLYELEDRFDSEYTEIMDLFRESNVVYKTAVNYYFHKRDENGVWHRIEPSFCRL"
     CDS             9854..10069
                     /codon_start=1
                     /transl_table=11
                     /product="Hypothetical protein"
                     /translation="MEKTKNIAPHVMACKRCEGKGRIFYLDQGGAPLSAKCPVCNGSG
                     RVKVQSKVITRIEPFVPGEDDTELMTM"
     CDS             10177..10446
                     /codon_start=1
                     /transl_table=11
                     /product="Hypothetical protein"
                     /translation="MAKGRDKKLIELRDEALCRRYYYWTEVQRLRFDDALKVLSRQEF
                     FISEERIMSIIRCKCRELKDLEVKPVPKVKKPRLTAVQLSLFTGE"
     CDS             complement(10456..10902)
                     /codon_start=1
                     /transl_table=11
                     /product="Hypothetical protein"
                     /translation="MEEIFIAIMERIAEKMPELSYIDEDYGQLEAGAEEDHYPVTFPC
                     VLVGNAESDWNDLGYGVQKSESLITIRLAIDCYDDTHYTSGTYDKVRERQLKAKELYK
                     ALQEFQCTEETSPLVRVKSRDYSLPGNIKVYETVYSFTLHDESAMQ"
     CDS             complement(10907..11539)
                     /codon_start=1
                     /transl_table=11
                     /product="Hypothetical protein"
                     /translation="MDIKEYSKLIKAKRKELDGLMKRKMPVIAGRMAKDHFQDNFRRE
                     GFVNGGLHPWPKAKRLSSGRTDAAGSYGTLLSGRNHLFSSVKYMPGEYRVRVANELVY
                     APVNNWGGEVHPTVTPQMRRFAWAKYYQASGKAKKAATGKRKGKKKGSAANNEPQENQ
                     EALKWKRLALTKKKKLRIKIPQRQFIGESRELSEKIDRKMENEIRNILNL"
     CDS             11542..11841
                     /codon_start=1
                     /transl_table=11
                     /product="Hypothetical protein"
                     /translation="MTELKNNFILLQQGVFYVPFCVMEIPKQVSELANSSGYNSVVLS
                     ASSPEGSIYSVGCVDGDGFELPVGLPAFILFDGQSCRLVDGEEGLALSSRLFGDE"
     CDS             complement(11824..13263)
                     /codon_start=1
                     /transl_table=11
                     /product="Mu F-like"
                     /translation="MVINDLYRMEDKQVETLFSFDEEVLKKALKNIYSKDFHPMTDIE
                     ENLFEATWKTMNKATDKGFGTRKTDDPDYDFYREIRMNNAVFAAFKVHRAQNDMAALL
                     LDKNGSLKPFEQWVKEAMPIADHQMIHWLRTEYDTAVIRAHQAADWRQFEREKDVLPN
                     LKWMPSTSVTPGADHQIFWGTIRPIDDPFWNEHRPGDRWNCKCTLSSTDEAPTAVPDE
                     NGQNKAHDGLENNPGKDGKLFSDKHPYITEAHPGAKKAVDALTRRINEMIAEMPDNLT
                     LEEKTDIARNNLKIEKALGVTKGKPMTYEQANKGKENPKFGKEEGYRVNCQTCTVTHM
                     LRRLGFDIEAKPNIRQSAYNEMAKQGITWEERFLNRDGTKPDYDYTYKWQVRKGYQVM
                     NANRLKEYFREKFREDGIYEIYCAWKGGSAHVFCAEVTEGKTRFFDPQTGKDDASNYI
                     QSMKAGRVGVIRIDNKLVNPKIMGLFITK"
     CDS             complement(13257..14645)
                     /codon_start=1
                     /transl_table=11
                     /product="Portal prtoein"
                     /translation="MNKRKKGAGKITQSGNLPRPGQKGPATIILTQPRRFGIDIADYM
                     LAVRAFENVDYSRRFRLYDLFSDILMDTHLTSVIEKRKNAALASSIEFRRNGKPDEKV
                     NKQIRSPWFRKFIGDILDAKFWGFSLVQFYRKGEWVNYDLIPRKHVDPVRRLILRHQT
                     DTTGTSWDEYPDLLFIGSPDDPGLLVKAAIWVIYKRNDVADWAQFAEVFGAPIREYTY
                     PTDDDEARQRALDDADSTGSLSVFVHAEDTVLKLVEAANKTGSADLYDKLCERCNNEI
                     SKLFLGNTLTTEASDKGTQALGTVHKDVEEKVTLSDRQDILDVLNYDMADIFAMLGID
                     TTGGEFCYPEKKLIEPEKKMSILTQLRTNFNLPVGDDYLYEEFGIEKPANYDELKKRQ
                     EEKAAEIEAAKARETEKAEEDEPDPEEEPELEKHGKGTPKEKKNALKNAYNWLKRFFG
                     KAPGRDGAALEW"
     CDS             complement(14647..15072)
                     /codon_start=1
                     /transl_table=11
                     /product="Hypothetical protein"
                     /translation="MSKFIELSDYDASIHREILDALTREDDAVVEICEDRAVAEMRCY
                     LSRRYDCDKIFTATGDKRNQLVLMMAIDIAVYHIFCIHNPRNLSPLRKERHERAVEWL
                     KAVAAEEISVDGLPLLSEETRAAKSNFLIKSNRKRVNHW"
     CDS             complement(15091..16659)
                     /codon_start=1
                     /transl_table=11
                     /product="terminase, large subunit"
                     /translation="MAKKRLTPQDRIALDNWNELVASVREHSDINPTDTETEIRQRRE
                     RLEKNDEEWFKYYFAMYCTCESAAFHKKATGRLMRNNRWYEVRAWSRELAKSARSMME
                     ISKLALTKKIRNVLLISNSADNAERLLLPFMANFEENQRIIQDYGQQKKPGAWETGEF
                     TCMSGCSFRAIGAGQSPRGTRNKNFRPDFILVDDIDTDEECRNPERIKTKWKWLEEAL
                     IPTMSVSGNYRILFNGNIIAPDCCIKRAIEKATELKAKGIGHVDIINIRGKDGLSVWP
                     EKNSEEDIDLFLSLVSAAAAQKEFFNNPVVDGGVFAEITYGKVPALSKFKFLVIYGDP
                     APGENKTKKSSTKTVCLLGKLAGRLYLIKTFLDRGLNAEFVEWYIKLLEFVGGKTTVY
                     CYMENNKLQDPFFQQVFQPIVRRIRRERKISLYITGDEEKKTDKATRIEANLEPLNRE
                     GNLVLNEAEKDNPHMKRMAEQFKLFNLQLTYPADGPDCVEGGNRIIDRKARQSEKPVI
                     VTRKSTRSQNKYRV"
     CDS             complement(16661..17107)
                     /codon_start=1
                     /transl_table=11
                     /product="terminase, small subunit"
                     /translation="MAELTNEQKKAWAKTLYTRETLTQAEIAERVGVSRVTVNNWIGK
                     GNWEQLKASITITREEQLKNLYRQLAELNNAIMGKPEGERFPNAAEADTISKLSNAIK
                     KLETEVGLADIISVFSDLLKWVRTYDSTQAKEITPLLDAFVKSKLS"
     CDS             17322..18341
                     /codon_start=1
                     /transl_table=11
                     /product="ClpP protease"
                     /translation="MIPGTDACCILLYGDIGEYDDNVRSGDIARELLEAEALTGKVDV
                     RINSNGGEVYSGIAIFNALKNSKADITIYVDGIAASMASVIALCGKPVQMSRYARLML
                     HSVQGGCYGNKDEMKDCIREIEALEDTLCEMYATRMGKDKEEIRAMYFDGKDHWLRAD
                     EALALGLIDGIYDADPVPEDSTPEQVFQIFNNRLHKPQNENSMNLDELKRRPRFKNCA
                     TDDDFLREIGLLETEAGKVPALDAEVTRLKGELKVFQDKADADDAAARKKLLDDAEQD
                     GRIDAATRPIYENLLAKDRENGEKALEKLSPKRSVMTDLRVNPTGESPWNKRMSEIKD
                     KLNHK"
     CDS             18353..19576
                     /codon_start=1
                     /transl_table=11
                     /product="Major capsid protein"
                     /note="Contains BACON domain"
                     /translation="MAIVVRNTNYNGEVLEKILVLATTGNDLVEKGLIMVIPGVEKKI
                     SLPRIKTGKMLQKRKENPTLEDSKGNFNYSEKSLDPEDFMAFTTFNPRAFEHVWRKWQ
                     PKGNLVFAELPPEAQNTLLDELSKSVKFELGWHYLNGEFGSDDDHLFNGILTQAAKDP
                     DVIVVPAPSDTSMIGKLKAVRKAIPKALRENPNLRILMSIDDFDKYDDELTEREYKNT
                     SETDINKKRYKGITIETLNSWPDGLIVATLCSMSADGNLFAGVNLQDDEEVIQIDKWM
                     NSSELYFFKLLMKADTEIAFGEEFVVLDTRETPVFKVVERSISADPAALSFKAAGESK
                     EVKVTASGDYSVVSIPAGFTAVGTDGSLTVTAGVNSSGKAVSGTLVLGLDADPEKKVE
                     IALSQAAVDEEEGGE"
     CDS             19576..20040
                     /codon_start=1
                     /transl_table=11
                     /product="lysin"
                     /translation="MGKLKYLVIHCTATPEGREVSGAEIRAWHTNPVSKGGRGWKQVG
                     YTDLFHLNGGVERLVNNNEDANVDPWEVTNGVAGYNSVSRHIVYAGGCAKDGKTPADT
                     RTSWQKKALEKYVKDFHRRFPDVRIVGHNELAAKACPSFDVQRWLKQIGITQ"
     CDS             20053..20439
                     /codon_start=1
                     /transl_table=11
                     /product="Hypothetical protein"
                     /translation="MKRFLLFFVLILGFVSATFAQTGTVPEVDYSAMITTFAGFVGGV
                     VLLTEGIKALFPKMQGLATQIVSWCVGIVAAMLLWWLDAGFVADATWYIALCYGFGAS
                     LVSNGVADTGFVQWLIGLFAGKDAGK"
     CDS             20467..20946
                     /codon_start=1
                     /transl_table=11
                     /product="Hypothetical protein"
                     /translation="MDFSAVMNLVLGGGLVATIIAIITLKSTVREARAKAEKATAEAE
                     TVRIDNTEHATRILIENIVEPLKEELNENRKALQATRREMARLRKAIDTANSCRHHDD
                     CPVLYGMREYSKEQDGGEPEQQPVVKRRQRVKREAGVVDGGDSEIGGEPDDPSGQPP"
     CDS             20888..21235
                     /codon_start=1
                     /transl_table=11
                     /product="Hypothetical protein"
                     /translation="MAGIPKSAVSLTIPPDSLRKLPSGSSYHSRNGQAGLTVKSDAAG
                     NIIAEASCDSLQRLVLCYEEELTRIRNETHEDSFTVETEFERRFSPVKIALAAFITGC
                     VAGIVLTFKIKKQ"
     CDS             21232..21807
                     /codon_start=1
                     /transl_table=11
                     /product="Hypothetical protein"
                     /translation="MNKNFMYGVGAVKYKDFVVGYIEKNSFDMGGQKPESAKIEAEQV
                     PGTPVLIIPQSNGSIAPTFNVIQLNYENLHSLLGGTMHYKEEDSEKKTPIGWTAPTAA
                     VLLTGPWEIALVSGQSILIPNGTLLSNLGGKLTLTETAKIECTLEVAMPEDGSQPHGV
                     FNTDSIPEEWKQYKLPPAESAAAASTNLAEE"
     CDS             21811..22302
                     /codon_start=1
                     /transl_table=11
                     /product="Hypothetical protein"
                     /translation="MDEAVIKQIQREGADALLDIGVSVPLKAFHIPFRKSPLELRVTM
                     RRPYMSGQILFARTYLSMGITSEEMWGFSKEEEMQFLASHGKAVSRMVAYTLCRGPFS
                     RRVLLRPVAWLIRNFMEQRYLVGAIKRFVSLMGTDPFIPIIRSAERTNPMSLRLSQRK
                     KGS"
     CDS             22341..22541
                     /codon_start=1
                     /transl_table=11
                     /product="Hypothetical protein"
                     /translation="MWQIASATGWSVDYILNKVNYQTLIMMLSDAPRYVRDKSGSSGP
                     ADERSAEDEADGIVGFFQSKLK"
     CDS             22569..26933
                     /codon_start=1
                     /transl_table=11
                     /product="tape measure protein"
                     /translation="MVDHLSARLDKAVGKIERMSQQASSANRQIRELDRSGSLLNNTV
                     GKLAAAFTIKELVSNITKVRGEFQQLEVSFQTMLGSAEKADTLMQQLVHTAATTPFGL
                     EDVAQGAKQLLAYGFGAEKVNETLIRLGDIAAGLSIPLNDLVYLYGTTMSQGRLYTQD
                     LNQFTGRGIPMIAELAKQFGVAESKVKELVEEGKVGFPEVQKVIESLTDEGGKFSGLM
                     EAQSKTITGQISNIEDAVSMMFNEIGQQSEGVINTTLSGVSYMVEHYERFGRILLGLV
                     GTYGVYRTAVMTVTAVKGWAVAAEALHYNWLLLVEKAQKMLNRTMLSNPYVLVATLLA
                     GVAVALISMKTETERLQESEERYQQQKQKTIEAEEEHRRKIEELCSIAGDEAVSTDAR
                     REALNKLEQKYPDIFSKYDTEYEKLKNIKKIKEEIARLEAGESISNPANELKRVDDRI
                     KELEGKTRLATEYYQDSYGRQRARYVRKSARSRDEEAELQNLYGKRKSLNGQIRKDEV
                     NAYFENLTGVSNETLAQQIKQRRTLLARMSVQEKEYGKITQGDENLTGTYSRDELKYQ
                     LNKLVSEQNRRNLPTDSSTDWVAAAKEKYQDALKAYNAFLQETSNSLSREEFEKKAKE
                     LKDAVDTAKKEYDKVKPGEDKDSEAERKKADKAEKEAQRRKQVSEKLGQELAGLQRKN
                     DEAEIEMMTEGLEKKLRQIDNEYQARKDEIARQEAGWKRDNAKAGQSGSLSEDQQSEI
                     DKARELNESGRQKKIAEAYREEFGVMQEYLQAYGTFQQQKLAIATEYAEKIQKTTSGS
                     EKLSLGVERDSKLAGIEVQELKARIDWGTVFGEFGGMFSDMIKPVLADARKYMLTDEF
                     RNADHASQDALVSAVQQMERALGGSGKVSFKKLGAEVTAYQKALSDLKEAQAVYADTY
                     TALIAAQKSYIEAQQSGTEQEKESARQALETAQANADAASENINALQETADSARQSLS
                     NTASGLKTSMENVRDGLQQIASGSISGAYNGLITLGKGAKEVDGKLGEAFGKVSETLE
                     DVPVVGWIVSIIDLFKDGLSVVIGGLLDAVFNAVSGILDDVLSGDLFVTIGKSLLSGV
                     GKIFDALTWGGFSSWTTSSNAKEVQETIDRLTERNETLQTAIEDLTEEIKASKGTKSV
                     AAYRDAYRLQQETNSNYLDMAMSQAGYHGSHHSWNYYWVGFSQEQIDRLSGQIGRSWN
                     GDIWNLSPEEMKKLRSNVDMWTQIQDTGKGGYGGRLTEKLDDYIDQAGKLEELTDQLY
                     EGLTGISFDSMYSSFVDNLMDMKYDAAAAAEDISEYFMRAMLSNKIGELYSDKLKGWW
                     EKFGKAIEDNDLTEAERKALQDEYMKYVEEAIALRDNLAAATGYDNSGGTSQSAKTGG
                     FSAMTQDQGTKLDGMFTSGLQHWSSIDEKMESVIDKMNTAEGHLARIEENTGTSASHL
                     GKIEEEIRKINRDGVKCK"
     CDS             26935..27399
                     /codon_start=1
                     /transl_table=11
                     /product="baseplate hub"
                     /translation="MEKILGGLVLVNGTDIWSTYGVFLVEDKRGGMDNLTAILTPSKT
                     KTDTAVNIREEDGEKYSSVLTPRNEARDVTLHFALFGKTQAGWLKKYFEFINFLKKGR
                     DGWLEISFPQLALTLRVKYTDCSKFQPLTYLWKEGVHAGKFKVKFREPVPVI"
     CDS             27446..31462
                     /codon_start=1
                     /transl_table=11
                     /product="minor tail protein"
                     /translation="MLTIYDSNGNRRTDIEAGDSSTQVKEVQGDNVLTLSFTHYEYIA
                     LDVNDRVDFEGERYWLTERYIPKQKSGQEWVYDLKFYGIESLVRRFLVLETTDGNTEP
                     VFTLTATPREHVAMIVKCINDGMNHTTDWKVGRVDGTDLIVIDYEGKYCNEALKEIAE
                     AVGGQAEWWVEGQTVNVCRCEHGEEITLGYGKGLTGIERDTTGTDNFYTRLFPVGSTR
                     NIDPSKYGHSRLMLPGGRQYVEIHTEEYGIYDRYEQDAFSGIYPRRIGAVSSVRSEDV
                     KDDDGNPFTVYYFRDDSLNFDPNDYELPDETKRVSFQDGDLSGLGQGEDHYFEVNFNS
                     ATREFEIITIWPYDDDTQLPGGKLIPKSGDRYILWNIRMPDEYYPLAEEEFLTAVEQF
                     NTECWQDLAVYKAPTDHVWIEENGVSLSVGRRVRLESEEYFPETGYRSSRITKITRKV
                     NQPGEMDIEISDALHSGAFERVNDSIGELKNYTKSKAEGAALPDIIRSWDKTLPTDNN
                     LFSARRSQAEHISKKKNDRAKGKITFEAGASFGQEDNAGIDDKGNAELLTLVVREFLR
                     SPKFVDGLFGEGWRLWMEDALSHLTIDKLTVRQVMVVLELLIEKVRSVGGQLCVSAAN
                     GKIKTAVLEDGYWRITFEQDNSFQAHDLMRCATFSGGNLKGYWVEVAGVEGDSILVSE
                     DEFSGSLPEAGDECVLMGNTENPLRQNLILISATEDGQPRVDVMDGVKAKNFTGCLRA
                     RLGNLDGISDDWFPADNQPHGNGLYSDNAYLRGTFLLVTGEDIKTKFEIVEGRITSAV
                     TALRNDFATEKGYLNNPAFDDGLEKWNTENETVFFLAGNKWIWANNNVLTRKGDGASV
                     TVDDGRTVVHIRNKYILQKRANLKSIPSMPVNGDGEKEAVPVYLSFFYRCATKGTLRV
                     QFLDVDKTGFANFNSLEVEEELSATDGYVQYTCSGLWNGTGDFKLSFTGDIYLYMLVL
                     STDKVESLAHRYRTLFEQSERLVKITAAVFDRDENMLEETGLVVKPEGAGIYAQDADG
                     KLALIGVSVDGTDADGNKISVVKLTGDRVKLEGLVTANDNFKILEDGSIEANAGTFSG
                     HIRTNFHLVESSDAVLTSCSGRGEAGYLIGRELSLKVDMAGSSNGADIILPNDVRYIG
                     SRVTLYNGCHPPYTRTVGSIRYSSVRVDDGTLLRGSNVNLSSDSLLSYSDPYRIDWIS
                     GIIELVGTPELNGRILADLVSWRGASAGPPASPSSGWLYYDTKRNRNYLYWYGAWVEF
                     PVYGGASDDLRITWKGELSSAPENPERNWLYVTSVNRFLLLYTGEDWEEPAIINSLNK
                     CGWCILGFSALSYHYYND"
     CDS             31489..38226
                     /codon_start=1
                     /transl_table=11
                     /product="Hypothetical protein"
                     /translation="MALTESEKTELKNDILNAIKAESQSVDELVEVSSLDNIKSLPAL
                     RGSELVSAPLTLLRKPADDAAATANASATKADNAAALANKAAGMASDAAGTANQAAET
                     ANSAAAAASAAAKQAEDAAAGVNDGLVGGMTAVPDEENDTVKLTLLGKTGTEIASVDI
                     PGGTGGGGNTYNVTAEVPLESGYYVLSSAIGAVDEKYRYKGRCITYEVSQGKWETKQF
                     VGTSLSSWEQEASWEDFGGAGTMKSLTVNGEKKVPDSEGNVDLTIDKLEVDESLDADS
                     TNPVQNKTVAAKFQEVEAGTVFGMSAEVSDDESSVRLALTNKSGAEIASVDIPAGSGG
                     GGESSTTKIVLLAETDKKTVKEGGAVKLTYTYDHQVAGGDDKGSSTGQKATVTIQVKR
                     GTTTTYSSSLKEVSKGTYTLDLTKYLLVGTSDIYVIAETTDPTTGKAQKKQAYVSVKS
                     VTLSLSCGYNLAATIQNGGYGTYDSASIPYAVSGTGTKTVSLYVDGVQQNAHTVTRSG
                     TTNGSFEVSMTGLSVGRHTAQLVAEMETDDLTLKSESIHIDLLKAGTGAPFIGLKLIH
                     ADGHVLGRDEHLEPVLEAGRYEKLTFDWVAYDPDRVPAEVEFWKNGVKSSTVSAPRSM
                     MTYSNRFTEEGTQTLVLKAGPTGYTLRIDVGESGIDISEATYGLAVKLDAAGRSNGES
                     NPGTWESNGVETTFEGFDWSSNGWTGEALKLTNGAKAVIGYRPFATDVKSTGLTIELT
                     LRVSNPTDSDTAVVDCLDSGKGLYITPSEASFKTGEKVSYTNEDDELVEREIKLGTNY
                     VEDRWIKVALMVGTRNESRLMELYVDGNRTGADIYDNAFSFRQDNPKYITIDSAGADV
                     EVKSVRIYTRRLSDDEELENRMVDSADGEEMIALYEENDILGDTDTVDMDKLRAKGKG
                     VLRIVRQNKLDDVYAENNKKTDFSADIFYYSPFGSEYDFVLRDCYIRIQGTSSTKYPS
                     KNIRIYISKGGTNLSFTVGGKEQAEKKYPVRPGGIAMNLICLKSDYSDSSMSLNTGGA
                     KLFNDVLKEMGLLTPPQRYQYETGGSDLNAVTVRTAIDGVPIDMFVAAAEDGENNYVG
                     QYNFNNEKSKSGDLFGLSGVEGYDPACPLTLEMLNNTEAMCLFKTTSDAHLEEVFDAG
                     AETNVPDDVKWAGLDESQRTAVKRLYAWIRSCVPDGATSADLSTFKSEKFRDEISDYF
                     DKAFLLTYYLWTDYFLAVDQRAKNMMLRTWDGLIWYITYYDGDTQMGKRNDCFLVYDY
                     TTDRDTYDAEAGKYAFEGRDSWLWNLVLANLDADLKTQAQALRGVLTTSRVLDMLNVE
                     QAGNWCDRAYNKSGELKYILPATQEMYGKVWPFIYALQGSNRAHREYFVRNRFALLDA
                     KYGTSNFTSDNIDLYLARTAADTPDVLKITANEVYAFGYGTNNSPNIGNTGIIKKDAA
                     ASLSITGAYTVNDPLRVYGASRMKVLDMSGAADHLKNAFDLGKCTVLRELNLQSSGNG
                     STGWWLNIGNCKQLRKLNLRNQAQAKTGGSTSTELDLSAQTKLEELEARGTQVQSVVL
                     AKGSPVTLLHLPGTLTSLRLEYLGRLTIGGLTLESYSKVKTFIFDSCPGIDWETLLGR
                     CTGVERIRVTGIDREDDGTWLDKFVGMGGVDSDGNTTDTCALVGTVQLTRYIDDDTYS
                     ALKAHFPELNIRQPEYTMIEFDDEVSDDANVSNLDNGTGYKYDNAYEVSGHISAILKQ
                     RHRVLAKVTKKATTRGVNMANVDTTVNNLDGEMTYYPLDDTDSNKYADGTAARLDGTE
                     GDWMMYEPFFWSKGINDYLNGKHYSCYSSNGSDNMPSVPDADVLTLDDIKGTSGGYLS
                     GRKIMSGKDTLSNSYSTDSTYSVCKVNVDGYKRVRFPSVPGTSLVGSIFTDDSGTVIS
                     SIVVPTLSNKFEAGMYLIADVPEGATALHFSILNTAEFDKVVLSNSDRIEDMEPEWAP
                     NDEHLCAVVGSSVVGSKLRACITGGSTTASMTWADFHYYSVQRGMQQIDALMHSRIAN
                     LFYAKYGRRDSQEQCGAGSHTNNRTTGGTASRGMTDTIGYEEASSINPNVTNSLIENS
                     VHQYAWYREKDDYGGATVTQVNNICCLGYEDIYGHKYDMMDGVDLPNDTGNSGKWRIW
                     MPDGSTRLVKGSVSSGIWITAVAHGKYMDVIPVGSVSGSSSTNYCDIYYISTASSRVV
                     YRGYSYANPNGGVSMSYANYDSSGTYTSIGSRLAFRGRLVKASSAVAFKAISEVA"
     repeat_region   38049..38164
                     /rpt_type=Diversity generating retroelement Variable
                     repeat
     CDS             38223..38417
                     /codon_start=1
                     /transl_table=11
                     /product="Hypothetical protein"
                     /translation="MIGRVKRQSGSEATKHPVFPEQGNAVHYGRQPVEKYFFDVRFCI
                     CLLNNNLKIVLLHLKGGASP"
     repeat_region   38419..38534
                     /rpt_type=Diversity generating retroelement template
                     repeat
     CDS             38743..40047
                     /codon_start=1
                     /transl_table=11
                     /product="reverse transcriptase"
                     /translation="MRRVGYIIEEIVEPSNMEASFRQVLRGSKRKRSRQGCYLLAHKP
                     EVLEELVAQIASGTFRVKDYREREIIEGGKLRRIQVIPMKDRIAVHAIMAVVDRHLRK
                     RFIRTTSASIKRRGMHDLLAYVRRDMAEDPDGTRYCYKFDITKFYESVKQDFVMYCVS
                     RVFKDAKLVTMLESFIRLMPEGLSIGLRSSQGLGNLLLSVYLDHYLKDRYAVRHFYRY
                     CDDGVVLGKTKAELWKIRDAVHGRMECAGLLVKGNERVFPPGEGIDFLGYVTFGADHV
                     RLRKRIKQKFARKMHEVKSRRRRRELIASFYGMAKHADCHTLFKKLTGKDMRSFKDLN
                     VSYKPEDGKKRFPGVVVSIRELVNLPIVVKDFETGIKTEQGEDRCIVAIEMNGEPKKF
                     FTNSEEMKNILLQVKDMPDGFPFETTIKTETFGKGRTKYIFT"
     CDS             40044..40529
                     /codon_start=1
                     /transl_table=11
                     /product="Hypothetical protein"
                     /translation="MKRVEGTSGIKLIECVSPARNRWRIRWDVQEREDGSASYMEEGF
                     VGRPHMDTIKSVITDWCNEQIDREILSGFLYEGMPVWLSSENQFNYKAAYDLAVQTGG
                     ATLPVTFKFGTDEVPQYREFVTLEELTDFYTKAMKHVQDTLSDGWRKKDAFDPEKYRV
                     E"
     CDS             40709..40951
                     /codon_start=1
                     /transl_table=11
                     /product="Hypothetical protein"
                     /translation="MKVIEILNFNRELLKRLQAAGIRLEDARYIDLYADYTRLLDQGE
                     KVSYAVAVLSEKYSVSERKVYDLVKRFQSDCKTLAV"
     CDS             41030..41668
                     /codon_start=1
                     /transl_table=11
                     /product="Thymidylate synthase"
                     /translation="MNKYYRILDKILATGKTQTNKKGNIQYLLNEQLSLTPADLLDIF
                     EGHNIARKKLRSELQLFMQGERNVEKYREAGINWWDYCGSILVNSYPTYFEKLPPLIA
                     KINRERRNSKNYVLFLGETGAESNQAPCLSLVQFQLDGGELVLSAYQRSSDANLGLPS
                     DIYHLYLMARQIELPLKSITLYLGNVHIYENNIPGTRALIAGDETVRFGLNV"
     CDS             41764..42618
                     /codon_start=1
                     /transl_table=11
                     /product="Dna methyltransferase, N6"
                     /translation="MRKMYLSAPLPFVGQKRMFAREFIKVLGQFPDSTVFVDLFGGSG
                     LLSHITKCVRPDATVVYNDFDNYRCRLVNIPATNVLLSDLRRIAEGEPRNKRITGEVR
                     DKMFARIEREEKEHGYVDYITVSASLLFAMKYVTSLEGMKKEAIYNRIRQTDYPEAKD
                     YLEGLTITSEDYKEVFKRYKDVPGVVFLVDPPYLSTEVGTYKMFWRLADYLDVLTVLK
                     GHSFVYFTSNKSSILELCDWMDRNPFVGSPFKECRKVEFSASVNYQAKYTDMMLYTKP
                     DEVSGIAA"
BASE COUNT    10212 a  10590 c  12129 g   9900 t
ORIGIN
        1 taagggggga gaaacgatgc gtgtcaaagt tcggtcggtc tgaaaatatc tgattgcttt
       61 ggttttcaaa gcgttagaac ggggtaggag tgagctgggt ggaaaaacga agcgtttaca
      121 tcgctttaca tcgagcttac atttgaacct tgtttgaacg ccgttcaaat gaatctcttt
      181 acattaggag tggagtaggg gagaattcag gcagtatggt attatttcac tccgatgctt
      241 tgcccaggcc atacttccat atacaaagat aaccaaatgg tgtaatttat gcaagtggag
      301 taggggagcg cttcgcttct ctcctatttt tatttattaa aattattcca tatagctgat
      361 atttggtata tttgcagtga aataaatact atatatcatg agtaaagtta tccatgtaca
      421 tttgattttt gagaaaaaga acatctactt tggtagtata tcggccattt ttgaaactct
      481 gacggagaaa caggtcggaa tcactaagag tagtctttta catgctggac tggttgatga
      541 cattgccaaa tacacgaaac gtgcaatgat tattcagtct cgcttgataa catgtaccag
      601 aaagggataa aatgccttag aacgcaatta aaagccgcaa aagcggcttt ttttgccctt
      661 ataagtgtca aactatgatg gaaggctgta tttatccgtt tgaacgcttt gaacgtctta
      721 aaaagtggaa aggttattca cttgcttatt catttggtta ttcatttaag ctattacaaa
      781 aacgaaatgt tttgattgct tattcatttg gttattcatt tttgtgccta ttttgttcta
      841 ataaaacggg gaaatatctt ttttttattt ggtattcatc ggtttttata atattgtagg
      901 gggtaaattg tatatagata atatttattt actcccctgt atttttatat attctgctgt
      961 aaaatagtga tttaactgtt tttacctccc tttccccata aaacacgttt tagatggcat
     1021 tggcaaccgt agaatcgctt gcatccgaaa cacgccccga cttgtcctgt ttaagttgtg
     1081 taattgtctg tttgagcatc cctatttcct ctgccatttc tcgaatggtg gagtcttttt
     1141 cccttaaaac atccagaagc tccctaaaat tattgttagc tgtttctgga ggagctgttt
     1201 ccgttactac tggtgtaatt ttttcggctt ctatatcttt taaaagaaag tcgtcgattg
     1261 atattctaaa aaacttagat atttcacata acaaactcaa tttaggttct gtattaccca
     1321 gttcatagtt tgacattgta ccttttttga tgcccagaaa ctcaaattca tctaatttaa
     1381 gtcccctact ctcccttaga tatctaagat tcttagaaaa aacgctcata aatctaaatt
     1441 atttggatta acactttgtt gtctaagaaa cttagactat atttgccacg tgattaaagt
     1501 ttaaacacgc cccaaagcta caaaaaaggc ttgaggtaac aatgagaatt taaaaagaag
     1561 caaaatggaa gtaaaattta aaaagggaca aagtgtgaga atcaccaaga gaaatggtga
     1621 gatcattgat ggtatagttc gtgactggga ttataacatt tgtacgttcg tgcgggaata
     1681 taatatcgat tatatgaaaa atggtcaggt ttggactgta atatgtgttc cggaggatgc
     1741 gataaaggag ctttaataat tttctcgggc agttagttca gctggtagaa caaactaaac
     1801 tcctataatg gagaggttat ggtccgcggt tcgaatccgc gactgcccac tacgataatt
     1861 taaatattag atagtatgaa agaacgaata gttgtagaat acggtgaggt gaataaaatt
     1921 gccgaactga tgggctgtac aaacgtgatg gtgagtcatg cgcttgcctt ccgtaagaac
     1981 agcaaactgg cccgttccat tcgtaagctc gccattgagc gcggtggatc caaagtaggt
     2041 ggtaatcctc aaaatacaag tagccatgaa aaatgatttg atgacattgt tcagcgacca
     2101 gctgcactgg tttgctcgtc tgaaacgaaa acagcgcttt tgcgtgcttt acttctgtat
     2161 gagtttcggg atcctgctct ctattttttt tattaatccg ctgctggaac ttctcgtagt
     2221 gttgaatttc gggatctccg tgcggctgct gaagaagcat gtccctttga atgatttaga
     2281 ggattgataa tcaagctggg agatggaata ctttgataat atattgtgtg taacttacaa
     2341 agagttgctg gatataatgc ccaaaggcac tttgaatagc cagctgtccc gagaaaaact
     2401 ggatgtcgtt tcccgtggcg gtggtgaaaa taatccggct ctgtatgcct attcctccct
     2461 tcccgagaaa tacaagaaac gttgggttga gcgtcatggc gaacccgaga aacaaatgag
     2521 acaggaaatg atccgtaaca tagtgaagaa agacgagaag gccgagaact ttttcgagga
     2581 ttaccgttac gacaagaacg gtgagatggt cgctcttccc gaggatgtga agaaggaata
     2641 cacctggaac gcttcggtgc tgaacgcgtt gatggaagag ttcaaacgct tgagttcatc
     2701 caataacaag ctgaccggtt tccgccgtaa cctttgggaa cttctgcttg tcacgagtga
     2761 ggaatggcgt ccggtgtacg ggcacagtct tccgggcagt gtggggcgtt tgaaagccct
     2821 gataaacaag ttccgtcccg acaactacgg tgtgcttgtg agcggtaaat acggcaacag
     2881 caacacgctg aagatcgagg aggacggcgg gcgttacctt gtagcattga aacgcagccg
     2941 cgttccggtt tatactgaca tggagatctt cgaggagtac aaccgtgtcg ctccggaacg
     3001 tggctggaag cccctgaaga gtccccgcag cctccgcgaa tggttcaaca gcccgcgtgt
     3061 cgaacctctg tggtacgatg ccgtttatgg ggaaatgaag gcacaccagc gttatgaccg
     3121 caagcaccgg accatccttc cgggccgtcg tgacagcctc tggtatggcg acggcacgaa
     3181 gctgaacctc tactatcgtg acgagaacgg aaacaagtgc actacaagcg tgtacgaggt
     3241 ggtggatgcc tatagtgaag tcctgctcgg ttattacatc agcgacaacg aggactatat
     3301 cgcccagtac catgctttcc gcatggctat ccagacgagc cggcacaaac cctacgagat
     3361 cgtgtgcgac aaccagggcg gtcataagaa gaacgcggcg ctgggccttt tctcgaagat
     3421 cagccgtatc caccgcccga cagctccgta taatggcgaa tctaagacga ttgagaacat
     3481 tttctaccgc ttccagagcc aggtattgaa gaaacgtttc ggtttcaccg ggcagaatat
     3541 tacggcaaag agagatacaa gccgtccgaa tttggaattc atcaacgcga acatcgactc
     3601 cctccccaca ttggaggaac tgaaggaaca gtatgccgcc gcccgtgagc agtggaattc
     3661 aatgaaacac cctgccaccg gcatctcccg gattgagatg tacaatacca gcgtgaacga
     3721 ggctaccgat gcggtaagtg tgtcggatat ggtggagatg ttctggtaca cgaccgagaa
     3781 accgtcgctg ttcaccgcca acggtatcga gatcacggta cagggaaaga aataccctta
     3841 cgaggttttc tccgcccccg gtgagcctga tctggaatgg cgccgacgta acacctacaa
     3901 gaagttctat gtccagtacg atccttatga catgagcagc gtacgtctgc tgtacaagga
     3961 taagggcgga gcgatgcgct ttgagtgtgt ggcttcgttc ccgctgatga tccaccgtgc
     4021 ccagcaggag cagacggaag ccgagaaacg tttcatccgc gcccagcagg aggccgtcat
     4081 caacgagcgt ataaaccgcc aggtcgttgc caaggacatc gagtacgaac atggtgtcgc
     4141 accggaacag aacggtctgc gtacccctga cctgaaaggt ctcggaaagg aggcgcaacg
     4201 ccagattgac cgtcgcacaa gaaaatacag ccagccggcc cgtccttcca tcggccgaga
     4261 catgaaagtc atcagcaacg tgacatggga cagctttgag aagaaggaag tgagcatccg
     4321 caaggtggtc gggaaattat aaggaacaga tttataacaa gataaaaaat attgattatg
     4381 gaaattacaa tgaaagaaaa ggacgccatc agtgaaagcc tccgggctta cgtggcgaaa
     4441 tacccgagcc agacgaaggc tgctggcagc ctgaaggggg ttagtgtagg tactgttagc
     4501 aatatcctga atggccgtta tgagaatatc agcgacgaga tgttccgtaa tgtcgcctcg
     4561 caggtcggtg gtgtaagcgc taccggctgg cagatcgtgg agaccggtgc ttaccaggag
     4621 atcacggctg tactctccga tgcgcagcgc tggcgcaatg ttacctgggt gaccggcgag
     4681 gccggttgtg gcaagagtac caccgcccgt gtttacctcc aggagcataa ggaggttttc
     4741 tatatcctct gctctgagga catgaagaaa ggtgactttg tccgcgagat cgcccgtacg
     4801 gtcggaatcc ggaccgaagg gtataatatc cgtgaggtgt gggggcttat attggatgac
     4861 atcatccaga tggacgcgcc cctgctggtg ttcgacgagg cggacaagct gaccgaaccg
     4921 gtgttccact atttcatcag cctgtacaac aagctggagg agaaatgcgg tgtcgtgttc
     4981 ttgagtaccg attatattgc caagcgcatc agcaacggct tgcggtacca gaagcccggc
     5041 tacaaggagt tctacagccg tatcggacgg aaattttatg agttggagcc tacggacgtg
     5101 aacgacgtgt ttgcgatctg ttccgccaac ggtgtgactg acaggaaaga catcgataag
     5161 gtgataaagg aggcttcgac atgtgacttt gatttgcggc gtgtgaggaa gtccattcac
     5221 aaggtgaaac gcatgacggg ggaatgaccc ccgttcaaat accgttcaaa cgtaatttta
     5281 aggatatgga aaacaaattt gaatacttaa agatcgacgg tcgcgagcag cttcccgctc
     5341 cctggagcga ttacccagtc ttgagggaat acgagacggt gaccgtttac cggaatggtc
     5401 gcgactacct ggacgccctt gtgggacagc aggacggctg gtgggttgcc ggcgttcaca
     5461 tggaggtggg cggttccggc ggtggtttca acccgggacg taaatgggga cagtttgcca
     5521 cccgtgagaa tgcccttttg tgggcactcg gcaggatgct ctgccacgag aaactgcggg
     5581 gtgccgcacg gcaggccgta cttgaccgaa ttgacaatat ccgacaacta acactgttct
     5641 gaccatggaa gaagagaaaa aggataataa aaaagcgggc atgagacgtg ccttgaatgt
     5701 cagggacatc ctgaacaaga agtatgacgt attccctttc gaagggaaat ggaaggatgc
     5761 cttcgacact ccggaagtcc ggggctgctg gttcgtgtgg ggcaacagcg gtaacggtaa
     5821 gacctctttc gtgatgcagc tctgcaagga actttgcaag tatgaccgtg tggcgttcaa
     5881 ctccctggag gaaggaactt ctctgacagt ccagaataac ctgcggcgct ttggtatggc
     5941 cgaggtaagc cgccatttgg cgttcatcaa ggaggacatc cccaccttga agatcaggct
     6001 ccggcgtcat aagagtttca acatcgtgat cattgacagc ttccaataca cacagatgac
     6061 gtatcgtgac tatatccagc tgaaggagga gtttccggac aagctgtttg ttttcatcag
     6121 ccatgcccgt ggcaagaatc ctaaaggtga tgcggccacg agcgtgatgt atgatgccga
     6181 cctgaagata tgggtagagg gctacgtcgc cttcagtaag ggacgttatc agggggccac
     6241 tggtgaatac acaatctggg agaagggcgc ctatgactat tggaatgtgg cgggaccgaa
     6301 acagaaagga ggccaggcat gagcaggata aagaaacagc tggagatttg tcctcccgcc
     6361 tatatgtgta aggggcctaa ccgtgagaac ttcgtcagta ccggccacaa gtgtggttac
     6421 tgcaagggca acggctggtt ctggggaacg gaagagggca gccgcgagga cgtgcatgta
     6481 tcctgcccgg tgtgtggcgg cagcggtgag ctggatgcga ttataacagt ggactggaaa
     6541 ccttcaagca agtgagccat gagaaaggag tattacaact acgttgtgaa gctgcccgtt
     6601 ctgcttcatg aactgttccg cgggaaggtt gccgactatc atttttccga catgacggta
     6661 gtgatgaacc acttggtgaa gtcctacatc cgcatgacgg atggtggcag ggtctccacg
     6721 gccacccggc gcatcctcct ctgcatggat cgtattccgg acatgtcgtt cttcttccgc
     6781 cgtcaggaga agtcggtgct gttcttcgag atggatccgg ccgttgccgg cagcctgcag
     6841 cgtgccatca tcgctggcgg ctggggcaac cgccagcgtc ttgtcgtccg cctggtgtgc
     6901 gccttctgct gcggtgccgg tgtgacattg aacaaccttt cgatggagct tgcctccgaa
     6961 gaggtgttcc gccgtcctga aggctacctc atacatacct acgtgagcaa ttaccagtac
     7021 gtgttcctga aggagacggc cgctgcccag cgcatgagcg tggagggtat gctgacggct
     7081 gctgctgaac tgctggtggg aacggatgac gaaggttccg gataccatat tccggagagt
     7141 ctcggccgta tcgctgaccg cgtgttcgag gtgaggggca gcacgctgaa ggacttccgc
     7201 cggcagtgtc tggtgagcat ccgcacgaac actatcggtc cggaccgtat cgcctccttc
     7261 atggaaaagc acggcatcgc ctccgcccgt gagttcctgc gccgcgtggt cctcttcttt
     7321 ctggaggcac ggtatctgat ttaccgtaag gaggtagaac ttgatgagga tgaccttccg
     7381 gaggaggaag agacggattg ggaggaaact atgtacagcc agtatcaaaa aagagatttc
     7441 gcgatttcaa catataatta ttaaccatta aaatttaaca gaaatgatta cagaaaaaca
     7501 gaaagaggca gtaaaggaac tctgccaata cgtggataac ttttgtaagg aaaacgatct
     7561 tagtgccttt atgagcgttg cggccagtga ggaccatcca gacgggcttg agcagatagc
     7621 cggctcaatc attaccggca agactgaaca tattgtcggc tctatttccg gggttgtcaa
     7681 agcgaataag aatgtctata tgctgctttc cgtgggactt atgcaggcct acacgagaaa
     7741 ggctgacatt aatactattc cgttcggtga aaatttgaat atgaactgat gaatgcagca
     7801 taaacagcta tgagtgaaaa taacaacaag cagaaacgta aacgtgtctg tccgcattgc
     7861 ggccgaaagt tgtggatgcg tgagttctat ccgttgaaga atgggggacg gagttcctgg
     7921 tgtcatgaat gtgtgctggt gtacaagcgt gaacagtacc gcaagcaccg gaaggttgct
     7981 gacggtactt tcatgcaccg gacactggga cggctcgtcg agcataaggg atattccacc
     8041 cgtatctttt ggaacggtaa tatgctttcc atcatgcgtc gccactatca caataccctc
     8101 aaccgggagc tggctgaaat gctcggtgtt tccgaacgca gcgtcacccg gaaggcccga
     8161 gagatgggac tggaaaagga caaaggtttt gtagcctccc ttagccggga acatttgttg
     8221 ctggcaaacg cgagaagcaa ggaactggga tatccgggcg gcttcaccaa ggggatgaag
     8281 tttcggggaa accagtacac cgggaggata agagttgaat aacatacagc acggtcaata
     8341 ttatgagtaa aaaaatggta attgtggtca ccgcagttgg tgtccgtaaa gtagtggaaa
     8401 aatggctctg tgagaatatg acttgcgagc tggttgtgtc acgtaacgca cgccatgagt
     8461 gttgtgtgga agtcatctat gatagcggaa acccttcggt tttgcgtact cttctacgct
     8521 ctgccgtggg tgaaatcata gagttgtgct gatgtggtat gaatagtttg agttaatgaa
     8581 aatctgaata gaatgggcat acttgaattt ttcgaccagt ataagtgtac aaaaaatgaa
     8641 aaagagcatc ttcttgatta tttgtgtact atcagagtaa agagagtgat taaggaaatc
     8701 aatgacctta aaataaacaa aaaaacagta tagccatgca gatagacatc aacagccgca
     8761 agcagttaaa taaacccgag aattatgcgg cgttttacag ccttttgaac cgccttccga
     8821 catcggatcg tgacgcactg aaggaaagca tcgtttccca gtacacggag ggacgtacca
     8881 cgagtctgcg tgacatgaca ctgaaggaat acagtgccgc cgtgtccgcc atgcagaagc
     8941 tggtaccgcc cacttatcag gaacagctcc ggaagattct ccgtcagaag cgttccgcgg
     9001 tactgcacca gatgcagctg ctgggtatcg atacggccga ctgggaccgg gtgaacgcct
     9061 tctgccggga cagccgtatc gccggcaagg agttccgtga acttgactgt gaggcgttgg
     9121 acacgttgca ggtgaagctg cgtgccatcc gccgtaaacg tgagaataaa caacaatagc
     9181 aaccatttaa ttttttagct atggatttga aagaacaatt aaaaagcctg tccgcccagg
     9241 acaggaagga gcttttgaaa cagctccagc aggaagagaa ggaaagcaag cgtaaccggc
     9301 gcgatgccta tgagggcctc cgtgcgcagt tcatgcttga agtgaagaac cggctgctcc
     9361 cggttgtgga tgacgtgaag gcgttccgcg actgggtgga gaaagaggcc gccgccttcc
     9421 gtgcggtgat gcgtgaatac ggccagctgc gtaaggacga gcaggcgagc ttcaccatcg
     9481 tggacggtga catgaagctg gaggtgagga gcaacaaggt gaagagtttc gacgagcgtg
     9541 ccgaccttgc cgccgaacgc ctggtggatt acctgaagcg ctacgccatg gggcgcgagc
     9601 tgggtaccga cgacccgatg taccagctcg gcatgaccat gatcgagcgc aaccgccagg
     9661 gcgatctgga ctacaagtcc gtgagtaagc tgtacgagct cgaggaccgt ttcgacagcg
     9721 agtacacgga gatcatggac ctcttccgtg agagcaacgt ggtgtacaag accgcggtga
     9781 actactattt ccacaaacgt gacgaaaacg gtgtctggca ccgtatcgaa ccctcattct
     9841 gccggttgta gtcatggaga agacgaagaa catcgcgccg cacgtcatgg cctgcaagcg
     9901 ttgtgaaggc aagggacgta tcttttacct ggaccaggga ggagctcctt tatccgcaaa
     9961 atgtccggtc tgtaatggca gcgggcgggt gaaggtacag agcaaggtga tcacccgcat
    10021 cgagccgttt gttccgggtg aggatgacac cgaactgatg accatgtgat tttgttcaca
    10081 ctctaaacag aaaaacgccg cattcataca cgatgcggcg tttttttatt aacatccccg
    10141 gttaaatgcc taattttgca gcatatacct gaacttatgg ctaaaggacg agacaaaaaa
    10201 ctgatagaac tccgtgatga agccctgtgc cgccgttact attactggac ggaggtgcag
    10261 cgcctgcgtt ttgatgatgc cctgaaagtg ttgtcccgcc aggagttttt catttccgag
    10321 gagcggatca tgtccattat ccggtgcaag tgccgggagc tgaaggactt ggaggtgaag
    10381 cccgtcccaa aggttaagaa accccgcctg acagccgtcc agctttccct gttcacgggg
    10441 gaatgaacct tccccttact gcatggccga ctcgtcatgc agcgtgaaag aataaaccgt
    10501 ctcgtacacc ttgatgtttc ccggcagcga atagtcccgg ctctttaccc tgaccagcgg
    10561 gctggtctct tccgtgcact ggaactcctg caaggctttg tacagctctt tggccttcag
    10621 ctgccgttcc cttaccttgt cataggttcc ggaggtgtag tgggtgtcat cgtagcagtc
    10681 aatggccagt cgtatggtga tgagtgactc gcttttctgt accccgtaac cgaggtcatt
    10741 ccagtccgat tcggcgttcc cgacaagcac gcaggggaag gttaccggat agtggtcctc
    10801 ctccgccccg gcttcaagct gtccgtagtc ctcgtcaatg tatgacagtt caggcatctt
    10861 ttcggcgatg cgttccatga tcgcgataaa aatttcttcc atgttgttat aagtttaaaa
    10921 tatttctgat ttcattctcc attttacggt ctatcttttc ggacagttcc cggctttccc
    10981 cgataaactg gcgttgcggt atttttatcc ggagcttttt ctttttggtc agcgccagcc
    11041 ttttccattt cagcgcttcc tgattttcct gcggttcatt gtttgcggca gaacccttct
    11101 ttttgccttt tcttttgccc gtggcggctt ttttagcctt gcctgaagcc tggtaatact
    11161 tcgcccatgc aaaacgccgc atttggggcg taacagtcgg atgaacttct cctccccagt
    11221 tattgaccgg cgcatagacg agttcgtttg ccaccctcac tcggtattct cccggcatgt
    11281 atttgacgga gctgaagaga tggttccttc cggagagcag cgtcccgtag ctccctgccg
    11341 catcggtccg tcccgaggac agccttttcg ctttcggcca cgggtgtaat cctccgttta
    11401 cgaaaccttc ccggcggaag ttgtcctgga aatggtcttt tgccattcgt ccagcgataa
    11461 ccggcatttt ccgtttcatt agcccatcca gttcttttcg tttggctttt atcagttttg
    11521 aatattcttt tatgtccatg aatgactgaa ttaaaaaata attttatact tttgcagcaa
    11581 ggcgtttttt atgtgccttt ttgcgttatg gaaataccta aacaagtgtc ggaattagca
    11641 aacagtagcg gttacaactc cgttgtctta tcagccagtt cccctgaagg aagcatctat
    11701 tccgtgggct gtgttgacgg ggatggtttt gagttgcctg tcggtcttcc cgcctttatt
    11761 ctgttcgacg gccagtcctg ccgtctggtg gacggtgagg aggggctggc actttcttcc
    11821 cgtttatttg gtgatgaata gtcccatgat tttgggattt accagtttgt tgtctattct
    11881 tatcactccc acacggcccg ctttcatgct ctgtatgtaa ttgcttgcat catcctttcc
    11941 ggtttgcggg tcgaagaacc ttgtctttcc ttcagtcacc tctgcgcaga acacgtgtgc
    12001 ggagccgcct ttccaggcac aatatatctc gtatattcca tcctctctga atttttccct
    12061 gaagtattcc ttcagccggt ttgcattcat tacttgatat ccctttctga cctgccattt
    12121 ataggtatag tcataatccg gctttgttcc gtcccggttc aggaaacgtt cttcccatgt
    12181 gataccttgt tttgccattt cattgtatgc gctttgtctg atgttgggtt ttgcctcgat
    12241 gtcaaacccc aaccttctga gcatgtgtgt cacggtgcag gtctggcaat tcacgcggta
    12301 tccttcctct tttccgaatt tcgggttctc ctttcccttg ttcgcctgtt cgtatgtcat
    12361 cggcttgcct ttggtaacgc cgagtgcctt ttctatcttg agattgttgc gggcgatgtc
    12421 ggttttttcc tccagcgtca ggttgtccgg catttcggct atcatttcgt tgatgcgcct
    12481 ggtcagtgcg tccacggctt tttttgctcc cggatgcgct tcagtaatgt aggggtgttt
    12541 gtctgaaaac agtttgccgt cttttcccgg attgttttcc agaccgtcat gtgccttgtt
    12601 ctgcccgttt tcgtccggta ccgctgtcgg cgcttcatcc gttgatgaga gcgtgcactt
    12661 gcagttccat ctgtctccgg gcctgtgctc gttccagaac ggatcatcta tcggacgtat
    12721 ggtcccccag aaaatctggt ggtcggctcc cggcgtcaca cttgtggacg gcatccattt
    12781 gaggttcggc aatacatcct tttccctttc gaactgtctc cagtccgcgg cctggtgtgc
    12841 ccgtatgacg gccgtgtcgt attctgtacg cagccaatgg atcatctggt ggtcggctat
    12901 gggcatggct tccttcaccc actgttcaaa cggctttaaa cttccgtttt tgtccagcag
    12961 cagcgctgcc atgtcgttct gtgccctgtg taccttgaaa gctgcgaaca cggcgttgtt
    13021 cattcggatt tcacggtaga aatcataatc cggatcatcg gttttccgtg tcccaaaccc
    13081 cttgtcggtg gctttgttca tcgttttcca cgtggcctcg aacaggttct cctcgatgtc
    13141 ggtcatggga tggaaatctt tgctgtatat gttcttcagg gctttcttca gtacctcttc
    13201 atcgaacgag aataaagttt ccacctgttt gtcctccatt ctgtagaggt cgtttatcac
    13261 cattctaaag ctgccccgtc tctccccggg gctttcccga aaaaacgttt cagccagttg
    13321 tatgcgtttt taagggcatt tttcttttct ttgggtgttc ctttaccgtg cttttccagt
    13381 tccggttctt cttccggatc cggttcatcc tcttccgcct tttcggtctc tcgggccttc
    13441 gctgcctcga tttccgccgc tttctcctcc tggcgtttct tcagctcgtc atagtttgcc
    13501 ggtttctcga tcccgaattc ctcgtagagg tagtcgtcac ctaccggcag gttgaagttc
    13561 gtacgcagct gtgtgaggat ggacatcttt ttctctggtt cgataagctt cttttccgga
    13621 tagcagaact ccccgcctgt ggtgtctatt ccgagcattg cgaatatgtc ggccatgtca
    13681 tagttgagca cgtcgaggat gtcctgcctg tcggagagcg tcactttctc ctccacgtcc
    13741 ttgtgtacgg ttcccagtgc ctgtgtgccc ttgtcggagg cttcggtggt gagcgtgttt
    13801 ccgaggaaca gctttgagat ttcgttgttg cagcgctcgc agagcttgtc gtagaggtcc
    13861 gcgctccctg tcttgttcgc ggcttccacg agcttgagca ccgtatcctc cgcgtgcacg
    13921 aaaaccgaca ggcttccggt gctgtccgcg tcgtccagcg ccctctgccg tgcctcgtcg
    13981 tcatccgtgg gatacgtgta ctccctgatg ggcgctccga acacttccgc gaactgtgcc
    14041 cagtccgcca cgtcgttacg tttgtatatc acccagatgg ctgctttcac cagcagtccg
    14101 ggatcgtcgg gtgaaccgat gaacaacagg tcggggtact cgtcccagga cgtcccggtg
    14161 gtgtccgtct ggtgccgcag tatgagcctg cgcacgggat cgacgtgttt gcgcggtatc
    14221 aggtcgtagt tcacccattc ccccttgcgg tagaactgca cgagtgagaa cccccagaat
    14281 ttggcgtcca ggatgtcccc tatgaacttc cggaaccatg gggacctgat ctgcttgttc
    14341 accttctcgt ccggcttccc gttcctgcgg aattctatgg aagatgccag tgcggcattc
    14401 ttccgtttct ctatgacact tgtcaggtgc gtgtccatga gtatgtcgct gaacaggtcg
    14461 tacagcctga agcgtctgga gtagtccaca ttctcgaaag cccttaccgc gagcatgtag
    14521 tccgctatgt ctataccgaa ccttctgggc tgtgtcagta tgatggttgc gggtcctttc
    14581 tgcccgggcc tcggcaggtt cccgctttgg gttatctttc cggccccttt ctttcttttg
    14641 ttcatattac caatggttta cacgtttacg gttgcttttg ataaggaaat ttgattttgc
    14701 cgccctcgtc tcttcggaca gcaggggcag gccgtccacc gatatctcct cggccgccac
    14761 ggctttcagc cattcgaccg ccctttcgtg gcgttccttc cgcagcggtg acaggttcct
    14821 cgggttatgt atgcagaaga tgtggtacac ggctatgtcg atggccatca tcaggacaag
    14881 ctggttgcgt ttgtcaccgg ttgccgtgaa tattttgtca cagtcgtaac gtctggaaag
    14941 gtagcagcgc atctcggcga cggcgcggtc ctcgcatatc tccacgacgg cgtcgtcctc
    15001 ccttgtcagt gcgtccagaa tctcgcggtg tatgctcgcg tcgtagtctg aaagttcgat
    15061 aaatttgctc ataatgatag gtattgaagt ttacactctg tacttgtttt gtgaccgcgt
    15121 gcttttcctt gtgacaatga cgggcttttc cgactgtctg gccttgcggt ctataattct
    15181 gtttcccccc tccacgcagt cgggtccgtc tgccggatag gtcagttgca ggttgaacag
    15241 cttgaactgt tccgccatcc gtttcatgtg cgggttgtcc ttttcggcct cgttgagtac
    15301 caggttcccc tcccggttga gcggttccag gttcgcctcg atacgtgtgg ccttgtcggt
    15361 cttcttctcc tcgtccccgg tgatgtacag tgatattttc ctttccctgc gtatccgccg
    15421 cacgatgggc tggaatacct gctggaaaaa aggatcctgt aatttgttgt tctccatgta
    15481 acagtatacg gtggttttcc cgcccacgaa ctccagcagc ttgatgtacc actctacaaa
    15541 ttccgcgttc agccccctgt ccaggaacgt ttttatcaga taaagccttc ccgcgagttt
    15601 cccgagcagg cacaccgttt tggtggaact ttttttcgtc ttgttctctc ccggtgcggg
    15661 gtccccgtat atcaccagga acttgaactt ggaaagtgcc ggcactttcc cgtaggtgat
    15721 ttccgcgaac acgccgccgt ccaccaccgg gttgttgaag aactctttct gtgccgccgc
    15781 cgcgctgacc agtgagagga agaggtctat atcctcctcg gagttctttt cgggccatac
    15841 ggacagcccg tcctttcccc ggatgttgat gatatccacg tgcccgattc ctttcgcctt
    15901 cagttcggtt gccttttcga tggccctttt gatgcagcag tccggcgcga tgatgttccc
    15961 gttgaatagg atgcggtagt ttcccgatac ggacatggtc ggtatcagcg cctcctccag
    16021 ccatttccat ttggttttga tccgttccgg attccggcac tcctcgtcgg tgtctatatc
    16081 gtccaccaga atgaagtccg gccggaagtt cttgttacgc gtaccgcgcg gtgactgccc
    16141 ggctccgatg gcgcggaagg agcatccgga catgcaggtg aactccccgg tttcccacgc
    16201 tcccggtttt ttctgctgtc cgtagtcctg tatgatccgc tggttctcct cgaagttcgc
    16261 catgaacggc agcagtagcc tttccgcatt gtctgccgag ttggagatca gcagcacgtt
    16321 gcgtatcttt tttgtcagtg ccagtttgga tatctccatc atggagcgtg cggatttcgc
    16381 cagctcgcgt gaccaggccc ttacctcgta ccagcggttg ttcctcatca gccgcccggt
    16441 ggcttttttg tggaaggcgg cggactcgca ggtgcaatac atggcgaagt agtatttgaa
    16501 ccactcctcg tcgttcttct ccagtctttc ccgcctctgc ctgatttccg tttccgtgtc
    16561 cgtggggttg atgtccgaat gttcgcgcac ggatgccacc agctcgttcc agttgtccag
    16621 tgcgatcctg tcctggggtg tgagtctttt ctttgccatg tcaggataat tttgatttga
    16681 caaacgcgtc cagaagcggg gtgatctcct tcgcctgcgt ggaatcgtag gtccgcaccc
    16741 atttgagcag gtcggagaac acggagatga tgtccgccag ccccacttct gtttccagtt
    16801 tcttgatggc gttcgacagt ttggaaatgg tgtccgcttc cgcggcgttc gggaaccgtt
    16861 ccccttccgg ctttcccatg atggcgttgt tgagttccgc cagctgccgg tacaggttct
    16921 tcagctgctc ctcccgtgtg atggttatgg aagccttcag ctgctcccag tttcctttgc
    16981 ctatccagtt gttcacagtc acccgtgaaa cccccacacg ctcggctatt tccgcctgcg
    17041 tgagcgtttc gcgggtgtag agcgttttcg cccatgcctt tttctgctcg tttgtaagtt
    17101 cggccatatt acctcctttt ttacgtgcaa aattgataag gaaaaggagc gaaaaaaaac
    17161 gcgctccgca tgatgacatt ttaaagcgtc atggcaatcc tttaaagtct ccatgatgaa
    17221 aacgcggttt gaaaaaggct tttaatcccc ctaatttcgc accgtaaact ttgcagggaa
    17281 ggacctgcca aaacgatagt gacatgagta gatttttcaa tatgataccc ggaaccgatg
    17341 cctgttgcat ccttctttac ggtgacatcg gtgagtacga tgataacgtg cgcagcggtg
    17401 atattgcccg tgaacttctg gaagcggaag ccctgaccgg gaaggtggac gtgcgtatca
    17461 acagcaacgg cggcgaggtt tattcgggca tcgccatttt caatgccttg aagaacagca
    17521 aggccgacat taccatctac gtggacggca tcgccgccag catggcctcc gtcatcgccc
    17581 tttgcggcaa gcccgtgcag atgagccgtt atgcccgtct gatgcttcac agtgtccagg
    17641 gcggctgtta cggcaacaag gatgagatga aggactgcat ccgtgagatc gaggcgcttg
    17701 aggataccct ttgcgagatg tatgccaccc gtatgggcaa ggacaaggag gaaatccgcg
    17761 cgatgtattt tgacggcaag gatcactggc tgcgtgccga cgaggcgctg gcgctggggc
    17821 ttatcgacgg tatttatgac gctgacccgg taccggagga cagtaccccc gaacaagtat
    17881 ttcaaatatt caataaccgg ctgcacaagc cacaaaacga gaatagcatg aatttagacg
    17941 aactcaagag acgtccgcgg ttcaagaact gtgcgacgga tgacgatttc ctgcgtgaaa
    18001 tcggactgct ggaaacggag gctggcaaag tcccggccct tgatgccgag gtcacccgcc
    18061 tgaagggcga actgaaggtg ttccaggaca aggcggatgc ggatgacgct gccgcgcgta
    18121 agaaactgct tgatgatgcg gaacaggacg gccgtatcga tgccgccacc cgccccatct
    18181 atgagaacct tctggcaaaa gaccgggaga acggggaaaa ggcattggag aagctttccc
    18241 ccaaacgtag tgtcatgacc gaccttcgtg tgaatccgac gggtgaaagc ccctggaaca
    18301 agcgcatgag cgagattaag gacaagttga accataaata aaaacatttg ccatggcaat
    18361 agtagtaaga aacacgaatt acaacggcga ggtactggag aaaatactgg tcctggccac
    18421 caccgggaat gaccttgtag aaaaaggtct gatcatggtg atccccggtg tggagaaaaa
    18481 aatcagcctg ccgcgtatca agacgggcaa gatgctccag aagcgtaagg agaacccgac
    18541 tttggaagac tcgaaaggca atttcaatta ctcggagaaa tcactggatc cggaggactt
    18601 catggcgttc acgactttca atccccgtgc cttcgagcat gtttggcgca agtggcagcc
    18661 gaagggcaac ctcgtgtttg ccgaacttcc ccccgaagcg cagaacacgc ttctggatga
    18721 acttagcaag agtgtgaagt tcgagctggg ctggcattac ctgaacggcg agttcggttc
    18781 ggacgacgac caccttttca acggtatcct gacccaggcg gctaaagatc cggatgtgat
    18841 cgtggttccg gctccttccg atacttccat gatcggcaag ttgaaggctg tccgcaaggc
    18901 tattccaaaa gccctgcgtg agaatccgaa cctgcgtatc ctgatgagta ttgacgactt
    18961 cgacaagtac gatgacgagc tgaccgaacg cgagtacaag aacacgagcg agacggacat
    19021 caacaagaag cgttacaagg gtatcaccat cgagacgctg aattcctggc ctgatggcct
    19081 tatcgtagcc acgctctgct cgatgagcgc tgacggcaac ctttttgccg gtgtgaacct
    19141 ccaggacgat gaggaggtga tccagattga caagtggatg aactccagcg agctgtactt
    19201 cttcaagctg cttatgaagg ccgacacgga aatcgccttc ggcgaggagt tcgtggtgct
    19261 tgacacccgt gagactccgg tgttcaaggt agtggaacgc agcatttctg ccgatccggc
    19321 cgctctttct ttcaaggccg ccggtgagag caaggaggtg aaggtcactg cctccggtga
    19381 ttacagcgtg gtttccattc ctgccggttt cacggcagtc ggtaccgatg gctctctgac
    19441 ggtcaccgcc ggtgtgaaca gtagcggcaa ggcggtatcc ggcacacttg tactgggcct
    19501 ggacgccgat ccggagaaga aggtggagat agcactgtcc caggcggccg ttgatgaaga
    19561 ggaaggcggt gagtgatggg aaagctgaag tatcttgtca tccattgcac ggccactcct
    19621 gaagggcgtg aggtaagcgg tgcggagatt cgcgcctggc atacgaaccc cgtctcaaag
    19681 ggcggccgcg gctggaagca ggtcggatat accgacctgt tccatctgaa cggcggagtg
    19741 gaacgcctgg tgaacaataa cgaggacgcg aatgtggacc cgtgggaagt gaccaacggc
    19801 gtggccggtt acaattccgt gagccgccat atcgtctatg ccggcgggtg tgcaaaggat
    19861 ggtaaaacgc ctgcggacac ccgtacctcc tggcagaaaa aggcgcttga gaagtacgtg
    19921 aaggatttcc atcgtcgttt tcccgatgtg agaatcgtcg gtcacaatga actggcggcc
    19981 aaagcctgcc ccagttttga tgtacagaga tggcttaaac aaataggtat aactcaataa
    20041 atcaacaaca acatgaaaag atttctttta ttctttgtgc tgatactcgg attcgtgtca
    20101 gcaacttttg cccagaccgg tacagtaccg gaagtcgatt atagcgcgat gatcaccacc
    20161 tttgccggtt ttgtcggtgg cgtggtgttg ctcacggaag ggatcaaggc tctgtttcca
    20221 aaaatgcagg gcttggcgac acagattgtc agctggtgtg tgggcattgt ggccgccatg
    20281 cttttatggt ggctggatgc gggctttgtc gctgatgcca cgtggtatat cgcgttgtgt
    20341 tacgggttcg gtgcgtccct tgtgtccaat ggtgttgccg atacgggatt tgtccagtgg
    20401 ctcatcggac tgtttgcggg taaggatgcc ggtaaatagg ctttgacctg aaagaccagt
    20461 gtgcgtatgg acttcagtgc tgtcatgaat ctggtgctgg gcggtggtct ggtagccacg
    20521 ataatagcca tcatcaccct gaaatcaacg gtcagggaag cgagggcgaa agcggagaag
    20581 gctaccgccg aagccgagac ggtacggatt gacaataccg aacatgccac ccgtatcctg
    20641 atcgagaata ttgtagaacc cttaaaagag gaactgaatg aaaacaggaa agctttgcag
    20701 gcgacccggc gtgaaatggc acgcctccgg aaagccattg atactgccaa cagttgcagg
    20761 catcatgatg attgtcctgt tctttacggg atgcgcgagt actcgaaaga gcaggacgga
    20821 ggtgaaccgg aacagcagcc tgtcgtcaag cgccgacaac gtgtcaaacg tgaggcgggg
    20881 gttgttgatg gcggggattc cgaaatcggc ggtgagcctg acgatccctc cggacagcct
    20941 ccgtaaactt ccctccggtt cgtcctacca ttccaggaac gggcaggcgg gcctgacggt
    21001 gaagagcgat gcggccggca atatcatagc ggaggcatcc tgcgacagcc tccagcggct
    21061 ggtactgtgt tatgaggagg aactgacccg tatccgtaat gagacacatg aggactcatt
    21121 cacagttgaa acggaatttg aacgtcgctt tagtcccgtt aaaatagcgc tggccgcttt
    21181 tataaccgga tgtgttgccg gcatagtatt aactttcaaa atcaagaaac aatgaataag
    21241 aatttcatgt acggcgtcgg tgccgtgaaa tacaaggact ttgtggtggg ttacatagag
    21301 aagaattcgt ttgacatggg cgggcagaaa cccgaatccg ccaaaatcga ggcggagcag
    21361 gtgccgggaa ccccggtgct tatcattccc cagtcgaatg gcagcatcgc ccccacgttc
    21421 aacgttatcc agctgaacta cgaaaacctg catagcttgc tgggtggtac catgcactac
    21481 aaggaagagg actcggaaaa gaaaaccccg attggttgga cggccccgac ggcagccgtg
    21541 ttgctgaccg gtccgtggga aatagccctt gtttcggggc agagcatcct gattcccaat
    21601 ggcacgctac tttccaatct cggcggcaag ctgaccctga cagaaacggc gaaaatcgaa
    21661 tgcacgctgg aagtggccat gccggaagac ggctcccagc cccatggcgt attcaatacg
    21721 gattctatcc cggaagagtg gaaacagtat aaactgcctc ctgctgaatc tgccgctgct
    21781 gcttccacta acctggccga ggagtagcgt atggacgaag ctgtcatcaa gcagatccag
    21841 cgtgagggtg cggacgcgct gctggatatc ggtgtgagcg tcccgctgaa agcgtttcat
    21901 atccctttca ggaaatcccc gctggagctg cgcgtgacca tgaggcggcc ttatatgtcc
    21961 ggtcagattc tttttgcccg gacatatttg tcgatgggga tcaccagtga ggagatgtgg
    22021 gggttcagca aggaggagga aatgcagttt ctggcctctc acggcaaggc ggtgagccgt
    22081 atggtggcct ataccctttg tcgtggccct ttcagccgcc gcgtgctttt gcgcccggtg
    22141 gcatggctca taaggaactt catggaacag cgttatctgg tgggtgcgat caagcgtttt
    22201 gtcagcctga tgggtaccga cccttttata cctattatca gatcagccga gcggacgaat
    22261 ccgatgagct tgagactgag ccaaagaaag aaggggagtt aaagagccgt tatgaaggct
    22321 cccatagccc tttcggtttt gtgtggcaga ttgccagtgc caccggctgg agcgtggact
    22381 atatactgaa caaggtgaat taccagaccc tgatcatgat gcttagtgac gctccccggt
    22441 atgtccgtga caagtccgga tcttccggtc ctgcggatga gcggagcgcc gaggatgaag
    22501 cggatggaat agtaggattt tttcaaagca agctaaaata gatgaaaccg gtacaaatag
    22561 aattccttat ggtggaccat ttgagcgccc gtcttgacaa ggccgtgggc aagatcgagc
    22621 ggatgtccca gcaggcatcg tccgccaaca gacagatccg ggaacttgac aggagcggtt
    22681 ccctgttgaa caacaccgtc ggcaagctgg cggccgcctt tactatcaag gagctggtgt
    22741 cgaacatcac caaggtacgc ggcgagttcc agcagctgga ggtgtcgttt cagaccatgc
    22801 tcggcagtgc ggagaaggcc gacaccctga tgcagcagtt ggtacatacg gccgcgacca
    22861 ctcctttcgg cctggaggat gtcgcgcagg gtgccaagca gcttcttgcc tacgggtttg
    22921 gagcggagaa agtgaacgag acgctgatcc gcttgggtga catcgctgcc ggactttcca
    22981 tccctttgaa cgatctggtc tatctttacg gcaccaccat gtcccaggga cggctttata
    23041 cacaggacct gaaccagttc accggccggg gcatccctat gatcgccgaa ctggccaagc
    23101 agttcggcgt ggctgaaagc aaggtgaagg agcttgtgga ggaaggcaag gtcggttttc
    23161 ccgaagtgca gaaggtcata gagagcctga cggacgaggg cggaaaattc agtggtctga
    23221 tggaggcaca atccaaaacg ataaccggac agatctccaa tatagaggat gccgtttcaa
    23281 tgatgttcaa tgaaatcggg caacagtcgg aaggtgtcat caacaccacg ctttccggtg
    23341 tttcctacat ggtggagcat tacgaacgtt tcggccgtat cctgctcggg cttgtcggta
    23401 cgtatggtgt gtaccggacc gccgtcatga cagtcacggc cgtgaaaggc tgggcggtgg
    23461 ctgcggaggc gttgcattac aactggctcc tgctggttga gaaagcgcag aaaatgctca
    23521 accggaccat gctttccaat ccctatgtgc tggttgcgac cctgcttgcc ggtgttgccg
    23581 tggcactgat ctccatgaag acggaaaccg aacgtttgca ggaatccgag gaaaggtatc
    23641 agcagcagaa gcagaaaacc atagaggccg aggaagagca caggcgcaaa atagaggaac
    23701 tgtgttccat tgccggggat gaagccgtgt ccacggatgc ccggcgtgag gcgctaaaca
    23761 agctggaaca gaaatatccg gatatattct ccaaatacga caccgagtat gagaaactga
    23821 agaatatcaa gaaaatcaag gaagagatag cccgattgga agccggtgag tccatatcca
    23881 atcccgccaa tgaattgaaa cgtgtggatg acaggataaa agaacttgaa ggcaagaccc
    23941 ggttggcaac cgaatattac caggacagct acgggcggca aagagcccga tatgtccgga
    24001 aatccgcacg ttcaagggat gaggaggcag agcttcagaa tctgtacgga aaacgcaaga
    24061 gcctgaacgg acaaatccgc aaggacgagg taaatgccta tttcgaaaac ctgaccggtg
    24121 tgagtaacga gacccttgca cagcagataa agcagcgtag aaccctgctt gcccggatgt
    24181 ctgtccagga gaaggaatac ggaaagatta cgcagggtga cgaaaatctt accggaactt
    24241 attcccgtga cgaactgaag tatcagctga acaaactggt ttcggaacaa aaccggcgta
    24301 acctgcccac ggattcaagc actgactggg tggctgcggc aaaagagaaa taccaggatg
    24361 cgctcaaggc ttataacgcc tttcttcagg aaacgtccaa cagcctttcc cgtgaggagt
    24421 ttgagaagaa ggcgaaagaa ctgaaggatg ccgtcgatac cgccaaaaag gagtacgaca
    24481 aggtcaagcc cggtgaggat aaggattccg aggccgaacg gaagaaggcg gacaaggcgg
    24541 agaaagaagc ccaacgccgc aaacaggttt ctgaaaagct gggccaggaa ctcgccgggc
    24601 tgcaaaggaa gaatgacgag gcggagattg agatgatgac cgaggggctg gagaagaagc
    24661 tgcgccagat agacaatgaa taccaggcac gcaaggatga aatagccagg caggaagccg
    24721 gttggaaacg tgacaacgcg aaagcggggc agtccggttc gctgtcggaa gatcagcagt
    24781 ccgaaataga caaggcccgt gagctgaacg agtccggccg acagaagaaa atagcggaag
    24841 cttatcggga agagttcgga gtgatgcagg aatatttgca ggcctacggc accttccagc
    24901 agcagaaact cgccatcgcg accgaatatg cggaaaagat acaaaagacg acgtccggca
    24961 gcgagaagct ctctctcggt gttgaacgtg acagcaaact tgccggcatc gaagtgcagg
    25021 aactgaaagc ccgtattgac tggggtactg tcttcggtga attcggcggg atgttttccg
    25081 atatgataaa gcctgtattg gcggatgcca gaaaatacat gctcactgac gagttccgaa
    25141 atgccgacca tgccagccag gacgcgcttg tctctgccgt ccagcagatg gagagggctt
    25201 tgggcggttc cggcaaggtc agtttcaaga aactgggtgc cgaggttact gcctaccaga
    25261 aagccctttc agacctgaag gaggcacagg cggtgtatgc ggacacctat acggcactca
    25321 ttgccgccca gaaatcatac attgaggcgc aacagtccgg aaccgaacag gagaaggagt
    25381 ccgcccggca agccctggaa acggcgcagg ctaatgccga tgccgcgagt gagaatataa
    25441 acgccttgca ggaaacggct gacagtgccc ggcagtccct ctcgaatact gcctccggtc
    25501 tgaagaccag tatggagaat gtgagggacg gattgcagca gattgcctcc ggcagtatca
    25561 gcggggcgta taatggcctg atcacactcg gcaaaggtgc caaggaagtg gacggcaaac
    25621 tgggcgaggc tttcggaaag gtttccgaaa cacttgagga tgtgcctgtt gtcggctgga
    25681 ttgtaagtat tatagacctt ttcaaagatg gtttgagtgt ggtcatcggt ggcctgctcg
    25741 acgcggtgtt caatgccgtg agcggtattc ttgacgatgt gctttccggt gatctttttg
    25801 tgactatcgg aaaatcgctg ctttccggtg tgggcaagat attcgacgca ttgacctggg
    25861 gcggattttc ctcctggacg acttcaagca atgccaaaga ggtccaggaa accatcgacc
    25921 ggctgaccga gcgcaacgag accttgcaga cggctatcga ggacctgacg gaggagatca
    25981 aggcgagcaa gggtacaaag tccgtggccg cctaccggga tgcctacagg ctccagcagg
    26041 agacgaactc gaactatctg gacatggcca tgtcgcaggc cggctatcac ggttcgcatc
    26101 acagctggaa ttattactgg gtcggtttct cacaggaaca gattgaccgt ttgagcggtc
    26161 agatcgggcg tagctggaac ggtgacatct ggaacctaag tccggaggag atgaagaagt
    26221 tgcgcagtaa cgtggacatg tggacgcaga tccaggatac cggcaagggc ggatatggag
    26281 gtcgtctgac cgagaagctg gatgactata tcgaccaggc gggcaagctg gaggaactta
    26341 ccgaccagct gtatgaaggt ctcaccggta tttccttcga cagcatgtac agcagtttcg
    26401 tggataacct gatggatatg aagtatgatg ccgcagccgc ggcggaggac atatccgagt
    26461 atttcatgcg tgcgatgctg tcaaacaaga tcggtgagct gtattccgac aagctgaaag
    26521 gctggtggga gaaattcggc aaggcgattg aagacaatga ccttacagaa gccgagcgta
    26581 aggccctcca ggacgagtac atgaagtatg tcgaggaagc catcgctctt cgtgacaatc
    26641 ttgccgcggc caccgggtac gataactcgg gcggtacgag ccagagcgcc aaaaccggcg
    26701 gtttttcagc catgacacag gaccagggta caaaactgga cggcatgttc accagcgggt
    26761 tgcaacactg gtcgagcatc gatgagaaga tggagagcgt catcgacaag atgaacaccg
    26821 ccgaggggca tcttgcccgt atcgaggaga acaccggcac gagcgcgtcg caccttggca
    26881 aaatagagga agagattcgt aaaatcaatc gtgacggagt aaaatgcaaa tgatatggaa
    26941 aagatattag gcggtctggt acttgtcaac ggtaccgaca tctggagtac atacggggtg
    27001 ttcctcgttg aggacaagcg cggcgggatg gataacctga ccgccatcct gaccccgagc
    27061 aagacgaaaa cggacacggc tgtgaatatc cgggaggagg acggggagaa atattcctcc
    27121 gtgctgacgc ccaggaacga ggcccgtgac gtgacgcttc atttcgccct gtttggcaaa
    27181 acgcaggccg gctggctgaa gaagtatttc gagttcatca atttcctgaa gaaaggccgt
    27241 gacgggtggc ttgagatttc ctttccccaa cttgccctga ctctccgtgt gaaatatacg
    27301 gattgcagca agttccagcc tctgacctat ctctggaagg aaggcgtgca cgccggcaag
    27361 ttcaaggtga agttccggga acctgtcccg gtcatataaa tgtgattcaa accctattca
    27421 aacgacgttt aaacaagata cagacatgct gaccatctat gacagcaacg gcaacagacg
    27481 gaccgatatc gaggcgggcg acagctccac ccaggtgaag gaggtgcagg gtgacaatgt
    27541 cctgacactc tctttcacgc attacgaata tatcgccctg gacgtgaatg accgggtgga
    27601 ctttgagggt gagcgctact ggctgaccga acggtacatc ccgaagcaga agagcggcca
    27661 ggagtgggta tatgatttga agttttacgg tatcgagagc ctggtgagac gttttcttgt
    27721 gctggagacc accgacggga acaccgagcc tgtgttcacg ctgacagcga ctccgcgtga
    27781 acacgtggcc atgatcgtga agtgtatcaa tgacggaatg aaccacacca ccgactggaa
    27841 agtggggcgg gtggacggta cggaccttat cgtcatcgat tacgagggga agtactgcaa
    27901 cgaagccctg aaagagatag ccgaagcggt cggcgggcag gctgaatggt gggtggaagg
    27961 ccagaccgtg aacgtgtgcc ggtgtgagca tggcgaggaa ataacgctgg gctacgggaa
    28021 gggactgacc ggaatcgaac gcgacacgac gggtaccgac aatttttata cccggttgtt
    28081 cccggtaggc agcacgcgga acatagatcc gtcaaaatac gggcatagcc gcctgatgct
    28141 tccggggggc aggcaatatg tcgagataca tacggaggag tacggcatct atgaccgtta
    28201 cgagcaagac gccttcagcg gcatttatcc ccgcaggatc ggggctgtca gcagtgtgcg
    28261 cagcgaagat gtgaaagatg acgacggcaa ccctttcacg gtctattatt tcagggacga
    28321 cagcctgaat ttcgatccga acgattacga gctgcccgac gagaccaaac gtgtatcgtt
    28381 ccaggacggt gacctttccg gactggggca gggtgaggac cactatttcg aggtgaattt
    28441 caacagtgcc acccgtgagt tcgagattat tacgatatgg ccctatgatg atgacacgca
    28501 actccccggc ggcaaactta ttccgaaatc cggtgaccgt tatattctct ggaatatccg
    28561 tatgccggac gaatattacc cgcttgccga ggaggagttt cttacggcgg tggaacagtt
    28621 caataccgaa tgctggcagg atcttgccgt ttacaaggcc ccgaccgacc atgtgtggat
    28681 tgaggagaac ggtgtttccc tgtccgtagg ccgccgtgtg agacttgaaa gcgaggagta
    28741 tttccccgaa accggttatc gcagcagccg catcacgaaa attacccgga aggtgaacca
    28801 acccggggag atggacatcg agatcagcga tgccctgcat agtggtgcgt ttgaacgggt
    28861 gaatgacagt atcggggaac tgaaaaacta tacgaagtca aaggcggagg gtgccgcgct
    28921 tcctgacatt atccgtagct gggacaagac actgcctacg gacaacaatc ttttttccgc
    28981 gcggagaagt caggcggaac acatcagcaa aaaaaagaat gaccgtgcaa aggggaagat
    29041 caccttcgaa gcgggagcct ctttcggaca ggaggataat gcgggtattg atgacaaggg
    29101 caatgccgag ttgctgaccc ttgtcgtgcg tgagttcctt cgcagcccga aattcgtgga
    29161 cggtcttttc ggtgaggggt ggcggctgtg gatggaggac gctttgtccc atcttaccat
    29221 cgacaagctg acggtacgcc aggtcatggt agtattggag ctgcttatcg agaaggtacg
    29281 cagcgttggc ggccagctgt gcgtcagcgc cgccaacggg aaaataaaga ccgccgtact
    29341 tgaggacggt tactggagga tcactttcga gcaggacaac agtttccagg cccatgacct
    29401 gatgcgctgc gccacgttca gcggcgggaa cctgaaaggg tactgggtgg aggtggccgg
    29461 cgtggagggt gactccattc tcgtaagtga ggatgaattt tcaggttccc ttccggaggc
    29521 cggtgacgag tgcgtgctga tgggcaacac ggagaacccg ctgcgtcaga acctgatcct
    29581 gatctccgcc accgaggacg gtcagccccg cgtggacgtg atggacgggg tgaaggcgaa
    29641 gaacttcacc ggctgccttc gtgcgcgcct gggcaacctg gacggcatca gcgatgactg
    29701 gttcccggct gacaaccagc cgcacggcaa cggcctttac agcgacaacg cctacctgcg
    29761 cgggactttc cttctggtga ccggtgagga catcaagacc aagttcgaga tcgtggaggg
    29821 gcgcatcacc agtgcggtga ccgccctaag gaacgacttc gccacggaga agggctacct
    29881 gaacaacccc gccttcgatg acgggctgga gaaatggaac acggagaacg agacggtgtt
    29941 cttcctggca ggtaacaaat ggatctgggc gaacaacaac gtactgacca gaaagggcga
    30001 cggggcgagc gtgacggtgg atgacgggcg gacggtggtg cacatccgta acaagtacat
    30061 cctccagaaa cgggcgaatt tgaaaagcat cccctccatg cctgtgaacg gtgacgggga
    30121 gaaggaggcc gtgccggtgt acctttcctt cttctaccgc tgcgcaacca aagggactct
    30181 aagagtccag ttcctggacg ttgacaagac gggtttcgcg aacttcaaca gcctggaggt
    30241 ggaggaggaa ctgtctgcaa ctgatggtta cgtgcagtac acctgtagcg gcctctggaa
    30301 cggtaccggt gatttcaaac tgtcctttac cggtgacatc tacctgtata tgctcgtgct
    30361 gtccactgac aaggtggaga gccttgcaca ccgctaccgg acgcttttcg agcagtcgga
    30421 gcgtctggtg aagataacgg ccgccgtctt tgaccgtgac gagaatatgc tggaagagac
    30481 ggggcttgtg gtgaagcctg aaggcgcggg catctacgcc caggacgcgg acgggaaact
    30541 ggcgcttatc ggcgtgagtg tggacgggac ggacgctgac ggcaacaaga tcagcgtggt
    30601 gaagctgacc ggtgaccgcg tcaagctgga gggcctcgtg acggccaacg ataatttcaa
    30661 gatcctggag gacgggagca tcgaggcgaa cgcgggcacg ttctccgggc atatccgcac
    30721 gaacttccac cttgtggagt cgagcgacgc cgtcctgacc tcctgctcgg gccgcggcga
    30781 ggccggctac ctgatcggcc gcgagctgag cctgaaggtg gacatggccg gttcgtcgaa
    30841 cggtgcggac atcatccttc cgaacgacgt gcgttatatc ggctcgcgcg taacccttta
    30901 caacggctgc caccctccct atacgcgtac ggtgggctct atccgctaca gctccgtccg
    30961 tgtggacgac ggcacgctgc tccgcggttc caacgtgaac cttagcagtg attcgctgct
    31021 ttcctattcc gacccctaca ggatcgactg gatcagcggg atcatcgagc tggtcggtac
    31081 ccccgagctg aacgggagaa tccttgcgga cctggtttcg tggcggggag cgtcggccgg
    31141 tccccccgct tccccctcga gcggatggct ttactacgac acgaaaagga accgcaacta
    31201 cctttactgg tacggcgcgt gggtggagtt ccccgtttac ggcggcgctt ccgatgatct
    31261 ccgcatcacg tggaagggag agctttcttc cgctccggag aacccggaga ggaactggct
    31321 gtacgtcacc tccgtgaacc gcttcctcct gctctacacg ggcgaggatt gggaggagcc
    31381 cgccatcatt aacagcctga acaagtgcgg ctggtgcatc cttggcttca gcgcgctttc
    31441 ataccattat tacaatgact gacaacaata aaaaaggagg aataacttat ggcacttaca
    31501 gaatcggaga aaacggaact taagaacgac atcctgaacg ctatcaaggc cgagagccag
    31561 agcgttgatg aacttgtgga ggtcagctcc cttgacaata tcaaaagtct ccccgccctt
    31621 cgcggcagtg agctggtgag tgctccgctc acccttttgc gtaaaccggc cgatgatgcc
    31681 gctgccacgg cgaatgcgtc tgccacgaaa gcggataatg ctgcggcttt ggcgaataaa
    31741 gctgcgggta tggcgtctga tgcggccggt accgccaatc aggctgctga aactgcaaat
    31801 tccgccgcgg cagcggcatc cgcggctgcg aaacaggcgg aggatgccgc cgccggtgtg
    31861 aacgacggtt tggtcggtgg catgacggcc gtccctgatg aggagaacga cacggtgaaa
    31921 ctcaccctgc tggggaagac cgggacggag attgcctccg ttgatattcc cggtggtacg
    31981 ggcggtggcg gtaacacgta taatgtgacg gcggaagtcc ctttggagag cggttattat
    32041 gtcctttcct ccgcgatcgg tgccgtggat gagaaatacc gttacaaggg ccgttgcatc
    32101 acctatgaag tctcgcaggg caaatgggag accaaacagt tcgtggggac aagtctgtcg
    32161 agctgggagc aggaggcgag ctgggaggac ttcggcggtg ccggaacgat gaagagcctg
    32221 acggtgaacg gcgagaagaa agttcccgac agcgagggca acgtggatct gaccatcgac
    32281 aagctggaag tggacgagag cctggatgcc gacagtacca atcccgtcca gaacaagacc
    32341 gtcgccgcca aattccagga ggtggaagcc ggtaccgtgt tcggcatgag cgcggaagtg
    32401 agcgacgacg agagcagtgt ccgccttgcg ctgaccaaca agagcggggc ggagatcgcg
    32461 agcgttgaca tcccggccgg cagcggtggc ggcggtgagt cctccaccac caagatcgtg
    32521 ctgcttgccg agaccgacaa gaaaaccgtg aaggaaggcg gagcggtgaa acttacctat
    32581 acctatgacc accaggttgc cggcggtgat gacaagggta gcagtaccgg acagaaagcg
    32641 accgtcacca tccaggtgaa gcgcgggacg accaccactt attcctcctc gctgaaggaa
    32701 gtgagcaagg gtacctatac ccttgacctg accaaatacc tgctggtggg cacgagcgat
    32761 atctacgtca ttgccgagac taccgatccc accacgggca aggcgcagaa gaagcaggcg
    32821 tacgtgagcg tgaagagcgt caccctgtcc ctttcctgcg gttacaacct ggcggccacc
    32881 atccagaacg gcggttacgg tacctatgat tccgcgagta taccctacgc cgtgagcggt
    32941 accggcacga aaaccgtcag cctgtacgtg gacggtgtac agcagaacgc gcatacggtc
    33001 acccgcagcg gcacgacgaa cggcagtttc gaggtttcca tgaccggcct gtccgtgggg
    33061 cggcataccg cccagctggt ggccgagatg gaaactgacg acctcacgct gaaaagcgag
    33121 agcatccata tcgacctgct gaaggccgga accggcgcgc ccttcatcgg tttgaagctc
    33181 attcatgccg acgggcatgt cctcggacgg gacgagcatc tggagccggt ccttgaagcc
    33241 ggccgctacg agaagctcac tttcgactgg gtggcctatg atcccgaccg tgtgcccgct
    33301 gaagtggagt tctggaaaaa cggcgtcaag agcagtaccg tgagcgctcc ccgcagcatg
    33361 atgacctaca gtaaccggtt taccgaggaa ggcacgcaga cgcttgtcct gaaagccggt
    33421 ccgaccgggt acactttgcg catcgacgtg ggtgagagcg gtatcgatat cagcgaggcc
    33481 acctacggcc tggcggtcaa gcttgacgcg gcgggccgca gcaacgggga gagtaacccc
    33541 ggaacatggg agtcgaacgg cgtggagacc acgttcgagg gttttgactg gagcagcaac
    33601 ggctggacgg gtgaggcgct gaagctgacc aacggtgcga aagccgtcat cggctaccgg
    33661 ccctttgcca ccgatgtgaa aagtacgggg ctgaccattg aactgaccct ccgggtaagc
    33721 aatcccactg acagcgatac cgcagttgtg gactgtctcg acagtggcaa ggggctttat
    33781 atcacccctt cggaagcgag tttcaagacc ggtgagaaag tgtcctatac caacgaggac
    33841 gacgagctgg tggagcgtga gatcaagctg ggcacgaatt atgtggaaga ccggtggatc
    33901 aaggtggccc tcatggtggg tacccgcaat gagagccgtc tgatggagct ttatgtggac
    33961 ggcaaccgta ccggtgccga catctacgac aacgccttca gcttccgcca ggacaatccg
    34021 aaatatatca ccattgacag cgccggggcg gacgtggagg taaagagcgt gcgtatctat
    34081 acccgccggt tgagtgacga cgaggaactg gagaaccgga tggtggacag tgcggacggt
    34141 gaggagatga tcgcgctgta tgaggagaac gatatcctgg gtgataccga cactgtggat
    34201 atggacaagc tgcgtgccaa gggcaagggg gtgctgcgta tcgtgcgcca gaacaagctc
    34261 gatgacgtgt atgccgagaa caacaagaag acggactttt cggcggatat cttctattac
    34321 tcccctttcg gatccgaata cgacttcgtg cttcgtgact gttatatccg tattcagggt
    34381 accagttcca cgaaatatcc gagcaagaac atccgtatct atatcagcaa gggcggcacg
    34441 aaccttagct tcaccgttgg cggcaaggag caggcggaaa agaaatatcc cgtccgtccc
    34501 ggtggcatcg ccatgaacct gatctgtctg aagagtgatt attccgactc gtccatgtcg
    34561 ctgaacacag gcggtgccaa actgttcaac gacgtgctga aggagatggg gcttctcacc
    34621 cctccgcagc gttaccagta cgagacgggc ggcagcgatt tgaacgcggt caccgtgcgt
    34681 accgctatcg acggtgtgcc tatcgacatg tttgtggcgg ctgcggagga cggcgagaac
    34741 aactatgtgg ggcaatacaa cttcaacaac gagaaaagca agagcggcga cctgttcggc
    34801 cttagtggcg tggagggtta cgatcctgcc tgtcccctca ctctggaaat gctgaacaat
    34861 accgaggcca tgtgcctttt caagaccaca agtgacgctc atctggagga ggtgtttgat
    34921 gccggtgccg agaccaacgt tccggatgat gtgaaatggg cgggccttga cgagtcgcag
    34981 cgtacggccg tgaaacggct gtacgcatgg atacgctcgt gtgttccgga cggtgcgacg
    35041 agcgccgacc tctccacttt taagagcgag aagttcaggg acgagataag tgactatttc
    35101 gacaaggctt tcctgctgac gtattacctc tggacggact atttccttgc cgttgaccag
    35161 cgtgcgaaga acatgatgct gcgcacgtgg gacggcctga tatggtacat cacctactac
    35221 gacggtgata cccagatggg aaaacgtaac gactgtttcc tggtgtatga ctacaccacc
    35281 gaccgcgaca cttatgacgc cgaggccggg aaatatgcct ttgaaggccg tgacagctgg
    35341 ctttggaacc tcgttctggc caacctggac gctgacctga agacacaggc gcaggctctt
    35401 cgcggtgtac ttaccaccag ccgtgtcctg gacatgctga acgtggagca ggcgggcaac
    35461 tggtgcgacc gtgcctataa caagagcggc gagctgaagt acatcctgcc cgccacgcag
    35521 gagatgtacg gcaaggtgtg gccgttcatc tacgcccttc agggcagtaa ccgtgcgcac
    35581 cgtgaatatt tcgtgcgtaa tcgtttcgcc cttctggatg ctaagtacgg cacgagcaat
    35641 ttcaccagtg acaacatcga cctctatctg gcacgtacgg ctgctgacac ccccgacgtg
    35701 ctgaagatta cggccaacga ggtttatgct ttcggctacg gtacgaacaa cagcccgaat
    35761 atagggaata ccggcatcat caagaaagat gcggctgcga gcctttccat caccggtgcc
    35821 tatacggtga acgatccctt gagggtttat ggcgcgagcc gtatgaaggt gctggatatg
    35881 agcggggccg ccgaccacct gaaaaacgct ttcgacctgg gcaaatgtac cgtgctgcgc
    35941 gaactgaacc ttcaaagttc cggcaacggc agtaccggct ggtggttgaa catcggcaac
    36001 tgcaagcagc tacgtaaact caaccttcgt aaccaggcac aggcgaaaac cgggggaagt
    36061 accagtaccg agctggattt gagtgcgcag accaagctgg aagaacttga ggcccgcggt
    36121 acgcaggtgc agagcgtggt gctagccaag ggttctcccg tgacgctgct ccaccttccc
    36181 ggtacactga ccagcctccg tctggaatat ctgggcagac tgaccatcgg cgggctgaca
    36241 ttggaaagct acagcaaggt gaagaccttc atctttgaca gttgtccagg tattgactgg
    36301 gaaaccctgc tgggccgttg cacgggtgtg gaacgtatca gagtaaccgg tattgaccgc
    36361 gaggatgacg gtacgtggct ggataagttt gtcgggatgg gcggtgtgga ttccgatggc
    36421 aacactacgg acacgtgcgc cttggtgggt acggtacagc tcacgcgcta cattgatgac
    36481 gatacgtaca gcgctctgaa ggcgcacttc ccggaactga atatccggca gccggaatac
    36541 acgatgatcg agttcgacga cgaggtatcg gatgacgcga acgtgagcaa ccttgacaac
    36601 ggtaccggct acaagtatga caacgcgtat gaggtgagcg gtcatatttc cgccatcctg
    36661 aagcagcgtc accgtgtact tgctaaagtg actaaaaaag cgacgacgcg gggtgtgaac
    36721 atggcgaacg ttgataccac ggtgaacaac ctggacggtg agatgaccta ctacccgctg
    36781 gacgacacgg acagcaacaa gtacgccgac ggcacggctg ccagactgga cggcactgaa
    36841 ggtgactgga tgatgtacga gcccttcttc tggagcaagg gtatcaatga ttacctgaac
    36901 ggcaagcatt actcctgtta cagcagtaac ggttcggata acatgccttc cgttccggat
    36961 gctgacgtcc ttacgcttga cgacattaag ggcacgagtg gcggttatct ttccggtcgt
    37021 aagatcatga gcggaaagga tacgctttcg aacagctaca gtactgacag tacgtattcg
    37081 gtatgcaagg tgaacgtgga cggttacaag cgtgtgcgtt tcccgagcgt tcccggtaca
    37141 agccttgtcg gaagcatttt cacagacgat tccggcacgg tcatcagttc aatcgtcgtc
    37201 cctaccttga gcaacaagtt cgaggccggt atgtacctga ttgccgatgt tccggagggt
    37261 gccactgctc ttcacttctc cattctgaac acggcagagt tcgataaggt tgtcctttct
    37321 aacagtgaca ggatcgagga tatggaaccc gaatgggcgc ctaatgacga gcacttgtgt
    37381 gccgttgtgg gcagcagtgt tgtcggttcc aaacttcgcg cctgcattac cggcgggagc
    37441 actacggcga gcatgacctg ggctgatttc cactattaca gtgtccagcg cggtatgcag
    37501 cagattgatg cccttatgca ctcgcgcatc gcgaatcttt tctacgcgaa gtacggtcgt
    37561 cgtgacagcc aggaacaatg cggcgcgggc tctcacacga acaaccgtac tacgggtggt
    37621 actgccagcc gcggtatgac ggacacgatc ggctacgagg aagcctcctc aatcaaccct
    37681 aatgtgacga acagcctgat agaaaactcc gtccaccagt atgcgtggta ccgtgagaag
    37741 gatgactacg gcggggccac ggttacgcag gtgaataata tttgctgcct tggctacgag
    37801 gacatctatg gtcataaata tgacatgatg gacggcgtgg atcttcctaa tgacacgggc
    37861 aattccggga agtggcgcat ctggatgcct gacggcagta cccgcctggt taagggttcc
    37921 gtgagctccg gtatctggat taccgccgtg gcgcatggca aatatatgga cgtgattccg
    37981 gtgggttccg tttcgggttc ctcctcgaca aattactgcg acatctacta catatccact
    38041 gcctccagcc gtgtggtcta tcgtggctac agctacgcga acccgaatgg cggtgtttcg
    38101 atgtcgtatg cgaactacga ttcctcgggt acgtacacga gcatcggttc tcgtctggcc
    38161 ttccgcggcc ggctcgttaa ggcgtcgagc gccgtggcgt ttaaagcgat aagcgaggtt
    38221 gcatgatcgg ccgcgtaaag cgtcaaagcg ggagcgaagc gacaaaacat ccggtgttcc
    38281 ccgagcaggg gaacgccgtt cattacgggc gtcagcccgt cgaaaaatat ttttttgacg
    38341 tcaggttttg tatctgtttg ttaaataata atttgaaaat agtacttttg catttgaaag
    38401 gtggcgcctc cccataggcc gtgtggtcta tcgtggcaac aacaacgcga acccgaatgg
    38461 cggtgtttcg atgtcgaatg cgaacaacga ttcctcgaat acgaacacga acatcggttc
    38521 tcgtctgaac aacaatcgaa aggaaatttt aatcggcgta caacaccggg gacttgtccc
    38581 caccgtggtg ccgagggggg caagccgcag taacagcggt ccgtaagggc cggaaaactg
    38641 aaaaataaag tgtcgggtag ggtttggtag gccggaaacg gttcgaagaa gccgggcccg
    38701 ggggattgaa ggccccgtat taaaagcaat aaacagtaat ttatgcgcag ggttgggtat
    38761 atcatcgagg agatcgtgga gccttccaac atggaggctt ccttccggca ggtccttcgc
    38821 ggcagcaagc gtaaacgcag ccgccagggg tgctatctgc tcgcgcataa gcccgaggtg
    38881 ttggaggagc tggtcgcgca gatcgcatcc ggtactttcc gcgtgaagga ctaccgtgaa
    38941 cgcgagatca tcgagggcgg caagctacgc cgcattcagg tgatcccgat gaaggaccgc
    39001 atcgccgtgc atgccatcat ggcggtggtg gaccgccatc tgcggaaacg tttcatccgt
    39061 accacctccg ccagtatcaa gagacggggg atgcacgacc tcctggcgta tgtccgccgt
    39121 gacatggccg aagaccctga tggtacacgt tactgttaca agtttgacat caccaaattc
    39181 tacgagagcg tgaagcagga ttttgtgatg tattgcgtca gccgggtgtt caaggacgca
    39241 aagctcgtga ccatgctgga gagctttatc cgcctgatgc ctgaaggtct gagtatcggc
    39301 ctgcgcagct cgcaggggct gggcaatttg cttttgtctg tgtatctgga ccattatctg
    39361 aaggacaggt atgccgtgcg tcatttctac cgctattgtg atgacggcgt cgtactgggt
    39421 aaaacgaaag cggaactgtg gaagattcgt gatgccgtcc acgggcgcat ggagtgtgcc
    39481 ggtctcctgg tgaaggggaa cgagcgcgtg ttcccgccgg gcgagggcat cgactttctg
    39541 gggtatgtga ctttcggtgc ggaccatgtc cgccttcgca agcgcatcaa gcagaagttc
    39601 gcccgaaaaa tgcacgaggt aaaatcgaga aggaggaggc gtgagctgat agcgtcgttc
    39661 tacgggatgg ccaagcacgc cgactgtcat acgttgttta aaaaattaac aggcaaagac
    39721 atgagatcat ttaaagactt gaacgtttcc tacaagccgg aggacggcaa gaaacgtttt
    39781 cccggggtgg tggtaagcat ccgggagctg gtgaacttac cgattgtggt gaaggacttc
    39841 gagacgggca tcaagaccga acagggcgag gaccgctgta tcgtggccat tgagatgaac
    39901 ggtgaaccga aaaagttctt taccaacagc gaggagatga agaacatcct cttgcaagtg
    39961 aaggatatgc ccgacggctt cccgttcgag accaccatca agacggaaac cttcggcaag
    40021 ggtcgaacta aatacatatt tacatgaaac gggtagaagg aacatccggg ataaaactga
    40081 tcgagtgcgt gagcccggca cgcaacagat ggcgcatccg ctgggatgta caggaacgtg
    40141 aggacggatc cgcctcctac atggaggaag gctttgtcgg cagacctcac atggatacta
    40201 taaagtccgt cattacagac tggtgtaatg agcaaattga ccgtgagata ctttccggtt
    40261 ttctctatga aggtatgccg gtatggctgt caagtgaaaa ccagttcaat tataaggcag
    40321 cgtatgatct ggccgtacag actggtggtg ctacgcttcc cgtgacattc aagttcggta
    40381 cggatgaggt tccccaatat cgggagttcg tcacactgga ggaactgacc gatttctaca
    40441 cgaaagccat gaagcatgtt caggacacgc tgtctgacgg ctggaggaag aaagacgctt
    40501 ttgatccgga gaagtaccgg gtggaataaa tccttcgggg gaggataaga aaaaagcccc
    40561 cggcctgtta aaaagtaacg ccaatcactt ttataaacat gaaacgccaa accgcgcgac
    40621 cgggggcaaa taccctctgt cacggtttga cgtttttttt gttgtctaaa aaatgattgg
    40681 cgatgcaaag atataatttt tttgttgtat gaaagtgatt gagatattaa actttaaccg
    40741 ggagctgttg aaaaggcttc aggcggccgg catccgtctg gaagatgccc ggtatatcga
    40801 cctgtacgcg gactataccc gcctactcga tcaaggtgaa aaagtctcgt atgctgtggc
    40861 cgtattgtcc gaaaagtatt cggtgagcga acgcaaggtt tatgacctgg taaaacgatt
    40921 ccagagtgac tgcaagacgc ttgcagtgtg aacgtgctgt tttatgccgt agggagtgcc
    40981 gtttcccctt atctttaggg tgtttcaatt ttagaaggag gaaatggcta tgaacaagta
    41041 ttaccgtatc ctggacaaga ttcttgccac gggaaaaaca cagaccaaca agaagggaaa
    41101 tatacaatac cttctgaacg agcagctgtc actgacaccg gcggacctgc ttgacatatt
    41161 cgaggggcat aatatcgccc gcaagaagct ccgcagcgag ttgcagttat ttatgcaggg
    41221 tgagcgcaac gtggagaagt accgggaggc cggcatcaac tggtgggact attgcggctc
    41281 catcctggtg aacagttacc cgacctattt cgagaagctg cctccgttga tagcgaaaat
    41341 taaccgggag aggcgcaaca gcaagaacta cgtgcttttt ctgggcgaaa ccggtgccga
    41401 gagcaaccag gcaccctgtt tgagtctggt acagttccag ttagatggcg gtgaactggt
    41461 tctgtccgcc taccagcgca gcagtgacgc aaacctcggg ctaccttccg atatttacca
    41521 cctgtacctg atggcgcggc agatagaact tcccttgaag tcgatcactc tctatctggg
    41581 caatgtacat atctacgaga ataatatccc gggcacccgt gcgctgatcg ccggtgacga
    41641 gacggtccgc ttcgggttga acgtgtagtt tgctgtatat gtcttgcagc gggaacagtt
    41701 catgtttccc gctgtttttc gtttattctg tggacctttg cggccgtttt aaagcagaat
    41761 gaaatgagaa agatgtattt gtccgccccg cttcctttcg tggggcagaa acgcatgttt
    41821 gcgagggaat ttatcaaggt gctgggacag ttcccggaca gcaccgtgtt tgtggacttg
    41881 tttggcggct cgggcctgct gtcacatatt accaaatgtg tcaggcctga tgccaccgtt
    41941 gtgtataatg acttcgacaa ctaccgctgc cgacttgtaa atatcccggc caccaatgtg
    42001 ctgttatccg atttgcgtcg gatagctgaa ggggaaccca gaaacaaacg tataaccggg
    42061 gaagttcgcg ataaaatgtt tgctcgtatt gagagggaag aaaaagagca cggttacgtg
    42121 gattatatca cggtttccgc atccttgttg ttcgccatga aatatgtgac cagtttggaa
    42181 ggaatgaaga aagaagccat ctacaatagg attcggcaga cagactatcc cgaagcaaag
    42241 gattatctgg aaggactgac tataaccagc gaagactaca aggaagtatt caaacgttac
    42301 aaagatgttc cgggtgtggt gttcctggtt gatccgccgt acctctccac cgaggtgggt
    42361 acttacaaga tgttctggcg tctggctgac tatctggatg tactaaccgt tctgaaaggg
    42421 cattcgttcg tgtacttcac ctcgaacaag tcctccattt tagaactgtg cgactggatg
    42481 gaccgaaacc catttgtcgg cagcccattc aaggaatgca ggaaagtgga gtttagtgca
    42541 agcgtaaact atcaagctaa atatacagac atgatgctgt acacgaagcc ggatgaggtg
    42601 tcaggtatag cagcctaaca attgcataaa gataggaaat tattttgaat ctgcaatggc
    42661 ttttaaatga tattttaaag ccatttaaag agggttcaag tgaaagaaaa acggtgggct
    42721 ttgatcatgc tgaataggac cgcgctcacc gtttttcttg tacgcgtcgt ttttgtactt
    42781 tttgaaacgc atcgtttttg ttaagcggca cgtctggttt ttccggattt a
//
